# Supplementary material for: Comparative study of conventional and synchrotron X-ray electron densities on molecular crystals
Source: Acta Crystallogr B Struct Sci Cryst Eng Mater. 2023 Sep 4;79(Pt 5):380–91. doi: 10.1107/S2052520623006625 (PMC10552600; doi:10.1107/S2052520623006625)
Supplement: Supplementary file 1 [file b-79-00380-sup1.cif]

data_100K_Stadivari
#data_XD

_audit_creation_date           '06-Jun-23 T14:20:27-00:00'
_audit_creation_method         'XD routine XDCIF'
_audit_conform_dict_name        cif_core.dic
_audit_conform_dict_version     2.3
_audit_conform_dict_location    ftp://ftp.iucr.org/pub/cif_core.dic

#----------------------------------------------------------------------------#
#                   CHEMICAL INFORMATION                                     #
#----------------------------------------------------------------------------#

_chemical_name_systematic               2,4,6-triamino-s-triazine
_chemical_name_common                   melamine
_chemical_formula_moiety                'C3 H6 N6'
_chemical_formula_analytical            'C3 H6 N6'
_chemical_formula_sum                   'C3 H6 N6'
_chemical_formula_weight                126.12

#----------------------------------------------------------------------------#
#                   UNIT CELL INFORMATION                                    #
#----------------------------------------------------------------------------#

_space_group_crystal_system        monoclinic
_space_group_IT_number             14
_space_group_name_H-M_alt          'P 1 21/n 1'
_space_group_name_Hall             '-P 2yn'

loop_
    _space_group_symop_id
    _space_group_symop_operation_xyz
1 +X,+Y,+Z
2 1/2-X,1/2+Y,1/2-Z
3 -X,-Y,-Z
4 1/2+X,1/2-Y,1/2+Z

_cell_length_a                          7.2484(12)
_cell_length_b                          7.4668(7)
_cell_length_c                          10.1361(11)
_cell_angle_alpha                       90
_cell_angle_beta                        108.073(10)
_cell_angle_gamma                       90
_cell_volume                            521.52(12)
_cell_formula_units_Z                   4
_cell_measurement_temperature           100
_cell_measurement_reflns_used           46648
_cell_measurement_theta_min             3.055
_cell_measurement_theta_max             56.564

#----------------------------------------------------------------------------#
#                   CRYSTAL INFORMATION                                      #
#----------------------------------------------------------------------------#

_exptl_crystal_description              block
_exptl_crystal_colour                   'clear colourless'
_exptl_crystal_size_max                 0.19
_exptl_crystal_size_mid                 0.14
_exptl_crystal_size_min                 0.10
_exptl_crystal_size_rad                 0.07
_exptl_crystal_density_diffrn           1.61
_exptl_crystal_F_000                    264

#----------------------------------------------------------------------------#
#                   ABSORPTION CORRECTION                                    #
#----------------------------------------------------------------------------#

_exptl_absorpt_coefficient_mu      0.120
_exptl_absorpt_correction_T_max    0.9803
_exptl_absorpt_correction_T_min    0.9800
_exptl_absorpt_correction_type     sphere

#----------------------------------------------------------------------------#
#                   DATA COLLECTION                                          #
#----------------------------------------------------------------------------#

_diffrn_measurement_device         'Eulerian 4-circle diffractometer'
_diffrn_measurement_device_type    'STOE STADIVARI'
_diffrn_measurement_method         'rotation method, \w scans'
_diffrn_radiation_collimation      '1.2 0.6 mm diameter'
_diffrn_radiation_monochromator    'Graded multilayer mirror'
_diffrn_detector                   'EIGER2 1M CDTE'
_diffrn_radiation_polarisn_norm    270
_diffrn_radiation_probe            x-ray
_diffrn_radiation_type             'Mo K\a'
_diffrn_radiation_wavelength       0.71073
_diffrn_source                     Axo-Mo
_diffrn_reflns_limit_h_max         16
_diffrn_reflns_limit_h_min         -9
_diffrn_reflns_limit_k_max         17
_diffrn_reflns_limit_k_min         -16
_diffrn_reflns_limit_l_max         23
_diffrn_reflns_limit_l_min         -23
_diffrn_reflns_number              46648
_diffrn_reflns_av_R_equivalents    0.0267
_diffrn_reflns_theta_max           56.564
_diffrn_reflns_theta_min           3.055
_diffrn_ambient_temperature        100
_diffrn_reflns_point_group_measured_fraction_full  1.000
_diffrn_reflns_point_group_measured_fraction_max  0.994
_diffrn_detector_area_resol_mean   13.33
_diffrn_measured_fraction_theta_full  1.000
_diffrn_reflns_theta_full          25.242
_diffrn_measured_fraction_theta_max  0.994


#----------------------------------------------------------------------------#
#                   COMPUTER PROGRAMS USED                                   #
#----------------------------------------------------------------------------#

_computing_cell_refinement              'X-Area Recipe 1.37.0.0 (STOE, 2021)'
_computing_data_collection              'X-Area Pilatus3_SV 1.31.186.0 (STOE, 2022)'
_computing_data_reduction
;
X-Area Integrate 2.5.3.0 (STOE, 2021)
X-Area X-Red 2.3.0.0 (STOE, 2021) 
;
_computing_structure_refinement         'Volkov et al, (2006)'
_computing_molecular_graphics           'Volkov et al, (2006)'
_computing_publication_material         'Volkov et al, (2006)'

#----------------------------------------------------------------------------#
#                   REFINEMENT INFORMATION                                   #
#----------------------------------------------------------------------------#

_reflns_number_gt                  4961
_reflns_number_total               4961
_reflns_threshold_expression       I>3u(I)
_refine_special_details
?
_refine_ls_structure_factor_coef        Fsqd
_refine_ls_matrix_type                  full
_refine_ls_weighting_scheme             calc
_refine_ls_weighting_details
;
        calc w2 = 1/[s^2^(Fo^2^)]
;
_refine_ls_extinction_method            none
_refine_ls_number_reflns                4961
_refine_ls_number_parameters            330
_refine_ls_R_factor_all                 0.031
_refine_ls_R_factor_gt                  0.014
_refine_ls_wR_factor_ref                0.021
_refine_ls_goodness_of_fit_ref          1.183

#----------------------------------------------------------------------------#
#                   ATOMIC TYPES, COORDINATES AND THERMAL PARAMETERS         #
#----------------------------------------------------------------------------#

loop_
    _atom_site_label
    _atom_site_type_symbol
    _atom_site_fract_x
    _atom_site_fract_y
    _atom_site_fract_z
    _atom_site_U_iso_or_equiv
    _atom_site_adp_type
    _atom_site_occupancy
    _atom_site_symmetry_multiplicity
N1 N 0.49930(2) 0.497520(13) 0.318794(11) 0.01 Uani 1 4
N2 N 0.48231(2) 0.191037(13) 0.383378(10) 0.009 Uani 1 4
N3 N 0.78921(2) 0.338065(12) 0.439514(10) 0.009 Uani 1 4
N4 N 0.20630(2) 0.351520(15) 0.276699(12) 0.012 Uani 1 4
N5 N 0.79915(2) 0.632762(13) 0.377200(12) 0.012 Uani 1 4
N6 N 0.76526(2) 0.037342(13) 0.486809(11) 0.011 Uani 1 4
C1 C 0.400315(19) 0.347329(12) 0.327083(9) 0.009 Uani 1 4
C2 C 0.692714(19) 0.486300(12) 0.379038(9) 0.009 Uani 1 4
C3 C 0.676584(19) 0.194823(12) 0.435768(9) 0.008 Uani 1 4
H4A H 0.141048 0.463715 0.22829 0.023 Uani 1 4
H4B H 0.135013 0.233841 0.254594 0.025 Uani 1 4
H5A H 0.728254 0.744545 0.340168 0.028 Uani 1 4
H5B H 0.938266 0.63585 0.437153 0.023 Uani 1 4
H6A H 0.678787 -0.04522 0.518334 0.022 Uani 1 4
H6B H 0.898852 0.052844 0.553075 0.025 Uani 1 4

loop_
    _atom_site_aniso_label
    _atom_site_aniso_U_11
    _atom_site_aniso_U_22
    _atom_site_aniso_U_33
    _atom_site_aniso_U_23
    _atom_site_aniso_U_13
    _atom_site_aniso_U_12
N1 0.00729(5) 0.00778(3) 0.01311(3) 0.00200(2) 0.00054(3) -0.00074(3)
N2 0.00703(5) 0.00753(3) 0.01181(3) 0.001457(19) 0.00104(3) -0.00069(3)
N3 0.00693(5) 0.00768(3) 0.01232(3) 0.00110(2) 0.00090(3) -0.00066(3)
N4 0.00680(5) 0.01025(3) 0.01639(3) 0.00267(2) 0.00055(3) -0.00046(3)
N5 0.00913(5) 0.00861(3) 0.01521(3) 0.00212(2) 0.00067(3) -0.00227(3)
N6 0.00919(5) 0.00825(3) 0.01336(3) 0.00223(2) 0.00200(3) 0.00093(3)
C1 0.00695(5) 0.00790(3) 0.01061(3) 0.001111(19) 0.00104(3) -0.00050(3)
C2 0.00748(5) 0.00744(3) 0.01016(3) 0.000684(19) 0.00111(3) -0.00107(3)
C3 0.00723(5) 0.00721(3) 0.00977(3) 0.000643(18) 0.00142(3) -0.00023(3)
H4A 0.01802 0.0193 0.02824 0.00864 0.00336 0.00126
H4B 0.01554 0.02222 0.03296 0.00426 0.00163 -0.00248
H5A 0.0242 0.01458 0.03992 0.0093 0.00449 0.00019
H5B 0.0193 0.01702 0.03164 0.00196 0.00539 -0.00465
H6A 0.02141 0.01864 0.02657 0.00321 0.00657 -0.00137
H6B 0.01624 0.02465 0.02733 0.00178 -0.00196 0.0027


#----------------------------------------------------------------------------#
#                   MULTIPOLE PARAMETERS                                     #
#----------------------------------------------------------------------------#

loop_
    _atom_rho_multipole_atom_label
    _atom_rho_multipole_coeff_Pv
    _atom_rho_multipole_coeff_P00
    _atom_rho_multipole_coeff_P11
    _atom_rho_multipole_coeff_P1-1
    _atom_rho_multipole_coeff_P10
    _atom_rho_multipole_coeff_P20
    _atom_rho_multipole_coeff_P21
    _atom_rho_multipole_coeff_P2-1
    _atom_rho_multipole_coeff_P22
    _atom_rho_multipole_coeff_P2-2
    _atom_rho_multipole_coeff_P30
    _atom_rho_multipole_coeff_P31
    _atom_rho_multipole_coeff_P3-1
    _atom_rho_multipole_coeff_P32
    _atom_rho_multipole_coeff_P3-2
    _atom_rho_multipole_coeff_P33
    _atom_rho_multipole_coeff_P3-3
    _atom_rho_multipole_coeff_P40
    _atom_rho_multipole_coeff_P41
    _atom_rho_multipole_coeff_P4-1
    _atom_rho_multipole_coeff_P42
    _atom_rho_multipole_coeff_P4-2
    _atom_rho_multipole_coeff_P43
    _atom_rho_multipole_coeff_P4-3
    _atom_rho_multipole_coeff_P44
    _atom_rho_multipole_coeff_P4-4
    _atom_rho_multipole_kappa
    _atom_rho_multipole_kappa_prime0
    _atom_rho_multipole_kappa_prime1
    _atom_rho_multipole_kappa_prime2
    _atom_rho_multipole_kappa_prime3
    _atom_rho_multipole_kappa_prime4
N1 4.90(3) 0 0.009(6) -0.006(7) -0.152(7) 0.068(5) 0.005(5) 0.000(5) -0.024(6)
-0.008(6) -0.070(5) 0.005(5) -0.009(5) -0.078(5) -0.006(5) 0.012(5) -0.008(5)
-0.029(6) -0.005(5) 0.008(6) -0.039(6) 0.008(6) -0.007(6) 0.003(6) 0.013(6)
0.006(6) 0.9807(15) 0.965(11) 0.965(11) 0.965(11) 0.965(11) 0.965(11)
N2 4.89(3) 0 0.008(6) -0.003(6) -0.141(7) 0.070(5) -0.005(5) -0.011(5)
-0.018(5) -0.006(5) -0.075(6) -0.008(5) 0.006(5) -0.094(5) 0.009(5) -0.009(4)
-0.010(5) -0.025(7) -0.004(6) -0.007(6) -0.028(6) 0.005(6) -0.003(6) -0.006(6)
0.012(6) 0.003(5) 0.9807(15) 0.965(11) 0.965(11) 0.965(11) 0.965(11) 0.965(11)
N3 4.85(3) 0 0.008(6) 0.000(6) -0.158(7) 0.079(5) -0.008(5) -0.002(5)
-0.021(5) 0.016(5) -0.067(5) 0.003(5) 0.007(5) -0.080(5) -0.016(5) -0.013(5)
0.004(5) -0.024(6) -0.018(6) 0.000(6) -0.035(6) -0.001(6) -0.019(6) 0.007(6)
0.018(6) -0.001(5) 0.9807(15) 0.965(11) 0.965(11) 0.965(11) 0.965(11) 0.965(11)
N4 4.99(3) 0 -0.035(7) 0.009(7) -0.029(7) -0.011(6) 0.006(6) -0.003(6)
0.000(5) 0.001(5) 0.128(7) -0.009(5) 0.001(5) 0.119(7) 0.009(6) -0.024(5)
0.007(5) 0.027(7) 0.013(7) 0.002(6) -0.011(7) -0.012(7) -0.004(7) 0.002(7)
0.014(6) 0.006(6) 0.9795(15) 0.935(14) 0.935(14) 0.935(14) 0.935(14) 0.935(14)
N5 4.98(3) 0 0.030(7) 0.016(7) -0.032(7) -0.030(6) 0.019(6) -0.013(6)
-0.004(5) 0.005(5) 0.118(7) 0.007(5) -0.006(5) 0.122(7) 0.026(6) 0.031(5)
0.015(5) -0.002(8) 0.011(7) 0.007(7) -0.011(6) -0.008(7) -0.013(7) -0.005(7)
0.009(6) -0.004(6) 0.9795(15) 0.935(14) 0.935(14) 0.935(14) 0.935(14) 0.935(14)
N6 5.03(3) 0 0.042(6) 0.021(8) -0.055(6) -0.031(5) -0.002(5) -0.022(6)
0.003(5) 0.005(6) 0.130(7) 0.001(5) 0.011(5) 0.096(6) 0.008(6) 0.057(6) 0.005(5)
0.013(7) 0.012(6) -0.013(7) -0.021(6) -0.011(7) -0.005(7) 0.009(6) -0.007(6)
-0.006(6) 0.9795(15) 0.935(14) 0.935(14) 0.935(14) 0.935(14) 0.935(14)
C1 4.38(4) 0 -0.013(10) -0.012(10) 0.012(10) 0.165(10) -0.011(8) 0.008(8)
-0.274(10) -0.034(8) -0.430(14) 0.002(9) -0.017(9) -0.297(12) -0.026(9)
-0.003(8) -0.010(9) 0.029(14) -0.016(11) 0.010(13) -0.018(13) 0.005(12)
0.004(12) 0.004(12) 0.051(11) -0.012(11) 0.946(3) 0.863(7) 0.863(7) 0.863(7)
0.863(7) 0.863(7)
C2 4.44(4) 0 -0.012(10) -0.002(10) 0.041(11) 0.175(10) 0.031(8) -0.003(8)
-0.281(9) -0.005(8) -0.449(15) -0.005(9) -0.004(9) -0.304(12) -0.015(10)
0.007(8) -0.009(8) 0.047(14) 0.022(12) 0.003(14) -0.018(12) 0.003(12) 0.006(11)
-0.010(11) 0.037(10) 0.013(9) 0.946(3) 0.863(7) 0.863(7) 0.863(7) 0.863(7)
0.863(7)
C3 4.43(4) 0 -0.015(10) -0.002(10) 0.036(10) 0.151(8) -0.010(7) -0.002(8)
-0.291(10) 0.043(8) -0.429(14) -0.010(8) -0.002(9) -0.318(12) 0.022(9) 0.007(9)
-0.015(9) 0.062(13) 0.011(11) 0.022(14) -0.004(12) -0.005(12) 0.017(11)
0.012(12) 0.042(11) -0.013(11) 0.946(3) 0.863(7) 0.863(7) 0.863(7) 0.863(7)
0.863(7)
H4A 0.852(13) 0 0 0 0.134(6) 0.085(8) 0 0 0 0 0 0 0 0 0 0 0 0 0 0 0 0 0 0 0 0
1.15 1.4 1.4 1.4 1.4 1.4
H4B 0.845(13) 0 0 0 0.144(7) 0.070(9) 0 0 0 0 0 0 0 0 0 0 0 0 0 0 0 0 0 0 0 0
1.15 1.4 1.4 1.4 1.4 1.4
H5A 0.868(13) 0 0 0 0.133(6) 0.079(9) 0 0 0 0 0 0 0 0 0 0 0 0 0 0 0 0 0 0 0 0
1.15 1.4 1.4 1.4 1.4 1.4
H5B 0.793(13) 0 0 0 0.128(6) 0.043(8) 0 0 0 0 0 0 0 0 0 0 0 0 0 0 0 0 0 0 0 0
1.15 1.4 1.4 1.4 1.4 1.4
H6A 0.880(13) 0 0 0 0.105(8) 0.035(10) 0 0 0 0 0 0 0 0 0 0 0 0 0 0 0 0 0 0 0 0
1.15 1.4 1.4 1.4 1.4 1.4
H6B 0.876(13) 0 0 0 0.125(5) 0.066(8) 0 0 0 0 0 0 0 0 0 0 0 0 0 0 0 0 0 0 0 0
1.15 1.4 1.4 1.4 1.4 1.4

loop_
    _atom_local_axes_atom_label
    _atom_local_axes_atom0
    _atom_local_axes_ax1
    _atom_local_axes_atom1
    _atom_local_axes_atom2
    _atom_local_axes_ax2
N1 C3 Z N1 C2 Y
N2 C2 Z N2 C1 Y
N3 C1 Z N3 C3 Y
N4 C1 Z N4 N1 Y
N5 C2 Z N5 N3 Y
N6 C3 Z N6 N2 Y
C1 N3 Z C1 N1 Y
C2 N2 Z C2 N3 Y
C3 N1 Z C3 N2 Y
H4A N4 Z H4A H4B Y
H4B N4 Z H4B H4A Y
H5A N5 Z H5A H5B Y
H5B N5 Z H5B H5A Y
H6A N6 Z H6A H6B Y
H6B N6 Z H6B H6A Y


#----------------------------------------------------------------------------#
#                   MOLECULAR GEOMETRY                                       #
#----------------------------------------------------------------------------#

loop_
_geom_bond_atom_site_label_1
_geom_bond_atom_site_label_2
_geom_bond_distance
_geom_bond_site_symmetry_1
_geom_bond_site_symmetry_2
_geom_bond_publ_flag
N1     C1      1.34791(16)         1_555     1_555     yes
N1     C2      1.34693(19)         1_555     1_555     yes
N2     C1      1.35289(13)         1_555     1_555     yes
N2     C3      1.34230(19)         1_555     1_555     yes
N3     C2      1.35059(13)         1_555     1_555     yes
N3     C3      1.33890(16)         1_555     1_555     yes
N4     C1      1.33937(19)         1_555     1_555     yes
N4     H4A     1.01107(10)         1_555     1_555     yes
N4     H4B     1.00868(12)         1_555     1_555     yes
N5     C2      1.34179(16)         1_555     1_555     yes
N5     H5A     0.99093(11)         1_555     1_555     yes
N5     H5B     1.00322(13)         1_555     1_555     yes
N6     C3      1.36277(13)         1_555     1_555     yes
N6     H6A     0.99962(15)         1_555     1_555     yes
N6     H6B     0.99935(12)         1_555     1_555     yes

loop_
_geom_angle_atom_site_label_1
_geom_angle_atom_site_label_2
_geom_angle_atom_site_label_3
_geom_angle
_geom_angle_site_symmetry_1
_geom_angle_site_symmetry_2
_geom_angle_site_symmetry_3
_geom_angle_publ_flag
C1     N1      C2      114.789(9)        1_555    1_555    1_555    yes
C1     N2      C3      114.732(11)       1_555    1_555    1_555    yes
C2     N3      C3      114.609(12)       1_555    1_555    1_555    yes
C1     N4      H4A     118.826(12)       1_555    1_555    1_555    yes
C1     N4      H4B     117.986(11)       1_555    1_555    1_555    yes
H4A    N4      H4B     118.929(12)       1_555    1_555    1_555    yes
C2     N5      H5A     117.319(14)       1_555    1_555    1_555    yes
C2     N5      H5B     118.981(9)        1_555    1_555    1_555    yes
H5A    N5      H5B     121.049(11)       1_555    1_555    1_555    yes
C3     N6      H6A     112.634(15)       1_555    1_555    1_555    yes
C3     N6      H6B     113.564(10)       1_555    1_555    1_555    yes
H6A    N6      H6B     115.435(10)       1_555    1_555    1_555    yes
N1     C1      N2      124.840(12)       1_555    1_555    1_555    yes
N1     C1      N4      118.230(10)       1_555    1_555    1_555    yes
N2     C1      N4      116.929(11)       1_555    1_555    1_555    yes
N1     C2      N3      125.198(11)       1_555    1_555    1_555    yes
N1     C2      N5      117.715(10)       1_555    1_555    1_555    yes
N3     C2      N5      117.078(12)       1_555    1_555    1_555    yes
N2     C3      N3      125.707(10)       1_555    1_555    1_555    yes
N2     C3      N6      116.447(11)       1_555    1_555    1_555    yes
N3     C3      N6      117.833(12)       1_555    1_555    1_555    yes

data_100K_Supernova
#data_XD

_audit_creation_date           '06-Jun-23 T11:34:28-00:00'
_audit_creation_method         'XD routine XDCIF'
_audit_conform_dict_name        cif_core.dic
_audit_conform_dict_version     2.3
_audit_conform_dict_location    ftp://ftp.iucr.org/pub/cif_core.dic

#----------------------------------------------------------------------------#
#                   CHEMICAL INFORMATION                                     #
#----------------------------------------------------------------------------#

_chemical_name_systematic               '2,4,6-triamino-s-triazine'
_chemical_name_common                   melamine
_chemical_formula_moiety                'C3 H6 N6'
_chemical_formula_analytical            'C3 H6 N6'
_chemical_formula_sum                   'C3 H6 N6'
_chemical_formula_weight                126.12

#----------------------------------------------------------------------------#
#                   UNIT CELL INFORMATION                                    #
#----------------------------------------------------------------------------#

_space_group_crystal_system        monoclinic
_space_group_IT_number             14
_space_group_name_H-M_alt          'P 1 21/n 1'
_space_group_name_Hall             '-P 2yn'

loop_
    _space_group_symop_id
    _space_group_symop_operation_xyz
1 +X,+Y,+Z
2 1/2-X,1/2+Y,1/2-Z
3 -X,-Y,-Z
4 1/2+X,1/2-Y,1/2+Z

_cell_length_a                          7.253(2)
_cell_length_b                          7.466(2)
_cell_length_c                          10.135(4)
_cell_angle_alpha                       90
_cell_angle_beta                        108.01(4)
_cell_angle_gamma                       90
_cell_volume                            521.94(3)
_cell_formula_units_Z                   4
_cell_measurement_temperature           100
_cell_measurement_wavelength            0.71073
_cell_measurement_reflns_used           7394
_cell_measurement_theta_min             3.9800
_cell_measurement_theta_max             58.4320

#----------------------------------------------------------------------------#
#                   CRYSTAL INFORMATION                                      #
#----------------------------------------------------------------------------#

_exptl_crystal_description              'block'
_exptl_crystal_colour                   'clear colourless'
_exptl_crystal_size_max                 0.20
_exptl_crystal_size_mid                 0.14
_exptl_crystal_size_min                 0.10
_exptl_crystal_size_rad                 0.07
_exptl_crystal_density_diffrn           1.61
_exptl_crystal_F_000                    264

#----------------------------------------------------------------------------#
#                   ABSORPTION CORRECTION                                    #
#----------------------------------------------------------------------------#

_exptl_absorpt_coefficient_mu           0.12
_exptl_absorpt_correction_type          sphere
_exptl_absorpt_correction_T_min         0.98116
_exptl_absorpt_correction_T_max         0.98116

#----------------------------------------------------------------------------#
#                   DATA COLLECTION                                          #
#----------------------------------------------------------------------------#

_diffrn_source                          'micro-focus sealed X-ray tube'
_diffrn_radiation_wavelength            0.71073
_diffrn_radiation_type                  'Mo K\a'
_diffrn_radiation_monochromator         mirror
_diffrn_radiation_probe                 x-ray
_diffrn_ambient_temperature             100
_diffrn_detector                        'CCD plate'
_diffrn_orient_matrix_type              'CrysAlisPro convention (1999,Acta A55,543-557)'
_diffrn_orient_matrix_ub_11              0.0375515000
_diffrn_orient_matrix_ub_12              0.0597728000
_diffrn_orient_matrix_ub_13             -0.0397500000
_diffrn_orient_matrix_ub_21             -0.0518970000
_diffrn_orient_matrix_ub_22             -0.0461004000
_diffrn_orient_matrix_ub_23             -0.0614318000
_diffrn_orient_matrix_ub_31             -0.0803068000
_diffrn_orient_matrix_ub_32              0.0577728000
_diffrn_orient_matrix_ub_33             -0.0078639000
_diffrn_measurement_device              'four-circle diffractometer'
_diffrn_measurement_device_type         'SuperNova, Single source at offset/far, Atlas'
_diffrn_measurement_method              '\w scans'
_diffrn_reflns_av_R_equivalents         0.1049
_diffrn_reflns_number                   55413
_diffrn_reflns_limit_h_min              -17
_diffrn_reflns_limit_h_max              17
_diffrn_reflns_limit_k_min              -17
_diffrn_reflns_limit_k_max              17
_diffrn_reflns_limit_l_min              -24
_diffrn_reflns_limit_l_max              24
_diffrn_reflns_theta_min                3.9800
_diffrn_reflns_theta_max                56.20
_diffrn_measured_fraction_theta_max     0.9995

#----------------------------------------------------------------------------#
#                   COMPUTER PROGRAMS USED                                   #
#----------------------------------------------------------------------------#

_computing_data_collection              'CrysAlisPro 1.171.41.115a (Rigaku OD, 2021)'
_computing_cell_refinement              'CrysAlisPro 1.171.41.115a (Rigaku OD, 2021)'
_computing_data_reduction               'CrysAlisPro 1.171.41.115a (Rigaku OD, 2021)'
_computing_structure_solution           'SHELXT 2014/5 (Sheldrick, 2014)'
_computing_structure_refinement         'Volkov et al, (2006)'
_computing_molecular_graphics           'Volkov et al, (2006)'
_computing_publication_material         'Volkov et al, (2006)'

#----------------------------------------------------------------------------#
#                   REFINEMENT INFORMATION                                   #
#----------------------------------------------------------------------------#

_reflns_number_gt                  4327
_reflns_number_total               4327
_reflns_threshold_expression       I>3u(I)
_refine_special_details
?
_refine_ls_structure_factor_coef        Fsqd
_refine_ls_matrix_type                  full
_refine_ls_weighting_scheme             calc
_refine_ls_weighting_details
;
        calc w2 = 1/[s^2^(Fo^2^)]
;
_refine_ls_extinction_method            none
_refine_ls_number_reflns                4327
_refine_ls_number_parameters            330
_refine_ls_R_factor_all                 0.082
_refine_ls_R_factor_gt                  0.029
_refine_ls_wR_factor_ref                0.034
_refine_ls_goodness_of_fit_ref          0.990

#----------------------------------------------------------------------------#
#                   ATOMIC TYPES, COORDINATES AND THERMAL PARAMETERS         #
#----------------------------------------------------------------------------#

loop_
    _atom_site_label
    _atom_site_type_symbol
    _atom_site_fract_x
    _atom_site_fract_y
    _atom_site_fract_z
    _atom_site_U_iso_or_equiv
    _atom_site_adp_type
    _atom_site_occupancy
    _atom_site_symmetry_multiplicity
N1 N 0.49931(5) 0.50248(5) 0.31887(4) 0.009 Uani 1 4
N2 N 0.48232(5) 0.80891(5) 0.38335(4) 0.008 Uani 1 4
N3 N 0.78931(6) 0.66190(5) 0.43940(4) 0.008 Uani 1 4
N4 N 0.20634(5) 0.64841(5) 0.27668(4) 0.011 Uani 1 4
N5 N 0.79905(6) 0.36718(5) 0.37710(4) 0.011 Uani 1 4
N6 N 0.76527(6) 0.96260(5) 0.48688(4) 0.009 Uani 1 4
C1 C 0.40029(5) 0.65263(5) 0.32716(4) 0.008 Uani 1 4
C2 C 0.69270(5) 0.51368(5) 0.37895(4) 0.007 Uani 1 4
C3 C 0.67658(5) 0.80519(5) 0.43574(4) 0.007 Uani 1 4
H4A H 0.142033 0.535759 0.230294 0.023 Uani 1 4
H4B H 0.132977 0.764517 0.257974 0.035 Uani 1 4
H5A H 0.726831 0.253384 0.338533 0.03 Uani 1 4
H5B H 0.945066 0.364968 0.43509 0.018 Uani 1 4
H6A H 0.899843 0.947633 0.554194 0.029 Uani 1 4
H6B H 0.676886 1.048561 0.519698 0.021 Uani 1 4

loop_
    _atom_site_aniso_label
    _atom_site_aniso_U_11
    _atom_site_aniso_U_22
    _atom_site_aniso_U_33
    _atom_site_aniso_U_23
    _atom_site_aniso_U_13
    _atom_site_aniso_U_12
N1 0.00581(11) 0.00653(10) 0.01218(12) -0.00197(9) 0.00023(9) 0.00060(8)
N2 0.00539(11) 0.00625(10) 0.01130(12) -0.00133(9) 0.00068(9) 0.00063(7)
N3 0.00561(11) 0.00655(10) 0.01152(12) -0.00104(9) 0.00065(9) 0.00066(8)
N4 0.00533(11) 0.00915(11) 0.01538(14) -0.00250(10) 0.00007(9) 0.00051(8)
N5 0.00764(12) 0.00750(11) 0.01430(13) -0.00218(10) 0.00020(10) 0.00234(8)
N6 0.00737(11) 0.00745(10) 0.01240(12) -0.00201(9) 0.00149(9) -0.00083(8)
C1 0.00538(11) 0.00655(11) 0.00960(12) -0.00104(9) 0.00054(9) 0.00058(8)
C2 0.00563(11) 0.00635(11) 0.00930(12) -0.00060(9) 0.00073(9) 0.00102(8)
C3 0.00577(12) 0.00602(11) 0.00882(12) -0.00061(9) 0.00103(9) 0.00014(8)
H4A 0.02003 0.02246 0.02545 -0.00727 0.00358 -0.01447
H4B 0.03776 0.01742 0.03987 -0.00586 -0.00157 0.00729
H5A 0.01522 0.01988 0.05133 -0.01183 0.00485 -0.001
H5B 0.02391 0.01032 0.01735 0.00387 0.00476 0.00379
H6A 0.02284 0.02055 0.03486 -0.01092 -0.00256 -0.00365
H6B 0.01932 0.01327 0.02601 0.00936 0.00018 0.00694


#----------------------------------------------------------------------------#
#                   MULTIPOLE PARAMETERS                                     #
#----------------------------------------------------------------------------#

loop_
    _atom_rho_multipole_atom_label
    _atom_rho_multipole_coeff_Pv
    _atom_rho_multipole_coeff_P00
    _atom_rho_multipole_coeff_P11
    _atom_rho_multipole_coeff_P1-1
    _atom_rho_multipole_coeff_P10
    _atom_rho_multipole_coeff_P20
    _atom_rho_multipole_coeff_P21
    _atom_rho_multipole_coeff_P2-1
    _atom_rho_multipole_coeff_P22
    _atom_rho_multipole_coeff_P2-2
    _atom_rho_multipole_coeff_P30
    _atom_rho_multipole_coeff_P31
    _atom_rho_multipole_coeff_P3-1
    _atom_rho_multipole_coeff_P32
    _atom_rho_multipole_coeff_P3-2
    _atom_rho_multipole_coeff_P33
    _atom_rho_multipole_coeff_P3-3
    _atom_rho_multipole_coeff_P40
    _atom_rho_multipole_coeff_P41
    _atom_rho_multipole_coeff_P4-1
    _atom_rho_multipole_coeff_P42
    _atom_rho_multipole_coeff_P4-2
    _atom_rho_multipole_coeff_P43
    _atom_rho_multipole_coeff_P4-3
    _atom_rho_multipole_coeff_P44
    _atom_rho_multipole_coeff_P4-4
    _atom_rho_multipole_kappa
    _atom_rho_multipole_kappa_prime0
    _atom_rho_multipole_kappa_prime1
    _atom_rho_multipole_kappa_prime2
    _atom_rho_multipole_kappa_prime3
    _atom_rho_multipole_kappa_prime4
N1 5.16(6) 0 -0.008(15) -0.003(17) -0.108(17) 0.063(15) -0.047(14) 0.012(15)
-0.055(16) -0.010(15) -0.051(17) -0.008(14) -0.001(16) -0.044(16) -0.004(16)
0.024(15) -0.018(15) 0.00(2) 0.007(18) 0.01(2) 0.008(18) -0.020(19) -0.001(19)
0.018(19) -0.032(18) -0.034(18) 0.986(4) 0.99(3) 0.99(3) 0.99(3) 0.99(3) 0.99(3)
N2 5.21(6) 0 0.007(14) -0.016(16) -0.115(17) 0.078(14) 0.016(14) -0.025(15)
-0.067(15) 0.074(15) -0.069(16) -0.003(14) -0.032(16) -0.101(17) 0.009(15)
-0.006(15) 0.010(15) -0.034(19) -0.006(17) -0.013(19) -0.019(19) 0.021(19)
-0.013(18) -0.002(19) 0.037(18) 0.017(17) 0.986(4) 0.99(3) 0.99(3) 0.99(3)
0.99(3) 0.99(3)
N3 5.21(6) 0 0.037(15) -0.009(16) -0.114(17) 0.098(15) 0.059(14) 0.006(15)
-0.053(15) -0.023(15) -0.082(16) 0.004(15) 0.010(16) -0.079(16) 0.015(15)
-0.011(15) -0.006(15) -0.06(2) 0.012(17) 0.00(2) 0.021(19) 0.027(19) -0.015(18)
0.029(18) -0.018(18) 0.005(18) 0.986(4) 0.99(3) 0.99(3) 0.99(3) 0.99(3) 0.99(3)
N4 5.04(7) 0 0.043(17) -0.02(3) 0.03(2) 0.054(19) 0.007(17) 0.00(2) -0.006(19)
0.043(16) 0.19(2) 0.035(18) 0.002(18) 0.14(2) 0.010(18) 0.020(16) 0.009(17)
-0.02(3) 0.03(2) -0.02(2) 0.02(2) 0.02(2) -0.04(2) -0.01(2) -0.02(2) 0.029(19)
0.995(4) 0.87(3) 0.87(3) 0.87(3) 0.87(3) 0.87(3)
N5 5.17(7) 0 0.006(16) 0.06(3) 0.00(2) 0.020(19) -0.049(17) -0.02(2)
-0.047(19) -0.016(15) 0.20(2) 0.004(18) 0.031(18) 0.14(2) -0.017(18) -0.026(16)
0.040(17) 0.03(3) -0.03(2) 0.03(2) 0.02(2) 0.02(2) 0.00(2) -0.05(2) -0.01(2)
-0.03(2) 0.995(4) 0.87(3) 0.87(3) 0.87(3) 0.87(3) 0.87(3)
N6 5.13(7) 0 -0.060(17) -0.01(3) -0.05(2) -0.009(18) 0.026(16) 0.023(18)
-0.049(17) 0.011(17) 0.17(2) 0.005(17) 0.012(18) 0.12(2) -0.018(19) -0.075(18)
0.032(16) 0.01(2) 0.02(2) -0.01(2) -0.01(2) 0.02(2) 0.06(2) 0.01(2) -0.035(19)
0.00(2) 0.995(4) 0.87(3) 0.87(3) 0.87(3) 0.87(3) 0.87(3)
C1 4.04(8) 0 -0.015(17) 0.01(2) 0.08(2) 0.14(2) -0.015(17) -0.006(18) -0.23(2)
0.033(17) -0.28(3) 0.01(2) 0.00(2) -0.20(2) 0.04(2) 0.009(19) -0.008(19)
-0.05(3) 0.05(2) -0.02(3) 0.02(3) -0.07(3) 0.02(3) 0.03(3) 0.01(2) 0.01(2)
0.999(7) 1.01(3) 1.01(3) 1.01(3) 1.01(3) 1.01(3)
C2 3.98(8) 0 0.017(17) -0.02(2) 0.06(2) 0.15(2) -0.023(17) -0.027(19) -0.25(2)
-0.057(17) -0.23(3) 0.014(19) 0.00(2) -0.22(3) 0.00(2) 0.014(19) 0.026(19)
-0.04(3) 0.01(2) 0.05(3) 0.02(3) -0.02(3) -0.02(3) -0.06(3) -0.01(2) 0.02(2)
0.999(7) 1.01(3) 1.01(3) 1.01(3) 1.01(3) 1.01(3)
C3 4.01(8) 0 -0.015(17) -0.01(2) 0.06(2) 0.11(2) 0.022(17) 0.004(18) -0.25(2)
0.001(16) -0.29(3) -0.034(19) -0.01(2) -0.15(2) 0.05(2) -0.009(18) -0.005(19)
0.01(3) -0.04(2) 0.00(3) 0.01(3) 0.01(3) 0.06(2) 0.01(2) -0.01(2) 0.01(2)
0.999(7) 1.01(3) 1.01(3) 1.01(3) 1.01(3) 1.01(3)
H4A 0.89(4) 0 0 0 0.148(19) 0.11(2) 0 0 0 0 0 0 0 0 0 0 0 0 0 0 0 0 0 0 0 0
1.15 1.4 1.4 1.4 1.4 1.4
H4B 0.89(4) 0 0 0 0.15(2) 0.09(3) 0 0 0 0 0 0 0 0 0 0 0 0 0 0 0 0 0 0 0 0 1.15
1.4 1.4 1.4 1.4 1.4
H5A 0.84(4) 0 0 0 0.15(2) 0.06(3) 0 0 0 0 0 0 0 0 0 0 0 0 0 0 0 0 0 0 0 0 1.15
1.4 1.4 1.4 1.4 1.4
H5B 0.77(3) 0 0 0 0.106(19) 0.03(2) 0 0 0 0 0 0 0 0 0 0 0 0 0 0 0 0 0 0 0 0
1.15 1.4 1.4 1.4 1.4 1.4
H6A 0.87(4) 0 0 0 0.12(2) 0.03(3) 0 0 0 0 0 0 0 0 0 0 0 0 0 0 0 0 0 0 0 0 1.15
1.4 1.4 1.4 1.4 1.4
H6B 0.80(4) 0 0 0 0.122(19) 0.05(2) 0 0 0 0 0 0 0 0 0 0 0 0 0 0 0 0 0 0 0 0
1.15 1.4 1.4 1.4 1.4 1.4

loop_
    _atom_local_axes_atom_label
    _atom_local_axes_atom0
    _atom_local_axes_ax1
    _atom_local_axes_atom1
    _atom_local_axes_atom2
    _atom_local_axes_ax2
N1 C3 Z N1 C2 Y
N2 C2 Z N2 C1 Y
N3 C1 Z N3 C3 Y
N4 C1 Z N4 N1 Y
N5 C2 Z N5 N3 Y
N6 C3 Z N6 N2 Y
C1 N3 Z C1 N1 Y
C2 N2 Z C2 N3 Y
C3 N1 Z C3 N2 Y
H4A N4 Z H4A H4B Y
H4B N4 Z H4B H4A Y
H5A N5 Z H5A H5B Y
H5B N5 Z H5B H5A Y
H6A N6 Z H6A H6B Y
H6B N6 Z H6B H6A Y


#----------------------------------------------------------------------------#
#                   MOLECULAR GEOMETRY                                       #
#----------------------------------------------------------------------------#

loop_
_geom_bond_atom_site_label_1
_geom_bond_atom_site_label_2
_geom_bond_distance
_geom_bond_site_symmetry_1
_geom_bond_site_symmetry_2
_geom_bond_publ_flag
N1     C1      1.3479(5)           1_555     1_555     yes
N1     C2      1.3480(5)           1_555     1_555     yes
N2     C1      1.3528(5)           1_555     1_555     yes
N2     C3      1.3436(5)           1_555     1_555     yes
N3     C2      1.3511(5)           1_555     1_555     yes
N3     C3      1.3400(5)           1_555     1_555     yes
N4     C1      1.3404(5)           1_555     1_555     yes
N4     H4A     1.0051(4)           1_555     1_555     yes
N4     H4B     1.0041(4)           1_555     1_555     yes
N5     C2      1.3419(5)           1_555     1_555     yes
N5     H5A     1.0111(4)           1_555     1_555     yes
N5     H5B     1.0403(4)           1_555     1_555     yes
N6     C3      1.3629(5)           1_555     1_555     yes
N6     H6A     1.0094(4)           1_555     1_555     yes
N6     H6B     1.0322(4)           1_555     1_555     yes

loop_
_geom_angle_atom_site_label_1
_geom_angle_atom_site_label_2
_geom_angle_atom_site_label_3
_geom_angle
_geom_angle_site_symmetry_1
_geom_angle_site_symmetry_2
_geom_angle_site_symmetry_3
_geom_angle_publ_flag
C1     N1      C2      114.85(4)         1_555    1_555    1_555    yes
C1     N2      C3      114.80(3)         1_555    1_555    1_555    yes
C2     N3      C3      114.51(3)         1_555    1_555    1_555    yes
C1     N4      H4A     118.60(4)         1_555    1_555    1_555    yes
C1     N4      H4B     118.96(4)         1_555    1_555    1_555    yes
H4A    N4      H4B     119.47(4)         1_555    1_555    1_555    yes
C2     N5      H5A     117.32(4)         1_555    1_555    1_555    yes
C2     N5      H5B     119.62(4)         1_555    1_555    1_555    yes
H5A    N5      H5B     121.35(3)         1_555    1_555    1_555    yes
C3     N6      H6A     113.94(4)         1_555    1_555    1_555    yes
C3     N6      H6B     113.05(4)         1_555    1_555    1_555    yes
H6A    N6      H6B     114.72(4)         1_555    1_555    1_555    yes
N1     C1      N2      124.76(4)         1_555    1_555    1_555    yes
N1     C1      N4      118.24(4)         1_555    1_555    1_555    yes
N2     C1      N4      117.00(4)         1_555    1_555    1_555    yes
N1     C2      N3      125.24(4)         1_555    1_555    1_555    yes
N1     C2      N5      117.74(4)         1_555    1_555    1_555    yes
N3     C2      N5      117.01(4)         1_555    1_555    1_555    yes
N2     C3      N3      125.72(4)         1_555    1_555    1_555    yes
N2     C3      N6      116.52(4)         1_555    1_555    1_555    yes
N3     C3      N6      117.75(4)         1_555    1_555    1_555    yes

data_100K_Synergy_Ag
#data_XD

_audit_creation_date           '06-Jun-23 T12:48:57-00:00'
_audit_creation_method         'XD routine XDCIF'
_audit_conform_dict_name        cif_core.dic
_audit_conform_dict_version     2.3
_audit_conform_dict_location    ftp://ftp.iucr.org/pub/cif_core.dic

#----------------------------------------------------------------------------#
#                   CHEMICAL INFORMATION                                     #
#----------------------------------------------------------------------------#

_chemical_name_systematic               2,4,6-triamino-s-triazine
_chemical_name_common                   melamine
_chemical_formula_moiety                'C3 H6 N6'
_chemical_formula_analytical            'C3 H6 N6'
_chemical_formula_sum                   'C3 H6 N6'
_chemical_formula_weight                126.12

#----------------------------------------------------------------------------#
#                   UNIT CELL INFORMATION                                    #
#----------------------------------------------------------------------------#

_space_group_crystal_system        monoclinic
_space_group_IT_number             14
_space_group_name_H-M_alt          'P 1 21/n 1'
_space_group_name_Hall             '-P 2yn'

loop_
    _space_group_symop_id
    _space_group_symop_operation_xyz
1 +X,+Y,+Z
2 1/2-X,1/2+Y,1/2-Z
3 -X,-Y,-Z
4 1/2+X,1/2-Y,1/2+Z

_cell_length_a                          7.2392(13)
_cell_length_b                          7.4552(11)
_cell_length_c                          10.1192(17)
_cell_angle_alpha                       90
_cell_angle_beta                        108.012(19)
_cell_angle_gamma                       90
_cell_volume                            519.363(15)
_cell_formula_units_Z                   4
_cell_measurement_temperature           100
_cell_measurement_reflns_used           27480
_cell_measurement_theta_min             2.3910
_cell_measurement_theta_max             43.9930
_cell_measurement_wavelength            0.56160

#----------------------------------------------------------------------------#
#                   CRYSTAL INFORMATION                                      #
#----------------------------------------------------------------------------#

_exptl_crystal_description              block
_exptl_crystal_colour                   'clear colourless'
_exptl_crystal_size_max                 0.20
_exptl_crystal_size_mid                 0.14
_exptl_crystal_size_min                 0.10
_exptl_crystal_size_rad                 0.07
_exptl_crystal_density_diffrn           1.61
_exptl_crystal_F_000                    264

#----------------------------------------------------------------------------#
#                   ABSORPTION CORRECTION                                    #
#----------------------------------------------------------------------------#

_exptl_absorpt_coefficient_mu             0.074
_exptl_absorpt_correction_T_min           0.98425
_exptl_absorpt_correction_T_max           0.98425
_exptl_absorpt_correction_type            sphere

#----------------------------------------------------------------------------#
#                   DATA COLLECTION                                          #
#----------------------------------------------------------------------------#

_diffrn_source                          'micro-focus sealed X-ray tube'
_diffrn_ambient_temperature             100
_diffrn_radiation_wavelength            0.56160
_diffrn_radiation_type                  'Ag K\a'
_diffrn_radiation_monochromator         mirror
_diffrn_radiation_probe                 x-ray
_diffrn_detector                        'Hybrid Pixel Array Detector''
_diffrn_orient_matrix_type              'CrysAlisPro convention (1999,Acta A55,543-557)'
_diffrn_orient_matrix_UB_11             0.0139625000
_diffrn_orient_matrix_UB_12             -0.0519305000
_diffrn_orient_matrix_UB_13             0.0418985000
_diffrn_orient_matrix_UB_21             0.0547580000
_diffrn_orient_matrix_UB_22             0.0451683000
_diffrn_orient_matrix_UB_23             0.0357870000
_diffrn_orient_matrix_UB_31             -0.0583318000
_diffrn_orient_matrix_UB_32             0.0299201000
_diffrn_orient_matrix_UB_33             0.0185856000
_diffrn_measurement_device              'four-circle diffractometer'
_diffrn_measurement_device_type         'XtaLAB Synergy, Dualflex, HyPix-Arc 100'
_diffrn_measurement_method              '\w scans'
_diffrn_reflns_av_R_equivalents         0.0296
_diffrn_reflns_number                   62670
_diffrn_reflns_limit_h_min              -16
_diffrn_reflns_limit_h_max              17
_diffrn_reflns_limit_k_min              -18
_diffrn_reflns_limit_k_max              18
_diffrn_reflns_limit_l_min              -25
_diffrn_reflns_limit_l_max              25
_diffrn_reflns_theta_min                2.1558
_diffrn_reflns_theta_max                44.0546
_diffrn_measured_fraction_theta_max     0.9955
_diffrn_reflns_theta_full               44.3676

#----------------------------------------------------------------------------#
#                   COMPUTER PROGRAMS USED                                   #
#----------------------------------------------------------------------------#

_computing_data_collection              'CrysAlisPro 1.171.41.115a (Rigaku OD, 2021)'
_computing_cell_refinement              'CrysAlisPro 1.171.41.115a (Rigaku OD, 2021)'
_computing_data_reduction               'CrysAlisPro 1.171.41.115a (Rigaku OD, 2021)'
_computing_structure_solution           'SHELXT 2014/5 (Sheldrick, 2014)'
_computing_structure_refinement         'Volkov et al, (2006)'
_computing_molecular_graphics           'Volkov et al, (2006)'
_computing_publication_material         'Volkov et al, (2006)'

#----------------------------------------------------------------------------#
#                   REFINEMENT INFORMATION                                   #
#----------------------------------------------------------------------------#

_reflns_number_gt                  6351
_reflns_number_total               6351
_reflns_threshold_expression       I>3u(I)
_refine_special_details
?
_refine_ls_structure_factor_coef        Fsqd
_refine_ls_matrix_type                  full
_refine_ls_weighting_scheme             calc
_refine_ls_weighting_details
;
        calc w2 = 1/[s^2^(Fo^2^)]
;
_refine_ls_extinction_method            none
_refine_ls_number_reflns                6351
_refine_ls_number_parameters            330
_refine_ls_R_factor_all                 0.026
_refine_ls_R_factor_gt                  0.015
_refine_ls_wR_factor_ref                0.025
_refine_ls_goodness_of_fit_ref          1.016

#----------------------------------------------------------------------------#
#                   ATOMIC TYPES, COORDINATES AND THERMAL PARAMETERS         #
#----------------------------------------------------------------------------#

loop_
    _atom_site_label
    _atom_site_type_symbol
    _atom_site_fract_x
    _atom_site_fract_y
    _atom_site_fract_z
    _atom_site_U_iso_or_equiv
    _atom_site_adp_type
    _atom_site_occupancy
    _atom_site_symmetry_multiplicity
N1 N 0.499291(17) 0.502454(15) 0.318788(13) 0.009 Uani 1 4
N2 N 0.482334(16) 0.808978(15) 0.383362(12) 0.009 Uani 1 4
N3 N 0.789249(17) 0.661964(15) 0.439479(12) 0.009 Uani 1 4
N4 N 0.206294(17) 0.648487(17) 0.276707(13) 0.011 Uani 1 4
N5 N 0.799155(18) 0.367237(16) 0.377111(13) 0.011 Uani 1 4
N6 N 0.765274(18) 0.962712(15) 0.486829(13) 0.01 Uani 1 4
C1 C 0.400292(16) 0.652675(15) 0.327103(11) 0.008 Uani 1 4
C2 C 0.692680(16) 0.513663(15) 0.379037(11) 0.008 Uani 1 4
C3 C 0.676607(16) 0.805179(14) 0.435756(11) 0.008 Uani 1 4
H4A H 0.142205 0.53449 0.231103 0.024 Uani 1 4
H4B H 0.133828 0.765181 0.262272 0.026 Uani 1 4
H5A H 0.729767 0.25316 0.341867 0.028 Uani 1 4
H5B H 0.940462 0.36675 0.432501 0.025 Uani 1 4
H6A H 0.899536 0.948022 0.553459 0.026 Uani 1 4
H6B H 0.67959 1.047194 0.518008 0.024 Uani 1 4

loop_
    _atom_site_aniso_label
    _atom_site_aniso_U_11
    _atom_site_aniso_U_22
    _atom_site_aniso_U_33
    _atom_site_aniso_U_23
    _atom_site_aniso_U_13
    _atom_site_aniso_U_12
N1 0.00681(3) 0.00704(3) 0.01233(3) -0.00202(3) 0.00063(3) 0.00069(2)
N2 0.00647(3) 0.00681(3) 0.01108(3) -0.00147(2) 0.00103(3) 0.00069(2)
N3 0.00650(3) 0.00697(3) 0.01146(3) -0.00113(3) 0.00091(3) 0.00073(2)
N4 0.00633(3) 0.00945(3) 0.01556(4) -0.00257(3) 0.00061(3) 0.00047(3)
N5 0.00864(4) 0.00785(3) 0.01443(4) -0.00216(3) 0.00073(3) 0.00231(3)
N6 0.00870(3) 0.00750(3) 0.01258(4) -0.00221(3) 0.00202(3) -0.00096(2)
C1 0.00629(3) 0.00711(3) 0.00978(3) -0.00112(2) 0.00104(3) 0.00055(2)
C2 0.00694(3) 0.00662(3) 0.00941(3) -0.00068(2) 0.00116(3) 0.00106(2)
C3 0.00670(3) 0.00636(3) 0.00902(3) -0.00065(2) 0.00141(3) 0.00016(2)
H4A 0.01718 0.01707 0.03378 -0.00754 -0.00008 -0.00209
H4B 0.01495 0.02477 0.03544 -0.00384 0.00368 0.00534
H5A 0.02441 0.01193 0.0446 -0.01172 0.00484 -0.00299
H5B 0.01974 0.02053 0.03059 -0.00318 0.00137 0.00573
H6A 0.01885 0.02318 0.02962 -0.0037 -0.00228 -0.00541
H6B 0.01978 0.01655 0.03447 -0.00692 0.00856 -0.00081


#----------------------------------------------------------------------------#
#                   MULTIPOLE PARAMETERS                                     #
#----------------------------------------------------------------------------#

loop_
    _atom_rho_multipole_atom_label
    _atom_rho_multipole_coeff_Pv
    _atom_rho_multipole_coeff_P00
    _atom_rho_multipole_coeff_P11
    _atom_rho_multipole_coeff_P1-1
    _atom_rho_multipole_coeff_P10
    _atom_rho_multipole_coeff_P20
    _atom_rho_multipole_coeff_P21
    _atom_rho_multipole_coeff_P2-1
    _atom_rho_multipole_coeff_P22
    _atom_rho_multipole_coeff_P2-2
    _atom_rho_multipole_coeff_P30
    _atom_rho_multipole_coeff_P31
    _atom_rho_multipole_coeff_P3-1
    _atom_rho_multipole_coeff_P32
    _atom_rho_multipole_coeff_P3-2
    _atom_rho_multipole_coeff_P33
    _atom_rho_multipole_coeff_P3-3
    _atom_rho_multipole_coeff_P40
    _atom_rho_multipole_coeff_P41
    _atom_rho_multipole_coeff_P4-1
    _atom_rho_multipole_coeff_P42
    _atom_rho_multipole_coeff_P4-2
    _atom_rho_multipole_coeff_P43
    _atom_rho_multipole_coeff_P4-3
    _atom_rho_multipole_coeff_P44
    _atom_rho_multipole_coeff_P4-4
    _atom_rho_multipole_kappa
    _atom_rho_multipole_kappa_prime0
    _atom_rho_multipole_kappa_prime1
    _atom_rho_multipole_kappa_prime2
    _atom_rho_multipole_kappa_prime3
    _atom_rho_multipole_kappa_prime4
N1 5.088(17) 0 0.001(4) 0.002(5) -0.119(5) 0.067(4) 0.009(4) 0.011(4)
-0.027(4) 0.001(4) -0.073(4) 0.003(4) 0.000(4) -0.090(4) -0.001(4) -0.007(4)
-0.001(4) -0.017(5) 0.002(4) -0.007(5) -0.014(5) -0.003(5) -0.008(5) 0.002(5)
0.005(5) -0.007(5) 0.9932(10) 0.979(9) 0.979(9) 0.979(9) 0.979(9) 0.979(9)
N2 5.105(18) 0 0.008(4) -0.011(5) -0.122(5) 0.058(4) 0.000(3) -0.019(4)
-0.031(4) 0.004(4) -0.068(4) -0.001(3) -0.004(4) -0.094(4) 0.001(4) 0.002(4)
0.003(4) -0.022(5) -0.003(4) 0.002(5) -0.014(5) 0.010(5) 0.000(5) -0.004(5)
0.007(5) -0.002(4) 0.9932(10) 0.979(9) 0.979(9) 0.979(9) 0.979(9) 0.979(9)
N3 5.081(17) 0 0.014(4) 0.008(5) -0.121(5) 0.086(4) -0.002(4) 0.005(4)
-0.018(4) 0.007(4) -0.082(4) 0.002(4) 0.002(4) -0.082(4) 0.003(4) 0.005(4)
-0.004(4) -0.028(5) 0.015(4) 0.005(5) -0.014(5) 0.007(5) 0.008(4) -0.003(5)
0.003(4) -0.003(4) 0.9932(10) 0.979(9) 0.979(9) 0.979(9) 0.979(9) 0.979(9)
N4 5.035(19) 0 0.014(4) 0.009(6) 0.001(6) -0.011(5) 0.015(4) -0.004(5)
0.007(5) 0.002(4) 0.148(6) -0.001(4) 0.009(4) 0.119(6) -0.018(5) 0.042(3)
-0.012(4) -0.004(6) -0.014(5) 0.005(5) -0.001(6) -0.008(5) -0.048(5) 0.022(5)
-0.004(4) -0.013(4) 1.0001(13) 0.891(10) 0.891(10) 0.891(10) 0.891(10) 0.891(10)
N5 5.048(19) 0 -0.004(4) 0.010(7) -0.012(6) -0.016(5) -0.012(4) -0.021(5)
0.002(5) 0.011(4) 0.160(6) -0.004(4) 0.005(4) 0.127(6) -0.034(5) -0.046(4)
0.020(4) -0.002(6) 0.009(5) -0.016(5) -0.008(5) 0.007(5) 0.044(5) -0.037(5)
-0.004(5) -0.021(5) 1.0001(13) 0.891(10) 0.891(10) 0.891(10) 0.891(10) 0.891(10)
N6 5.042(18) 0 -0.062(4) 0.008(7) -0.024(5) -0.022(5) 0.009(4) 0.009(5)
0.014(4) -0.002(4) 0.157(6) 0.001(4) 0.003(4) 0.100(5) -0.015(5) -0.061(4)
0.013(3) 0.002(6) 0.003(5) 0.000(6) -0.027(5) 0.001(5) 0.029(5) -0.004(5)
-0.015(4) 0.002(4) 1.0001(13) 0.891(10) 0.891(10) 0.891(10) 0.891(10) 0.891(10)
C1 4.14(2) 0 -0.012(5) 0.001(6) 0.036(7) 0.157(6) -0.003(5) 0.008(5) -0.233(6)
0.012(5) -0.347(10) 0.005(6) -0.015(7) -0.258(8) 0.015(6) 0.012(5) -0.001(5)
-0.001(10) 0.011(7) 0.004(10) -0.007(8) -0.007(8) 0.005(7) 0.016(8) 0.023(6)
-0.011(6) 0.994(2) 0.920(7) 0.920(7) 0.920(7) 0.920(7) 0.920(7)
C2 4.12(2) 0 0.005(5) 0.002(6) 0.051(6) 0.142(6) -0.008(5) -0.011(5) -0.242(6)
0.014(5) -0.340(10) 0.013(6) 0.013(7) -0.245(8) 0.002(6) 0.005(5) -0.003(5)
0.027(9) -0.012(7) -0.006(10) 0.014(8) -0.005(8) 0.016(7) -0.026(8) 0.022(7)
0.002(6) 0.994(2) 0.920(7) 0.920(7) 0.920(7) 0.920(7) 0.920(7)
C3 4.12(2) 0 0.013(5) -0.005(7) 0.054(6) 0.137(6) 0.002(4) 0.004(5) -0.236(6)
-0.014(5) -0.351(10) -0.009(6) -0.002(7) -0.239(8) -0.016(6) -0.011(5) 0.007(6)
0.034(9) 0.001(7) 0.003(9) 0.024(8) 0.007(8) 0.015(7) 0.008(8) 0.007(7)
-0.012(6) 0.994(2) 0.920(7) 0.920(7) 0.920(7) 0.920(7) 0.920(7)
H4A 0.862(10) 0 0 0 0.138(5) 0.076(6) 0 0 0 0 0 0 0 0 0 0 0 0 0 0 0 0 0 0 0 0
1.15 1.4 1.4 1.4 1.4 1.4
H4B 0.859(10) 0 0 0 0.143(5) 0.087(6) 0 0 0 0 0 0 0 0 0 0 0 0 0 0 0 0 0 0 0 0
1.15 1.4 1.4 1.4 1.4 1.4
H5A 0.873(10) 0 0 0 0.146(5) 0.058(6) 0 0 0 0 0 0 0 0 0 0 0 0 0 0 0 0 0 0 0 0
1.15 1.4 1.4 1.4 1.4 1.4
H5B 0.855(10) 0 0 0 0.131(6) 0.072(6) 0 0 0 0 0 0 0 0 0 0 0 0 0 0 0 0 0 0 0 0
1.15 1.4 1.4 1.4 1.4 1.4
H6A 0.895(10) 0 0 0 0.146(5) 0.049(6) 0 0 0 0 0 0 0 0 0 0 0 0 0 0 0 0 0 0 0 0
1.15 1.4 1.4 1.4 1.4 1.4
H6B 0.876(10) 0 0 0 0.139(5) 0.066(6) 0 0 0 0 0 0 0 0 0 0 0 0 0 0 0 0 0 0 0 0
1.15 1.4 1.4 1.4 1.4 1.4

loop_
    _atom_local_axes_atom_label
    _atom_local_axes_atom0
    _atom_local_axes_ax1
    _atom_local_axes_atom1
    _atom_local_axes_atom2
    _atom_local_axes_ax2
N1 C3 Z N1 C2 Y
N2 C2 Z N2 C1 Y
N3 C1 Z N3 C3 Y
N4 C1 Z N4 N1 Y
N5 C2 Z N5 N3 Y
N6 C3 Z N6 N2 Y
C1 N3 Z C1 N1 Y
C2 N2 Z C2 N3 Y
C3 N1 Z C3 N2 Y
H4A N4 Z H4A H4B Y
H4B N4 Z H4B H4A Y
H5A N5 Z H5A H5B Y
H5B N5 Z H5B H5A Y
H6A N6 Z H6A H6B Y
H6B N6 Z H6B H6A Y


#----------------------------------------------------------------------------#
#                   MOLECULAR GEOMETRY                                       #
#----------------------------------------------------------------------------#

loop_
    _geom_bond_atom_site_label_1
    _geom_bond_atom_site_label_2
    _geom_bond_distance
    _geom_bond_site_symmetry_1
    _geom_bond_site_symmetry_2
    _geom_bond_publ_flag
N1 C1 1.34619(15) 1_555 1_555 yes
N1 C2 1.34565(16) 1_555 1_555 yes
N2 C1 1.35114(15) 1_555 1_555 yes
N2 C3 1.34115(15) 1_555 1_555 yes
N3 C2 1.34935(15) 1_555 1_555 yes
N3 C3 1.33691(15) 1_555 1_555 yes
N4 C1 1.33807(16) 1_555 1_555 yes
N4 H4A 1.00900(12) 1_555 1_555 yes
N4 H4B 1.00300(12) 1_555 1_555 yes
N5 C2 1.33995(15) 1_555 1_555 yes
N5 H5A 0.99600(12) 1_555 1_555 yes
N5 H5B 1.00300(12) 1_555 1_555 yes
N6 C3 1.36135(15) 1_555 1_555 yes
N6 H6A 1.00300(12) 1_555 1_555 yes
N6 H6B 1.00101(12) 1_555 1_555 yes

loop_
    _geom_angle_atom_site_label_1
    _geom_angle_atom_site_label_2
    _geom_angle_atom_site_label_3
    _geom_angle
    _geom_angle_site_symmetry_1
    _geom_angle_site_symmetry_2
    _geom_angle_site_symmetry_3
    _geom_angle_publ_flag
C1 N1 C2 114.797(10) 1_555 1_555 1_555 yes
C1 N2 C3 114.768(11) 1_555 1_555 1_555 yes
C2 N3 C3 114.557(11) 1_555 1_555 1_555 yes
C1 N4 H4A 118.291(11) 1_555 1_555 1_555 yes
C1 N4 H4B 118.380(12) 1_555 1_555 1_555 yes
H4A N4 H4B 121.208(11) 1_555 1_555 1_555 yes
C2 N5 H5A 118.175(12) 1_555 1_555 1_555 yes
C2 N5 H5B 119.123(11) 1_555 1_555 1_555 yes
H5A N5 H5B 120.750(11) 1_555 1_555 1_555 yes
C3 N6 H6A 113.963(11) 1_555 1_555 1_555 yes
C3 N6 H6B 113.396(11) 1_555 1_555 1_555 yes
H6A N6 H6B 115.020(11) 1_555 1_555 1_555 yes
N1 C1 N2 124.797(11) 1_555 1_555 1_555 yes
N1 C1 N4 118.234(11) 1_555 1_555 1_555 yes
N2 C1 N4 116.969(11) 1_555 1_555 1_555 yes
N1 C2 N3 125.229(11) 1_555 1_555 1_555 yes
N1 C2 N5 117.734(11) 1_555 1_555 1_555 yes
N3 C2 N5 117.026(11) 1_555 1_555 1_555 yes
N2 C3 N3 125.727(11) 1_555 1_555 1_555 yes
N2 C3 N6 116.459(11) 1_555 1_555 1_555 yes
N3 C3 N6 117.801(11) 1_555 1_555 1_555 yes

data_100K_Synergy_Mo
#data_XD

_audit_creation_date           '06-Jun-23 T14:09:42-00:00'
_audit_creation_method         'XD routine XDCIF'
_audit_conform_dict_name        cif_core.dic
_audit_conform_dict_version     2.3
_audit_conform_dict_location    ftp://ftp.iucr.org/pub/cif_core.dic

#----------------------------------------------------------------------------#
#                   CHEMICAL INFORMATION                                     #
#----------------------------------------------------------------------------#

_chemical_name_systematic               2,4,6-triamino-s-triazine
_chemical_name_common                   melamine
_chemical_formula_moiety                'C3 H6 N6'
_chemical_formula_analytical            'C3 H6 N6'
_chemical_formula_sum                   'C3 H6 N6'
_chemical_formula_weight                126.12

#----------------------------------------------------------------------------#
#                   UNIT CELL INFORMATION                                    #
#----------------------------------------------------------------------------#

_space_group_crystal_system        monoclinic
_space_group_IT_number             14
_space_group_name_H-M_alt          'P 1 21/n 1'
_space_group_name_Hall             '-P 2yn'

loop_
    _space_group_symop_id
    _space_group_symop_operation_xyz
1 +X,+Y,+Z
2 1/2-X,1/2+Y,1/2-Z
3 -X,-Y,-Z
4 1/2+X,1/2-Y,1/2+Z

_cell_length_a                          7.2445(7)
_cell_length_b                          7.4584(6)
_cell_length_c                          10.1200(13)
_cell_angle_alpha                       90
_cell_angle_beta                        108.018(12)
_cell_angle_gamma                       90
_cell_volume                            519.998(9)
_cell_measurement_temperature           100 
_cell_formula_units_Z                   4
_cell_measurement_wavelength            0.71073
_cell_measurement_reflns_used           31177
_cell_measurement_theta_min             2.1170
_cell_measurement_theta_max             62.4990

#----------------------------------------------------------------------------#
#                   CRYSTAL INFORMATION                                      #
#----------------------------------------------------------------------------#

_exptl_crystal_description              block
_exptl_crystal_colour                   'clear colourless'
_exptl_crystal_size_max                 0.20
_exptl_crystal_size_mid                 0.16
_exptl_crystal_size_min                 0.10
_exptl_crystal_size_rad                 0.07
_exptl_crystal_density_diffrn           1.61
_exptl_crystal_F_000                    264

#----------------------------------------------------------------------------#
#                   ABSORPTION CORRECTION                                    #
#----------------------------------------------------------------------------#

_exptl_absorpt_coefficient_mu             0.120
_exptl_absorpt_correction_T_min           0.98478
_exptl_absorpt_correction_T_max           0.98478
_exptl_absorpt_correction_type            sphere

#----------------------------------------------------------------------------#
#                   DATA COLLECTION                                          #
#----------------------------------------------------------------------------#

_diffrn_source                          'micro-focus sealed X-ray tube'
_diffrn_ambient_temperature             100
_diffrn_radiation_wavelength            0.71073
_diffrn_radiation_type                  'Mo K\a'
_diffrn_radiation_monochromator         mirror
_diffrn_radiation_probe                 x-ray
_diffrn_detector                        'Hybrid Pixel Array Detector'
_diffrn_orient_matrix_type              'CrysAlisPro convention (1999,Acta A55,543-557)'
_diffrn_orient_matrix_UB_11             0.0174723000
_diffrn_orient_matrix_UB_12             -0.0661241000
_diffrn_orient_matrix_UB_13             0.0528409000
_diffrn_orient_matrix_UB_21             0.0695275000
_diffrn_orient_matrix_UB_22             0.0569591000
_diffrn_orient_matrix_UB_23             0.0456758000
_diffrn_orient_matrix_UB_31             -0.0738344000
_diffrn_orient_matrix_UB_32             0.0378474000
_diffrn_orient_matrix_UB_33             0.0236335000
_diffrn_measurement_device              'four-circle diffractometer'
_diffrn_measurement_device_type         'XtaLAB Synergy, Dualflex, HyPix-Arc 100'
_diffrn_measurement_method              '\w scans'
_diffrn_reflns_av_R_equivalents         0.0290
_diffrn_reflns_number                   63312
_diffrn_reflns_limit_h_min              -18
_diffrn_reflns_limit_h_max              15
_diffrn_reflns_limit_k_min              -18
_diffrn_reflns_limit_k_max              18
_diffrn_reflns_limit_l_min              -22
_diffrn_reflns_limit_l_max              25
_diffrn_reflns_theta_min                2.1162
_diffrn_reflns_theta_max                62.7254
_diffrn_measured_fraction_theta_max     0.9990
_diffrn_reflns_theta_full               62.4522

#----------------------------------------------------------------------------#
#                   COMPUTER PROGRAMS USED                                   #
#----------------------------------------------------------------------------#

_computing_data_collection              'CrysAlisPro 1.171.41.115a (Rigaku OD, 2021)'
_computing_cell_refinement              'CrysAlisPro 1.171.41.115a (Rigaku OD, 2021)'
_computing_data_reduction               'CrysAlisPro 1.171.41.115a (Rigaku OD, 2021)'
_computing_structure_solution           'SHELXT 2014/5 (Sheldrick, 2014)'
_computing_structure_refinement         'Volkov et al, (2006)'
_computing_molecular_graphics           'Volkov et al, (2006)'
_computing_publication_material         'Volkov et al, (2006)'

#----------------------------------------------------------------------------#
#                   REFINEMENT INFORMATION                                   #
#----------------------------------------------------------------------------#

_reflns_number_gt                  6299
_reflns_number_total               6299
_reflns_threshold_expression       I>3u(I)
_refine_special_details
?
_refine_ls_structure_factor_coef        Fsqd
_refine_ls_matrix_type                  full
_refine_ls_weighting_scheme             calc
_refine_ls_weighting_details
;
        calc w2 = 1/[s^2^(Fo^2^)]
;
_refine_ls_extinction_method            none
_refine_ls_number_reflns                6299
_refine_ls_number_parameters            330
_refine_ls_number_restraints            0
_refine_ls_R_factor_all                 0.02
_refine_ls_R_factor_gt                  0.013
_refine_ls_wR_factor_ref                0.023
_refine_ls_goodness_of_fit_ref          1.023

#----------------------------------------------------------------------------#
#                   ATOMIC TYPES, COORDINATES AND THERMAL PARAMETERS         #
#----------------------------------------------------------------------------#

loop_
    _atom_site_label
    _atom_site_type_symbol
    _atom_site_fract_x
    _atom_site_fract_y
    _atom_site_fract_z
    _atom_site_U_iso_or_equiv
    _atom_site_adp_type
    _atom_site_occupancy
    _atom_site_symmetry_multiplicity
N1 N 0.499265(13) 0.497536(13) 0.318785(13) 0.009 Uani 1 4
N2 N 0.482338(12) 0.191046(13) 0.383356(12) 0.009 Uani 1 4
N3 N 0.789225(13) 0.338038(13) 0.439482(13) 0.009 Uani 1 4
N4 N 0.206338(13) 0.351549(15) 0.276726(14) 0.011 Uani 1 4
N5 N 0.799159(14) 0.632772(15) 0.377155(14) 0.011 Uani 1 4
N6 N 0.765267(14) 0.037306(14) 0.486812(14) 0.01 Uani 1 4
C1 C 0.400300(12) 0.347344(13) 0.327090(12) 0.008 Uani 1 4
C2 C 0.692669(12) 0.486337(13) 0.379038(12) 0.008 Uani 1 4
C3 C 0.676562(12) 0.194830(13) 0.435771(11) 0.008 Uani 1 4
H4A H 0.144905 0.464197 0.227351 0.025 Uani 1 4
H4B H 0.131822 0.235093 0.261326 0.024 Uani 1 4
H5A H 0.729574 0.746438 0.342101 0.029 Uani 1 4
H5B H 0.940766 0.636897 0.435666 0.023 Uani 1 4
H6A H 0.900748 0.05048 0.551493 0.026 Uani 1 4
H6B H 0.680925 -0.048653 0.51846 0.024 Uani 1 4

loop_
    _atom_site_aniso_label
    _atom_site_aniso_U_11
    _atom_site_aniso_U_22
    _atom_site_aniso_U_33
    _atom_site_aniso_U_23
    _atom_site_aniso_U_13
    _atom_site_aniso_U_12
N1 0.00683(2) 0.00732(2) 0.01264(4) 0.00194(3) 0.00058(2) -0.000735(19)
N2 0.00654(2) 0.00708(2) 0.01141(4) 0.00146(2) 0.00099(2) -0.000670(18)
N3 0.00656(2) 0.00718(2) 0.01182(4) 0.00116(3) 0.00090(2) -0.000712(18)
N4 0.00640(2) 0.00974(3) 0.01588(4) 0.00260(3) 0.00055(2) -0.00047(2)
N5 0.00872(3) 0.00812(3) 0.01473(4) 0.00217(3) 0.00070(3) -0.00228(2)
N6 0.00870(3) 0.00786(3) 0.01285(4) 0.00218(3) 0.00200(2) 0.00091(2)
C1 0.00640(2) 0.00740(3) 0.01009(4) 0.00106(3) 0.00105(2) -0.000516(19)
C2 0.00696(2) 0.00698(3) 0.00970(4) 0.00071(3) 0.00113(2) -0.001028(19)
C3 0.00682(2) 0.00664(2) 0.00939(3) 0.00066(2) 0.00144(2) -0.000196(19)
H4A 0.01965 0.01714 0.0348 0.00788 0.00202 0.00195
H4B 0.01574 0.02231 0.03273 0.00347 0.00362 -0.00519
H5A 0.02277 0.01511 0.04476 0.01019 0.00557 0.00197
H5B 0.01813 0.02034 0.02887 0.00027 0.0035 -0.00514
H6A 0.01717 0.02337 0.02804 0.00025 -0.00517 -0.00057
H6B 0.02244 0.01987 0.0302 0.0075 0.00862 0.00164


#----------------------------------------------------------------------------#
#                   MULTIPOLE PARAMETERS                                     #
#----------------------------------------------------------------------------#

loop_
    _atom_rho_multipole_atom_label
    _atom_rho_multipole_coeff_Pv
    _atom_rho_multipole_coeff_P00
    _atom_rho_multipole_coeff_P11
    _atom_rho_multipole_coeff_P1-1
    _atom_rho_multipole_coeff_P10
    _atom_rho_multipole_coeff_P20
    _atom_rho_multipole_coeff_P21
    _atom_rho_multipole_coeff_P2-1
    _atom_rho_multipole_coeff_P22
    _atom_rho_multipole_coeff_P2-2
    _atom_rho_multipole_coeff_P30
    _atom_rho_multipole_coeff_P31
    _atom_rho_multipole_coeff_P3-1
    _atom_rho_multipole_coeff_P32
    _atom_rho_multipole_coeff_P3-2
    _atom_rho_multipole_coeff_P33
    _atom_rho_multipole_coeff_P3-3
    _atom_rho_multipole_coeff_P40
    _atom_rho_multipole_coeff_P41
    _atom_rho_multipole_coeff_P4-1
    _atom_rho_multipole_coeff_P42
    _atom_rho_multipole_coeff_P4-2
    _atom_rho_multipole_coeff_P43
    _atom_rho_multipole_coeff_P4-3
    _atom_rho_multipole_coeff_P44
    _atom_rho_multipole_coeff_P4-4
    _atom_rho_multipole_kappa
    _atom_rho_multipole_kappa_prime0
    _atom_rho_multipole_kappa_prime1
    _atom_rho_multipole_kappa_prime2
    _atom_rho_multipole_kappa_prime3
    _atom_rho_multipole_kappa_prime4
N1 5.027(19) 0 0.000(5) 0.003(5) -0.139(5) 0.060(4) 0.008(4) -0.003(4)
-0.025(4) -0.010(4) -0.076(5) 0.005(4) 0.002(4) -0.093(4) 0.011(4) 0.007(4)
0.008(4) -0.016(5) -0.008(5) 0.003(5) -0.012(5) 0.001(5) -0.006(5) 0.004(5)
0.007(5) 0.002(5) 0.9872(11) 0.950(9) 0.950(9) 0.950(9) 0.950(9) 0.950(9)
N2 5.02(2) 0 -0.003(5) -0.014(5) -0.139(5) 0.068(4) -0.006(4) -0.010(4)
-0.024(4) -0.007(4) -0.075(4) -0.001(4) 0.000(4) -0.100(4) 0.000(4) -0.003(4)
-0.002(4) -0.024(5) -0.004(5) -0.007(5) -0.024(5) -0.007(5) 0.004(5) -0.001(5)
0.012(5) 0.004(5) 0.9872(11) 0.950(9) 0.950(9) 0.950(9) 0.950(9) 0.950(9)
N3 4.99(2) 0 -0.010(5) -0.001(5) -0.149(5) 0.076(4) 0.000(4) 0.005(4)
-0.034(4) -0.003(4) -0.070(4) -0.003(4) 0.008(4) -0.088(4) -0.005(4) 0.003(4)
0.004(4) -0.023(5) -0.003(4) 0.013(5) -0.026(5) -0.006(5) 0.003(5) -0.007(5)
0.015(5) 0.002(5) 0.9872(11) 0.950(9) 0.950(9) 0.950(9) 0.950(9) 0.950(9)
N4 5.02(2) 0 -0.009(5) 0.014(6) -0.019(5) -0.018(4) -0.004(4) -0.005(4)
0.001(5) -0.011(4) 0.142(5) 0.000(4) 0.018(4) 0.126(6) 0.029(4) -0.020(4)
-0.012(4) 0.007(5) 0.017(5) -0.002(5) 0.001(5) 0.001(5) 0.020(5) 0.017(5)
0.000(5) 0.030(5) 0.9898(12) 0.934(11) 0.934(11) 0.934(11) 0.934(11) 0.934(11)
N5 5.02(2) 0 0.016(5) 0.014(6) -0.011(5) -0.016(4) 0.009(4) -0.005(4) 0.002(4)
-0.004(4) 0.139(6) 0.005(4) -0.004(4) 0.120(6) 0.016(4) 0.023(4) 0.015(4)
0.019(6) -0.004(5) -0.003(5) -0.005(5) 0.002(5) -0.023(5) -0.007(5) 0.007(5)
0.006(5) 0.9898(12) 0.934(11) 0.934(11) 0.934(11) 0.934(11) 0.934(11)
N6 5.029(19) 0 0.056(5) 0.008(5) -0.031(5) -0.023(4) -0.016(4) -0.001(4)
0.013(4) 0.001(4) 0.142(6) -0.004(4) -0.005(4) 0.089(5) 0.009(4) 0.064(4)
0.009(4) 0.012(6) -0.010(5) -0.003(5) -0.013(5) -0.007(5) -0.037(5) 0.004(5)
-0.011(4) -0.010(4) 0.9898(12) 0.934(11) 0.934(11) 0.934(11) 0.934(11) 0.934(11)
C1 4.23(2) 0 0.005(6) -0.012(7) 0.041(7) 0.151(6) 0.011(5) 0.014(5) -0.245(7)
-0.021(5) -0.349(10) -0.020(6) -0.011(7) -0.262(9) -0.021(7) -0.017(6) -0.004(6)
0.018(9) 0.000(7) 0.020(9) -0.006(9) 0.003(9) -0.013(8) 0.023(8) 0.013(8)
-0.001(8) 0.971(2) 0.906(7) 0.906(7) 0.906(7) 0.906(7) 0.906(7)
C2 4.21(2) 0 -0.005(6) 0.002(7) 0.057(7) 0.150(6) 0.011(5) -0.001(5) -0.247(7)
0.005(5) -0.352(10) -0.013(6) 0.005(7) -0.265(9) 0.001(6) 0.003(6) -0.009(6)
0.005(10) 0.007(8) -0.010(10) -0.011(9) -0.003(9) -0.014(8) -0.010(8) 0.026(7)
0.000(7) 0.971(2) 0.906(7) 0.906(7) 0.906(7) 0.906(7) 0.906(7)
C3 4.24(2) 0 0.003(6) -0.003(7) 0.048(7) 0.137(6) -0.015(5) -0.011(5)
-0.258(7) 0.009(5) -0.366(11) 0.021(6) 0.011(7) -0.258(9) -0.001(6) 0.003(6)
0.006(6) 0.033(10) -0.006(8) 0.018(9) 0.010(8) 0.004(9) -0.006(7) 0.008(8)
0.027(7) 0.003(7) 0.971(2) 0.906(7) 0.906(7) 0.906(7) 0.906(7) 0.906(7)
H4A 0.868(10) 0 0 0 0.126(5) 0.066(7) 0 0 0 0 0 0 0 0 0 0 0 0 0 0 0 0 0 0 0 0
1.15 1.4 1.4 1.4 1.4 1.4
H4B 0.852(10) 0 0 0 0.142(5) 0.085(7) 0 0 0 0 0 0 0 0 0 0 0 0 0 0 0 0 0 0 0 0
1.15 1.4 1.4 1.4 1.4 1.4
H5A 0.896(10) 0 0 0 0.144(5) 0.055(7) 0 0 0 0 0 0 0 0 0 0 0 0 0 0 0 0 0 0 0 0
1.15 1.4 1.4 1.4 1.4 1.4
H5B 0.834(10) 0 0 0 0.140(5) 0.062(6) 0 0 0 0 0 0 0 0 0 0 0 0 0 0 0 0 0 0 0 0
1.15 1.4 1.4 1.4 1.4 1.4
H6A 0.879(10) 0 0 0 0.135(5) 0.059(7) 0 0 0 0 0 0 0 0 0 0 0 0 0 0 0 0 0 0 0 0
1.15 1.4 1.4 1.4 1.4 1.4
H6B 0.878(10) 0 0 0 0.133(5) 0.065(7) 0 0 0 0 0 0 0 0 0 0 0 0 0 0 0 0 0 0 0 0
1.15 1.4 1.4 1.4 1.4 1.4

loop_
    _atom_local_axes_atom_label
    _atom_local_axes_atom0
    _atom_local_axes_ax1
    _atom_local_axes_atom1
    _atom_local_axes_atom2
    _atom_local_axes_ax2
N1 C3 Z N1 C2 Y
N2 C2 Z N2 C1 Y
N3 C1 Z N3 C3 Y
N4 C1 Z N4 N1 Y
N5 C2 Z N5 N3 Y
N6 C3 Z N6 N2 Y
C1 N3 Z C1 N1 Y
C2 N2 Z C2 N3 Y
C3 N1 Z C3 N2 Y
H4A N4 Z H4A H4B Y
H4B N4 Z H4B H4A Y
H5A N5 Z H5A H5B Y
H5B N5 Z H5B H5A Y
H6A N6 Z H6A H6B Y
H6B N6 Z H6B H6A Y


#----------------------------------------------------------------------------#
#                   MOLECULAR GEOMETRY                                       #
#----------------------------------------------------------------------------#

loop_
    _geom_bond_atom_site_label_1
    _geom_bond_atom_site_label_2
    _geom_bond_distance
    _geom_bond_site_symmetry_1
    _geom_bond_site_symmetry_2
    _geom_bond_publ_flag
N1 C1 1.34655(13) 1_555 1_555 yes
N1 C2 1.34662(13) 1_555 1_555 yes
N2 C1 1.35168(14) 1_555 1_555 yes
N2 C3 1.34173(12) 1_555 1_555 yes
N3 C2 1.34988(14) 1_555 1_555 yes
N3 C3 1.33770(13) 1_555 1_555 yes
N4 C1 1.33872(12) 1_555 1_555 yes
N4 H4A 1.00800(11) 1_555 1_555 yes
N4 H4B 1.00900(11) 1_555 1_555 yes
N5 C2 1.34069(13) 1_555 1_555 yes
N5 H5A 0.99401(11) 1_555 1_555 yes
N5 H5B 1.01400(10) 1_555 1_555 yes
N6 C3 1.36190(14) 1_555 1_555 yes
N6 H6A 1.00200(11) 1_555 1_555 yes
N6 H6B 1.00400(11) 1_555 1_555 yes

loop_
    _geom_angle_atom_site_label_1
    _geom_angle_atom_site_label_2
    _geom_angle_atom_site_label_3
    _geom_angle
    _geom_angle_site_symmetry_1
    _geom_angle_site_symmetry_2
    _geom_angle_site_symmetry_3
    _geom_angle_publ_flag
C1 N1 C2 114.812(9) 1_555 1_555 1_555 yes
C1 N2 C3 114.777(9) 1_555 1_555 1_555 yes
C2 N3 C3 114.543(8) 1_555 1_555 1_555 yes
C1 N4 H4A 117.307(10) 1_555 1_555 1_555 yes
C1 N4 H4B 119.147(10) 1_555 1_555 1_555 yes
H4A N4 H4B 120.521(10) 1_555 1_555 1_555 yes
C2 N5 H5A 117.990(9) 1_555 1_555 1_555 yes
C2 N5 H5B 119.940(11) 1_555 1_555 1_555 yes
H5A N5 H5B 119.494(10) 1_555 1_555 1_555 yes
C3 N6 H6A 114.527(10) 1_555 1_555 1_555 yes
C3 N6 H6B 114.176(9) 1_555 1_555 1_555 yes
H6A N6 H6B 115.089(12) 1_555 1_555 1_555 yes
N1 C1 N2 124.787(8) 1_555 1_555 1_555 yes
N1 C1 N4 118.240(10) 1_555 1_555 1_555 yes
N2 C1 N4 116.972(9) 1_555 1_555 1_555 yes
N1 C2 N3 125.223(9) 1_555 1_555 1_555 yes
N1 C2 N5 117.757(10) 1_555 1_555 1_555 yes
N3 C2 N5 117.009(9) 1_555 1_555 1_555 yes
N2 C3 N3 125.734(9) 1_555 1_555 1_555 yes
N2 C3 N6 116.481(9) 1_555 1_555 1_555 yes
N3 C3 N6 117.771(9) 1_555 1_555 1_555 yes
