# Supplementary material for: Comparative study of conventional and synchrotron X-ray electron densities on molecular crystals
Source: Acta Crystallogr B Struct Sci Cryst Eng Mater. 2023 Sep 4;79(Pt 5):380–91. doi: 10.1107/S2052520623006625 (PMC10552600; doi:10.1107/S2052520623006625)
Supplement: Supplementary file 2 [file b-79-00380-100K_Stadivarisup2.hkl]

#
#  Unique observations used in XD refinement
#  F^2(calc) includes anomalous dispersion and is corrected for extinction
#  if the latter is included in the model.
#


data_XD

_cell_length_a                          7.2484(12)
_cell_length_b                          7.4668(7)
_cell_length_c                          10.1361(11)
_cell_angle_alpha                       90
_cell_angle_beta                        108.073(10)
_cell_angle_gamma                       90
_cell_volume                            521.52(12)

loop_
 _refln_index_h
 _refln_index_k
 _refln_index_l
 _refln_F_squared_calc
 _refln_F_squared_meas
 _refln_F_squared_sigma
 _refln_sint/lambda
 _refln_XD_refine_code
  -16    0    8   0.250619   0.421851   2.878140     1.1051  -2
  -16    1    3   2.189569   1.495527   1.141870     1.1249  -2
  -16    1    4   8.739547   9.373750   0.991466     1.1165   0
  -16    1    5   0.109990   0.213942   0.865671     1.1105  -2
  -16    1    6   5.176461   6.690640   1.648763     1.1069   0
  -16    1    7  13.115217  12.887667   1.064748     1.1058   0
  -16    1    8   3.662887   4.301729   1.896546     1.1071  -2
  -16    1    9   7.807782   6.313814   2.011077     1.1108   0
  -16    1   10   3.106491   0.593248   1.709933     1.1169  -2
  -16    1   11   1.728206   0.794853   2.346958     1.1254  -2
  -16    1   12   0.430030   2.512130   3.869558     1.1363  -2
  -16    1   13   2.783753   1.118525   3.277814     1.1493  -2
  -16    1   14   0.327932  -4.844847   5.543314     1.1646  -3
  -16    2    4  35.080909  33.334476   1.337491     1.1225   0
  -16    2    5   5.845964   6.116561   1.224832     1.1165   0
  -16    2    6   8.236667   7.589592   0.936777     1.1130   0
  -16    2    7   5.199094   4.185086   1.997029     1.1118  -2
  -16    2    8   0.300303   0.856407   1.538888     1.1131  -2
  -16    2    9  15.049339  12.780960   2.592900     1.1168   0
  -16    2   10   0.455722   0.100851   1.958595     1.1229  -2
  -16    2   11   0.144820  -0.587855   6.569213     1.1314  -3
  -16    2   12   1.286902   2.284636   3.840661     1.1422  -2
  -16    2   13   0.458196  -1.322275   6.166130     1.1552  -3
  -16    3    6   0.555960   0.942249   0.747812     1.1230  -2
  -16    3    7   0.967925  -0.136820   3.816116     1.1219  -3
  -16    3    8   2.606344   0.982538   1.950307     1.1231  -2
  -16    3    9  11.498109   6.256116   3.009839     1.1268  -2
  -16    3   10   2.729209   1.022315   5.106982     1.1329  -2
  -16    3   11   2.526463  -0.719875   6.203811     1.1412  -3
  -16    3   12   0.007493  -2.872076   5.101478     1.1519  -3
  -16    3   13   1.275704   1.466615   3.591246     1.1648  -2
  -16    4    7   0.879779   1.272577   3.131122     1.1357  -2
  -16    4    8  13.947560  10.255806   3.552269     1.1370  -2
  -16    4    9  14.392859  11.176246   2.997919     1.1406   0
  -16    4   10   2.948111   2.596132   2.766457     1.1466  -2
  -16    4   11   4.190570   0.375754   3.618543     1.1549  -2
  -16    4   12   0.433910   2.497522   3.657776     1.1654  -2
  -16    5    7  19.973688  13.267277   3.537533     1.1534   0
  -16    5    8   0.007064  -0.165300   5.433279     1.1546  -3
  -16    5    9   0.353836   0.949433   3.192180     1.1582  -2
  -16    5   10   0.554454   1.790079   3.298167     1.1641  -2
  -15    0    7   0.936966  -1.605578   4.826351     1.0351  -3
  -15    0   11  52.249887  49.602744   5.169768     1.0605   0
  -15    0   15   1.060782  -0.092034   3.251941     1.1244  -3
  -15    1    1  25.509749  23.669422   1.592890     1.0761   0
  -15    1    2   5.271014   5.794872   0.977306     1.0634   0
  -15    1    3   8.737842   8.412605   1.030107     1.0531   0
  -15    1    4  34.243058  32.441173   2.191722     1.0453   0
  -15    1    5   1.466541   0.314296   1.069996     1.0400  -2
  -15    1    6   2.168228   2.423696   1.844336     1.0373  -2
  -15    1    7   7.884819   7.071530   2.109703     1.0372   0
  -15    1    8   9.472699   8.713013   2.009333     1.0397   0
  -15    1    9   0.825593   2.853707   1.795359     1.0448  -2
  -15    1   10   3.107276   3.176500   2.142968     1.0525  -2
  -15    1   11  19.344135  20.541020   2.393487     1.0626   0
  -15    1   12   0.026524   0.321096   2.207066     1.0751  -2
  -15    1   13   2.050643   1.778175   2.054822     1.0900  -2
  -15    1   14   1.903414   0.610624   1.834704     1.1072  -2
  -15    1   15   0.104063   0.156564   2.274668     1.1264  -2
  -15    1   16   1.232927  -2.981678   5.814121     1.1477  -3
  -15    2    3   6.908102   5.546290   1.073452     1.0594   0
  -15    2    4   0.198732   0.547662   0.881623     1.0517  -2
  -15    2    5   3.041057   3.692097   0.868279     1.0464   0
  -15    2    6  47.117857  48.612478   2.779865     1.0438   0
  -15    2    7   1.943064   0.989818   1.537480     1.0437  -2
  -15    2    8   6.401266   6.038703   1.898194     1.0462   0
  -15    2    9   0.243754   1.089277   1.966772     1.0512  -2
  -15    2   10   0.087346  -0.762004   5.206553     1.0588  -3
  -15    2   11   3.389317   2.758057   1.328595     1.0689  -2
  -15    2   12   0.010153  -0.382762   4.743469     1.0814  -3
  -15    2   13   0.409985   1.688844   1.548537     1.0962  -2
  -15    2   14   8.711854   6.991464   1.809488     1.1132   0
  -15    2   15   1.169677   0.283591   2.826378     1.1324  -2
  -15    2   16  13.803565  14.384650   3.101554     1.1536   0
  -15    3    1   3.651913   3.481500   0.765908     1.0926   0
  -15    3    2   0.002148   0.031537   0.649265     1.0801  -2
  -15    3    3   7.684735   6.824931   1.113885     1.0699   0
  -15    3    4   0.793178   0.756916   0.686274     1.0623  -2
  -15    3    6   0.603649  -1.135454   5.330108     1.0544  -3
  -15    3    7   1.388093   1.441462   1.737982     1.0543  -2
  -15    3    8   3.200794   4.457877   2.028629     1.0568  -2
  -15    3    9   0.694676   0.137988   1.752494     1.0618  -2
  -15    3   10   0.220009   0.196197   1.341587     1.0693  -2
  -15    3   11   2.338729   2.838907   1.660124     1.0793  -2
  -15    3   12   4.203683   4.199070   2.160777     1.0917  -2
  -15    3   13   0.670502  -1.085133   3.153427     1.1063  -3
  -15    3   14  56.518371  51.926165   3.126242     1.1232   0
  -15    3   15   0.045209   1.378356   2.264988     1.1422  -2
  -15    3   16   0.245535   0.530286   2.121912     1.1632  -2
  -15    4    1  42.170896  40.183136   2.139656     1.1069   0
  -15    4    2   4.200774   3.396553   0.951705     1.0945   0
  -15    4    3   3.620502   4.106668   1.044987     1.0845   0
  -15    4    4   0.178204   0.542542   1.017403     1.0769  -2
  -15    4    5   6.182824   6.332230   1.241873     1.0718   0
  -15    4    6  11.126674   6.701376   1.907746     1.0692   0
  -15    4    7   1.447292   0.778676   1.222352     1.0691  -2
  -15    4    8   0.144611   1.621051   1.707261     1.0715  -2
  -15    4    9   2.326892   2.742424   1.756174     1.0765  -2
  -15    4   10   0.000050   0.202869   1.226544     1.0839  -2
  -15    4   11   0.352912  -0.968841   4.287265     1.0937  -3
  -15    4   12   0.407286   1.361924   1.697965     1.1059  -2
  -15    4   13   6.104137   4.907009   2.480977     1.1204  -2
  -15    4   14   0.388873  -1.356708   5.031412     1.1371  -3
  -15    4   15   4.307685   4.888673   2.809082     1.1559  -2
  -15    5    2  18.096601  16.894044   1.262417     1.1128   0
  -15    5    3   8.765032   7.758396   1.060012     1.1029   0
  -15    5    4  40.130134  37.203218   1.672140     1.0955   0
  -15    5    5   8.781407   7.396162   1.326931     1.0904   0
  -15    5    6   0.087128  -0.430235   4.058155     1.0879  -3
  -15    5    7  13.589235  10.637960   2.929549     1.0878   0
  -15    5    8   0.008861  -0.432395   4.167454     1.0902  -3
  -15    5    9   4.342777   3.261174   1.387764     1.0950  -2
  -15    5   10   0.873840   1.177199   1.457302     1.1023  -2
  -15    5   11   0.979721   2.598628   1.449190     1.1120  -2
  -15    5   12   0.142752  -0.063170   4.320898     1.1240  -3
  -15    5   13   2.191193   2.344670   2.294508     1.1383  -2
  -15    5   14   0.028754   1.048172   2.272892     1.1547  -2
  -15    6    1   1.611958   1.018907   1.047436     1.1466  -2
  -15    6    2   1.937736   2.320765   1.210336     1.1347  -2
  -15    6    3   0.611046   1.120733   1.240257     1.1250  -2
  -15    6    4   3.605310   1.446710   0.978458     1.1177  -2
  -15    6    5   2.518122   3.677665   1.268337     1.1128  -2
  -15    6    6   0.281272  -0.387066   4.291361     1.1103  -3
  -15    6    7   0.019350   0.576879   3.004751     1.1102  -2
  -15    6    8   1.438828   1.313475   1.718925     1.1125  -2
  -15    6    9   4.229162   3.872214   1.949747     1.1173  -2
  -15    6   10   3.659681   2.227547   1.839824     1.1245  -2
  -15    6   11  17.134702  14.282215   4.091820     1.1339   0
  -15    6   12   7.443209   5.458496   2.160553     1.1457  -2
  -15    6   13   4.481960   0.451468   2.084135     1.1597  -2
  -15    7    2   5.420557   3.835189   0.989706     1.1600   0
  -15    7    3   0.663406   1.048844   1.215152     1.1506  -2
  -15    7    4   0.999726   3.018543   1.643179     1.1435  -2
  -15    7    5   1.326048  -0.438844   2.685863     1.1386  -3
  -15    7    6   0.790111  -1.252753   4.237103     1.1362  -3
  -15    7    7   1.486227  -1.155326   4.346498     1.1361  -3
  -15    7    8   2.841578   3.373417   2.306909     1.1384  -2
  -15    7    9   1.210859   2.302237   1.959284     1.1431  -2
  -15    7   10  12.701023  11.911433   2.674390     1.1500   0
  -15    7   11  12.763727   8.899418   4.864688     1.1593  -2
  -14    0    6   3.382167   3.726770   2.997151     0.9658  -2
  -14    0    8   2.013941   1.427142   3.374649     0.9708  -2
  -14    0   10  25.939786  23.102527   3.085521     0.9868   0
  -14    0   12   3.278167  -0.237606   5.376733     1.0133  -3
  -14    0   14   2.132999   1.583946   2.690695     1.0495  -2
  -14    0   16   2.305703   1.994740   0.542558     1.0943   0
  -14    1    1  24.946106  25.019858   1.790527     1.0037   0
  -14    1    2   0.238189   1.276562   0.975946     0.9913  -2
  -14    1    3   7.357162   8.236489   0.987354     0.9814   0
  -14    1    5   1.224576   0.358889   2.256043     0.9698  -2
  -14    1    6   1.169946   1.710333   2.074423     0.9681  -2
  -14    1    7  16.017403  18.020794   2.223738     0.9692   0
  -14    1    8  47.169141  44.919261   3.218101     0.9731   0
  -14    1    9   9.514434  10.657800   1.761614     0.9798   0
  -14    1   10   0.024803   0.734307   1.673564     0.9891  -2
  -14    1   11   2.279151   0.082898   1.638107     1.0011  -2
  -14    1   12   0.316006  -2.300972   4.992179     1.0155  -3
  -14    1   13   0.350432   0.766452   1.772527     1.0324  -2
  -14    1   14   5.015003   5.434975   1.772335     1.0516   0
  -14    1   15   0.001033   0.506269   1.647275     1.0730  -2
  -14    1   16   0.429343   1.093549   1.546921     1.0964  -2
  -14    1   17   0.000549  -0.242566   2.809754     1.1217  -3
  -14    1   18   9.015244   7.311072   2.006309     1.1488   0
  -14    2    1   1.982101   1.963812   0.691714     1.0104  -2
  -14    2    2   0.880429   0.052193   0.916744     0.9980  -2
  -14    2    3  30.806436  31.218261   1.150590     0.9882   0
  -14    2    4   1.074389  -0.085378   1.703389     0.9811  -3
  -14    2    5  37.230634  38.172684   2.089271     0.9767   0
  -14    2    6   8.462087   6.867029   2.619061     0.9750  -2
  -14    2    7   0.776439  -1.122382   4.532615     0.9761  -3
  -14    2    8  10.541993  10.021783   2.036342     0.9800   0
  -14    2    9   1.142237  -0.377738   4.685627     0.9866  -3
  -14    2   10   1.865295   1.877249   1.505448     0.9959  -2
  -14    2   11   0.539674   2.543427   1.435062     1.0077  -2
  -14    2   12   8.590276  10.708826   2.137720     1.0221   0
  -14    2   13  22.241324  23.423176   2.043238     1.0389   0
  -14    2   14   2.210567   2.782217   1.696589     1.0580  -2
  -14    2   15   3.708106   2.503874   1.336563     1.0792  -2
  -14    2   16  10.304689  10.089161   1.714461     1.1025   0
  -14    2   17   0.022498   0.519342   1.854257     1.1277  -2
  -14    2   18   2.170572   0.997658   1.984612     1.1547  -2
  -14    3    1   3.034807   2.473617   0.683858     1.0214   0
  -14    3    2   0.139573  -0.385162   1.582954     1.0092  -3
  -14    3    3   7.060516   6.747025   0.908280     0.9995   0
  -14    3    4   0.056340  -0.261463   2.037190     0.9924  -3
  -14    3    5   1.809013   0.955881   1.361684     0.9881  -2
  -14    3    6   0.208571   0.708387   1.292994     0.9864  -2
  -14    3    7   0.861955  -0.517838   4.300881     0.9875  -3
  -14    3    8   6.978163   9.771569   2.400143     0.9914   0
  -14    3    9   0.007960  -0.868807   4.463061     0.9979  -3
  -14    3   10   1.257337   3.074097   1.690492     1.0071  -2
  -14    3   11 110.845527 112.519278   3.780483     1.0188   0
  -14    3   12   3.715023   3.908887   1.594682     1.0330  -2
  -14    3   13  32.152002  31.566750   2.005397     1.0496   0
  -14    3   14   3.085698   4.307393   1.531112     1.0685  -2
  -14    3   15  76.564646  73.174564   3.843301     1.0895   0
  -14    3   16   0.220071   0.402411   0.716483     1.1126  -2
  -14    3   17   0.318799  -1.136958   4.115196     1.1376  -3
  -14    3   18   0.011871   2.802858   2.047782     1.1643  -2
  -14    4    1   2.500754   2.114152   0.961753     1.0366  -2
  -14    4    2   0.472299   0.343545   1.019131     1.0246  -2
  -14    4    3   0.805397   1.287234   0.783317     1.0150  -2
  -14    4    4   3.601474   4.068427   0.868551     1.0081   0
  -14    4    5   0.002472  -1.690796   3.218693     1.0038  -3
  -14    4    6   0.830779   0.544718   1.383140     1.0022  -2
  -14    4    7   0.000357   1.710781   1.552153     1.0033  -2
  -14    4    8   7.056074   7.520966   1.939571     1.0070   0
  -14    4    9   0.002462   0.028993   1.638587     1.0135  -2
  -14    4   10  26.883973  29.283010   2.492210     1.0225   0
  -14    4   11  25.590545  25.671075   2.075751     1.0341   0
  -14    4   12  32.287423  32.057803   1.711757     1.0481   0
  -14    4   13  59.177210  55.817147   2.719960     1.0644   0
  -14    4   14  41.089866  41.627334   2.839611     1.0831   0
  -14    4   15   0.275868  -0.756116   4.257440     1.1038  -3
  -14    4   16   0.258855   0.579743   1.566329     1.1266  -2
  -14    4   17   1.750865   0.334873   1.821360     1.1513  -2
  -14    5    1  15.598468  16.370670   1.491767     1.0559   0
  -14    5    2  22.165625  20.668543   1.326451     1.0441   0
  -14    5    3   0.038619  -0.279335   2.127608     1.0347  -3
  -14    5    4  29.159570  30.429120   1.677308     1.0279   0
  -14    5    5   0.064834   1.811376   1.638731     1.0237  -2
  -14    5    6  16.551771  16.136744   1.472103     1.0221   0
  -14    5    7  12.957329  12.555290   1.451222     1.0232   0
  -14    5    8   3.340312   4.515991   1.567465     1.0269  -2
  -14    5    9  18.748499  19.072501   1.875521     1.0332   0
  -14    5   10   6.527185   4.858640   1.624059     1.0420  -2
  -14    5   11   0.472492   0.647233   1.571833     1.0534  -2
  -14    5   12   3.823690   5.562866   1.931507     1.0671  -2
  -14    5   13   0.149217   0.067794   1.427718     1.0832  -2
  -14    5   14   1.303306   0.301528   0.942697     1.1015  -2
  -14    5   15   0.370321   1.003098   1.546713     1.1219  -2
  -14    5   16   1.515178   1.479559   2.687767     1.1443  -2
  -14    5   17   6.801054   4.490182   1.783711     1.1686  -2
  -14    6    1  25.811670  24.635848   1.260113     1.0790   0
  -14    6    2   5.552058   6.175506   0.847542     1.0674   0
  -14    6    3   2.098706   2.745544   0.996794     1.0582  -2
  -14    6    4   1.015069   2.249531   1.392677     1.0516  -2
  -14    6    5   0.439633   1.467895   1.413861     1.0475  -2
  -14    6    6   8.430260   7.216606   1.480599     1.0459   0
  -14    6    7  16.845675  17.089249   1.616699     1.0470   0
  -14    6    8   7.085485   6.060959   2.093943     1.0506  -2
  -14    6    9  11.437878  11.432221   2.207338     1.0567   0
  -14    6   10   6.924924   7.143372   2.751560     1.0654  -2
  -14    6   11   1.102435   1.749454   1.603402     1.0765  -2
  -14    6   12   0.582405   0.860967   1.672460     1.0900  -2
  -14    6   13   0.067216  -0.350761   3.887974     1.1057  -3
  -14    6   14   0.002887  -0.378154   3.548509     1.1236  -3
  -14    6   15   1.288355  -0.924440   3.955256     1.1437  -3
  -14    6   16   0.649929   2.762505   2.575684     1.1657  -2
  -14    7    1  15.948560  14.939001   1.408485     1.1056   0
  -14    7    2   1.809543   2.209306   0.978874     1.0943  -2
  -14    7    3   5.502174   4.912481   1.039035     1.0854   0
  -14    7    4   0.104942  -1.094717   3.192388     1.0789  -3
  -14    7    5   1.199452   0.917368   1.158942     1.0749  -2
  -14    7    6   1.809785   2.607813   1.559289     1.0734  -2
  -14    7    7   6.898327   7.484997   1.465063     1.0744   0
  -14    7    8  22.531907  22.229544   1.567641     1.0779   0
  -14    7    9   1.285495   1.011531   0.997866     1.0839  -2
  -14    7   10   3.836984   3.233237   1.394229     1.0924  -2
  -14    7   11   0.394903   1.001866   1.826624     1.1032  -2
  -14    7   12   0.138991  -0.040817   3.103554     1.1163  -3
  -14    7   13   0.268941   1.599450   2.490209     1.1317  -2
  -14    7   14   0.565086   1.937571   2.551107     1.1493  -2
  -14    8    1   0.307757   0.529662   1.132830     1.1356  -2
  -14    8    2   6.937023   5.504049   1.255329     1.1246   0
  -14    8    3  18.014356  16.182185   1.357012     1.1159   0
  -14    8    4   0.123043  -0.085378   2.949950     1.1096  -3
  -14    8    5  31.018414  27.138313   1.501207     1.1057   0
  -14    8    6  11.878699   9.618733   1.394101     1.1042   0
  -14    8    7   0.175643   0.719603   1.579546     1.1052  -2
  -14    8    8   8.015299  11.063955   2.827674     1.1086   0
  -14    8    9   1.678160   0.832822   1.415573     1.1145  -2
  -14    8   10   4.418438   4.130557   2.229115     1.1227  -2
  -14    8   11   1.375508   1.148798   1.274882     1.1332  -2
  -14    8   12   1.481294   3.671441   2.313485     1.1460  -2
  -14    8   13   0.172460   0.981530   2.348174     1.1610  -2
  -14    9    2   0.046412  -0.527998   2.287180     1.1579  -3
  -14    9    3   0.869483   1.367956   1.104445     1.1495  -2
  -14    9    4   0.484056   0.358009   1.443750     1.1434  -2
  -14    9    5  10.341969   9.402343   2.047862     1.1396   0
  -14    9    6   3.892677   3.911063   1.964388     1.1382  -2
  -14    9    7   2.003503   3.789332   2.326813     1.1391  -2
  -14    9    8   9.670328   6.185779   2.381503     1.1425  -2
  -14    9    9   0.707386   1.654796   2.070454     1.1481  -2
  -14    9   10   1.143166   1.645819   2.064614     1.1561  -2
  -14    9   11  22.030433  20.643583   3.513100     1.1663   0
  -13    0   11   1.231372   5.603971   2.843467     0.9387  -2
  -13    0   13   0.005135   0.161108   2.134328     0.9745  -2
  -13    0   17   0.187528  -0.351865   4.406676     1.0731  -3
  -13    1    1   7.230964   7.720059   0.821814     0.9314   0
  -13    1    2  10.263182   9.888068   0.782677     0.9192   0
  -13    1    3   0.463958   0.515838   0.480205     0.9099  -2
  -13    1    4  42.658437  44.904861   3.128434     0.9034   0
  -13    1    5   9.489901   8.608226   1.198063     0.9000   0
  -13    1    6  28.570652  30.249435   1.922499     0.8995   0
  -13    1    7  11.412310  11.240440   0.760756     0.9020   0
  -13    1    8   1.788345   1.783887   0.448828     0.9075   0
  -13    1    9   3.158350   3.762259   0.480605     0.9159   0
  -13    1   10   3.240094   3.961592   1.521992     0.9271  -2
  -13    1   11   7.514538   6.715297   1.877793     0.9411   0
  -13    1   12   7.243609   6.937062   1.919378     0.9577   0
  -13    1   13   8.880514   5.746247   1.691836     0.9768   0
  -13    1   14   0.506034   0.420075   1.145806     0.9982  -2
  -13    1   15   4.780519   4.401508   1.237489     1.0219   0
  -13    1   16   0.325323  -1.094605   3.223733     1.0476  -3
  -13    1   17   9.327704  10.104026   2.005509     1.0751   0
  -13    1   18   2.060832   2.457921   1.251297     1.1045  -2
  -13    2    1  16.225793  17.804948   0.789509     0.9386   0
  -13    2    2  47.776293  49.737788   1.232848     0.9265   0
  -13    2    3  30.083075  29.356772   1.263505     0.9172   0
  -13    2    4   0.161315   0.349433   0.722243     0.9108  -2
  -13    2    5  27.863357  28.208102   0.806885     0.9074   0
  -13    2    6   8.249453   8.977324   0.591472     0.9069   0
  -13    2    7  11.116422  11.539519   0.686306     0.9094   0
  -13    2    8  80.561112  82.384246   2.123704     0.9148   0
  -13    2   10  15.041180  14.786805   1.835184     0.9343   0
  -13    2   11   0.006614  -0.073314   4.641818     0.9482  -3
  -13    2   12  37.851978  38.700697   2.161881     0.9647   0
  -13    2   13   2.316142   1.194223   0.844966     0.9837  -2
  -13    2   14   2.153425   3.461627   0.728963     1.0049   0
  -13    2   15   0.272495  -0.186437   3.877622     1.0284  -3
  -13    2   16   0.843385   0.650449   1.341747     1.0539  -2
  -13    2   17   0.010585   0.742036   1.386324     1.0814  -2
  -13    2   18   1.210868   1.675740   1.129790     1.1105  -2
  -13    2   19   2.417087   1.307858   2.047862     1.1413  -2
  -13    3    1   0.323189   0.016096   0.633537     0.9504  -2
  -13    3    2  12.603431  13.546084   1.270609     0.9385   0
  -13    3    4   0.002759   0.351417   0.518638     0.9230  -2
  -13    3    6  11.890102  11.899177   0.627392     0.9192   0
  -13    3    8  79.319143  77.435956   3.325911     0.9270   0
  -13    3    9   5.674433   5.821561   1.430582     0.9352   0
  -13    3   10 110.979892 110.037933   3.461963     0.9462   0
  -13    3   11   9.815687  10.068937   1.472103     0.9599   0
  -13    3   12  74.024205  75.118455   2.445184     0.9762   0
  -13    3   13   4.927079   4.131453   1.556601     0.9950  -2
  -13    3   14   0.360356   0.048273   1.055404     1.0160  -2
  -13    3   15   0.118530  -0.196213   4.069979     1.0393  -3
  -13    3   16   0.034229  -0.220918   4.123964     1.0645  -3
  -13    3   17   1.661780   0.841638   0.467836     1.0917  -2
  -13    3   18   7.568914   6.867861   1.530280     1.1206   0
  -13    3   19   1.760181   0.769204   1.329123     1.1511  -2
  -13    4    1  21.850588  20.193491   1.082300     0.9668   0
  -13    4    2   7.027524   7.991170   0.846870     0.9551   0
  -13    4    3  41.068043  40.454504   1.213552     0.9461   0
  -13    4    4   0.422792   0.605024   1.131646     0.9399  -2
  -13    4    5  30.689513  31.882598   2.305005     0.9365   0
  -13    4    6   0.018223  -0.816565   3.248213     0.9361  -3
  -13    4    7  33.003893  35.229886   1.550681     0.9385   0
  -13    4    8  63.306596  65.521723   2.431600     0.9437   0
  -13    4    9  51.685812  54.671677   2.198762     0.9518   0
  -13    4   10  18.760361  20.901190   1.319763     0.9627   0
  -13    4   11  44.023887  42.669602   1.309938     0.9761   0
  -13    4   12  41.010179  42.492797   2.716327     0.9922   0
  -13    4   13   0.051941  -0.098867   4.090668     1.0106  -3
  -13    4   14  14.344991  13.746441   1.905778     1.0313   0
  -13    4   15   0.205558   0.282183   1.365428     1.0542  -2
  -13    4   16   8.545679   8.251033   1.154830     1.0791   0
  -13    4   17   4.042777   4.053131   1.395685     1.1059  -2
  -13    4   18   0.869038   2.734392   2.350366     1.1345  -2
  -13    4   19   3.463861   2.765385   1.316979     1.1646  -2
  -13    5    1   7.446706   9.015853   0.842774     0.9874   0
  -13    5    2   0.706403  -0.091586   1.959588     0.9759  -3
  -13    5    3   2.380713   3.149779   1.293570     0.9671  -2
  -13    5    4  44.216522  46.381859   2.096999     0.9611   0
  -13    5    5   4.334644   3.076033   1.032651     0.9578  -2
  -13    5    6  81.455309  82.697214   2.640565     0.9573   0
  -13    5    7   0.771399   0.879991   1.014171     0.9597  -2
  -13    5    8  22.642345  23.234371   1.745854     0.9649   0
  -13    5    9  64.149174  63.113819   1.336819     0.9728   0
  -13    5   10  23.320934  22.983004   1.308818     0.9834   0
  -13    5   11   1.862618   1.765198   1.423829     0.9966  -2
  -13    5   12   0.289484   0.252663   1.328179     1.0123  -2
  -13    5   13   0.978583   0.132451   1.355300     1.0303  -2
  -13    5   14   0.001101  -0.505821   2.656470     1.0507  -3
  -13    5   15   3.163712   2.347854   1.019067     1.0732  -2
  -13    5   16   1.860502   1.249505   1.345891     1.0977  -2
  -13    5   17   1.899380   2.746760   1.508056     1.1240  -2
  -13    5   18   0.009650   0.626128   1.217712     1.1521  -2
  -13    6    1   2.834417   2.945149   0.733235     1.0120   0
  -13    6    2   0.464566   0.482237   0.598096     1.0008  -2
  -13    6    3   8.092092   8.785639   0.984330     0.9923   0
  -13    6    4   2.533310   3.132002   0.999114     0.9864   0
  -13    6    5   0.328032  -1.276626   2.580644     0.9832  -3
  -13    6    6   7.815561   7.726923   1.002010     0.9827   0
  -13    6    7   0.158819   0.495709   1.036603     0.9850  -2
  -13    6    8   7.141418   6.989880   1.443158     0.9901   0
  -13    6    9   3.963308   4.826815   1.267345     0.9978   0
  -13    6   10   0.906806   0.367594   1.045675     1.0081  -2
  -13    6   11   1.315921   2.589444   1.144142     1.0210  -2
  -13    6   12   4.134045   3.844197   0.896552     1.0363   0
  -13    6   13   0.514132   0.571759   0.319080     1.0540  -2
  -13    6   14   8.011241   7.633161   0.776068     1.0739   0
  -13    6   15  20.926198  18.396004   1.733342     1.0959   0
  -13    6   16   0.875584   1.114221   0.877111     1.1199  -2
  -13    6   17   0.080105   0.068978   1.932083     1.1457  -2
  -13    7    1   3.788952   3.119010   0.746996     1.0404   0
  -13    7    2   1.484038   2.443712   0.766020     1.0295   0
  -13    7    3   2.979426   3.822677   0.860791     1.0212   0
  -13    7    4   0.822551   0.341369   0.950057     1.0154  -2
  -13    7    5   2.871478   1.651083   1.101181     1.0123  -2
  -13    7    6   5.128874   4.202782   1.100493     1.0119   0
  -13    7    7   5.900899   3.984281   1.054124     1.0141   0
  -13    7    8   1.068764   1.642779   1.098093     1.0190  -2
  -13    7    9   2.388897   2.980254   1.350452     1.0265  -2
  -13    7   10   0.246786   1.235776   1.341635     1.0366  -2
  -13    7   11   0.429106   1.452742   1.351396     1.0491  -2
  -13    7   12  10.000502  10.922623   1.552857     1.0640   0
  -13    7   13   2.368641   0.583615   1.372404     1.0812  -2
  -13    7   14   7.047452   5.999422   1.089437     1.1006   0
  -13    7   15   1.044866   0.742644   1.239585     1.1221  -2
  -13    7   16   4.659307   5.254666   2.024037     1.1456  -2
  -13    8    1   1.094977  -0.200149   1.750958     1.0722  -3
  -13    8    2  18.716525  18.946418   1.274258     1.0616   0
  -13    8    3   0.632531   0.907240   0.918008     1.0536  -2
  -13    8    4   2.032729   1.844016   0.922600     1.0480  -2
  -13    8    5  15.310867  13.467250   1.110317     1.0450   0
  -13    8    6   1.042613  -0.442940   2.860955     1.0446  -3
  -13    8    7   3.092463   3.384169   1.200192     1.0467  -2
  -13    8    8  10.726956  11.562720   1.259377     1.0515   0
  -13    8    9   3.683008   3.309687   1.208128     1.0587  -2
  -13    8   10   2.929503   2.303101   1.174159     1.0685  -2
  -13    8   11   1.367556   1.440694   1.479399     1.0806  -2
  -13    8   12   2.344304   2.865499   1.547033     1.0951  -2
  -13    8   13   0.000368  -0.680386   2.941837     1.1119  -3
  -13    8   14  13.983323  11.986107   2.091751     1.1307   0
  -13    8   15   0.743876   0.480141   1.822416     1.1517  -2
  -13    9    1   0.662159   1.135550   0.693394     1.1071  -2
  -13    9    2  18.289096  19.186584   1.035547     1.0969   0
  -13    9    3  26.346576  25.634914   1.464294     1.0891   0
  -13    9    4   8.976279   8.091701   1.086989     1.0837   0
  -13    9    5   2.531418   1.972948   0.907096     1.0808  -2
  -13    9    6   0.032342   0.018880   1.422117     1.0804  -2
  -13    9    7  12.873598  12.484280   0.938009     1.0825   0
  -13    9    8  26.628984  24.096954   2.085239     1.0871   0
  -13    9    9  22.456703  21.490965   1.461174     1.0941   0
  -13    9   10   9.883844   9.908228   1.496775     1.1035   0
  -13    9   11  20.113993  18.724972   1.321363     1.1153   0
  -13    9   12   1.355244   0.740899   2.092599     1.1293  -2
  -13    9   13   9.864412   7.095755   2.319181     1.1456   0
  -13   10    1   0.227136   1.015579   0.972682     1.1449  -2
  -13   10    2   3.268187   2.934733   0.955977     1.1350   0
  -13   10    3  13.948743  15.612250   1.258209     1.1275   0
  -13   10    4   0.516319   0.382346   1.157454     1.1223  -2
  -13   10    5   9.872114   9.944053   1.503960     1.1195   0
  -13   10    6   4.313282   3.230677   1.205248     1.1191  -2
  -13   10    7   7.781747   6.772786   1.220304     1.1211   0
  -13   10    8   5.397975   4.854224   1.418101     1.1255   0
  -13   10    9   0.146594   0.355913   2.413663     1.1323  -2
  -13   10   10   6.347316   5.194969   2.614533     1.1414  -2
  -13   11    4   0.856218  -0.106835   1.914482     1.1634  -3
  -13   11    5   0.187806   1.591194   1.714765     1.1607  -2
  -13   11    6  25.471761  25.155861   1.935795     1.1603   0
  -13   11    7   0.003747   1.708013   2.414175     1.1623  -2
  -13   11    8  42.320756  36.823688   3.435818     1.1665   0
  -12    0    6   6.487459   7.642105   2.077719     0.8288   0
  -12    0    8  28.463312  32.345010   3.676113     0.8403   0
  -12    0   10   0.126500   0.171012   2.177913     0.8642  -2
  -12    0   14  13.646710  16.918845   2.433008     0.9451   0
  -12    0   16  10.911380  12.504681   2.555299     0.9994   0
  -12    0   18   7.711111   5.681733   2.147656     1.0611  -2
  -12    1    1  25.467492  28.124739   1.159022     0.8591   0
  -12    1    2  29.180726  32.332690   2.031317     0.8473   0
  -12    1    3  20.313672  21.401523   1.202128     0.8385   0
  -12    1    4  16.896904  17.276934   1.562809     0.8330   0
  -12    1    5  31.467761  33.087910   1.786959     0.8306   0
  -12    1    6  66.825793  69.894798   2.376222     0.8315   0
  -12    1    7  51.238205  51.347270   2.003237     0.8356   0
  -12    1    8   0.298542  -0.563983   3.985769     0.8429  -3
  -12    1    9  31.830351  32.709980   1.845057     0.8533   0
  -12    1   10   8.077717   9.838419   1.034539     0.8668   0
  -12    1   11  16.886072  16.835643   1.696429     0.8830   0
  -12    1   12   7.460573   6.462858   0.607696     0.9020   0
  -12    1   13   4.880947   4.462405   1.232848     0.9236   0
  -12    1   14   9.652418   9.647438   1.751998     0.9474   0
  -12    1   15   0.038220   0.112339   1.718445     0.9735  -2
  -12    1   16   1.107548   2.019045   1.533256     1.0016  -2
  -12    1   17   0.009636   0.630081   1.154862     1.0316  -2
  -12    1   18   0.173999  -0.316248   3.827285     1.0632  -3
  -12    1   19   0.486359  -0.315496   1.911330     1.0964  -3
  -12    2    1   8.345333   9.063822   0.786421     0.8669   0
  -12    2    2  54.408958  55.813947   1.186207     0.8552   0
  -12    2    3   4.860395   6.494075   0.990330     0.8465   0
  -12    2    4  17.454217  18.656971   1.433670     0.8410   0
  -12    2    5 215.132362 214.090429   4.362867     0.8386   0
  -12    2    6  79.116534  81.008050   2.587668     0.8395   0
  -12    2    7   0.087239  -0.672562   3.527549     0.8436  -3
  -12    2    8  10.401438  10.072105   1.421061     0.8509   0
  -12    2    9  57.470240  57.974164   2.431584     0.8612   0
  -12    2   10  25.843123  24.920015   1.461030     0.8745   0
  -12    2   11   2.067442   2.544931   0.571743     0.8906   0
  -12    2   12  12.905526  13.279709   0.608688     0.9094   0
  -12    2   13   0.105072   0.056849   1.258017     0.9308  -2
  -12    2   14   0.539719   0.079986   1.528968     0.9545  -2
  -12    2   15   0.094793   0.278263   1.422901     0.9804  -2
  -12    2   16   1.349070   0.753140   1.237601     1.0083  -2
  -12    2   17   0.402227   0.604080   1.619035     1.0381  -2
  -12    2   18   7.874542   9.082367   1.618875     1.0695   0
  -12    2   19   3.900094   3.734770   0.804197     1.1025   0
  -12    3    1  15.392528  16.988287   0.821878     0.8797   0
  -12    3    2   1.833278   1.697213   0.625184     0.8682  -2
  -12    3    3  27.185804  29.367012   1.178079     0.8596   0
  -12    3    4   3.707123   4.908417   1.206336     0.8542   0
  -12    3    5  11.086129  11.999083   1.170815     0.8519   0
  -12    3    6   1.654213   1.229664   1.328659     0.8528  -2
  -12    3    7  87.733854  88.493047   2.274956     0.8568   0
  -12    3    8  54.703546  55.715865   1.934595     0.8639   0
  -12    3    9   0.511014   0.829078   1.024667     0.8741  -2
  -12    3   10  12.973261  12.944100   0.634017     0.8872   0
  -12    3   11   0.185717  -0.067154   0.763716     0.9031  -3
  -12    3   12   0.081507  -0.113731   0.782005     0.9217  -3
  -12    3   13   1.875313   2.238891   1.161327     0.9427  -2
  -12    3   14   0.006128   0.297384   0.827846     0.9662  -2
  -12    3   15  25.186634  28.383466   3.000447     0.9917   0
  -12    3   16   2.387828   2.730520   1.698285     1.0193  -2
  -12    3   17  18.090265  18.059035   2.571508     1.0488   0
  -12    3   18   0.376414   1.294578   1.800943     1.0799  -2
  -12    3   19   1.486711   0.435787   1.185759     1.1126  -2
  -12    3   20   1.006578   1.317235   1.189535     1.1468  -2
  -12    4    2  56.704273  58.394815   1.269825     0.8860   0
  -12    4    3   0.146557   1.420101   0.910072     0.8777  -2
  -12    4    4   5.330472   5.134663   0.946665     0.8723   0
  -12    4    5  44.870267  44.535411   1.491671     0.8701   0
  -12    4    6   8.153019   8.593266   1.056380     0.8709   0
  -12    4    7  10.919285  11.421596   1.083660     0.8749   0
  -12    4    8  20.537934  21.489365   0.984938     0.8819   0
  -12    4    9  82.229437  81.484062   1.044539     0.8918   0
  -12    4   10   3.669405   4.524535   0.778548     0.9047   0
  -12    4   11  12.684229  13.184347   0.638225     0.9203   0
  -12    4   12  12.981808  11.776070   1.219696     0.9385   0
  -12    4   13   8.949587   8.949899   1.631435     0.9592   0
  -12    4   14   2.076529   0.618656   1.606730     0.9822  -2
  -12    4   15   0.649169   1.758366   1.302066     1.0074  -2
  -12    4   16   7.875690  10.183212   1.746638     1.0346   0
  -12    4   17   0.008017   0.082594   1.551145     1.0636  -2
  -12    4   18   2.666204   3.529005   0.986522     1.0944   0
  -12    4   19   0.823450   0.190181   0.794085     1.1266  -2
  -12    5    4   2.610432   3.150819   0.383786     0.8951   0
  -12    5    5  99.606815  98.495070   2.168457     0.8930   0
  -12    5    6 182.440076 184.537652   2.267612     0.8938   0
  -12    5    7  77.993066  79.844659   1.056156     0.8976   0
  -12    5    8   0.329553   0.197733   0.427323     0.9044  -2
  -12    5    9   9.184872   9.149937   0.429339     0.9141   0
  -12    5   10   4.427346   3.612543   1.175311     0.9267   0
  -12    5   11   6.293364   5.503537   1.416261     0.9419   0
  -12    5   12   1.346740   0.417803   1.345027     0.9598  -2
  -12    5   13   0.801527  -0.383194   3.626783     0.9800  -3
  -12    5   14   0.143435  -0.846630   3.502316     1.0026  -3
  -12    5   15   2.481836   2.435808   1.393877     1.0272  -2
  -12    5   16   1.796000   2.217146   1.377492     1.0539  -2
  -12    5   17   0.060671   0.089986   1.116717     1.0824  -2
  -12    5   18   0.674731   0.655249   0.729859     1.1126  -2
  -12    5   19   6.534971   5.579011   1.180063     1.1444   0
  -12    6    1   9.342365   9.016093   0.639985     0.9459   0
  -12    6    2   1.070973   2.015733   0.746148     0.9352  -2
  -12    6    3 131.206082 135.018270   2.828458     0.9273   0
  -12    6    4  25.744997  26.944548   0.828150     0.9223   0
  -12    6    5   0.914313   0.940297   0.305224     0.9201   0
  -12    6    6  30.761759  31.449467   0.517390     0.9209   0
  -12    6    7   3.945423   5.222553   2.411759     0.9246  -2
  -12    6    8   2.399927   2.391071   1.023963     0.9313  -2
  -12    6    9   1.798538   0.649777   1.006410     0.9407  -2
  -12    6   10   0.005139  -0.073106   3.188276     0.9529  -3
  -12    6   11   0.317040  -0.109475   3.376281     0.9677  -3
  -12    6   12  31.741794  33.292235   3.397673     0.9851   0
  -12    6   13  10.086330  10.140219   1.298866     1.0048   0
  -12    6   14   3.948343   4.970755   1.334883     1.0268   0
  -12    6   15   0.633847   0.414491   0.828918     1.0509  -2
  -12    6   16   1.661193   1.572857   1.110237     1.0770  -2
  -12    6   17   1.532882   0.221110   0.596928     1.1049  -2
  -12    6   18   3.533885   3.231157   1.196911     1.1345  -2
  -12    7    1   0.010031  -0.009104   1.403781     0.9762  -3
  -12    7    2  10.009745  10.882654   0.892151     0.9658   0
  -12    7    3   3.297629   4.000025   0.834214     0.9582   0
  -12    7    4  14.919722  14.471308   0.916824     0.9533   0
  -12    7    5   1.148098  -0.126963   2.102407     0.9512  -3
  -12    7    6   1.070027   1.102413   0.770804     0.9520  -2
  -12    7    7   5.292690   5.111206   1.111501     0.9556   0
  -12    7    8   0.012024   1.001994   1.460374     0.9620  -2
  -12    7    9  35.139289  36.904490   1.357540     0.9712   0
  -12    7   10   1.568590  -0.157476   3.284726     0.9830  -3
  -12    7   11  42.091857  42.347193   1.770847     0.9973   0
  -12    7   12  15.106887  14.582447   1.367076     1.0142   0
  -12    7   13   6.046746   5.375405   0.998634     1.0334   0
  -12    7   14  16.373539  15.820304   1.197855     1.0548   0
  -12    7   15   2.797053   3.082753   0.590880     1.0783   0
  -12    7   16   2.036055   1.883826   0.716003     1.1037  -2
  -12    7   17   1.008011   1.958900   0.994090     1.1310  -2
  -12    7   18   0.016696   0.558975   0.968137     1.1599  -2
  -12    8    1  10.936203  11.249208   0.649297     1.0100   0
  -12    8    2  10.373016  10.552981   0.624544     1.0000   0
  -12    8    3   0.097601   0.028129   0.549950     0.9926  -2
  -12    8    4   6.177160   6.570349   0.647985     0.9879   0
  -12    8    5  79.167993  81.376699   1.555449     0.9859   0
  -12    8    6  59.505996  59.461723   1.674524     0.9866   0
  -12    8    7   5.814009   6.369399   1.127822     0.9901   0
  -12    8    8   5.166247   4.772701   0.996890     0.9963   0
  -12    8    9   0.260909  -1.102285   3.006271     1.0051  -3
  -12    8   10  12.727559  12.565498   1.365364     1.0166   0
  -12    8   11  12.664918  11.079747   2.210538     1.0305   0
  -12    8   12   1.054920   0.921512   0.558095     1.0468  -2
  -12    8   13   1.315946   0.890007   0.989130     1.0654  -2
  -12    8   14   0.430742  -0.554495   3.115810     1.0862  -3
  -12    8   15   0.258434   0.162724   1.010891     1.1090  -2
  -12    8   16   1.179616   1.224144   1.505368     1.1337  -2
  -12    8   17   0.066486   0.363674   0.673634     1.1603  -2
  -12    9    1   3.585437   3.671969   0.593200     1.0470   0
  -12    9    2   0.419779   0.002704   0.522542     1.0374  -2
  -12    9    3   0.427700   0.580879   0.540926     1.0302  -2
  -12    9    4  15.334762  13.897789   0.682290     1.0257   0
  -12    9    5  12.976418  14.342457   0.769748     1.0238   0
  -12    9    6   9.481818   9.570284   0.841350     1.0245   0
  -12    9    7  21.982085  22.550833   1.097517     1.0278   0
  -12    9    9   5.066775   5.093654   1.109613     1.0423   0
  -12    9   10  13.737242  15.797967   1.824736     1.0533   0
  -12    9   11   0.132522  -0.156980   2.862475     1.0668  -3
  -12    9   12   0.019428   0.100371   0.490973     1.0825  -2
  -12    9   13   1.778889   1.543017   0.770820     1.1005  -2
  -12    9   14   0.190021   0.230102   0.926760     1.1207  -2
  -12    9   15   0.405761   1.230144   1.766830     1.1428  -2
  -12   10    1   2.667659   3.312359   0.527662     1.0869   0
  -12   10    2   7.167785   6.880629   0.590608     1.0776   0
  -12   10    3   0.007295  -0.331385   1.478967     1.0707  -3
  -12   10    4   1.690923   1.535352   0.513726     1.0664  -2
  -12   10    5   0.813583   1.069564   0.595248     1.0645  -2
  -12   10    6   9.875360   9.264260   0.893415     1.0652   0
  -12   10    7   0.840284   1.178751   0.443532     1.0684  -2
  -12   10    8  20.241339  18.504807   1.023515     1.0742   0
  -12   10    9   1.103215   1.063740   0.976682     1.0824  -2
  -12   10   10   5.632750   5.954285   1.232464     1.0930   0
  -12   10   11   6.041016   6.623470   0.884679     1.1059   0
  -12   10   12   0.001745   1.391221   1.133582     1.1211  -2
  -12   10   13   8.333062   5.312108   1.527624     1.1385   0
  -12   10   14   1.628119  -0.054545   3.314279     1.1580  -3
  -12   11    1   2.423038   1.909506   0.923000     1.1293  -2
  -12   11    2   6.493304   6.254740   0.594880     1.1204   0
  -12   11    3  31.492120  31.037296   0.962185     1.1138   0
  -12   11    4   4.347364   4.489846   0.388842     1.1096   0
  -12   11    5  38.769305  37.996519   1.276514     1.1078   0
  -12   11    6  41.510339  41.070040   1.382756     1.1085   0
  -12   11    7   7.363582   6.934806   0.694594     1.1116   0
  -12   11    8   2.356079   2.314557   1.079340     1.1171  -2
  -12   11    9   0.578103   1.240369   1.280114     1.1250  -2
  -12   11   10   0.526024  -0.826518   4.064331     1.1352  -3
  -12   11   11   9.130552   8.183783   2.231211     1.1477   0
  -12   12    2  22.427029  22.525072   1.559545     1.1654   0
  -12   12    3  63.397673  63.389827   2.581636     1.1591   0
  -12   12    4   7.832543   8.570897   1.441590     1.1551   0
  -12   12    5   0.333325  -0.498621   2.240411     1.1534  -3
  -12   12    6  46.480508  42.299672   2.245115     1.1540   0
  -11    0    1 302.162269 307.902495   5.834073     0.7840   0
  -11    0    3 120.260621 122.738587   2.506690     0.7645   0
  -11    0    5  27.671548  27.907134   1.592634     0.7589   0
  -11    0    7   1.181480   1.005610   0.911512     0.7675  -2
  -11    0    9  26.715788  27.179755   1.877281     0.7897   0
  -11    0   11  28.251745  27.642967   2.391503     0.8246   0
  -11    0   13  14.249519  12.439127   2.395247     0.8705   0
  -11    0   17  26.550449  26.892707   2.884140     0.9892   0
  -11    1    1   3.039099   2.714967   0.429275     0.7869   0
  -11    1    2 180.704279 182.326394   2.207658     0.7755   0
  -11    1    3 171.730301 170.746889   2.951150     0.7674   0
  -11    1    4 144.218726 144.876449   2.432176     0.7629   0
  -11    1    5   5.465221   5.559442   0.959833     0.7619   0
  -11    1    6  62.363392  62.227556   1.368372     0.7644   0
  -11    1    7   0.092957  -0.257687   3.198132     0.7704  -3
  -11    1    8  38.788617  39.712724   1.349139     0.7798   0
  -11    1    9  78.310695  77.781245   1.917186     0.7926   0
  -11    1   10  20.640694  22.519632   1.258785     0.8084   0
  -11    1   11   1.908916   0.125763   1.321555     0.8273  -2
  -11    1   12   3.744682   4.406308   1.586970     0.8489  -2
  -11    1   13   0.401612   0.632417   1.361332     0.8731  -2
  -11    1   15   0.389609   1.120941   1.576921     0.9283  -2
  -11    1   16   1.434046   2.566659   1.625115     0.9590  -2
  -11    1   17   3.132559   1.650107   1.605722     0.9914  -2
  -11    1   18   4.862527   5.495168   1.520184     1.0255   0
  -11    1   19  21.737501  20.465818   0.692354     1.0610   0
  -11    1   20  15.692875  15.647819   0.712035     1.0978   0
  -11    2    1   6.315079   6.931382   0.457756     0.7953   0
  -11    2    2 118.183692 120.784296   1.518712     0.7841   0
  -11    2    3  16.670088  16.970206   0.935913     0.7761   0
  -11    2    4  28.427406  29.200928   1.051964     0.7716   0
  -11    2    5  76.553515  75.794473   1.527832     0.7706   0
  -11    2    6   7.827537   8.324331   0.892327     0.7731   0
  -11    2    7 125.193223 124.896244   2.252107     0.7790   0
  -11    2    8   2.989318   2.781609   0.874439     0.7884   0
  -11    2    9  11.670566  10.484276   1.076460     0.8010   0
  -11    2   10  11.095725  12.683181   1.028603     0.8167   0
  -11    2   11   0.907818  -0.031057   4.289057     0.8354  -3
  -11    2   12   0.239526  -0.010656   4.125916     0.8568  -3
  -11    2   13   2.189955   2.455553   1.219200     0.8808  -2
  -11    2   14   0.588448   0.485629   0.738995     0.9071  -2
  -11    2   15   5.976683   5.880411   1.585482     0.9355   0
  -11    2   16   0.466104   0.232406   1.361748     0.9660  -2
  -11    2   17   1.668254   1.432598   1.400437     0.9982  -2
  -11    2   18   0.029713   0.343993   0.979530     1.0320  -2
  -11    2   19  13.429619  11.501950   1.083612     1.0673   0
  -11    2   20   1.193713   0.687202   0.387418     1.1039  -2
  -11    3    1   0.423469   0.597072   0.503325     0.8093  -2
  -11    3    2   5.669370   5.207353   0.700226     0.7982   0
  -11    3    3   0.032844  -0.532078   2.149145     0.7904  -3
  -11    3    4   4.008098   4.106156   0.810517     0.7860   0
  -11    3    5  24.208036  26.564858   0.899624     0.7850   0
  -11    3    6  54.461354  54.317428   0.956873     0.7874   0
  -11    3    7   0.000068   0.032465   0.672914     0.7933  -2
  -11    3    8   0.113831   0.366458   0.758372     0.8025  -2
  -11    3    9   0.316072   0.327865   0.771092     0.8148  -2
  -11    3   10   1.752996   0.253559   1.139422     0.8303  -2
  -11    3   11   7.028237   7.555687   1.282498     0.8487   0
  -11    3   12  30.362458  31.001775   1.423909     0.8698   0
  -11    3   13   0.642427   1.101853   0.535870     0.8934  -2
  -11    3   14  61.693811  58.868108   1.608874     0.9193   0
  -11    3   15   1.250907   0.663201   1.557273     0.9474  -2
  -11    3   16  14.073442  14.422971   1.258785     0.9775   0
  -11    3   17   1.577390   1.688796   1.543337     1.0093  -2
  -11    3   18   0.505024   0.724867   0.504605     1.0428  -2
  -11    3   19   1.048923   1.792255   0.589007     1.0777   0
  -11    3   20   0.107239   0.213894   0.503325     1.1140  -2
  -11    4    1   3.268295   3.526605   0.575423     0.8284   0
  -11    4    2   8.399190   8.740022   0.745684     0.8176   0
  -11    4    3  18.730121  19.024980   0.734771     0.8100   0
  -11    4    4  58.511581  57.348548   1.212416     0.8057   0
  -11    4    5   1.549504   1.853217   0.653617     0.8047  -2
  -11    4    6   5.410798   5.015364   0.528302     0.8071   0
  -11    4    7  11.025283   9.844099   0.706771     0.8128   0
  -11    4    8   0.341426  -0.308680   2.855179     0.8217  -3
  -11    4    9  18.885753  19.707398   1.224640     0.8339   0
  -11    4   10   3.373306   4.647818   1.149950     0.8490   0
  -11    4   11   1.220063   0.843222   1.261169     0.8669  -2
  -11    4   12   0.356136   0.136564   0.462300     0.8876  -2
  -11    4   13  17.942692  17.506700   1.002218     0.9108   0
  -11    4   14  19.348821  19.886923   2.197258     0.9362   0
  -11    4   15   0.296288   0.136820   1.584730     0.9638  -2
  -11    4   16  10.959433   8.679908   3.985273     0.9934  -2
  -11    4   17  15.484686  14.564351   1.249841     1.0247   0
  -11    4   18   0.951795   0.255671   0.925656     1.0577  -2
  -11    4   19   3.605253   3.792516   0.482925     1.0922   0
  -11    4   20   0.337813   0.130915   0.515422     1.1279  -2
  -11    5    1   5.483712   6.382760   0.569343     0.8524   0
  -11    5    2 120.783347 123.831416   2.312829     0.8419   0
  -11    5    3 105.618699 106.387437   1.392933     0.8345   0
  -11    5    4  47.927536  48.695680   1.228240     0.8303   0
  -11    5    5   0.596053   0.492125   0.618512     0.8294  -2
  -11    5    6  31.939405  33.241354   0.952825     0.8317   0
  -11    5    7   0.039000  -0.439308   2.534979     0.8372  -3
  -11    5    8   3.042900   3.137090   1.276594     0.8459  -2
  -11    5    9  75.964711  73.736979   2.472257     0.8577   0
  -11    5   10   0.022658   0.614112   1.046060     0.8724  -2
  -11    5   11   4.149040   3.153443   1.065420     0.8899  -2
  -11    5   12   1.139926   1.316915   0.656401     0.9100  -2
  -11    5   13   0.686990   0.557295   0.985018     0.9326  -2
  -11    5   14   1.825503   2.240683   1.324835     0.9575  -2
  -11    5   15   0.001330   1.267217   1.262017     0.9845  -2
  -11    5   16   3.938784   2.716087   1.117693     1.0135  -2
  -11    5   17  12.525238  12.341476   0.999226     1.0442   0
  -11    5   18   6.462667   6.066431   1.018635     1.0766   0
  -11    5   19   5.179306   5.299483   0.405147     1.1104   0
  -11    6    1 107.937271 109.787366   1.474263     0.8808   0
  -11    6    2  21.925472  22.810040   1.557977     0.8707   0
  -11    6    3 134.576610 135.396200   2.663878     0.8635   0
  -11    6    4  50.043585  51.229347   1.643499     0.8595   0
  -11    6    5   0.051675   0.561887   0.878295     0.8586  -2
  -11    6    6   9.525637  12.327476   1.176799     0.8608   0
  -11    6    7   0.575589   1.674860   0.863879     0.8661  -2
  -11    6    8  15.888061  16.550515   0.946713     0.8745   0
  -11    6    9  13.083135  12.119119   1.080972     0.8859   0
  -11    6   10   9.633322   9.974614   0.891367     0.9002   0
  -11    6   11   9.660648   9.146640   0.677026     0.9171   0
  -11    6   12   9.209110   8.327963   1.300946     0.9367   0
  -11    6   13   0.418768   0.784853   1.020315     0.9587  -2
  -11    6   14   1.907599   2.198314   1.185983     0.9829  -2
  -11    6   15   4.897627   4.205855   0.984634     1.0092   0
  -11    6   16   3.704049   4.331554   1.414341     1.0375   0
  -11    6   17  12.838743  12.131919   1.073964     1.0675   0
  -11    6   18   0.000966   0.490285   0.602880     1.0992  -2
  -11    7    1  10.216389  10.238653   0.315160     0.9133   0
  -11    7    2   4.833734   4.896257   0.158644     0.9035   0
  -11    7    3  17.960621  18.549768   0.304328     0.8966   0
  -11    7    4  53.620081  54.731519   1.995844     0.8927   0
  -11    7    5   0.088175   0.037361   0.999066     0.8918  -2
  -11    7    6  45.084067  43.966436   1.833088     0.8940   0
  -11    7    7   0.605619   0.519262   0.658353     0.8991  -2
  -11    7    8  45.199384  45.964728   0.956345     0.9072   0
  -11    7    9   7.526972   9.236771   0.975274     0.9182   0
  -11    7   10   1.228471   2.519442   1.245633     0.9319  -2
  -11    7   11   2.411564   3.112642   0.997242     0.9483   0
  -11    7   12   1.361691   1.591194   1.100989     0.9673  -2
  -11    7   13   0.017734  -1.549449   2.971454     0.9886  -3
  -11    7   14   3.531915   4.111580   1.357860     1.0121   0
  -11    7   15   1.030379   0.398362   0.751748     1.0377  -2
  -11    7   16   7.123733   6.955431   0.731187     1.0652   0
  -11    7   17   3.074097   2.183929   0.510301     1.0945   0
  -11    7   18   3.046342   1.848241   0.633777     1.1254  -2
  -11    8    1  25.341846  26.747743   0.697394     0.9493   0
  -11    8    2 117.415859 121.061903   2.200058     0.9399   0
  -11    8    3 125.961171 123.587569   2.238603     0.9333   0
  -11    8    4   0.872904   1.027547   0.495421     0.9296  -2
  -11    8    5  51.487631  54.384790   1.621451     0.9287   0
  -11    8    6   0.327158   0.297304   0.734931     0.9308  -2
  -11    8    7  46.973224  47.702374   1.321779     0.9357   0
  -11    8    8   1.990037   2.926717   0.846038     0.9435   0
  -11    8    9  13.153097  12.916180   0.948921     0.9541   0
  -11    8   10  21.972117  22.603474   1.668748     0.9673   0
  -11    8   11   3.881770   3.381129   1.219072     0.9831  -2
  -11    8   12   4.175784   4.550088   1.062076     1.0014   0
  -11    8   13   1.544336   1.030651   0.829014     1.0220  -2
  -11    8   14   1.520641   0.456924   1.369652     1.0447  -2
  -11    8   15   1.426035   0.655633   1.143758     1.0695  -2
  -11    8   16   0.324638   0.109587   0.288696     1.0962  -2
  -11    8   17   2.358819   1.550537   0.507165     1.1247   0
  -11    8   18   0.018199   0.015344   0.806565     1.1548  -2
  -11    9    1   6.249549   5.758135   1.232288     0.9886   0
  -11    9    2   0.744113   0.853062   0.464380     0.9796  -2
  -11    9    3   0.481264   0.523422   0.430507     0.9732  -2
  -11    9    4  15.600305  15.609786   0.965081     0.9696   0
  -11    9    5  64.553681  67.002882   1.433814     0.9688   0
  -11    9    6  21.884737  22.888922   1.145214     0.9708   0
  -11    9    7   2.217315   2.761001   1.344467     0.9756  -2
  -11    9    8   7.808964   8.300346   0.751860     0.9830   0
  -11    9    9   0.390218   0.380346   0.707171     0.9932  -2
  -11    9   10   0.269504   0.419531   0.647345     1.0059  -2
  -11    9   11   7.025934   6.989848   0.724835     1.0211   0
  -11    9   12   1.159459   1.268801   0.472396     1.0387  -2
  -11    9   13   0.133930  -0.038801   1.856481     1.0585  -3
  -11    9   14   4.839788   4.020474   0.631617     1.0805   0
  -11    9   15   3.248013   2.908620   0.471564     1.1045   0
  -11    9   16   5.652297   5.357597   0.715443     1.1304   0
  -11    9   17   2.722555   1.732926   0.759796     1.1581  -2
  -11   10    1   0.021513  -0.650481   1.212336     1.0307  -3
  -11   10    2   3.355858   2.973934   0.600480     1.0221   0
  -11   10    3  13.592539  14.798277   0.820502     1.0160   0
  -11   10    4   5.716176   5.034500   0.630209     1.0126   0
  -11   10    5   6.771280   7.506453   0.815653     1.0118   0
  -11   10    6   0.304319   0.255895   0.724435     1.0137  -2
  -11   10    7  13.443148  14.398651   0.788757     1.0182   0
  -11   10    8   0.993802   0.324793   0.679298     1.0254  -2
  -11   10    9   1.011500   1.155262   0.946153     1.0351  -2
  -11   10   10   4.264657   4.527207   0.736963     1.0473   0
  -11   10   11   0.442903   0.365210   0.604240     1.0619  -2
  -11   10   12   2.665028   3.091169   0.859735     1.0789   0
  -11   10   13  21.104393  21.153036   1.027147     1.0980   0
  -11   10   14  12.113867  12.002604   0.451020     1.1192   0
  -11   10   15   2.549318   2.508162   0.622048     1.1424   0
  -11   11    1   5.976198   6.968791   0.550414     1.0754   0
  -11   11    2   4.961897   5.075285   0.483821     1.0671   0
  -11   11    3   0.582046   0.471644   0.468172     1.0613  -2
  -11   11    4   1.358501   0.719699   0.610880     1.0580  -2
  -11   11    5  10.517165  10.649960   0.881175     1.0572   0
  -11   11    6   6.631449   6.085056   0.489069     1.0590   0
  -11   11    7   1.602466   2.133432   0.677378     1.0634   0
  -11   11    8  11.724077  11.560288   0.453228     1.0703   0
  -11   11    9   9.695679   8.219080   0.919304     1.0796   0
  -11   11   10   6.480923   5.572979   0.725475     1.0913   0
  -11   11   11   7.762465   7.311888   0.351545     1.1053   0
  -11   11   12   2.799192   2.735336   0.348825     1.1216   0
  -11   11   13   0.756309   0.528158   0.528302     1.1400  -2
  -11   11   14   0.744136   0.741539   0.519854     1.1605  -2
  -11   12    1   0.720286   0.705731   0.260983     1.1223  -2
  -11   12    2  14.479645  13.570805   0.882599     1.1143   0
  -11   12    3  67.211752  65.787010   1.330723     1.1087   0
  -11   12    4  18.410629  17.847029   0.793365     1.1056   0
  -11   12    5   9.614595   8.768327   0.429963     1.1049   0
  -11   12    6   7.592129   7.888831   0.521886     1.1066   0
  -11   12    7   2.622523   2.273452   0.780677     1.1108  -2
  -11   12    8   7.076569   7.203805   0.423675     1.1173   0
  -11   12    9   1.085247   1.089357   0.377594     1.1263  -2
  -11   12   11   1.438351   0.916824   1.391797     1.1510  -2
  -11   13    3   2.334335   2.195498   1.210752     1.1581  -2
  -11   13    4   9.960510   9.348326   1.510488     1.1551   0
  -11   13    5   5.042718   2.816570   1.298770     1.1544  -2
  -10    0    2   8.127493   7.829870   1.205168     0.7006   0
  -10    0    4   0.761089   1.744238   0.930472     0.6901  -2
  -10    0    6   1.390463   1.242385   1.168191     0.6951  -2
  -10    0    8   1.961268   2.220314   1.051772     0.7154  -2
  -10    0   10   0.295966   0.123267   1.479463     0.7496  -2
  -10    0   12  20.999587  21.944417   2.122152     0.7961   0
  -10    0   14  90.718389  93.217811   5.684629     0.8527   0
  -10    1    1 114.803392 116.832192   1.386628     0.7147   0
  -10    1    2   2.818948   2.575604   0.669362     0.7038   0
  -10    1    3  75.511529  79.302245   1.443958     0.6967   0
  -10    1    4   4.555431   4.898161   0.748324     0.6933   0
  -10    1    5   4.384758   3.874806   0.810277     0.6939   0
  -10    1    6 116.841769 116.688188   1.953251     0.6983   0
  -10    1    7   0.450068   0.859047   0.830022     0.7066  -2
  -10    1    8   1.512186   1.347123   0.786677     0.7185  -2
  -10    1    9   0.052687   0.515854   0.959001     0.7339  -2
  -10    1   10   2.315721   1.690332   0.810357     0.7526  -2
  -10    1   11   0.454030   0.721219   0.978554     0.7743  -2
  -10    1   12   2.059991   1.623643   1.000314     0.7989  -2
  -10    1   13  23.301387  24.193116   2.224314     0.8260   0
  -10    1   14   0.213035   1.368228   2.226955     0.8553  -2
  -10    1   15   4.943881   5.015380   2.217290     0.8868  -2
  -10    1   17  24.916523  26.348693   1.121453     0.9551   0
  -10    1   18   1.953913   2.303661   0.481981     0.9916   0
  -10    1   19  11.798565  12.132207   1.187375     1.0294   0
  -10    1   21   8.433684   8.707461   0.612848     1.1085   0
  -10    2    1  87.623840  88.865056   1.096205     0.7240   0
  -10    2    2  66.266758  65.542363   1.071532     0.7133   0
  -10    2    3  35.752669  37.463225   1.007530     0.7062   0
  -10    2    4  93.441284  93.113808   1.428342     0.7030   0
  -10    2    5  30.075146  31.426426   1.012795     0.7035   0
  -10    2    6   6.144214   6.764178   0.731491     0.7079   0
  -10    2    7  67.672318  68.287075   1.395573     0.7160   0
  -10    2    8   1.810076   2.813754   0.760836     0.7278   0
  -10    2    9   1.203219   1.818368   0.825766     0.7430  -2
  -10    2   10  29.067419  30.887532   1.095005     0.7615   0
  -10    2   11  26.783826  27.683928   1.168735     0.7830   0
  -10    2   12   5.890443   5.849386   1.107085     0.8072   0
  -10    2   13   2.620811   1.338611   1.583674     0.8340  -2
  -10    2   14   0.633865  -1.188319   4.351506     0.8632  -3
  -10    2   15   4.173096   3.631695   1.840368     0.8943  -2
  -10    2   16  14.132549  14.090498   0.810309     0.9274   0
  -10    2   17   0.080656  -0.489549   3.080641     0.9621  -3
  -10    2   18   2.576948   3.360184   0.892087     0.9983   0
  -10    2   19   5.017039   5.183064   0.444636     1.0359   0
  -10    3    1  27.613130  28.238982   0.642017     0.7393   0
  -10    3    2   5.178284   5.744055   0.562127     0.7288   0
  -10    3    3  13.260559  14.014400   0.475629     0.7219   0
  -10    3    4  34.512396  34.047615   0.789253     0.7187   0
  -10    3    5  10.145495  11.493182   0.745412     0.7192   0
  -10    3    6   0.734937   0.668146   0.710899     0.7235  -2
  -10    3    7   0.295854   0.249735   0.718915     0.7315  -2
  -10    3    8   9.504761  10.484660   0.850086     0.7430   0
  -10    3    9   6.989836   6.734033   0.722163     0.7579   0
  -10    3   10  12.952121  13.190651   0.741235     0.7760   0
  -10    3   11  35.700248  37.751553   1.187855     0.7971   0
  -10    3   12   8.969390   9.250915   1.159550     0.8210   0
  -10    3   13  63.333007  63.065498   2.576388     0.8474   0
  -10    3   14   0.435674   0.940441   1.390373     0.8760  -2
  -10    3   16   0.113476   0.462764   1.244353     0.9394  -2
  -10    3   17   1.353513   2.581716   1.362228     0.9737  -2
  -10    3   18   0.023383   0.368970   0.606624     1.0095  -2
  -10    3   19   0.302788   0.795669   0.576463     1.0466  -2
  -10    3   20   0.836999   0.283111   0.482413     1.0850  -2
  -10    3   21   0.067614   0.256967   0.415403     1.1245  -2
  -10    4    1  23.215647  23.715984   0.478061     0.7602   0
  -10    4    2   2.584115   2.896780   0.332633     0.7500   0
  -10    4    3  78.875939  78.097893   1.239473     0.7433   0
  -10    4    4  17.231727  16.656598   0.429323     0.7402   0
  -10    4    5  11.623024  12.517753   0.624672     0.7407   0
  -10    4    6   1.821660   2.831178   0.600896     0.7449   0
  -10    4    7   3.147357   2.728248   0.634545     0.7526   0
  -10    4    8   4.667154   4.163213   0.670354     0.7638   0
  -10    4    9   3.596719   2.818714   0.568271     0.7783   0
  -10    4   10  35.206785  35.882383   1.041243     0.7960   0
  -10    4   11  83.236885  83.124105   1.897874     0.8166   0
  -10    4   12   3.061991   2.486129   1.248113     0.8399  -2
  -10    4   13   8.340721   7.933409   1.847025     0.8657   0
  -10    4   14   4.762554   5.631268   1.594730     0.8937   0
  -10    4   16   3.953582   5.630772   1.794191     0.9559   0
  -10    4   17   0.402836   0.307560   1.252145     0.9896  -2
  -10    4   18   0.735596   1.645275   0.774260     1.0249  -2
  -10    4   19   0.021593  -0.084450   0.895496     1.0615  -3
  -10    4   20   2.095727   1.389669   0.515950     1.0994  -2
  -10    5    1   0.530994   0.788309   0.298808     0.7863  -2
  -10    5    2   2.734878   2.276428   0.414523     0.7764   0
  -10    5    3  48.799706  50.235241   0.955801     0.7699   0
  -10    5    4   3.319947   3.743698   0.591888     0.7669   0
  -10    5    5   3.067870   3.146771   0.598688     0.7674   0
  -10    5    6 199.759351 199.763652   2.458353     0.7714   0
  -10    5    7   0.000107   0.193029   0.628961     0.7789  -2
  -10    5    8  38.271673  38.241325   0.896856     0.7897   0
  -10    5    9   7.843966   8.503856   0.565055     0.8038   0
  -10    5   10   0.136028   0.373514   0.867015     0.8209  -2
  -10    5   11  12.188778  11.336314   1.267185     0.8409   0
  -10    5   12   2.388072   1.111037   1.625675     0.8635  -2
  -10    5   13   0.223314   2.026357   1.369588     0.8886  -2
  -10    5   14  22.396855  20.604062   2.714119     0.9160   0
  -10    5   15   0.462868   3.672257   1.675852     0.9454  -2
  -10    5   16  10.358010  10.928319   0.740659     0.9768   0
  -10    5   17   1.529651   2.302893   1.181791     1.0098  -2
  -10    5   18   0.417424  -0.145412   1.658492     1.0444  -3
  -10    5   19  14.627848  13.760362   1.224800     1.0803   0
  -10    5   20   1.914881   1.976468   0.416539     1.1176   0
  -10    6    1  45.603891  44.973022   0.635025     0.8170   0
  -10    6    2   3.994554   3.878310   0.379146     0.8075   0
  -10    6    3  59.767344  59.396122   1.012571     0.8013   0
  -10    6    4   0.642348   0.812789   0.597632     0.7984  -2
  -10    6    5  14.702915  14.482797   0.735603     0.7989   0
  -10    6    6   0.024173   0.319368   0.581279     0.8027  -2
  -10    6    7   4.294966   4.193182   0.708931     0.8099   0
  -10    6    8  10.294113   9.989879   0.930344     0.8203   0
  -10    6    9  12.963843  12.663789   1.049116     0.8339   0
  -10    6   10   0.003144   1.720941   1.328227     0.8504  -2
  -10    6   11  26.439480  27.035751   1.680668     0.8697   0
  -10    6   12   2.791138   2.852379   1.196143     0.8916  -2
  -10    6   13   0.011811  -0.021585   0.522830     0.9159  -3
  -10    6   14  53.273651  54.212625   1.515544     0.9425   0
  -10    6   15   3.089259   2.262331   1.142782     0.9711  -2
  -10    6   16  15.462796  12.036156   2.493058     1.0017   0
  -10    6   17  39.340020  40.461864   1.678668     1.0339   0
  -10    6   18  43.352797  45.404074   1.610714     1.0677   0
  -10    6   19   0.755369   0.647089   0.345465     1.1029  -2
  -10    7    1 154.531945 155.050956   2.347710     0.8519   0
  -10    7    2   1.388197   1.078540   0.459660     0.8428  -2
  -10    7    3  14.676126  16.028421   0.790965     0.8368   0
  -10    7    4   1.007184   1.199056   0.766388     0.8341  -2
  -10    7    5   6.027215   6.723009   1.058908     0.8345   0
  -10    7    6   0.869300   0.564927   0.815045     0.8382  -2
  -10    7    7   2.310041   2.448560   0.785333     0.8451   0
  -10    7    8   5.861346   6.380008   0.912872     0.8551   0
  -10    7    9   0.125830  -0.929912   2.176137     0.8681  -3
  -10    7   10   0.003156   0.304712   0.861063     0.8839  -2
  -10    7   11   0.980513   0.972906   0.718899     0.9025  -2
  -10    7   13  31.044644  30.617285   2.171817     0.9472   0
  -10    7   14  33.900454  32.796702   1.704877     0.9729   0
  -10    7   15  15.423944  15.657868   0.985050     1.0007   0
  -10    7   16  46.167376  46.605385   1.365108     1.0303   0
  -10    7   17  55.760477  54.911044   1.198672     1.0617   0
  -10    7   18   0.023098   0.577903   0.579695     1.0946  -2
  -10    8    1  42.814900  42.863367   0.985386     0.8904   0
  -10    8    2  70.848894  71.280434   1.266145     0.8817   0
  -10    8    3   1.613946   2.341374   0.494269     0.8760   0
  -10    8    4  48.621909  48.783683   1.142942     0.8734   0
  -10    8    5  50.198842  50.091717   1.411605     0.8738   0
  -10    8    6   8.113478   8.898026   0.823830     0.8774   0
  -10    8    7  47.595703  48.132465   1.110109     0.8839   0
  -10    8    8   6.720482   7.322177   0.768564     0.8935   0
  -10    8    9  15.052394  10.989649   2.142968     0.9059   0
  -10    8   11   0.847788   0.302232   0.811541     0.9390  -2
  -10    8   12   0.069090   0.369114   0.941497     0.9593  -2
  -10    8   13   2.774019   3.626703   1.410597     0.9820  -2
  -10    8   14   0.148055  -0.480877   2.812618     1.0068  -3
  -10    8   15   5.007440   4.596249   1.031739     1.0337   0
  -10    8   16   3.973320   4.144893   0.588511     1.0624   0
  -10    8   17   2.303351   2.400815   0.499229     1.0928   0
  -10    9    1   0.301919   0.725219   0.351049     0.9322  -2
  -10    9    2   0.416316   0.560431   0.437403     0.9239  -2
  -10    9    5  14.006289  15.263089   1.774303     0.9164   0
  -10    9    6   0.139395   0.251911   0.815125     0.9197  -2
  -10    9    7   4.866769   5.077765   0.497741     0.9260   0
  -10    9    8   6.083462   6.324646   0.597280     0.9351   0
  -10    9    9  15.627715  16.400911   0.636737     0.9470   0
  -10    9   10  11.934047  12.941204   0.872231     0.9616   0
  -10    9   11  14.047576  14.081362   0.834438     0.9787   0
  -10    9   12  14.393534  14.886439   1.223648     0.9982   0
  -10    9   13   7.429995   6.978151   1.138718     1.0200   0
  -10    9   14   1.362741   1.088621   0.917320     1.0439  -2
  -10    9   15   1.645069   1.574185   0.367354     1.0699   0
  -10    9   16   0.047024  -0.270807   0.959369     1.0976  -3
  -10    9   17   0.188185  -0.131907   0.872615     1.1271  -3
  -10   10    1   0.039939   0.232998   0.480413     0.9768  -2
  -10   10    2  33.143624  32.977987   1.732286     0.9688   0
  -10   10    3   3.721909   4.025418   0.510845     0.9637   0
  -10   10    4   2.075720   1.958083   0.521102     0.9613   0
  -10   10    5   6.273763   6.790483   0.706835     0.9617   0
  -10   10    6   0.552191   1.638491   0.733171     0.9649  -2
  -10   10    7   0.384181   0.637681   0.626816     0.9709  -2
  -10   10    8   1.064204   1.509272   0.579951     0.9796  -2
  -10   10    9   0.204418   0.048209   0.472140     0.9909  -2
  -10   10   10  13.736445  13.891197   0.812469     1.0048   0
  -10   10   11  16.646879  16.863643   0.745780     1.0212   0
  -10   10   12   1.775943   1.529752   0.466556     1.0400   0
  -10   10   13   7.882515   7.986882   1.064268     1.0609   0
  -10   10   14  13.175529  12.312596   1.113437     1.0839   0
  -10   10   15   0.437205   0.548382   0.335881     1.1089  -2
  -10   10   16   0.058775   0.157188   0.634817     1.1357  -2
  -10   11    1   7.407137   7.682938   0.540622     1.0238   0
  -10   11    2   5.084067   5.182728   0.524910     1.0162   0
  -10   11    3   6.841477   7.900224   0.649201     1.0113   0
  -10   11    4   3.535886   3.654640   0.581663     1.0090   0
  -10   11    5   1.653116   1.792063   0.584831     1.0094   0
  -10   11    6  17.097773  17.938232   0.772100     1.0124   0
  -10   11    7   0.004101  -0.260071   1.548169     1.0181  -3
  -10   11    8  18.895547  18.970739   0.977482     1.0264   0
  -10   11    9  10.947711  10.874542   0.669346     1.0373   0
  -10   11   10   0.411812   0.411195   0.316728     1.0506  -2
  -10   11   11  12.765161  12.140559   0.758980     1.0663   0
  -10   11   12  11.045878   8.615827   0.958089     1.0842   0
  -10   11   13   0.549111   0.298584   0.320856     1.1043  -2
  -10   11   14   3.821118   3.493324   0.567055     1.1265   0
  -10   12    1   1.712958   1.539544   0.396826     1.0729   0
  -10   12    2   0.006498   0.348457   0.523454     1.0657  -2
  -10   12    3  12.920129  13.291261   0.571311     1.0610   0
  -10   12    4   2.366507   2.405391   0.538846     1.0588   0
  -10   12    5  12.242719  12.050653   0.716467     1.0592   0
  -10   12    6   2.359665   1.923475   0.542158     1.0621   0
  -10   12    7   8.949787   9.190290   0.739107     1.0675   0
  -10   12    8  19.665221  19.300347   0.769860     1.0754   0
  -10   12    9   0.013958  -0.245894   0.682786     1.0858  -3
  -10   12   10   0.807068   0.846022   0.276455     1.0985   0
  -10   12   11   8.063416   7.764476   0.377722     1.1135   0
  -10   12   12   1.942559   2.079991   0.590064     1.1307   0
  -10   12   13   0.623430   0.125955   1.372356     1.1500  -2
  -10   13    1  35.380981  35.837742   0.896312     1.1239   0
  -10   13    2  16.564409  16.217706   0.788997     1.1170   0
  -10   13    3   0.153463   0.346553   0.482893     1.1125  -2
  -10   13    4   5.296438   5.575715   0.314872     1.1104   0
  -10   13    5   6.993852   6.872693   0.310072     1.1107   0
  -10   13    6   7.250658   6.518123   0.784485     1.1135   0
  -10   13    7   8.452499   8.625123   0.427003     1.1187   0
  -10   13    9   2.301767   2.487313   0.500077     1.1362   0
  -10   13   10   2.511909   1.694797   0.492973     1.1483   0
   -9    0    1   5.051406   4.592185   0.519326     0.6391   0
   -9    0    3  21.333946  22.713557   1.066156     0.6227   0
   -9    0    5   1.237821   0.450060   0.778964     0.6234  -2
   -9    0    7  18.943774  20.165490   1.297170     0.6412   0
   -9    0    9   0.907079   1.707789   1.163743     0.6747  -2
   -9    0   11 155.177329 152.807057   2.701543     0.7217   0
   -9    0   13 251.869286 244.635232   7.695978     0.7798   0
   -9    1    1  10.155078  10.580198   0.425051     0.6426   0
   -9    1    2  25.253088  25.465950   0.917896     0.6324   0
   -9    1    3  43.910553  44.479729   0.809605     0.6263   0
   -9    1    4  57.121037  56.743892   0.980554     0.6245   0
   -9    1    5  21.788290  22.217864   0.927912     0.6270   0
   -9    1    6  22.502518  22.664436   0.891975     0.6337   0
   -9    1    7   0.237465   0.114003   0.789221     0.6446  -2
   -9    1    8   5.571213   5.993310   0.931096     0.6595   0
   -9    1    9  29.350497  29.383653   1.211216     0.6780   0
   -9    1   10  77.013751  76.881541   1.541913     0.6998   0
   -9    1   11  38.550213  38.266126   1.110589     0.7248   0
   -9    1   12  89.819721  89.368110   1.828592     0.7525   0
   -9    1   13  62.030891  61.650741   1.904610     0.7827   0
   -9    1   14  44.062369  42.946729   2.094103     0.8151   0
   -9    1   15  39.011805  41.430849   3.175539     0.8494   0
   -9    1   16  11.230729  12.159248   1.792079     0.8855   0
   -9    1   19   6.748776   6.873653   1.434774     1.0021   0
   -9    1   21   3.138314   2.572804   1.203168     1.0853  -2
   -9    2    1   7.559327   7.596120   0.493069     0.6530   0
   -9    2    2  31.980503  33.264395   0.939929     0.6429   0
   -9    2    3  76.299888  76.378008   0.984090     0.6369   0
   -9    2    4  67.981121  66.519989   1.035451     0.6351   0
   -9    2    5  20.814596  20.929830   0.759956     0.6376   0
   -9    2    6   7.250123   7.730427   0.816901     0.6443   0
   -9    2    7 123.583575 120.109718   1.697805     0.6550   0
   -9    2    8  82.529639  79.394727   1.413157     0.6696   0
   -9    2    9  64.114572  64.026323   1.352948     0.6878   0
   -9    2   10   6.797273   7.356497   0.883335     0.7094   0
   -9    2   11   0.461181   0.694802   0.871047     0.7340  -2
   -9    2   12   0.511736   0.295640   1.046316     0.7614  -2
   -9    2   13   0.039061  -1.318547   3.980953     0.7912  -3
   -9    2   14   0.085214   0.993882   1.733262     0.8233  -2
   -9    2   15   0.240475   0.605760   1.903634     0.8573  -2
   -9    2   16   1.330519   0.778548   1.738174     0.8931  -2
   -9    2   17   0.599262   0.602896   0.523422     0.9303  -2
   -9    2   18  17.590775  18.075355   1.441206     0.9690   0
   -9    3    1  39.665536  39.449677   0.745764     0.6699   0
   -9    3    2  58.891854  58.406656   1.005546     0.6601   0
   -9    3    3   0.023046  -0.048049   1.163199     0.6543  -3
   -9    3    4   3.218818   3.302343   0.577663     0.6525   0
   -9    3    5   0.393263   0.786821   0.653057     0.6549  -2
   -9    3    6   0.023153   0.547806   0.491085     0.6614  -2
   -9    3    7   4.410304   5.094710   0.486301     0.6719   0
   -9    3    8   1.378337   1.637179   0.684034     0.6861  -2
   -9    3    9   0.737087   1.186751   0.596592     0.7039  -2
   -9    3   10  78.157125  79.074239   1.687980     0.7250   0
   -9    3   11  16.960715  16.160745   1.189967     0.7491   0
   -9    3   12   0.054175   0.110051   0.926824     0.7760  -2
   -9    3   13   2.019866   3.845925   1.214800     0.8053   0
   -9    3   14   0.426050   0.672786   1.334483     0.8368  -2
   -9    3   15   0.947328   3.135778   2.019285     0.8703  -2
   -9    3   17   4.206462   5.445711   0.745396     0.9423   0
   -9    3   19   0.020285   0.342265   0.564287     1.0198  -2
   -9    3   20   3.484201   3.866806   0.571151     1.0603   0
   -9    4    1  39.853913  38.752059   0.501789     0.6929   0
   -9    4    2   0.637454   0.469916   0.279351     0.6834  -2
   -9    4    3  87.217967  87.355737   1.214944     0.6778   0
   -9    4    4  19.341805  18.793294   0.668146     0.6761   0
   -9    4    5   0.645530   0.975802   0.389818     0.6784  -2
   -9    4    6   0.271017   0.630417   0.410555     0.6847  -2
   -9    4    7  42.071952  41.651175   0.916760     0.6948   0
   -9    4    8  56.304985  57.980404   1.049612     0.7086   0
   -9    4    9   3.360398   3.628511   0.504189     0.7258   0
   -9    4   10  10.883924  10.544501   0.847814     0.7463   0
   -9    4   11   2.239628   2.506274   0.948393     0.7697  -2
   -9    4   12  11.891656  13.212875   1.490407     0.7959   0
   -9    4   13   1.833203   1.747742   1.331619     0.8245  -2
   -9    4   14   3.416084   4.647802   1.462470     0.8553   0
   -9    4   15   0.017139  -0.946281   4.477718     0.8881  -3
   -9    4   17   0.539152   0.374170   1.689612     0.9588  -2
   -9    4   20  10.909349  10.155675   0.963065     1.0750   0
   -9    5    1   0.207779   0.156020   0.279367     0.7214  -2
   -9    5    2  11.596757  11.424220   0.448300     0.7123   0
   -9    5    3  89.983828  88.996900   1.218672     0.7069   0
   -9    5    4   1.174590   1.493255   0.361354     0.7053   0
   -9    5    5  68.576897  69.394144   0.966905     0.7075   0
   -9    5    6  32.193747  31.403066   0.795621     0.7135   0
   -9    5    7   6.475926   7.039225   0.664625     0.7232   0
   -9    5    8  34.225786  35.943345   0.870647     0.7365   0
   -9    5    9  46.376930  46.194334   1.086461     0.7531   0
   -9    5   10   0.365437   1.112813   0.974442     0.7728  -2
   -9    5   11   1.050774   1.703613   1.208640     0.7955  -2
   -9    5   12  16.935745  17.209412   1.671916     0.8208   0
   -9    5   13  23.452215  26.787424   1.884802     0.8486   0
   -9    5   14   2.397799   1.708829   1.494983     0.8786  -2
   -9    5   16  10.962168  12.402838   1.712173     0.9442   0
   -9    5   17   6.259807   3.903047   1.428550     0.9796  -2
   -9    5   18   0.665056   1.056092   0.574143     1.0163  -2
   -9    5   19   0.024310  -0.252599   1.758958     1.0544  -3
   -9    5   20   2.249347   1.478935   0.464796     1.0935   0
   -9    6    1   0.211424   0.307720   0.280375     0.7548  -2
   -9    6    2   1.447476   1.174591   0.340345     0.7461   0
   -9    6    3   6.158140   6.806547   0.539582     0.7409   0
   -9    6    4  10.732748  10.892398   0.589263     0.7394   0
   -9    6    5  16.511354  16.965726   0.773604     0.7415   0
   -9    6    6  14.157716  14.342057   0.614400     0.7472   0
   -9    6    7   0.696932   0.782117   0.647073     0.7565  -2
   -9    6    8  34.161330  34.255781   0.937849     0.7692   0
   -9    6    9   0.366344   1.150286   0.728771     0.7851  -2
   -9    6   10   6.209995   6.500203   0.887351     0.8041   0
   -9    6   11  96.846391  95.084580   2.156777     0.8259   0
   -9    6   12   2.908625   3.587134   1.244513     0.8503  -2
   -9    6   13  73.443648  70.764100   2.280108     0.8771   0
   -9    6   15  71.370971  72.213099   2.878876     0.9372   0
   -9    6   17   7.112015   7.374706   1.308514     1.0044   0
   -9    6   18   1.579918   0.697458   0.562159     1.0403  -2
   -9    6   19   0.001969   0.168868   0.521966     1.0775  -2
   -9    7    1  24.787070  24.966896   0.460652     0.7924   0
   -9    7    2   4.943835   5.610115   0.502749     0.7841   0
   -9    7    3   0.222164  -0.287992   1.616939     0.7792  -3
   -9    7    4  17.599334  19.471232   0.782581     0.7778   0
   -9    7    5   4.728885   4.718300   0.551134     0.7798   0
   -9    7    6   1.456249   1.639035   0.548270     0.7852  -2
   -9    7    7   2.263432   2.683831   0.581311     0.7940   0
   -9    7    8   8.275286   9.716687   0.896760     0.8061   0
   -9    7    9   2.425096   2.453793   0.661617     0.8213   0
   -9    7   10  46.633201  44.761017   1.271681     0.8395   0
   -9    7   11  52.164584  53.175158   1.801919     0.8604   0
   -9    7   12  26.003575  27.123593   1.112205     0.8839   0
   -9    7   14 184.704760 189.632186   4.940178     0.9377   0
   -9    7   16   0.935089   1.580170   0.891607     0.9995  -2
   -9    7   17  27.215859  28.290824   1.147198     1.0330   0
   -9    7   18   2.070063   2.378319   0.527438     1.0679   0
   -9    7   19   4.700428   5.115382   0.376234     1.1041   0
   -9    8    1   9.382062   9.897684   0.596672     0.8337   0
   -9    8    2  54.969215  56.141476   1.008507     0.8258   0
   -9    8    3   1.021062   1.933715   0.591264     0.8212   0
   -9    8    4  15.619661  15.648859   0.629825     0.8198   0
   -9    8    5   0.058824   0.305000   0.566271     0.8217  -2
   -9    8    6   4.518744   4.350818   1.171551     0.8269   0
   -9    8    7  27.819561  27.696728   1.533112     0.8353   0
   -9    8    8   6.432361   5.447295   0.739635     0.8468   0
   -9    8    9  20.365385  21.894816   0.980026     0.8612   0
   -9    8   10   0.143410   0.247639   1.055468     0.8786  -2
   -9    8   11  50.209984  52.517861   2.702999     0.8986   0
   -9    8   13   7.722282   5.881627   2.186025     0.9459  -2
   -9    8   14   1.531584   1.560105   1.437302     0.9729  -2
   -9    8   15   0.318795   0.036897   0.807365     1.0018  -2
   -9    8   16   7.665153   7.807501   0.846742     1.0326   0
   -9    8   17  10.458846   9.489737   0.790901     1.0650   0
   -9    9    1  50.418282  51.921685   0.817525     0.8782   0
   -9    9    2   5.193288   5.294331   0.349673     0.8707   0
   -9    9    3   0.595206   0.974394   0.466284     0.8663  -2
   -9    9    4  20.738322  20.362295   0.764676     0.8650   0
   -9    9    5   0.638674   0.919144   0.592816     0.8668  -2
   -9    9    6  44.875654  47.079158   0.871767     0.8717   0
   -9    9    7   6.912710   6.927590   0.595872     0.8797   0
   -9    9    8  33.109792  34.323302   1.222224     0.8906   0
   -9    9    9   0.012343   0.363850   0.934137     0.9044  -2
   -9    9   11  26.166545  26.657501   1.132142     0.9400   0
   -9    9   12   0.001839  -0.128979   1.359044     0.9615  -3
   -9    9   13   0.287721   0.342265   0.347177     0.9853  -2
   -9    9   14   1.222335   2.223690   0.600784     1.0112   0
   -9    9   15   4.188002   3.804580   0.583583     1.0391   0
   -9   10    1  87.523274  89.662837   0.967929     0.9254   0
   -9   10    3   0.206340  -0.176005   1.485399     0.9141  -3
   -9   10    4   2.565523   2.123720   1.126062     0.9128  -2
   -9   10    5   3.000752   2.458561   0.893367     0.9145  -2
   -9   10    6   1.833304   1.689292   0.626704     0.9192  -2
   -9   10    7   0.877075   0.895928   0.165156     0.9268   0
   -9   10    8   3.942795   4.230255   0.362586     0.9371   0
   -9   10    9  26.804578  26.645341   0.790693     0.9502   0
   -9   10   10   0.029302  -0.449436   1.647275     0.9660  -3
   -9   10   11   5.041502   5.352157   0.356473     0.9842   0
   -9   10   12   0.549902   0.624864   0.443660     1.0048  -2
   -9   10   13   0.518973   0.502557   0.334937     1.0276  -2
   -9   10   14   0.200459   0.035457   0.213542     1.0525  -2
   -9   10   15   0.307922   0.169524   0.210534     1.0793  -2
   -9   11    1   0.595429   0.782949   0.266359     0.9748  -2
   -9   11    2  33.555239  34.158818   0.732691     0.9681   0
   -9   11    3  19.549065  18.559688   0.899608     0.9641   0
   -9   11    4  10.460191  10.306351   0.580943     0.9630   0
   -9   11    5  11.674012  12.079166   1.058204     0.9646   0
   -9   11    6   4.026970   4.035594   0.281207     0.9690   0
   -9   11    7   5.842373   5.718534   0.733619     0.9762   0
   -9   11    8  28.452959  27.910814   0.939353     0.9860   0
   -9   11    9   7.188214   6.751778   0.337241     0.9985   0
   -9   11   10   8.022917   8.624483   0.313544     1.0135   0
   -9   11   11   1.765652   1.730445   0.274551     1.0309   0
   -9   11   12   4.119819   4.192558   0.353561     1.0505   0
   -9   11   13   1.207612   1.093277   0.598800     1.0724  -2
   -9   11   14   1.363117   1.402021   0.362634     1.0962   0
   -9   11   15   0.497893   0.352473   0.202741     1.1220  -2
   -9   12    1   0.793177   0.516558   0.389082     1.0263  -2
   -9   12    2   3.296129   3.187732   0.254983     1.0199   0
   -9   12    3   1.967922   2.369022   0.439788     1.0162   0
   -9   12    4   4.147600   4.586553   0.555631     1.0150   0
   -9   12    5  47.790563  46.866512   1.209920     1.0166   0
   -9   12    6  13.543862  13.536724   0.623168     1.0208   0
   -9   12    7  17.005446  17.192932   0.613040     1.0276   0
   -9   12    8  12.691620  12.969493   0.352409     1.0369   0
   -9   12    9   0.525305   0.414155   0.250711     1.0488  -2
   -9   12   10   2.526832   2.554675   0.320104     1.0631   0
   -9   12   11  14.839807  14.678338   0.460684     1.0797   0
   -9   12   12   6.243824   6.123249   0.412779     1.0985   0
   -9   13    1  12.087339  11.937690   0.340169     1.0795   0
   -9   13    2   8.008562   7.462372   0.566991     1.0734   0
   -9   13    3   1.227792   1.592810   0.491421     1.0698   0
   -9   13    4   0.001041   0.041009   0.505629     1.0688  -2
   -9   13    5   8.336769   8.589138   0.517614     1.0702   0
   -9   13    6   3.716588   3.592126   0.172997     1.0742   0
   -9   13    7   0.455010   0.155972   0.145044     1.0807  -2
   -9   13    8   5.337764   5.508833   0.363610     1.0896   0
   -9   13    9  12.212297  11.856296   0.398426     1.1009   0
   -9   13   10   1.964705   2.410815   0.255799     1.1145   0
   -9   14    1   0.262197   0.891351   0.931368     1.1341  -2
   -9   14    3   3.101549   3.261766   0.788837     1.1249   0
   -9   14    4   0.670149   0.310824   0.394570     1.1239  -2
   -9   14    5  10.276162   9.968886   0.520414     1.1253   0
   -9   14    7   0.400072   0.217046   0.429243     1.1352  -2
   -9   14    8   3.754319   2.944797   0.478365     1.1437   0
   -9   14    9   3.378274   3.601343   0.494221     1.1545   0
   -8    0    6  71.865903  69.185339   3.282774     0.5671   0
   -8    0    8 160.508409 154.148693   3.133122     0.5997   0
   -8    0   10 306.863614 302.659157   5.734807     0.6475   0
   -8    0   12  93.834026  87.911271   4.149309     0.7074   0
   -8    0   14  40.249436  40.324100   2.801610     0.7767   0
   -8    1    1  87.864283  86.487714   2.528722     0.5707   0
   -8    1    2  57.004637  56.133636   0.804757     0.5613   0
   -8    1    3  62.613193  61.347853   1.012827     0.5565   0
   -8    1    4   0.299543   0.787909   0.408443     0.5566  -2
   -8    1    5 124.636246 125.052728   1.930355     0.5615   0
   -8    1    6  54.857459  51.776881   1.984804     0.5711   0
   -8    1    7  50.159851  48.173427   1.312611     0.5852   0
   -8    1    8 150.008585 147.033946   2.415728     0.6034   0
   -8    1    9 139.716274 138.256755   2.173417     0.6255   0
   -8    1   10   0.791636   1.099501   0.843350     0.6509  -2
   -8    1   11 116.065468 117.113319   1.919874     0.6794   0
   -8    1   12 241.027480 236.927829   4.502102     0.7106   0
   -8    1   13   5.617875   4.731372   1.942787     0.7441  -2
   -8    1   14   1.328174   1.095277   1.397589     0.7796  -2
   -8    1   15   5.983745   6.461930   1.039243     0.8168   0
   -8    1   17   0.175608   0.362426   0.269047     0.8958  -2
   -8    1   18   0.898807   1.435670   0.502397     0.9371  -2
   -8    1   19   0.937856   1.198672   0.466604     0.9794  -2
   -8    1   20   0.000301   0.221974   0.288856     1.0227  -2
   -8    1   22   2.752524   2.298156   0.562463     1.1113   0
   -8    1   23   1.262844   0.741667   0.507309     1.1566  -2
   -8    2    1   0.910848   0.952953   0.287352     0.5824   0
   -8    2    2  16.017182  16.121384   0.382378     0.5731   0
   -8    2    3   2.545484   2.513778   0.306344     0.5684   0
   -8    2    4 130.427518 127.422710   1.712573     0.5685   0
   -8    2    5  35.955774  35.063962   1.119757     0.5733   0
   -8    2    6  46.799316  47.274843   1.244337     0.5827   0
   -8    2    7   2.705487   2.123032   0.898616     0.5965  -2
   -8    2    8 111.083524 109.124469   1.730285     0.6144   0
   -8    2    9 131.612975 130.098460   2.317325     0.6361   0
   -8    2   10  69.008823  67.604657   1.550729     0.6612   0
   -8    2   11   1.389321   1.960532   1.059564     0.6892  -2
   -8    2   12   6.777038   5.520241   1.535848     0.7200   0
   -8    2   13   7.938695   7.325921   1.225248     0.7530   0
   -8    2   14   0.471484  -0.617296   4.102684     0.7881  -3
   -8    2   15  10.816012  10.702761   2.110471     0.8250   0
   -8    2   16   0.004586   0.031713   0.822006     0.8635  -2
   -8    2   18   0.005875  -0.147524   0.857463     0.9443  -3
   -8    2   19   0.283782   0.080962   0.282311     0.9863  -2
   -8    2   20   0.076939  -0.261735   0.384858     1.0292  -3
   -8    2   21   0.993464   1.567737   0.612064     1.0729  -2
   -8    2   22   0.727453   0.539438   0.386682     1.1174  -2
   -8    3    1  36.152717  36.864329   0.511021     0.6013   0
   -8    3    2  21.012924  20.793347   0.428491     0.5923   0
   -8    3    3   8.319311   8.679764   0.356601     0.5878   0
   -8    3    4  13.390756  14.057298   0.846502     0.5879   0
   -8    3    5  17.616615  17.377737   1.113165     0.5925   0
   -8    3    6  31.410096  30.406719   1.018091     0.6016   0
   -8    3    7   0.528668   1.861505   0.758820     0.6150  -2
   -8    3    8  15.441528  14.758660   0.665970     0.6324   0
   -8    3    9  10.323592  10.637688   0.928504     0.6535   0
   -8    3   10   0.162461   0.128387   0.908440     0.6779  -2
   -8    3   11   5.516106   5.403582   1.080284     0.7053   0
   -8    3   12   4.648445   4.377091   1.523144     0.7353  -2
   -8    3   13   0.056982  -0.840518   3.467243     0.7677  -3
   -8    3   14   2.428671   1.193615   1.359780     0.8022  -2
   -8    3   15  74.714740  70.730340   2.371054     0.8385   0
   -8    3   16   3.360373   2.970830   0.888343     0.8763   0
   -8    3   18   5.088816   5.026148   0.694706     0.9560   0
   -8    3   19  11.929579  12.011356   0.456284     0.9976   0
   -8    3   20   1.152941   0.887079   0.327801     1.0400  -2
   -8    3   21   4.893630   4.252672   0.468524     1.0833   0
   -8    4    1  50.561447  49.860671   0.595376     0.6268   0
   -8    4    2  24.594360  24.472003   0.673170     0.6182   0
   -8    4    3   7.762803   7.857375   0.530846     0.6139   0
   -8    4    4  23.244571  23.168289   0.712883     0.6139   0
   -8    4    5   1.456222   1.813856   0.623168     0.6184  -2
   -8    4    6   2.253118   2.468049   0.622576     0.6271   0
   -8    4    7  83.148691  81.927914   1.383268     0.6400   0
   -8    4    8   0.940454   0.954233   0.697954     0.6567  -2
   -8    4    9   0.035556  -0.350345   2.629861     0.6770  -3
   -8    4   10   5.153031   5.729031   0.683650     0.7006   0
   -8    4   11   1.194764   1.008795   1.067276     0.7272  -2
   -8    4   12   4.916117   3.810724   1.347027     0.7564  -2
   -8    4   13   4.767502   4.806046   1.423653     0.7879   0
   -8    4   14  22.720417  23.113408   1.427846     0.8215   0
   -8    4   15   2.118278   2.794569   1.433510     0.8570  -2
   -8    4   16   7.181702   8.433742   1.482343     0.8940   0
   -8    4   17  37.055096  37.829155   2.134280     0.9325   0
   -8    4   18   2.935159   3.326407   0.443692     0.9723   0
   -8    4   19   5.218214   4.825247   0.657633     1.0131   0
   -8    4   20   0.000710   0.247879   0.618912     1.0550  -2
   -8    4   21   0.043357  -0.053009   0.619904     1.0977  -3
   -8    5    1   0.723765   0.680482   0.277831     0.6582  -2
   -8    5    2  27.868417  27.418801   0.728643     0.6500   0
   -8    5    3   6.430086   6.133377   0.459180     0.6459   0
   -8    5    4  41.442297  41.267965   1.113229     0.6459   0
   -8    5    5  57.802541  57.240225   0.972842     0.6502   0
   -8    5    6  92.145096  92.120822   1.357092     0.6585   0
   -8    5    7  18.920770  17.361896   0.674434     0.6707   0
   -8    5    8 132.186867 130.072860   2.358894     0.6867   0
   -8    5    9  81.691094  80.052825   2.171401     0.7062   0
   -8    5   10  21.660519  20.864229   1.225744     0.7288   0
   -8    5   11   3.069485   4.790206   1.076380     0.7544   0
   -8    5   12  40.689110  39.794326   1.760126     0.7825   0
   -8    5   13   5.231111   5.441743   1.141854     0.8131   0
   -8    5   14  36.978525  38.821661   1.480471     0.8457   0
   -8    5   15   7.571829   7.799709   1.133614     0.8802   0
   -8    5   17   4.387986   3.914359   0.653329     0.9539   0
   -8    5   18   1.968509   1.598186   0.542414     0.9928  -2
   -8    5   19   1.270483   1.513608   0.492781     1.0328   0
   -8    5   20   0.144950  -0.213190   0.632593     1.0739  -3
   -8    5   21   1.929855   2.063590   0.364154     1.1159   0
   -8    6    1  29.499612  29.969428   0.681698     0.6946   0
   -8    6    2  58.021352  57.656236   0.960153     0.6868   0
   -8    6    3 130.755717 129.498125   1.479735     0.6829   0
   -8    6    4  10.203497  10.544933   0.592208     0.6830   0
   -8    6    5   8.679198   9.421928   0.592736     0.6870   0
   -8    6    6  20.781056  20.070288   0.728131     0.6949   0
   -8    6    7  18.042368  17.669745   0.747172     0.7065   0
   -8    6    8  83.607644  78.994397   1.888290     0.7217   0
   -8    6    9   0.413422   0.462876   0.785893     0.7402  -2
   -8    6   10 136.552622 127.020779   3.009551     0.7619   0
   -8    6   11 149.469424 140.800182   3.077073     0.7863   0
   -8    6   12  32.325976  33.160712   1.314115     0.8134   0
   -8    6   13  41.457662  41.409729   1.488807     0.8428   0
   -8    6   14  13.681936  14.505437   1.002490     0.8743   0
   -8    6   16   0.148977   0.147940   0.717123     0.9428  -2
   -8    6   17   3.774194   4.201726   0.619936     0.9794   0
   -8    6   18  11.102524  11.375323   0.628017     1.0173   0
   -8    7    1  31.551577  31.304343   0.638801     0.7353   0
   -8    7    2   5.332645   5.292299   0.423243     0.7280   0
   -8    7    3  67.517481  68.436679   0.953049     0.7243   0
   -8    7    4   0.516474   0.702946   0.475292     0.7244  -2
   -8    7    5  67.006921  68.055389   1.170335     0.7281   0
   -8    7    6   7.059305   7.312080   0.595984     0.7356   0
   -8    7    7  17.490456  15.223728   0.797541     0.7466   0
   -8    7    8  17.133266  16.924445   0.834806     0.7610   0
   -8    7    9  13.667971  14.752036   1.007386     0.7786   0
   -8    7   10   0.080631   0.344649   0.910344     0.7992  -2
   -8    7   11 191.865643 187.155320   2.939565     0.8225   0
   -8    7   12  94.017710  93.173170   2.284108     0.8484   0
   -8    7   13   1.226881   2.484705   1.781007     0.8767  -2
   -8    7   15   0.483972   0.370058   0.800661     0.9392  -2
   -8    7   16   7.756017   6.794051   0.734403     0.9732   0
   -8    7   17   6.936827   6.224612   0.428843     1.0087   0
   -8    7   18   0.054970   0.084226   0.272471     1.0455  -2
   -8    8    1   2.684134   2.743224   0.425371     0.7796   0
   -8    8    2   8.690175   8.745190   0.459340     0.7727   0
   -8    8    3  13.757512  14.193733   0.516894     0.7693   0
   -8    8    4  61.138439  60.757757   0.968937     0.7693   0
   -8    8    5  37.106321  37.299061   0.756628     0.7729   0
   -8    8    6  82.620933  80.705322   1.558233     0.7799   0
   -8    8    7   9.429380  10.205276   0.641073     0.7903   0
   -8    8    8 200.151255 201.163689   2.916013     0.8039   0
   -8    8    9 210.855596 208.951093   3.447419     0.8206   0
   -8    8   10  46.165826  45.521197   1.654347     0.8401   0
   -8    8   11   1.386416   1.434438   0.872695     0.8624  -2
   -8    8   12  12.113327  12.087806   0.857735     0.8871   0
   -8    8   13   5.391894   6.117457   0.781941     0.9142   0
   -8    8   14   3.796267   2.555475   1.117421     0.9433  -2
   -8    8   15   0.836511   1.279346   0.508957     0.9743  -2
   -8    8   16   4.235793   3.840101   0.234342     1.0071   0
   -8    8   17   0.424494   0.443660   0.208725     1.0414  -2
   -8    8   18   1.186660   0.804629   0.266087     1.0772   0
   -8    8   19   3.437146   3.210772   0.283095     1.1142   0
   -8    9    1  16.678939  17.578862   0.499469     0.8270   0
   -8    9    2  10.250972  10.421474   0.439116     0.8205   0
   -8    9    3  23.809004  24.712650   0.556063     0.8173   0
   -8    9    4   5.193683   5.749815   0.419227     0.8173   0
   -8    9    5  31.233911  31.773955   0.692562     0.8207   0
   -8    9    6  84.311843  84.378378   1.135422     0.8273   0
   -8    9    7   0.003063   0.606512   0.925576     0.8370  -2
   -8    9    8  15.156519  16.136104   0.829382     0.8499   0
   -8    9    9  31.324955  31.577150   0.821126     0.8657   0
   -8    9   10   8.018435   8.731702   0.841110     0.8843   0
   -8    9   11   0.233434   0.465100   0.741235     0.9054  -2
   -8    9   12   6.999926   7.568039   0.734019     0.9291   0
   -8    9   13   0.277158   0.146020   0.325385     0.9549  -2
   -8    9   14   6.584695   6.583965   0.495661     0.9828   0
   -8    9   15  13.246312  13.192763   0.301400     1.0126   0
   -8    9   16   6.799965   6.573405   0.302840     1.0442   0
   -8    9   17   0.903788   0.762644   0.247831     1.0774   0
   -8    9   18   5.232000   4.649130   0.454444     1.1119   0
   -8   10    1  24.397561  24.697609   0.744292     0.8769   0
   -8   10    2   0.247093   0.313976   0.380154     0.8708  -2
   -8   10    3   1.986259   2.735064   0.459164     0.8677   0
   -8   10    4   0.016283   0.408363   0.401467     0.8678  -2
   -8   10    5   0.026401   0.058722   0.418891     0.8709  -2
   -8   10    6   8.921669   9.337125   0.501789     0.8772   0
   -8   10    7   8.275655   8.694677   0.416427     0.8864   0
   -8   10    8   8.308667   8.447694   0.578607     0.8986   0
   -8   10    9   6.774518   7.252111   0.719043     0.9135   0
   -8   10   10   0.816761   0.149284   0.447740     0.9311  -2
   -8   10   11   0.537234   0.132275   0.377178     0.9513  -2
   -8   10   12   9.529074  10.104762   0.279383     0.9738   0
   -8   10   13   0.158784   0.097987   0.178821     0.9985  -2
   -8   10   14  19.798185  19.701958   0.426491     1.0252   0
   -8   10   15  13.255705  13.294702   0.377002     1.0538   0
   -8   10   16   8.160953   8.024547   0.337017     1.0842   0
   -8   10   17   6.512391   6.447674   0.527822     1.1161   0
   -8   11    1   8.879155   9.361318   0.326345     0.9290   0
   -8   11    2   1.672335   1.740142   0.669122     0.9232  -2
   -8   11    3   0.562138   0.800613   0.207237     0.9203   0
   -8   11    4  19.947587  17.499020   1.872561     0.9204   0
   -8   11    5   8.053053   8.183783   0.677826     0.9234   0
   -8   11    6   0.616514   0.449740   0.210022     0.9292  -2
   -8   11    7   0.368187   0.244998   0.364122     0.9380  -2
   -8   11    8   2.733899   3.329224   0.282967     0.9494   0
   -8   11    9   5.334157   4.942914   0.288008     0.9636   0
   -8   11   10  10.652557  10.487300   0.327161     0.9803   0
   -8   11   11   0.302905   0.464460   0.305752     0.9995  -2
   -8   11   12   1.386733   1.275506   0.229590     1.0209   0
   -8   11   13   1.664142   1.639851   0.275735     1.0445   0
   -8   11   15   0.623188   0.812421   0.188421     1.0975   0
   -8   11   16   3.167738   2.826490   0.253799     1.1267   0
   -8   12    1   5.060450   5.178648   0.219974     0.9829   0
   -8   12    2  22.055604  22.622195   0.550270     0.9774   0
   -8   12    3  28.739386  29.068764   0.623728     0.9747   0
   -8   12    4   9.799219   9.663470   0.307704     0.9747   0
   -8   12    5  15.131869  16.018181   0.787429     0.9775   0
   -8   12    6   0.104767   0.146564   0.210390     0.9831  -2
   -8   12    7  13.802451  13.974479   0.406299     0.9913   0
   -8   12    8  13.739172  12.657789   0.743892     1.0022   0
   -8   12    9  10.838704  10.540805   0.206981     1.0156   0
   -8   12   10   9.431513   9.774945   0.295800     1.0315   0
   -8   12   11  47.189845  45.336872   1.013627     1.0497   0
   -8   12   12   1.419020   1.297394   0.344089     1.0702   0
   -8   12   13   8.893000   8.252185   0.644929     1.0927   0
   -8   12   15   3.444777   3.498940   0.213750     1.1435   0
   -8   13    1   1.347956   1.239601   0.227222     1.0383   0
   -8   13    2   9.048360   8.657780   0.238198     1.0331   0
   -8   13    3  31.020796  30.438240   0.845462     1.0305   0
   -8   13    4   2.062351   2.200378   0.228982     1.0306   0
   -8   13    5   2.004584   1.893682   0.135796     1.0332   0
   -8   13    6   9.173818   8.771735   0.286504     1.0385   0
   -8   13    7   1.281224   1.226672   0.227430     1.0463   0
   -8   13    8   0.292112   0.456412   0.303768     1.0566  -2
   -8   13    9   5.453778   5.240522   0.392554     1.0693   0
   -8   13   10   4.085178   3.685841   0.379898     1.0844   0
   -8   13   11  60.443598  58.592900   1.448198     1.1018   0
   -8   14    1   0.565067   0.456508   0.363786     1.0949  -2
   -8   14    2  14.747857  14.616336   0.564159     1.0900   0
   -8   14    3   6.702594   6.564093   0.282263     1.0876   0
   -8   14    4   0.050764   0.160116   0.114611     1.0876  -2
   -8   14    5   0.379199   0.321208   0.246358     1.0901  -2
   -8   14    6  23.934037  23.263332   0.459964     1.0951   0
   -8   14    7   0.311758   0.398346   0.261703     1.1025  -2
   -8   15    5  41.716244  39.546800   0.879031     1.1482   0
   -8   15    6  17.732468  16.983006   0.611056     1.1529   0
   -7    0    7  82.124091  82.562171   1.340515     0.5247   0
   -7    0    9  61.974762  60.853600   1.994212     0.5734   0
   -7    0   11  36.531314  37.632349   2.566195     0.6356   0
   -7    0   13  14.839799  15.654284   1.554025     0.7076   0
   -7    0   15  87.770997  88.292401   1.414677     0.7868   0
   -7    0   17  28.858350  28.118659   0.451036     0.8712   0
   -7    0   21   0.054650  -0.056001   0.318056     1.0505  -3
   -7    1    1  37.891805  38.561974   1.041435     0.4990   0
   -7    1    2 317.494085 319.517200   3.691377     0.4905   0
   -7    1    3  10.492686   9.904004   0.688066     0.4875   0
   -7    1    4   0.674276   1.610634   0.543758     0.4900  -2
   -7    1    5 167.889224 169.058845   2.862683     0.4979   0
   -7    1    6  28.504368  28.603312   0.748804     0.5111   0
   -7    1    7  51.166993  49.697787   1.049468     0.5290   0
   -7    1    8 210.993799 208.491881   2.484417     0.5512   0
   -7    1    9 250.300789 248.657737   3.617423     0.5773   0
   -7    1   10  84.914526  84.096611   1.885890     0.6068   0
   -7    1   11   5.775684   5.579139   1.584874     0.6391   0
   -7    1   12  49.133996  49.601144   1.587002     0.6739   0
   -7    1   13   0.002264  -1.333459   3.697841     0.7107  -3
   -7    1   14   0.478508   0.814693   0.827558     0.7494  -2
   -7    1   15   1.653570   1.689372   0.596848     0.7896  -2
   -7    1   16   4.496033   4.466469   0.274247     0.8311   0
   -7    1   17   0.569228   0.688466   0.192117     0.8737   0
   -7    1   19   7.307751   7.062410   0.232134     0.9617   0
   -7    1   20   7.164740   7.034809   0.197605     1.0069   0
   -7    1   21   1.941664   1.964788   0.245302     1.0527   0
   -7    1   22  10.162275  10.296767   0.302136     1.0990   0
   -7    1   23   0.434454   0.431675   0.122307     1.1458   0
   -7    2    1  12.955556  13.001718   0.519326     0.5123   0
   -7    2    2  20.880023  21.322001   0.638177     0.5041   0
   -7    2    3   0.018706  -0.142516   1.120829     0.5011  -3
   -7    2    4   0.000461   0.046721   0.721635     0.5035  -2
   -7    2    6 557.459720 550.051261   5.745015     0.5240   0
   -7    2    7 195.423413 190.733015   3.765955     0.5415   0
   -7    2    8  12.979608  13.093960   0.917864     0.5633   0
   -7    2    9  76.751268  74.974291   1.746014     0.5889   0
   -7    2   10   1.658618   1.453078   1.103549     0.6177  -2
   -7    2   11   6.669411   7.566823   1.096461     0.6495   0
   -7    2   12  25.730294  26.626140   1.297234     0.6837   0
   -7    2   13  15.103676  14.626513   1.222496     0.7201   0
   -7    2   14  10.968990  11.047522   1.106781     0.7583   0
   -7    2   15   4.757054   4.557480   0.407563     0.7981   0
   -7    2   16   0.000383   0.086850   0.159668     0.8391  -2
   -7    2   17   0.098480  -0.104819   0.574079     0.8814  -3
   -7    2   19   1.029329   0.873335   0.220198     0.9687   0
   -7    2   20   0.911923   0.726707   0.278951     1.0135  -2
   -7    2   21  15.318383  14.427579   0.784341     1.0590   0
   -7    2   22   4.147457   3.767811   0.224022     1.1051   0
   -7    3    1  39.508229  40.200577   0.557215     0.5337   0
   -7    3    2  14.552055  14.443964   0.439260     0.5258   0
   -7    3    3 108.857977 110.847714   1.517208     0.5230   0
   -7    3    4 175.732754 178.279887   2.024229     0.5253   0
   -7    3    5  12.359793  10.362544   0.631441     0.5327   0
   -7    3    6  15.998349  17.676625   1.177263     0.5450   0
   -7    3    7  31.501706  31.157459   1.498535     0.5618   0
   -7    3    8  20.581198  21.683290   1.328179     0.5828   0
   -7    3    9   1.174020   1.074700   0.984346     0.6076  -2
   -7    3   10   0.152989  -0.509469   3.053664     0.6356  -3
   -7    3   11   0.287136   0.371578   1.092861     0.6665  -2
   -7    3   12  99.660958  98.748196   1.958851     0.6999   0
   -7    3   13   2.530580   3.379689   1.013883     0.7355   0
   -7    3   14  60.595709  59.729570   1.813456     0.7729   0
   -7    3   15   0.761399   1.373140   0.802965     0.8120  -2
   -7    3   16  27.708608  28.843798   1.758862     0.8524   0
   -7    3   17   0.039078   0.260391   0.409563     0.8940  -2
   -7    3   18  14.884789  14.527486   0.694722     0.9366   0
   -7    3   19   0.326097   0.403531   0.360489     0.9802  -2
   -7    3   20   1.893990   1.749438   0.431339     1.0245   0
   -7    3   21   0.210267   0.240678   0.400075     1.0695  -2
   -7    3   22   0.580444   0.584319   0.266007     1.1152  -2
   -7    4    1   6.040033   6.140481   0.360233     0.5623   0
   -7    4    2  63.809644  63.228702   0.724115     0.5548   0
   -7    4    3   2.495831   2.179049   0.404955     0.5521   0
   -7    4    4  13.164081  14.212102   0.543934     0.5543   0
   -7    4    5  47.926268  47.024756   0.937785     0.5613   0
   -7    4    6 143.278056 143.277047   2.931421     0.5730   0
   -7    4    7  89.674520  91.651370   1.705837     0.5891   0
   -7    4    8   1.928266   2.225066   0.545934     0.6091   0
   -7    4    9  55.374097  52.774667   1.449302     0.6328   0
   -7    4   10   1.727078   1.338819   1.034363     0.6598  -2
   -7    4   11 120.241875 114.039798   2.408815     0.6896   0
   -7    4   12  29.562856  29.075484   1.376564     0.7220   0
   -7    4   13  22.552603  21.822334   1.168223     0.7565   0
   -7    4   14  17.296771  17.577422   1.063740     0.7929   0
   -7    4   15   6.953963   7.268767   1.296914     0.8310   0
   -7    4   16   0.098460  -0.048913   0.770100     0.8706  -3
   -7    4   18   1.311461   0.996266   0.552943     0.9532  -2
   -7    4   19   0.367142   0.432683   0.449340     0.9960  -2
   -7    4   20   0.252160   0.240454   0.242358     1.0397  -2
   -7    4   21   3.208004   3.365064   0.395994     1.0841   0
   -7    5    1  60.219969  60.357107   0.957385     0.5971   0
   -7    5    2  46.539258  45.634000   0.580447     0.5900   0
   -7    5    3   7.789388   8.227880   0.653009     0.5875   0
   -7    5    4  81.831871  81.824391   1.177855     0.5896   0
   -7    5    5 294.122866 289.545212   3.453835     0.5962   0
   -7    5    6 112.329220 109.705124   1.613258     0.6072   0
   -7    5    7   0.847064   1.037019   0.789253     0.6223  -2
   -7    5    8 141.116914 137.016562   2.070374     0.6414   0
   -7    5    9  93.453783  93.909829   1.786255     0.6639   0
   -7    5   10  99.060955  96.736463   1.992708     0.6897   0
   -7    5   11   9.311468   8.725205   1.816432     0.7183   0
   -7    5   12   0.147002   0.441980   0.772836     0.7494  -2
   -7    5   13   9.348914  10.307967   1.017131     0.7827   0
   -7    5   14   0.071804  -0.517838   2.090199     0.8180  -3
   -7    5   15   2.456393   2.393967   0.675442     0.8549   0
   -7    5   16   1.572364   1.648187   0.118947     0.8934   0
   -7    5   18   3.958551   4.015882   0.358697     0.9741   0
   -7    6    1  16.225077  16.657878   0.466012     0.6370   0
   -7    6    2   0.283425   0.287432   0.323272     0.6304  -2
   -7    6    3  68.016055  67.826743   0.815045     0.6280   0
   -7    6    4  16.120863  15.919091   0.437676     0.6299   0
   -7    6    5  28.248482  28.753716   0.847638     0.6361   0
   -7    6    6   1.744746   1.821920   0.599552     0.6465   0
   -7    6    7 102.457627 102.064443   1.516488     0.6607   0
   -7    6    8 240.432876 239.929508   3.323047     0.6787   0
   -7    6    9   0.003599   0.435819   0.792485     0.7000  -2
   -7    6   10   4.544285   4.808270   0.685602     0.7245   0
   -7    6   11   4.166276   3.947624   0.792181     0.7518   0
   -7    6   12  25.606638  25.641954   1.369716     0.7815   0
   -7    6   13   0.018652  -0.625904   2.082935     0.8135  -3
   -7    6   14   8.789632   8.979036   0.673138     0.8475   0
   -7    6   15  17.854868  18.684811   0.731731     0.8833   0
   -7    6   17  10.722968  11.045362   0.404299     0.9592   0
   -7    6   18   0.823569   1.033883   0.296040     0.9991   0
   -7    6   19   7.544814   7.736539   0.506765     1.0400   0
   -7    7    1  32.965084  32.636058   0.550750     0.6811   0
   -7    7    2 134.722674 135.893173   1.393989     0.6750   0
   -7    7    3   0.683711   0.652305   0.346265     0.6728  -2
   -7    7    4   0.409490   0.033073   0.557743     0.6746  -2
   -7    7    5   0.225459  -0.020705   1.679852     0.6804  -3
   -7    7    6   0.103965  -0.155460   1.289746     0.6900  -3
   -7    7    7  23.060715  22.812760   0.786421     0.7034   0
   -7    7    8  33.871420  33.737367   0.788645     0.7203   0
   -7    7    9  26.850026  26.678781   0.786501     0.7404   0
   -7    7   10  15.544875  14.875383   0.823094     0.7636   0
   -7    7   11   0.390234   0.929272   0.846214     0.7895  -2
   -7    7   12   3.267616   2.888492   0.720259     0.8179   0
   -7    7   13   2.136736   1.941235   0.691890     0.8486  -2
   -7    7   14   8.351393   7.747916   0.892135     0.8812   0
   -7    7   15   1.575461   1.956371   1.131598     0.9156  -2
   -7    7   16  19.278403  20.121169   0.510653     0.9517   0
   -7    7   17  13.516624  13.409073   0.396586     0.9891   0
   -7    7   18   0.606637   0.612000   0.205093     1.0278  -2
   -7    8    1  29.712853  30.371198   0.510909     0.7288   0
   -7    8    2  15.993232  17.022848   0.443420     0.7230   0
   -7    8    3  68.354473  69.445346   0.771668     0.7210   0
   -7    8    4   2.304103   2.273580   0.352153     0.7226   0
   -7    8    5 215.859402 214.178431   2.236987     0.7280   0
   -7    8    6 164.259325 163.455497   1.894994     0.7371   0
   -7    8    7  23.291687  23.331973   0.621744     0.7496   0
   -7    8    8  37.247374  36.966892   0.958921     0.7655   0
   -7    8    9  58.229253  57.322787   1.076972     0.7845   0
   -7    8   10   5.995853   6.170050   0.626896     0.8064   0
   -7    8   11  38.205952  37.876356   1.362020     0.8310   0
   -7    8   12  13.427046  14.537086   1.523880     0.8580   0
   -7    8   13   4.577215   5.613316   0.817958     0.8873   0
   -7    8   14   3.682905   3.780099   1.516200     0.9185  -2
   -7    8   15   4.121551   3.750499   0.468108     0.9516   0
   -7    8   16   2.207952   2.360206   0.163300     0.9863   0
   -7    8   17   0.369655   0.267063   0.139348     1.0225  -2
   -7    8   18   0.062886   0.124947   0.198613     1.0600  -2
   -7    8   19  10.179517  10.277598   0.465484     1.0987   0
   -7    9    1  22.184520  22.628115   0.654833     0.7793   0
   -7    9    2   9.531528   9.414296   0.508749     0.7739   0
   -7    9    3 228.141366 228.303602   2.404559     0.7719   0
   -7    9    4   6.518897   6.325942   0.436779     0.7735   0
   -7    9    5  30.638575  30.545123   0.617008     0.7786   0
   -7    9    6 163.678974 164.471524   1.920146     0.7870   0
   -7    9    7 103.656126 104.661472   1.203984     0.7988   0
   -7    9    8   9.285126  10.173083   0.486957     0.8137   0
   -7    9    9   1.276313   1.629419   0.531294     0.8316   0
   -7    9   10   0.026044  -0.216646   1.668140     0.8523  -3
   -7    9   11   1.239650   1.725133   0.539230     0.8756   0
   -7    9   12  16.420254  17.403178   1.392661     0.9013   0
   -7    9   13  13.695410  14.690658   0.450028     0.9292   0
   -7    9   14   1.992789   2.147800   0.131107     0.9591   0
   -7    9   15   3.256640   3.531869   0.176869     0.9908   0
   -7    9   16   0.148534   0.023889   0.113795     1.0242  -2
   -7    9   17   0.255585   0.203669   0.184853     1.0591  -2
   -7    9   18   1.550761   1.586906   0.193685     1.0953   0
   -7   10    1   2.571951   2.828490   0.401787     0.8321   0
   -7   10    2   0.985864   1.339283   0.323641     0.8270   0
   -7   10    3  47.668175  47.551490   0.921992     0.8252   0
   -7   10    4   1.382649   1.596442   0.509133     0.8267   0
   -7   10    5  34.119827  33.461040   0.822806     0.8314   0
   -7   10    6   3.070200   3.512076   0.437852     0.8393   0
   -7   10    7  10.075223   9.499402   0.853318     0.8504   0
   -7   10    8   1.211868   0.850518   0.486541     0.8644  -2
   -7   10    9  29.855644  31.410746   0.640097     0.8813   0
   -7   10   10   2.577618   3.333224   0.757956     0.9008   0
   -7   10   12   7.440248   7.573111   0.396586     0.9473   0
   -7   10   13   0.053095   0.183253   0.145108     0.9739  -2
   -7   10   14   4.980253   4.930162   0.176869     1.0024   0
   -7   10   15  19.639641  19.707398   0.340185     1.0328   0
   -7   10   16   0.193161   0.300808   0.164084     1.0649  -2
   -7   10   17   4.694622   4.757837   0.372106     1.0985   0
   -7   10   18   5.253496   4.556344   0.381162     1.1335   0
   -7   11    1  10.390397  10.348544   0.441532     0.8868   0
   -7   11    2   3.373364   3.159491   0.367546     0.8820   0
   -7   11    3   0.149523   0.215478   0.400731     0.8803  -2
   -7   11    4  37.108174  37.491226   0.653745     0.8817   0
   -7   11    5  45.773387  45.697521   0.755700     0.8862   0
   -7   11    6  80.614504  79.685775   1.156638     0.8936   0
   -7   11    7   4.773204   5.335324   0.215606     0.9040   0
   -7   11    8  13.587615  13.638663   0.260119     0.9172   0
   -7   11    9   0.386367   0.547518   0.180789     0.9331   0
   -7   11   10   8.880500   9.018397   0.294024     0.9516   0
   -7   11   11   0.762811   0.977034   0.248087     0.9725   0
   -7   11   13  30.134673  30.174713   0.410763     1.0210   0
   -7   11   14   1.000774   1.149214   0.230502     1.0483   0
   -7   11   15   6.679296   6.038527   0.385498     1.0774   0
   -7   11   16   2.716427   2.356206   0.200917     1.1082   0
   -7   11   17   0.163209  -0.120371   0.336265     1.1405  -3
   -7   12    1   1.670385   1.781903   0.204661     0.9430   0
   -7   12    2  10.393268  11.005121   0.436667     0.9386   0
   -7   12    3   1.249689   1.233888   0.172885     0.9370   0
   -7   12    4  13.417174  14.062322   0.478301     0.9383   0
   -7   12    5   9.270564   9.483513   0.386570     0.9425   0
   -7   12    6   2.952512   3.101554   0.223766     0.9495   0
   -7   12    8 105.717269 105.778461   1.001962     0.9717   0
   -7   12    9  47.692547  49.134092   0.595808     0.9867   0
   -7   12   10   0.657956   0.568767   0.124899     1.0042   0
   -7   12   11   2.698521   2.588980   0.162852     1.0241   0
   -7   12   12   8.721954   9.306965   0.382554     1.0461   0
   -7   12   13   4.319908   4.277584   0.262839     1.0703   0
   -7   12   14   0.506229   0.726099   0.214918     1.0963   0
   -7   12   15   0.218332   0.288680   0.211574     1.1242  -2
   -7   12   16   0.817470   1.077612   0.213110     1.1537   0
   -7   13    1   7.819163   7.868863   0.202485     1.0006   0
   -7   13    2   1.826791   1.787423   0.207797     0.9964   0
   -7   13    3   0.172422   0.381210   0.179653     0.9950  -2
   -7   13    4   2.395941   2.279772   0.336841     0.9962   0
   -7   13    5   3.611943   3.539389   0.191669     1.0001   0
   -7   13    6   6.392969   5.907883   0.212486     1.0067   0
   -7   13    7   2.703992   2.778361   0.219526     1.0159   0
   -7   13    8   4.139421   4.348626   0.159380     1.0277   0
   -7   13    9   7.346598   7.250159   0.158996     1.0419   0
   -7   13   10  50.801942  50.647572   0.709779     1.0585   0
   -7   13   11   2.950489   3.146819   0.242038     1.0774   0
   -7   13   12   4.185242   4.367219   0.205493     1.0983   0
   -7   13   13   5.087953   4.869360   0.246678     1.1213   0
   -7   13   14   0.880970   0.559663   0.214294     1.1462  -2
   -7   14    1   4.606013   4.303889   0.506429     1.0593   0
   -7   14    2  19.840710  20.083728   0.412763     1.0554   0
   -7   14    3  39.454775  38.646136   0.636849     1.0540   0
   -7   14    4   0.018254   0.021313   0.151988     1.0551  -2
   -7   14    5  15.185320  14.673026   0.255479     1.0588   0
   -7   14    6   1.715433   1.554281   0.252215     1.0651   0
   -7   14    7   8.757614   8.944667   0.429195     1.0738   0
   -7   14    8  15.095055  14.630385   0.323849     1.0849   0
   -7   14    9   4.993187   5.216697   0.369210     1.0984   0
   -7   14   10   1.546803   1.776047   0.192629     1.1142   0
   -7   14   11   5.366305   4.837423   0.230038     1.1321   0
   -7   15    3  37.029946  36.621443   0.782917     1.1139   0
   -7   15    4   2.799304   2.930909   0.307000     1.1150   0
   -7   15    5   7.878911   7.657625   0.468284     1.1185   0
   -7   15    7  28.622573  27.622006   0.433579     1.1326   0
   -7   15    8   6.737851   6.375256   0.263095     1.1432   0
   -7   15    9   0.004285   0.297016   0.189269     1.1560  -2
   -6    0    2   0.267863   0.168356   0.490045     0.4151  -2
   -6    0    8  14.935726  16.465073   0.884855     0.4997   0
   -6    0   10   2.977268   3.548925   1.045451     0.5645   0
   -6    0   12  35.702607  34.732273   2.294588     0.6398   0
   -6    0   14  47.308634  46.525543   0.838374     0.7222   0
   -6    0   20   0.038091  -0.035345   0.299464     0.9939  -3
   -6    1    1   2.995062   3.297447   0.498605     0.4276   0
   -6    1    2  39.626130  39.878488   0.804149     0.4205   0
   -6    1    3  15.283061  17.087169   1.015995     0.4198   0
   -6    1    4 106.290758 106.309035   2.404911     0.4254   0
   -6    1    5 123.103842 124.184865   2.572084     0.4372   0
   -6    1    7  67.720108  67.625778   2.487201     0.4773   0
   -6    1    8  10.312828  10.299247   1.061468     0.5042   0
   -6    1    9   3.893579   3.527149   0.466332     0.5348   0
   -6    1   10   9.867140  10.685033   0.738707     0.5685   0
   -6    1   11   7.933342   8.722693   1.154766     0.6048   0
   -6    1   12  14.506319  13.760458   0.881895     0.6433   0
   -6    1   13  45.883943  45.334312   0.623152     0.6835   0
   -6    1   14  22.125354  21.396403   0.348841     0.7253   0
   -6    1   15   0.062882   0.311704   0.523790     0.7683  -2
   -6    1   16   3.265324   3.496796   0.221910     0.8123   0
   -6    1   17   3.732119   3.768099   0.213382     0.8573   0
   -6    1   18   1.822863   1.962788   0.213734     0.9029   0
   -6    1   19  24.115737  24.045592   0.797749     0.9493   0
   -6    1   20   0.504176   0.426891   0.124643     0.9962   0
   -6    1   21   2.086781   1.975940   0.190949     1.0436   0
   -6    1   23   0.910965   0.927288   0.197429     1.1395   0
   -6    2    1   8.783274   8.557233   0.620848     0.4430   0
   -6    2    2 488.071411 495.944239   5.105830     0.4362   0
   -6    2    3 531.494478 526.759449   6.399272     0.4355   0
   -6    2    4  97.940686  96.060446   2.112392     0.4409   0
   -6    2    5  53.663765  51.196706   1.357252     0.4523   0
   -6    2    6 329.901321 331.421513   4.181614     0.4693   0
   -6    2    7  58.877028  60.599353   0.981018     0.4911   0
   -6    2    8   9.173260   8.556097   0.589375     0.5173   0
   -6    2    9 317.636845 320.942838   3.346200     0.5472   0
   -6    2   10  12.244031  12.364757   0.779716     0.5802   0
   -6    2   11   3.110295   3.233285   1.019435     0.6158   0
   -6    2   12   0.038610  -0.422043   1.904210     0.6536  -3
   -6    2   13   3.043308   3.113602   0.381114     0.6933   0
   -6    2   14   0.796019   0.923768   0.211398     0.7345   0
   -6    2   15   1.125414   1.375636   0.316136     0.7770   0
   -6    2   16   8.031936   8.411757   0.230758     0.8205   0
   -6    2   17   7.691717   7.647545   0.352585     0.8651   0
   -6    2   20   5.983696   6.169954   0.309064     1.0029   0
   -6    2   21   4.380910   4.771965   0.342201     1.0500   0
   -6    2   22  15.854061  15.948723   0.454444     1.0975   0
   -6    2   23  11.266908  11.076499   0.320024     1.1454   0
   -6    3    1 450.002722 446.533340   6.775698     0.4676   0
   -6    3    2 161.202476 165.793159   2.736568     0.4611   0
   -6    3    3 833.753915 838.852454  10.344368     0.4605   0
   -6    3    6   8.627393   8.451598   0.723507     0.4925   0
   -6    3    7   2.959008   2.714695   0.667794     0.5134   0
   -6    3    8   9.959685   9.165537   0.752164     0.5385   0
   -6    3    9  59.953435  59.225877   1.529336     0.5673   0
   -6    3   10   0.042666  -0.368490   2.991423     0.5992  -3
   -6    3   11  40.969850  38.718778   1.058092     0.6337   0
   -6    3   12  27.475946  26.866306   0.877159     0.6705   0
   -6    3   13   7.093771   6.778722   0.706387     0.7092   0
   -6    3   14   4.339891   4.083675   0.348793     0.7496   0
   -6    3   15  25.179844  24.647368   0.551358     0.7912   0
   -6    3   16   0.149510   0.201925   0.154452     0.8341  -2
   -6    3   17   9.760970   9.457449   0.284135     0.8779   0
   -6    3   20  19.227825  19.718758   0.434619     1.0140   0
   -6    3   21  35.893472  34.527948   0.667426     1.0606   0
   -6    3   22   0.376898   0.674434   0.227606     1.1076  -2
   -6    3   23   0.007171  -0.010672   0.196325     1.1551  -3
   -6    4    1 212.918220 212.101576   2.029653     0.5000   0
   -6    4    2 269.528169 269.439084   3.328472     0.4939   0
   -6    4    3 480.993710 485.460763   5.527377     0.4933   0
   -6    4    4 269.536078 267.839042   3.394153     0.4982   0
   -6    4    5   0.569687   0.227046   0.581215     0.5083  -2
   -6    4    6 247.755426 249.881770   4.205423     0.5234   0
   -6    4    7   1.336328   1.936243   0.610496     0.5431   0
   -6    4    8  87.779057  84.412139   2.172553     0.5669   0
   -6    4    9  40.156237  38.947904   1.827904     0.5943   0
   -6    4   10   7.712690   6.776114   0.982330     0.6248   0
   -6    4   11   1.429811   0.603904   0.865639     0.6580  -2
   -6    4   12   7.637213   7.091850   0.883575     0.6935   0
   -6    4   13   8.250644   8.477071   0.865111     0.7310   0
   -6    4   14  17.366160  16.965566   1.290354     0.7702   0
   -6    4   15   6.173691   6.136273   0.553311     0.8108   0
   -6    4   16  14.666774  14.575615   0.389450     0.8527   0
   -6    4   18   0.324115   0.261367   0.348425     0.9394  -2
   -6    4   20  10.009326   9.280692   0.527854     1.0293   0
   -6    5    1  61.819126  61.194089   0.762420     0.5388   0
   -6    5    2 150.568800 148.586786   1.670124     0.5332   0
   -6    5    3  68.063935  68.743247   1.444934     0.5326   0
   -6    5    4 108.989361 104.697633   4.837215     0.5371   0
   -6    5    5 368.291258 363.313552   4.172702     0.5465   0
   -6    5    6  67.140608  68.231874   1.519512     0.5606   0
   -6    5    7 148.757705 148.369661   2.041734     0.5790   0
   -6    5    8  36.788301  37.072655   1.163775     0.6014   0
   -6    5    9  38.908050  38.076841   1.098941     0.6272   0
   -6    5   10  87.912907  85.671532   1.208480     0.6562   0
   -6    5   11  14.901172  15.923187   1.084589     0.6879   0
   -6    5   12   2.491292   2.172953   0.692306     0.7220   0
   -6    5   13   8.022162   7.665850   0.761652     0.7581   0
   -6    5   14   1.851194   1.401205   0.665057     0.7959  -2
   -6    5   15   0.803811   0.979146   0.241718     0.8353   0
   -6    5   16   0.782384   0.760692   0.224102     0.8760   0
   -6    5   18   0.877837   0.725747   0.317784     0.9606  -2
   -6    5   19  18.816852  19.080022   0.480445     1.0043   0
   -6    5   20   1.907134   1.892914   0.317304     1.0487   0
   -6    6    1   3.888274   3.995449   0.276407     0.5827   0
   -6    6    2   0.198415   0.386170   0.273703     0.5775  -2
   -6    6    3   7.829212   7.941793   0.351241     0.5770   0
   -6    6    4  15.247970  15.546393   0.717043     0.5811   0
   -6    6    5  20.624116  19.573955   0.831990     0.5898   0
   -6    6    6   4.430892   4.421732   0.849830     0.6029   0
   -6    6    7  70.233864  68.898771   1.143998     0.6201   0
   -6    6    8   5.874413   6.266629   0.749028     0.6410   0
   -6    6    9  27.851695  27.602486   0.661217     0.6654   0
   -6    6   10   0.346611   0.253879   0.616384     0.6927  -2
   -6    6   11  45.129208  44.808858   0.856935     0.7228   0
   -6    6   12  19.017958  18.955858   0.651409     0.7553   0
   -6    6   13  11.014950  10.742426   0.649841     0.7899   0
   -6    6   14  22.169120  21.734491   1.200960     0.8263   0
   -6    6   15   6.890664   7.231278   0.379722     0.8643   0
   -6    6   17   1.800833   1.916530   0.326185     0.9442   0
   -6    6   18   0.070253   0.073522   0.270311     0.9859  -2
   -6    6   19   0.422938   0.460764   0.198677     1.0285  -2
   -6    7    1   7.986114   8.390285   0.387562     0.6307   0
   -6    7    2   0.087286   0.318024   0.310280     0.6259  -2
   -6    7    3  18.466332  18.284961   0.534974     0.6254   0
   -6    7    4  14.070528  13.806795   0.505005     0.6292   0
   -6    7    5  14.921516  14.656593   0.636577     0.6373   0
   -6    7    6  26.894974  26.896867   0.758132     0.6494   0
   -6    7    7   8.614079   9.844147   0.611184     0.6654   0
   -6    7    8  43.034475  41.209403   0.871591     0.6849   0
   -6    7    9  10.300066   9.509370   0.578463     0.7077   0
   -6    7   10   0.031330  -0.172485   1.464567     0.7336  -3
   -6    7   11   0.223520  -0.061442   1.594186     0.7620  -3
   -6    7   12   3.300235   3.686625   0.371978     0.7929   0
   -6    7   13  33.936656  33.154152   0.789301     0.8259   0
   -6    7   14  58.885055  56.181317   1.308946     0.8608   0
   -6    7   16  15.255480  16.005701   0.398506     0.9353   0
   -6    7   17  25.363709  25.199863   0.409147     0.9746   0
   -6    7   18   0.071957  -0.112451   0.382794     1.0150  -3
   -6    8    1   8.448206   8.443246   0.311624     0.6819   0
   -6    8    2  55.403612  55.834428   0.838694     0.6774   0
   -6    8    3   8.751473   8.834664   0.326841     0.6770   0
   -6    8    4   3.245821   3.324391   0.366234     0.6805   0
   -6    8    5  83.050072  82.586491   1.063052     0.6880   0
   -6    8    6  51.664267  52.290975   0.777492     0.6992   0
   -6    8    7   4.200323   4.390899   0.529950     0.7141   0
   -6    8    8   6.935357   7.147772   0.512461     0.7323   0
   -6    8    9 113.119400 113.140735   1.426934     0.7537   0
   -6    8   10   0.483183   0.666722   0.464924     0.7780  -2
   -6    8   11  19.490070  19.818121   0.496109     0.8049   0
   -6    8   12   0.058496   0.232742   0.397578     0.8342  -2
   -6    8   13   1.183630   1.365844   0.419723     0.8656   0
   -6    8   14   7.896337   5.612596   1.101581     0.8990   0
   -6    8   15   1.017339   0.730643   0.120275     0.9340   0
   -6    8   16   2.536557   2.549395   0.233350     0.9705   0
   -6    8   17  16.071871  16.035142   0.332425     1.0085   0
   -6    8   18   3.959758   3.994697   0.210934     1.0476   0
   -6    8   19   0.583647   0.263735   0.221654     1.0878  -2
   -6    9    1  29.103090  28.902040   0.438284     0.7356   0
   -6    9    2 229.265333 226.777162   2.097079     0.7315   0
   -6    9    3 260.965096 259.970035   2.404047     0.7310   0
   -6    9    4 163.629638 163.653903   1.566697     0.7343   0
   -6    9    5   4.559726   5.264970   0.393210     0.7412   0
   -6    9    6   6.043649   6.533900   0.423387     0.7517   0
   -6    9    7   0.220982  -0.258007   1.365444     0.7655  -3
   -6    9    8  29.035613  28.659153   0.485773     0.7826   0
   -6    9    9   3.355358   3.321287   0.426011     0.8026   0
   -6    9   10  11.490717  11.957802   0.396954     0.8255   0
   -6    9   11  16.955783  17.465739   0.479693     0.8509   0
   -6    9   12  37.285246  37.997799   0.409323     0.8786   0
   -6    9   13   0.175597   0.127971   0.797125     0.9085  -2
   -6    9   14   8.703561   9.216082   0.267287     0.9403   0
   -6    9   15   1.491198   1.678668   0.198085     0.9739   0
   -6    9   16   1.999530   1.936403   0.197717     1.0090   0
   -6    9   17   8.783242   8.535552   0.417995     1.0455   0
   -6    9   18   0.814157   0.765876   0.258551     1.0833  -2
   -6    9   19   4.681779   4.354418   0.363962     1.1222   0
   -6   10    1 114.971822 115.221269   1.197807     0.7913   0
   -6   10    2   0.324036   0.139764   0.297048     0.7875  -2
   -6   10    3   6.478586   6.129281   0.336105     0.7871   0
   -6   10    4 154.631462 153.567557   1.514952     0.7901   0
   -6   10    5   4.079835   4.106428   0.314424     0.7965   0
   -6   10    6  28.444970  29.003483   0.631969     0.8063   0
   -6   10    7   1.833088   1.953715   0.198197     0.8192   0
   -6   10    8  37.358796  37.007213   0.621840     0.8351   0
   -6   10    9   4.108397   4.316641   0.247991     0.8540   0
   -6   10   10   4.767460   5.093222   0.339289     0.8755   0
   -6   10   11   0.116955   0.160068   0.104307     0.8995  -2
   -6   10   12   7.681035   7.916160   0.383978     0.9258   0
   -6   10   13   0.058739  -0.096787   0.282631     0.9542  -3
   -6   10   14   1.951227   2.379375   0.327929     0.9845   0
   -6   10   15   5.883875   6.069056   0.329737     1.0166   0
   -6   10   16   9.839542  10.489972   0.307400     1.0503   0
   -6   10   17  15.895505  15.864417   0.445212     1.0854   0
   -6   10   18   2.269704   2.107751   0.199125     1.1219   0
   -6   11    1  18.402232  18.883536   0.479229     0.8486   0
   -6   11    2 140.900857 143.787300   1.556921     0.8451   0
   -6   11    3 124.207808 121.649118   1.578489     0.8447   0
   -6   11    4  13.512731  13.638935   0.552191     0.8475   0
   -6   11    5  92.896668  92.483231   1.096957     0.8535   0
   -6   11    6  12.341052  12.570714   0.307000     0.8626   0
   -6   11    7  29.564322  29.992629   0.471388     0.8747   0
   -6   11    8  10.283191  10.877614   0.292136     0.8897   0
   -6   11   10  43.148860  44.144201   0.845510     0.9276   0
   -6   11   11   1.939637   2.013653   0.194885     0.9503   0
   -6   11   12   8.609369   8.952075   0.336617     0.9753   0
   -6   11   13   0.101981   0.144484   0.122995     1.0023  -2
   -6   11   14   0.686484   0.575599   0.216822     1.0312  -2
   -6   11   15   2.725507   3.047552   0.415387     1.0619   0
   -6   11   16   1.267575   1.068844   0.312152     1.0942   0
   -6   11   17   0.441418   0.479997   0.170788     1.1279  -2
   -6   12    1   4.011976   4.410644   0.169140     0.9073   0
   -6   12    2   7.669320   7.949873   0.325593     0.9040   0
   -6   12    3   1.126166   1.157470   0.146516     0.9036   0
   -6   12    4  37.206834  37.755073   0.583999     0.9063   0
   -6   12    5  50.134656  50.813016   0.638353     0.9119   0
   -6   12    6  97.055148  97.899214   1.500695     0.9204   0
   -6   12    7  42.484255  43.761791   0.650049     0.9317   0
   -6   12    8   1.413083   1.914386   0.232646     0.9458   0
   -6   12    9   1.574395   1.852081   0.172549     0.9624   0
   -6   12   10   7.003823   7.186509   0.175413     0.9816   0
   -6   12   11   0.624976   0.662145   0.144900     1.0031   0
   -6   12   12   6.110288   6.679072   0.225462     1.0267   0
   -6   12   13   0.012324  -0.008064   0.284231     1.0524  -3
   -6   12   14   3.922886   4.144189   0.205701     1.0800   0
   -6   12   15   2.891255   2.623349   0.189397     1.1093   0
   -6   12   16   0.786408   0.865191   0.276887     1.1403   0
   -6   13    1   0.367635   0.320712   0.278487     0.9670  -2
   -6   13    2   3.571223   3.604847   0.249799     0.9639   0
   -6   13    3   0.519633   0.492637   0.122675     0.9636   0
   -6   13    4   1.590088   1.593578   0.144452     0.9661   0
   -6   13    5   8.598591   9.101327   0.243334     0.9713   0
   -6   13    6   1.298945   1.316547   0.234822     0.9793   0
   -6   13    7  10.362121  10.464947   0.317464     0.9900   0
   -6   13    8   0.770980   0.918504   0.175685     1.0032   0
   -6   13    9   0.000318   0.020273   0.130259     1.0189  -2
   -6   13   10   5.897689   5.581155   0.241206     1.0370   0
   -6   13   11   0.034236   0.068226   0.232566     1.0574  -2
   -6   13   12   3.597145   3.404378   0.156004     1.0798   0
   -6   13   13   6.458728   5.922092   0.546046     1.1043   0
   -6   13   14   8.229247   8.093877   0.448348     1.1306   0
   -6   13   15   0.287847   0.351897   0.217478     1.1587  -2
   -6   14    1   0.063785  -0.014304   0.346537     1.0276  -3
   -6   14    2   0.696243   0.520798   0.165876     1.0247   0
   -6   14    3   9.069894   8.551153   0.307768     1.0244   0
   -6   14    4  14.030806  13.613334   0.393450     1.0267   0
   -6   14    5   9.721305   9.818914   0.434395     1.0317   0
   -6   14    6   0.108646   0.214774   0.190133     1.0392  -2
   -6   14    7  10.598505  10.483348   0.204501     1.0493   0
   -6   14    8   0.291729   0.149364   0.178165     1.0618  -2
   -6   14    9   0.571063   0.513293   0.143700     1.0766   0
   -6   14   10   0.758802   0.553775   0.111043     1.0938   0
   -6   14   11   6.872632   6.475402   0.234406     1.1131   0
   -6   14   12   0.964378   0.855446   0.229350     1.1344   0
   -6   14   13   3.018919   2.746760   0.202261     1.1577   0
   -6   15    1   4.339916   4.229023   0.227686     1.0890   0
   -6   15    2  19.084416  18.069115   0.390538     1.0862   0
   -6   15    3  29.251104  28.280584   0.455628     1.0859   0
   -6   15    4   2.211787   1.906562   0.353625     1.0881   0
   -6   15    5   0.017072   0.058994   0.147732     1.0928  -2
   -6   15    6   0.236163   0.284023   0.126275     1.0999  -2
   -6   15    7   0.000120  -0.097075   0.362186     1.1094  -3
   -6   15    8   8.094796   7.921712   0.366218     1.1212   0
   -6   15    9   0.016679  -0.136180   0.257687     1.1353  -3
   -6   15   10  16.645888  16.273548   0.409547     1.1516   0
   -6   16    2   4.606541   4.601225   0.361882     1.1483   0
   -6   16    4  34.166748  33.051589   0.463532     1.1501   0
   -6   16    5  12.433945  12.288195   0.268983     1.1546   0
   -5    0    1   8.347694   8.524416   0.376010     0.3503   0
   -5    0    9   8.921368   9.750224   1.191983     0.4947   0
   -5    0   11   9.528242  11.374027   1.285458     0.5738   0
   -5    0   13 211.823880 209.573510   2.167257     0.6598   0
   -5    0   15   2.971524   3.286006   0.328809     0.7504   0
   -5    0   17   0.118914   0.174645   0.167012     0.8441  -2
   -5    0   19   0.299707   0.277687   0.224870     0.9399  -2
   -5    1    1  74.015784  72.695031   1.362324     0.3566   0
   -5    1    2   0.935087   0.920664   0.386362     0.3515  -2
   -5    1    4   3.562086   4.058283   0.548750     0.3639   0
   -5    1    5  17.032877  17.528461   0.652481     0.3807   0
   -5    1    8  30.524645  29.526376   0.770740     0.4637   0
   -5    1    9  12.752590  13.495363   0.749252     0.4992   0
   -5    1   10 157.777886 156.684279   1.767486     0.5373   0
   -5    1   11 103.278580 102.225728   1.528616     0.5777   0
   -5    1   12  35.934849  35.578535   0.643473     0.6197   0
   -5    1   13   5.751165   5.694742   0.437996     0.6632   0
   -5    1   14   0.048715   0.048337   0.159636     0.7078  -2
   -5    1   15  26.487687  25.981803   0.519118     0.7534   0
   -5    1   16  17.184069  17.282374   0.271063     0.7997   0
   -5    1   17   1.495234   1.676700   0.188597     0.8467   0
   -5    1   18   3.136027   3.422362   0.223766     0.8943   0
   -5    1   19   0.007851  -0.032273   0.237494     0.9423  -3
   -5    1   20   0.290144   0.282695   0.134420     0.9907  -2
   -5    1   21   7.583845   7.617960   0.144964     1.0394   0
   -5    1   22   1.656672   1.729517   0.196085     1.0885   0
   -5    1   23   2.633395   2.596116   0.131219     1.1378   0
   -5    2    1   0.768246   1.241569   0.489517     0.3750  -2
   -5    2    2  85.530662  84.599504   1.135774     0.3701   0
   -5    2    3 509.528250 502.730017   5.168520     0.3724   0
   -5    2    4  43.219229  42.725923   0.993274     0.3819   0
   -5    2    5   1.300041   2.678870   0.784821     0.3980   0
   -5    2    6 598.969617 605.561521   6.821155     0.4199   0
   -5    2    7  12.400738  14.298312   1.611290     0.4469   0
   -5    2    8   3.842285   3.550525   0.528654     0.4780   0
   -5    2    9  35.182100  37.018253   0.987290     0.5124   0
   -5    2   10  27.765671  26.306292   0.652561     0.5497   0
   -5    2   11   0.299164   0.746436   0.538446     0.5892  -2
   -5    2   12  30.654979  30.437920   0.904504     0.6305   0
   -5    2   13  33.887245  32.626458   0.453180     0.6732   0
   -5    2   14   1.886797   1.955427   0.093426     0.7172   0
   -5    2   15  12.535692  11.868856   0.423355     0.7622   0
   -5    2   16  59.642270  60.201263   0.606384     0.8081   0
   -5    2   17   2.601872   2.758825   0.165396     0.8546   0
   -5    2   19  29.654625  31.279222   0.489181     0.9494   0
   -5    2   21   3.861149   3.674769   0.201029     1.0459   0
   -5    2   22   1.839928   1.759934   0.138564     1.0947   0
   -5    2   23   1.934433   1.908354   0.123715     1.1437   0
   -5    3    1  27.686335  27.450002   0.561183     0.4038   0
   -5    3    2  51.991224  50.260841   1.014011     0.3992   0
   -5    3    3  32.793526  33.538802   0.830118     0.4014   0
   -5    3    4  13.308872  12.706046   0.956585     0.4102   0
   -5    3    6   1.403886   0.918648   0.502621     0.4458  -2
   -5    3    7   3.426287   2.360334   0.809893     0.4713  -2
   -5    3    8   0.010617   0.464636   0.515678     0.5008  -2
   -5    3    9  12.208139  12.607995   1.277026     0.5338   0
   -5    3   10   5.759131   6.119697   0.550286     0.5697   0
   -5    3   11  15.048846  15.360068   0.863223     0.6079   0
   -5    3   12  17.986609  17.196452   0.833734     0.6480   0
   -5    3   13   0.085611  -0.076770   1.234640     0.6897  -3
   -5    3   14  39.027211  38.153483   0.501069     0.7327   0
   -5    3   15   0.046098   0.127859   0.092962     0.7768  -2
   -5    3   16 142.164095 142.847116   1.168207     0.8218   0
   -5    3   17   7.664460   7.886367   0.240838     0.8676   0
   -5    3   19   2.415284   2.564515   0.277383     0.9611   0
   -5    3   20  11.346538   7.523382   3.055232     1.0086  -2
   -5    3   22   0.007971   0.003776   0.174021     1.1048  -2
   -5    3   23   2.314433   2.195914   0.125491     1.1534   0
   -5    4    1 353.355099 364.503983   3.821540     0.4409   0
   -5    4    2  73.450345  76.206004   1.282130     0.4367   0
   -5    4    3 373.055141 375.926683   4.509111     0.4387   0
   -5    4    4  39.805333  41.770058   1.027691     0.4467   0
   -5    4    6  36.254221  37.192818   0.744036     0.4797   0
   -5    4    7  16.393312  17.097410   0.607280     0.5034   0
   -5    4    8   4.225922   4.376147   0.378890     0.5312   0
   -5    4    9   3.171289   3.386745   0.732227     0.5624   0
   -5    4   10   1.394800   1.291938   0.092578     0.5966   0
   -5    4   11  20.602936  20.721025   0.631921     0.6331   0
   -5    4   12   9.715743   9.505786   0.836518     0.6717   0
   -5    4   13  75.423812  72.646070   1.092957     0.7120   0
   -5    4   14  28.894772  28.863959   1.425941     0.7538   0
   -5    4   15   8.143880   8.642595   0.339673     0.7967   0
   -5    4   16  58.139989  57.458791   0.664337     0.8407   0
   -5    4   17  81.632315  82.250002   0.753300     0.8855   0
   -5    4   22   4.554461   4.487190   0.309304     1.1189   0
   -5    5    1 222.277614 222.194642   2.432976     0.4844   0
   -5    5    4  40.577557  40.917396   1.043531     0.4898   0
   -5    5    6 109.617817 109.331994   1.445846     0.5200   0
   -5    5    7 114.477150 111.506932   1.395717     0.5420   0
   -5    5    8  41.786537  41.409409   0.703586     0.5679   0
   -5    5    9   0.292456   0.293496   0.101939     0.5972  -2
   -5    5   10  54.839663  53.467486   0.956329     0.6294   0
   -5    5   11  28.678702  28.519310   0.417067     0.6642   0
   -5    5   12   3.991382   4.209551   0.479501     0.7011   0
   -5    5   13   0.190523   0.539438   0.562863     0.7398  -2
   -5    5   14   0.901022   0.916104   0.316920     0.7800  -2
   -5    5   15   0.885961   0.805157   0.113043     0.8216   0
   -5    5   16   3.528166   3.823973   0.253063     0.8643   0
   -5    5   18   8.961407   9.428472   0.447420     0.9524   0
   -5    6    1  10.859469  10.820764   0.426619     0.5328   0
   -5    6    2  67.354682  68.064989   1.214800     0.5294   0
   -5    6    3  13.273443  13.052087   0.591728     0.5310   0
   -5    6    5  37.997010  41.130521   1.368116     0.5493   0
   -5    6    6   5.275735   5.599091   0.408539     0.5654   0
   -5    6    7  11.544884  11.291193   0.827846     0.5856   0
   -5    6    8   6.327754   6.445993   0.496349     0.6097   0
   -5    6    9  18.890018  18.808975   0.302280     0.6371   0
   -5    6   10  14.561884  14.185973   0.253303     0.6674   0
   -5    6   11  18.914549  18.818415   0.410763     0.7003   0
   -5    6   12   2.001507   1.962948   0.494589     0.7354   0
   -5    6   13  67.301972  67.776342   1.299554     0.7724   0
   -5    6   14  31.238613  31.444827   0.470620     0.8110   0
   -5    6   15   1.115384   1.439862   0.222006     0.8510   0
   -5    6   17   0.383325   0.309544   0.329897     0.9347  -2
   -5    6   18   0.195833   0.351417   0.198373     0.9780  -2
   -5    6   19   1.105386   0.953753   0.251607     1.0221   0
   -5    7    1   0.439622   0.281943   0.162436     0.5849  -2
   -5    7    2  42.251926  42.519038   0.464620     0.5818   0
   -5    7    3  86.793169  85.991701   1.117805     0.5833   0
   -5    7    4  17.148121  16.607477   0.581711     0.5894   0
   -5    7    5  13.327457  12.652093   0.722355     0.5999   0
   -5    7    6   0.392420   0.438572   0.521854     0.6147  -2
   -5    7    7   8.632109   8.617251   0.440588     0.6334   0
   -5    7    8   4.558588   4.960754   0.441772     0.6557   0
   -5    7    9   0.120946   0.250743   0.180901     0.6812  -2
   -5    7   10  21.895871  22.416589   0.550190     0.7097   0
   -5    7   11  43.438578  43.413141   0.573839     0.7407   0
   -5    7   12   0.827921   0.893335   0.314392     0.7739  -2
   -5    7   13   0.024760  -0.144564   0.840486     0.8092  -3
   -5    7   14  18.122378  18.594889   0.257047     0.8461   0
   -5    7   15   9.643004  10.384849   0.256311     0.8846   0
   -5    7   17   1.919985   2.094183   0.201477     0.9653   0
   -5    7   18   1.358716   1.334803   0.313048     1.0073   0
   -5    7   19   0.002341  -0.012496   0.324953     1.0501  -3
   -5    8    1  25.419337  25.053299   0.373674     0.6398   0
   -5    8    2  20.532548  20.832228   0.413947     0.6369   0
   -5    8    3  11.021843  10.588998   0.354281     0.6383   0
   -5    8    4   1.342952   1.023291   0.257847     0.6438   0
   -5    8    5  39.542010  39.060867   0.529758     0.6535   0
   -5    8    6 157.547007 151.066052   1.701405     0.6671   0
   -5    8    7   2.999256   2.686887   0.314632     0.6844   0
   -5    8    8  20.239319  20.056687   0.363002     0.7051   0
   -5    8    9  12.272456  12.498937   0.437420     0.7289   0
   -5    8   10  14.013534  13.745545   0.439900     0.7555   0
   -5    8   11  52.819014  53.291161   0.814741     0.7847   0
   -5    8   12  28.099626  27.620246   0.441228     0.8162   0
   -5    8   13   1.784663   1.911394   0.386634     0.8497   0
   -5    8   14  13.758069  14.223830   0.406779     0.8849   0
   -5    8   16   7.182154   7.698106   0.300216     0.9600   0
   -5    8   17   0.421195   0.291064   0.139668     0.9995  -2
   -5    8   18   0.035665   0.002960   0.172069     1.0401  -2
   -5    9    1   6.733932   6.694160   0.267319     0.6967   0
   -5    9    2   5.844281   6.070048   0.194981     0.6941   0
   -5    9    3  21.823363  21.642329   0.316216     0.6953   0
   -5    9    4   3.738078   4.126044   0.274055     0.7005   0
   -5    9    5  50.935170  50.365804   0.655969     0.7094   0
   -5    9    6   0.701835   0.718083   0.356713     0.7219  -2
   -5    9    7  22.583394  22.870361   0.610128     0.7379   0
   -5    9    8  62.108179  61.785144   0.703987     0.7571   0
   -5    9    9   8.448693   8.157926   0.358505     0.7794   0
   -5    9   10   4.430704   4.386835   0.132803     0.8043   0
   -5    9   11  26.652679  27.222316   0.460732     0.8318   0
   -5    9   12   0.504886   0.751188   0.302360     0.8616  -2
   -5    9   13   0.225079   0.246726   0.105923     0.8933  -2
   -5    9   15   0.020930   0.150708   0.169876     0.9622  -2
   -5    9   16   8.187618   7.949153   0.242182     0.9989   0
   -5    9   17  16.865426  16.492914   0.704467     1.0369   0
   -5    9   18  10.088815  10.311471   0.354777     1.0761   0
   -5   10    1 363.267585 362.185522   3.306407     0.7553   0
   -5   10    2  62.818729  62.720529   0.729283     0.7529   0
   -5   10    3  11.916236  11.673683   0.313064     0.7540   0
   -5   10    4   9.748266  10.157707   0.358825     0.7588   0
   -5   10    5  13.272610  13.099240   0.399947     0.7670   0
   -5   10    6  22.608922  22.507792   0.331417     0.7786   0
   -5   10    7   6.882425   6.955015   0.319480     0.7934   0
   -5   10    8   2.145877   2.299052   0.173909     0.8114   0
   -5   10    9   0.223979   0.141940   0.274983     0.8321  -2
   -5   10   10   9.430462   9.386791   0.249719     0.8556   0
   -5   10   11   0.651455   0.814533   0.156644     0.8815   0
   -5   10   13  10.942623  11.661123   0.285848     0.9397   0
   -5   10   15   0.817558   0.859143   0.193205     1.0054   0
   -5   10   18  17.520557  17.259014   0.357369     1.1149   0
   -5   11    1  92.884298  93.079727   0.991850     0.8152   0
   -5   11    2 118.629146 118.470155   1.134526     0.8129   0
   -5   11    3  51.018866  51.116704   0.661825     0.8140   0
   -5   11    4  35.757379  36.602082   0.377434     0.8184   0
   -5   11    5  25.600589  25.815559   0.334089     0.8260   0
   -5   11    6   5.007911   5.151991   0.168452     0.8368   0
   -5   11    7   7.116198   7.500645   0.412219     0.8506   0
   -5   11    8   0.335507   0.089250   0.372634     0.8674  -2
   -5   11    9   1.859068   2.102631   0.103507     0.8869   0
   -5   11   11   0.007801  -0.129795   0.274119     0.9333  -3
   -5   11   12   3.528748   3.642656   0.230678     0.9599   0
   -5   11   13   8.154155   7.931777   0.316952     0.9885   0
   -5   11   14  15.092975  15.355188   0.224726     1.0190   0
   -5   11   15  42.345879  42.852487   0.594112     1.0511   0
   -5   11   16   0.761925   0.687602   0.172997     1.0848   0
   -5   11   17   2.855125   2.645526   0.206373     1.1199   0
   -5   11   18   1.289200   1.163391   0.158084     1.1563   0
   -5   12    1   0.066681  -0.053121   0.558175     0.8761  -3
   -5   12    2   0.218130   0.344249   0.190517     0.8740  -2
   -5   12    3  36.731274  36.955372   0.596272     0.8750   0
   -5   12    4  65.900226  66.826397   0.880855     0.8791   0
   -5   12    5   0.793495   1.127598   0.157732     0.8862   0
   -5   12    6   5.921680   6.241572   0.504077     0.8962   0
   -5   12    7  54.310740  54.531834   0.855366     0.9092   0
   -5   12    8   0.157983   0.248439   0.164100     0.9248  -2
   -5   12    9  53.430386  54.911204   0.675202     0.9431   0
   -5   12   10   0.213591   0.208933   0.102579     0.9639  -2
   -5   12   11  22.362040  23.496778   0.487309     0.9869   0
   -5   12   12   0.967420   1.046956   0.127315     1.0121   0
   -5   12   13   0.639843   0.539758   0.110723     1.0393   0
   -5   12   14   7.391100   7.506149   0.174853     1.0683   0
   -5   12   15   3.863300   3.701057   0.283303     1.0990   0
   -5   12   16   0.022102   0.073362   0.158164     1.1313  -2
   -5   13    1   3.532456   3.407690   0.204069     0.9378   0
   -5   13    2   8.039033   8.002210   0.167860     0.9358   0
   -5   13    3   5.813670   6.092480   0.227670     0.9368   0
   -5   13    4  46.050845  46.566664   0.652049     0.9406   0
   -5   13    5   2.358914   2.741320   0.188613     0.9472   0
   -5   13    6   7.107608   7.203885   0.163860     0.9567   0
   -5   13    7   2.809214   2.849355   0.213702     0.9688   0
   -5   13    8   1.395937   1.543321   0.147332     0.9835   0
   -5   13    9   1.272402   1.296002   0.136100     1.0007   0
   -5   13   10   1.073367   0.917480   0.161988     1.0203   0
   -5   13   11   3.533210   3.519341   0.127651     1.0421   0
   -5   13   12  18.426826  18.118396   0.317608     1.0660   0
   -5   13   13   1.127745   1.186927   0.119219     1.0918   0
   -5   13   14  16.552234  15.785887   0.432315     1.1195   0
   -5   13   15   0.215725   0.352009   0.139700     1.1488  -2
   -5   14    1   0.000000   0.049857   0.105219     1.0002  -2
   -5   14    2   0.110906  -0.155636   0.406171     0.9984  -3
   -5   14    3   3.925380   3.993417   0.200437     0.9992   0
   -5   14    4  13.216970  13.075672   0.438156     1.0028   0
   -5   14    6   3.327836   3.328168   0.123955     1.0179   0
   -5   14    7   5.229464   5.507105   0.164564     1.0293   0
   -5   14    8   6.507234   6.362679   0.187461     1.0432   0
   -5   14    9   1.782147   2.059238   0.182693     1.0594   0
   -5   14   10   3.949577   4.445989   0.377354     1.0779   0
   -5   14   11  20.552671  20.299574   0.378186     1.0986   0
   -5   14   12  11.548895  11.268776   0.214070     1.1213   0
   -5   14   13   0.921146   1.002954   0.141428     1.1459   0
   -5   15    1  10.078469  10.093785   0.231494     1.0631   0
   -5   15    2  13.813219  13.782410   0.284519     1.0614   0
   -5   15    3   0.010190   0.037617   0.104979     1.0622  -2
   -5   15    4   0.000037   0.007376   0.106611     1.0656  -2
   -5   15    5   9.005427   8.913002   0.220406     1.0714   0
   -5   15    6   1.255828   1.465975   0.164804     1.0798   0
   -5   15    7   7.138402   7.146780   0.254087     1.0905   0
   -5   15    8  38.856954  39.658483   0.564319     1.1036   0
   -5   15    9   0.839133   0.708275   0.127267     1.1190   0
   -5   15   10   5.671749   5.689686   0.190565     1.1366   0
   -5   15   11   3.885779   3.909383   0.284503     1.1562   0
   -5   16    3   0.373079   0.192245   0.122195     1.1257  -2
   -5   16    4   3.643340   3.888054   0.182965     1.1288   0
   -5   16    5  11.521773  11.262760   0.332569     1.1344   0
   -5   16    6   6.502635   6.096800   0.202725     1.1423   0
   -5   16    7   4.527495   4.262944   0.138644     1.1524   0
   -5   16    8   0.001592   0.032657   0.166436     1.1648  -2
   -4    0    4 234.987812 234.913376   2.771337     0.2998   0
   -4    0    6  37.320815  37.904837   1.111197     0.3537   0
   -4    0    8   2.618384   2.157209   0.540734     0.4265   0
   -4    0   12  60.825231  61.946749   0.795653     0.6003   0
   -4    0   14   0.360290   0.332969   0.222918     0.6943  -2
   -4    0   16   1.009846   0.955497   0.145348     0.7907   0
   -4    0   20   0.003920   0.068066   0.106819     0.9882  -2
   -4    0   22   8.735490   8.650867   0.207797     1.0884   0
   -4    1    1  29.312480  29.276930   0.484397     0.2865   0
   -4    1    2 391.127422 397.304845   5.182728     0.2843   0
   -4    1    3  988.35191 1011.89540   13.39206     0.2914   0
   -4    1    4 389.815458 395.024786   6.230932     0.3072   0
   -4    1    5  14.194302  14.980714   0.589600     0.3306   0
   -4    1    6   9.803508   9.685647   0.556191     0.3600   0
   -4    1    7 173.198475 175.230207   1.687612     0.3941   0
   -4    1    8 151.519676 152.211202   1.969092     0.4317   0
   -4    1    9  14.001295  14.482957   0.413755     0.4721   0
   -4    1   10  52.345395  50.798456   0.736691     0.5146   0
   -4    1   11  12.604049  12.783936   0.407211     0.5587   0
   -4    1   12   6.665015   6.868437   0.171701     0.6040   0
   -4    1   13   2.375763   2.329261   0.168788     0.6504   0
   -4    1   14   3.004127   3.052864   0.163236     0.6975   0
   -4    1   15   6.067347   5.770456   0.263399     0.7453   0
   -4    1   16   4.614420   4.673515   0.109971     0.7936   0
   -4    1   17   0.478668   0.537726   0.089874     0.8423   0
   -4    1   18   7.906726   7.899616   0.273351     0.8914   0
   -4    1   19   0.013344   0.161844   0.096755     0.9408  -2
   -4    1   20  31.035691  32.284689   0.477549     0.9905   0
   -4    1   21   0.361423   0.378746   0.087650     1.0404   0
   -4    1   22   3.294746   3.194532   0.172645     1.0905   0
   -4    1   23   0.006691   0.068002   0.106707     1.1407  -2
   -4    2    1  23.767372  23.941749   0.489981     0.3091   0
   -4    2    2   0.380286   0.056017   0.477101     0.3070  -2
   -4    2    3 172.149184 174.963000   1.894978     0.3136   0
   -4    2    4 119.597689 120.485088   1.946339     0.3284   0
   -4    2    5  36.853395  36.656484   0.790613     0.3503   0
   -4    2    6  55.128476  56.974298   0.887191     0.3782   0
   -4    2    7 106.043976 108.996146   1.325283     0.4108   0
   -4    2    8  61.097532  62.462442   0.810245     0.4470   0
   -4    2    9 326.770061 330.368686   2.850075     0.4861   0
   -4    2   10  57.095128  57.524392   0.624736     0.5275   0
   -4    2   11  27.658062  27.821211   0.474428     0.5706   0
   -4    2   12  85.989544  84.735028   0.950313     0.6150   0
   -4    2   13  30.400885  30.516642   0.366234     0.6606   0
   -4    2   14  36.520341  36.637123   0.378314     0.7071   0
   -4    2   15  60.789338  60.935682   0.565391     0.7542   0
   -4    2   16   0.819318   0.751700   0.133604     0.8020   0
   -4    2   17   0.299694   0.361209   0.159348     0.8502  -2
   -4    2   19   0.000783   0.284871   0.146836     0.9479  -2
   -4    2   20   5.537141   5.795416   0.233830     0.9973   0
   -4    2   21   2.795502   2.960078   0.226726     1.0468   0
   -4    2   23   3.038791   3.039808   0.156420     1.1466   0
   -4    3    1  24.643562  24.700329   0.631857     0.3434   0
   -4    3    2  55.833443  56.847735   0.935337     0.3415   0
   -4    3    4  85.192746  85.595530   1.262385     0.3608   0
   -4    3    5   4.852005   4.188510   0.454940     0.3809   0
   -4    3    6  63.481841  64.854505   0.971738     0.4067   0
   -4    3    7   3.364170   3.270534   0.270631     0.4372   0
   -4    3    8  13.205956  13.760730   0.385354     0.4714   0
   -4    3   10   0.199930   0.204037   0.420059     0.5483  -2
   -4    3   11 133.165276 133.382867   1.103917     0.5899   0
   -4    3   12   7.535766   7.663641   0.176085     0.6330   0
   -4    3   13 308.368727 303.873589   2.585572     0.6773   0
   -4    3   14  16.875837  16.521554   0.229974     0.7227   0
   -4    3   15 168.129399 168.671635   1.357524     0.7689   0
   -4    3   16  15.335637  15.152142   0.283095     0.8158   0
   -4    3   17  90.704802  91.143036   1.180175     0.8633   0
   -4    3   19   7.825379   7.851678   0.484445     0.9597   0
   -4    3   20   3.843343   4.218159   0.329193     1.0084   0
   -4    3   22   0.348108   0.374122   0.178773     1.1068  -2
   -4    4    5  42.577519  43.541785   0.806597     0.4201   0
   -4    4    6   2.280635   2.165945   0.377754     0.4436   0
   -4    4    7   9.509569   9.415432   0.281223     0.4717   0
   -4    4    8  23.573194  23.573900   0.801573     0.5035   0
   -4    4    9  11.715967  10.644680   0.685938     0.5386   0
   -4    4   10  87.537491  85.130558   1.241809     0.5762   0
   -4    4   11  34.574866  34.064576   0.438044     0.6159   0
   -4    4   12  41.754748  40.919316   0.394570     0.6573   0
   -4    4   13   5.948921   5.779864   0.184453     0.7001   0
   -4    4   14 280.544847 277.933707   2.272188     0.7441   0
   -4    4   15 177.564274 177.270261   1.495175     0.7890   0
   -4    4   16   1.181826   1.474295   0.102291     0.8348   0
   -4    4   17  39.609222  38.832541   0.661201     0.8813   0
   -4    4   20   0.099874   0.059378   0.143940     1.0238  -2
   -4    4   22   0.273172   0.228614   0.131107     1.1209  -2
   -4    4   23   0.076913   0.049105   0.210934     1.1698  -2
   -4    5    1   0.440727   0.174981   0.632033     0.4354  -2
   -4    5    5  15.659041  15.036395   0.804133     0.4656   0
   -4    5    6  21.598118  21.887935   0.872375     0.4869   0
   -4    5    7 154.399451 152.369286   2.162793     0.5126   0
   -4    5    8 202.868460 206.727035   2.626805     0.5421   0
   -4    5    9  16.975749  16.752120   0.625520     0.5748   0
   -4    5   10   9.584641   9.073135   0.570111     0.6101   0
   -4    5   11 139.038267 137.100084   1.161807     0.6478   0
   -4    5   12  65.868771  65.148753   0.549070     0.6873   0
   -4    5   13  18.673705  18.500486   0.332953     0.7283   0
   -4    5   14   7.278553   7.293472   0.186453     0.7707   0
   -4    5   15   0.268362   0.153908   0.157604     0.8142  -2
   -4    5   16   0.965656   0.951801   0.129411     0.8586   0
   -4    5   20   5.538860   5.616340   0.177205     1.0433   0
   -4    5   22   0.276863   0.115251   0.215334     1.1387  -2
   -4    6    1  13.208803  14.681714   0.686770     0.4887   0
   -4    6    3 109.118619 109.154550   1.192799     0.4915   0
   -4    6    4  63.080741  62.525484   0.921800     0.5011   0
   -4    6    5  59.152357  60.249264   0.860807     0.5158   0
   -4    6    6  24.418065  25.232343   0.890631     0.5351   0
   -4    6    7   8.441617   8.850281   0.487485     0.5586   0
   -4    6    8   7.900063   7.911712   0.307528     0.5858   0
   -4    6    9  19.576753  19.773320   0.308472     0.6161   0
   -4    6   10  42.788910  42.501757   0.693826     0.6493   0
   -4    6   11 100.576597  98.968842   1.229904     0.6847   0
   -4    6   12   7.906725   8.200760   0.174053     0.7222   0
   -4    6   13   1.683443   1.565753   0.173061     0.7614   0
   -4    6   14   0.429679   0.521326   0.146420     0.8020   0
   -4    6   15   1.847677   1.830576   0.171701     0.8439   0
   -4    6   17   6.584801   6.810451   0.177813     0.9307   0
   -4    6   18  12.335536  12.235170   0.235718     0.9754   0
   -4    6   22   5.453621   5.128935   0.220902     1.1601   0
   -4    7    1 163.162730 159.048982   2.415103     0.5450   0
   -4    7    2  99.352057 104.706273   1.863553     0.5438   0
   -4    7    3  73.455947  72.742072   0.929032     0.5476   0
   -4    7    4  82.162392  80.468996   0.875063     0.5562   0
   -4    7    5   1.108906   1.584394   0.587407     0.5694  -2
   -4    7    6   3.966537   4.135213   0.254087     0.5870   0
   -4    7    7   5.407359   5.480336   0.400299     0.6085   0
   -4    7    8   0.048927   0.094610   0.379482     0.6335  -2
   -4    7    9  10.752414  10.551461   0.243014     0.6617   0
   -4    7   10  55.260316  54.954085   0.770836     0.6926   0
   -4    7   11   0.649559   0.652929   0.375018     0.7260  -2
   -4    7   12  15.456777  15.590218   0.455052     0.7614   0
   -4    7   13   8.962835   8.977692   0.169060     0.7987   0
   -4    7   14   0.319215   0.416555   0.137332     0.8375   0
   -4    7   15   2.317295   2.518354   0.155012     0.8777   0
   -4    7   17   2.178318   2.032053   0.130883     0.9615   0
   -4    7   18   2.346596   2.437360   0.164596     1.0048   0
   -4    8    1  27.783515  27.532084   0.377386     0.6035   0
   -4    8    2  83.602919  82.260083   0.855686     0.6024   0
   -4    8    3  39.987060  39.209991   0.547822     0.6058   0
   -4    8    4   8.828676   8.132918   0.258663     0.6136   0
   -4    8    5   2.258897   2.483377   0.208741     0.6256   0
   -4    8    6  26.951169  27.202315   0.482573     0.6416   0
   -4    8    7  71.516673  71.658684   0.880231     0.6614   0
   -4    8    8  56.444863  56.759572   0.649889     0.6845   0
   -4    8    9  96.046001  96.165728   1.034027     0.7106   0
   -4    8   10   0.109105   0.188325   0.123283     0.7395  -2
   -4    8   11   0.540736   0.589648   0.418747     0.7709  -2
   -4    8   12   7.848400   8.268281   0.339161     0.8043   0
   -4    8   13  30.166660  30.558563   0.329913     0.8397   0
   -4    8   14   4.441528   4.583433   0.143876     0.8767   0
   -4    8   16   0.160585   0.102339   0.140708     0.9549  -2
   -4    8   17  16.994618  16.737240   0.309416     0.9958   0
   -4    9    1   8.575536   8.506352   0.249223     0.6636   0
   -4    9    2  26.398559  25.428669   0.428555     0.6626   0
   -4    9    3   0.293923   0.412171   0.282663     0.6657  -2
   -4    9    4  57.751481  57.303587   0.677426     0.6728   0
   -4    9    5  69.974398  68.609804   0.679282     0.6837   0
   -4    9    6  49.017764  49.439060   0.487549     0.6984   0
   -4    9    7  16.570222  16.117384   0.352377     0.7166   0
   -4    9    8  44.850151  44.053478   0.574703     0.7380   0
   -4    9    9   2.810166   2.723320   0.387210     0.7623   0
   -4    9   10   4.213636   4.303905   0.127715     0.7893   0
   -4    9   11  38.951245  39.552560   0.551615     0.8188   0
   -4    9   12   3.081258   3.105730   0.381658     0.8503   0
   -4    9   13  35.697467  36.177271   0.361129     0.8839   0
   -4    9   15  13.217189  13.334703   0.376666     0.9558   0
   -4    9   16  31.270502  31.355864   0.765268     0.9940   0
   -4   10    1  78.238946  77.556279   0.732675     0.7249   0
   -4   10    2   0.151381   0.422587   0.207285     0.7239  -2
   -4   10    3   0.263871   0.368378   0.200149     0.7268  -2
   -4   10    4  11.201713  11.652658   0.205029     0.7333   0
   -4   10    5   3.470719   3.724114   0.135108     0.7434   0
   -4   10    6   3.500295   3.948040   0.172133     0.7569   0
   -4   10    7  13.917098  13.924238   0.284487     0.7737   0
   -4   10    8   7.522461   7.491669   0.326057     0.7935   0
   -4   10    9  25.286005  25.076819   0.422619     0.8162   0
   -4   10   10   7.456890   7.692010   0.188117     0.8415   0
   -4   10   11  25.835907  25.796198   0.343481     0.8692   0
   -4   10   13   4.235410   4.171310   0.157700     0.9307   0
   -4   10   14 195.008297 201.554099   1.817984     0.9643   0
   -4   10   15  40.122788  40.568427   0.765748     0.9994   0
   -4   10   16   2.421064   2.508690   0.145492     1.0359   0
   -4   11    1   3.258010   3.327479   0.218006     0.7870   0
   -4   11    2  17.535387  17.934712   0.325849     0.7862   0
   -4   11    3  10.102084  10.556278   0.278679     0.7888   0
   -4   11    4   6.891251   6.792979   0.156676     0.7948   0
   -4   11    5   4.321351   4.445589   0.167604     0.8041   0
   -4   11    6   6.537623   6.691776   0.285976     0.8167   0
   -4   11    7  14.420766  14.547198   0.299000     0.8322   0
   -4   11    8   8.785083   9.151713   0.166964     0.8507   0
   -4   11    9   7.262503   7.858351   0.335705     0.8719   0
   -4   11   10  14.192853  14.219046   0.957961     0.8956   0
   -4   11   12 110.529172 112.212230   1.060268     0.9498   0
   -4   11   13   3.853143   3.911623   0.145988     0.9800   0
   -4   11   14   0.499490   0.641505   0.112931     1.0118   0
   -4   11   15   7.885705   7.979154   0.216454     1.0453   0
   -4   11   16  37.044083  33.558162   0.548270     1.0803   0
   -4   12    1   7.221383   7.670778   0.203461     0.8500   0
   -4   12    2   1.884211   1.692877   0.366922     0.8492   0
   -4   12    3  17.418110  17.504780   0.293272     0.8516   0
   -4   12    4  39.200471  39.725844   0.660289     0.8572   0
   -4   12    5   1.286935   1.468199   0.147556     0.8658   0
   -4   12    6  59.396130  59.804772   0.648033     0.8774   0
   -4   12    7   0.007516   0.111859   0.087874     0.8920  -2
   -4   12    8  39.672406  39.448077   0.961881     0.9092   0
   -4   12    9   7.236379   7.433331   0.265847     0.9291   0
   -4   12   10   8.064611   8.119589   0.255863     0.9514   0
   -4   12   11  13.269104  14.033633   0.350713     0.9759   0
   -4   12   12  14.149474  14.505341   0.353897     1.0026   0
   -4   12   13   9.685619   9.602924   0.254151     1.0312   0
   -4   12   14   0.143314   0.143796   0.101283     1.0615  -2
   -4   12   15   1.813173   1.786895   0.109443     1.0935   0
   -4   12   16   0.710693   0.551695   0.129747     1.1270   0
   -4   13    5   0.000137  -0.103971   0.287608     0.9282  -3
   -4   13    6   4.022549   4.110028   0.301320     0.9391   0
   -4   13    7   1.511326   1.615338   0.108051     0.9527   0
   -4   13    8   1.735544   1.896178   0.160388     0.9688   0
   -4   13    9  16.289276  16.043302   0.225558     0.9875   0
   -4   13   10   0.767309   0.854038   0.096163     1.0085   0
   -4   13   11   0.368040   0.345881   0.093314     1.0317   0
   -4   13   12   0.013681  -0.011456   0.256391     1.0569  -3
   -4   13   13   8.268980   7.962321   0.230518     1.0841   0
   -4   13   14   0.036481  -0.005568   0.249559     1.1130  -3
   -4   13   15   0.426806   0.235606   0.126403     1.1435  -2
   -4   14    1   0.379939   0.389498   0.124515     0.9774   0
   -4   14    2  15.614901  15.557545   0.261543     0.9767   0
   -4   14    3  27.021815  27.714809   0.429323     0.9788   0
   -4   14    4   8.757343   8.866969   0.318904     0.9836   0
   -4   14    5   1.391352   1.613322   0.160596     0.9912   0
   -4   14    6   3.081203   3.041904   0.198709     1.0014   0
   -4   14    7   6.732516   6.690752   0.155156     1.0141   0
   -4   14    8  12.146510  12.158896   0.298696     1.0294   0
   -4   14    9   0.031842  -0.038801   0.298984     1.0469  -3
   -4   14   10   0.005864   0.020433   0.132035     1.0668  -2
   -4   14   11   5.724597   5.870714   0.187109     1.0887   0
   -4   14   12   1.335285   1.267041   0.170020     1.1127   0
   -4   14   13   2.038733   1.949123   0.112643     1.1385   0
   -4   15    1   0.129373   0.143124   0.104163     1.0417  -2
   -4   15    2   2.053498   1.865329   0.099987     1.0411   0
   -4   15    3   8.678146   8.684532   0.201301     1.0430   0
   -4   15    4   0.498809   0.384650   0.136228     1.0476  -2
   -4   15    5  40.008514  40.597387   1.133150     1.0547   0
   -4   15    6   1.656738   1.842640   0.129123     1.0642   0
   -4   15    7   8.273306   8.339371   0.242038     1.0763   0
   -4   15    8  15.914028  16.001541   0.333273     1.0906   0
   -4   15    9   3.677109   3.596623   0.221462     1.1072   0
   -4   15   10   3.231555   3.151859   0.204629     1.1260   0
   -4   15   11   2.574173   2.416288   0.113059     1.1468   0
   -4   16    1   3.186925   3.224245   0.126451     1.1063   0
   -4   16    2   9.869050   9.589052   0.365850     1.1057   0
   -4   16    3   3.140649   2.997087   0.119331     1.1076   0
   -4   16    4   0.002709   0.008928   0.079122     1.1119  -2
   -4   16    5   6.444111   6.095984   0.153076     1.1185   0
   -4   16    6  15.217814  15.094781   0.332377     1.1276   0
   -4   16    7   0.287260   0.220998   0.105219     1.1389  -2
   -4   16    8   0.342524   0.281607   0.102467     1.1525  -2
   -3    0    1 2577.36424 2591.78014   21.09959     0.2076   0
   -3    0    7  72.003761  71.140750   1.392965     0.3611   0
   -3    0    9 213.601219 213.336809   2.062358     0.4502   0
   -3    0   11   3.140972   3.028592   0.143732     0.5446   0
   -3    0   13   3.053484   2.976366   0.194469     0.6420   0
   -3    0   19  38.539739  39.548880   0.559007     0.9426   0
   -3    0   21   5.930222   5.951884   0.160692     1.0443   0
   -3    1    1  38.696436  39.443917   0.615616     0.2181   0
   -3    1    2   2.152527   3.151443   0.484749     0.2205   0
   -3    1    3 179.600485 183.537625   3.320439     0.2346   0
   -3    1    4  34.509155  34.508267   0.718867     0.2587   0
   -3    1    5  39.948975  38.291727   0.693154     0.2901   0
   -3    1    6 143.115873 144.548120   1.576793     0.3268   0
   -3    1    7  37.577658  37.457625   0.565503     0.3672   0
   -3    1    8 246.829855 244.025616   2.050550     0.4103   0
   -3    1    9 199.741641 195.472339   1.665804     0.4552   0
   -3    1   10  85.938889  84.884312   0.865463     0.5014   0
   -3    1   11   0.063929   0.171301   0.189381     0.5487  -2
   -3    1   12   1.797374   1.735038   0.106723     0.5968   0
   -3    1   13   0.119382   0.046801   0.109459     0.6455  -2
   -3    1   14  29.007694  28.685074   0.331593     0.6946   0
   -3    1   15   0.307655   0.453820   0.116851     0.7442   0
   -3    1   16  11.688391  12.204545   0.268103     0.7940   0
   -3    1   17  46.608038  47.745255   0.709683     0.8441   0
   -3    1   18   0.474997   0.488013   0.156788     0.8945   0
   -3    1   19   0.521741   0.486893   0.084818     0.9450   0
   -3    1   20   0.544560   0.448476   0.090226     0.9956   0
   -3    1   21   1.536093   1.657052   0.091890     1.0464   0
   -3    1   22   0.075765   0.058802   0.074690     1.0973  -2
   -3    1   23   0.501948   0.552063   0.110227     1.1483   0
   -3    2    1  19.933925  20.128369   0.602992     0.2470   0
   -3    2    3   0.507492   0.425595   0.444188     0.2617  -2
   -3    2    5 669.145376 668.883186   6.012734     0.3124   0
   -3    2    6 614.589148 614.505756   9.253459     0.3468   0
   -3    2    7  63.388827  64.221848   1.001978     0.3851   0
   -3    2    8 206.294797 207.655059   2.115656     0.4263   0
   -3    2    9 123.087251 122.991234   1.302498     0.4697   0
   -3    2   10   4.830959   4.685179   0.269239     0.5147   0
   -3    2   11 292.332431 292.116480   2.575172     0.5608   0
   -3    2   12 302.613952 299.964686   2.295756     0.6080   0
   -3    2   13  56.387789  55.882429   0.513886     0.6558   0
   -3    2   14  27.406402  27.135113   0.305128     0.7043   0
   -3    2   15  17.016574  16.986047   0.203525     0.7532   0
   -3    2   16   0.485368   0.535758   0.069874     0.8025   0
   -3    2   17   1.394738   1.563017   0.133908     0.8521   0
   -3    2   18   4.305349   4.789374   0.278279     0.9019   0
   -3    2   19   0.675297   0.644033   0.120147     0.9520   0
   -3    2   20   0.029362   0.086498   0.081362     1.0023  -2
   -3    2   21   6.718737   6.754034   0.184885     1.0528   0
   -3    2   23   0.190502   0.195621   0.106739     1.1541  -2
   -3    3    1  99.958535  99.886786   1.120349     0.2888   0
   -3    3    2 697.909524 675.065748   7.735019     0.2906   0
   -3    3    3 265.279601 265.238973   2.528610     0.3015   0
   -3    3    4  95.384306  97.981296   1.192639     0.3205   0
   -3    3    5  26.596966  27.126793   0.655809     0.3464   0
   -3    3    6 180.496032 183.532825   1.881089     0.3777   0
   -3    3    7  10.730451  11.133061   0.265927     0.4131   0
   -3    3    8 264.920007 272.122354   3.116066     0.4518   0
   -3    3    9   7.378452   7.233646   0.238934     0.4930   0
   -3    3   10 234.202775 235.479791   2.163209     0.5360   0
   -3    3   11 108.225208 107.931958   0.858279     0.5805   0
   -3    3   12  12.556768  12.655437   0.136276     0.6261   0
   -3    3   13   6.454427   6.428937   0.098931     0.6727   0
   -3    3   14 146.665586 146.419529   1.123502     0.7200   0
   -3    3   15  14.923764  14.827382   0.204069     0.7679   0
   -3    3   16  11.450441  11.381419   0.136228     0.8163   0
   -3    3   17   0.012508   0.099187   0.139828     0.8651  -2
   -3    3   19   0.203818   0.224118   0.131971     0.9637  -2
   -3    3   20   1.111934   0.983978   0.114099     1.0134   0
   -3    3   21   0.673386   0.811381   0.206053     1.0634   0
   -3    3   22   1.576358   1.494807   0.189525     1.1135   0
   -3    3   23   2.336661   2.065414   0.130083     1.1638   0
   -3    4    1 110.418251 108.215965   1.486087     0.3387   0
   -3    4    2 113.536335 113.712430   2.091095     0.3403   0
   -3    4    5 552.931676 564.061230   4.831567     0.3890   0
   -3    4    6  39.133042  39.853048   0.588335     0.4171   0
   -3    4    7   8.791125   9.293924   0.473196     0.4495   0
   -3    4    8  29.969602  30.288476   0.588879     0.4853   0
   -3    4    9  57.226699  53.816935   1.493367     0.5238   0
   -3    4   10  20.840549  21.180877   0.268551     0.5645   0
   -3    4   11 382.745238 380.613207   3.034848     0.6069   0
   -3    4   12 278.925931 274.032805   2.127736     0.6507   0
   -3    4   13   0.347566   0.387114   0.107603     0.6956   0
   -3    4   14   0.299069   0.429371   0.127955     0.7414   0
   -3    4   15   0.220273   0.318920   0.179237     0.7880  -2
   -3    4   16   2.078048   2.111528   0.148100     0.8353   0
   -3    4   17   2.519640   2.710471   0.164228     0.8830   0
   -3    4   18   2.049985   1.892866   0.193509     0.9313   0
   -3    4   19   1.682328   1.589290   0.137220     0.9799   0
   -3    4   20   1.932240   1.851633   0.186053     1.0288   0
   -3    4   21   9.632452   9.973478   0.227174     1.0780   0
   -3    4   22   2.360214   2.639013   0.204549     1.1275   0
   -3    5    1  26.568376  26.108846   0.687458     0.3937   0
   -3    5    2   2.319792   3.114754   0.527006     0.3951   0
   -3    5    3  20.530761  22.572753   1.024923     0.4031   0
   -3    5    6  11.374789  11.130981   0.553951     0.4629   0
   -3    5    7  11.124622  11.060051   0.360985     0.4923   0
   -3    5    8 597.723124 600.991801   7.840222     0.5252   0
   -3    5    9 283.036766 282.369024   2.362750     0.5609   0
   -3    5   10  74.355494  73.133123   0.720707     0.5991   0
   -3    5   11  17.195999  17.099650   0.247623     0.6392   0
   -3    5   12  66.652807  66.137899   0.658577     0.6809   0
   -3    5   13  15.808048  15.413493   0.277239     0.7240   0
   -3    5   14   3.523243   3.419818   0.148260     0.7681   0
   -3    5   15   2.486698   2.610245   0.116275     0.8132   0
   -3    5   16   0.008002  -0.143028   0.342377     0.8590  -3
   -3    5   17  15.715306  16.235627   0.343689     0.9056   0
   -3    5   18   3.043782   3.171283   0.151476     0.9526   0
   -3    5   19   0.042408   0.441692   0.197413     1.0002  -2
   -3    5   21   0.060821  -0.088002   0.234918     1.0965  -3
   -3    5   22   1.147108   0.754660   0.207189     1.1452   0
   -3    6    3  33.134903  34.096736   0.981482     0.4602   0
   -3    6    4  81.579855  77.547479   2.366334     0.4729   0
   -3    6    5   5.920666   7.372754   0.523630     0.4908   0
   -3    6    6  94.476300  92.068501   2.315213     0.5134   0
   -3    6    7   0.114796   0.195781   0.541694     0.5400  -2
   -3    6    8   0.677733   0.654321   0.208005     0.5701   0
   -3    6    9   0.422437   0.413755   0.159924     0.6032  -2
   -3    6   10  45.280551  44.574772   0.491725     0.6389   0
   -3    6   11   0.408144   0.484413   0.140132     0.6766   0
   -3    6   12   7.049080   6.988904   0.155604     0.7162   0
   -3    6   13   0.485180   0.610720   0.126963     0.7572   0
   -3    6   14   6.057432   6.160418   0.138452     0.7995   0
   -3    6   15  40.729929  39.582321   0.555311     0.8429   0
   -3    6   16   5.233856   4.810462   0.170116     0.8873   0
   -3    6   17  13.892773  14.288040   0.241638     0.9324   0
   -3    6   18   3.315760   3.845621   0.155940     0.9782   0
   -3    6   20   0.011578   0.181429   0.144916     1.0714  -2
   -3    6   21   2.374221   2.446512   0.168932     1.1188   0
   -3    7    1  93.842408  91.424004   0.967993     0.5123   0
   -3    7    2  15.168018  15.126206   0.571823     0.5134   0
   -3    7    3   0.227984  -0.494093   1.077436     0.5196  -3
   -3    7    4   5.908467   5.722278   0.492861     0.5309   0
   -3    7    5   5.165599   5.077045   0.209670     0.5469   0
   -3    7    6  11.710904  11.440941   0.496493     0.5672   0
   -3    7    7  54.818486  55.071368   0.654513     0.5914   0
   -3    7    8  22.003397  21.707451   0.256151     0.6191   0
   -3    7    9   4.105743   3.973736   0.264423     0.6497   0
   -3    7   10   0.005670   0.110963   0.096323     0.6829  -2
   -3    7   11  10.005858  10.074569   0.301672     0.7184   0
   -3    7   12   0.196518   0.071458   0.178821     0.7557  -2
   -3    7   13   1.310329   1.284898   0.115907     0.7947   0
   -3    7   14  42.466141  43.762911   0.449484     0.8351   0
   -3    7   15  15.899579  16.227467   0.233686     0.8768   0
   -3    7   17  14.263081  14.265591   0.443228     0.9631   0
   -3    7   18  19.486505  19.592995   0.421979     1.0075   0
   -3    7   19   0.372522   0.316936   0.104659     1.0526   0
   -3    7   20   1.203584   1.375956   0.156260     1.0983   0
   -3    7   21   3.713669   3.392121   0.172309     1.1445   0
   -3    8    1   4.475187   4.618937   0.197989     0.5742   0
   -3    8    2   2.041393   2.166553   0.142308     0.5751   0
   -3    8    3   3.078395   2.813002   0.260503     0.5806   0
   -3    8    4  79.726701  79.476490   0.785269     0.5908   0
   -3    8    5   3.516458   3.839509   0.237494     0.6052   0
   -3    8    6  54.310856  53.684291   0.651489     0.6236   0
   -3    8    7  72.821509  71.140750   0.744436     0.6457   0
   -3    8    8  37.769548  37.890596   0.535342     0.6711   0
   -3    8    9  39.350382  38.918303   0.363610     0.6995   0
   -3    8   10  19.516118  19.205625   0.276999     0.7304   0
   -3    8   11  10.205607  10.471283   0.347033     0.7637   0
   -3    8   12  21.989195  22.688597   0.312408     0.7989   0
   -3    8   13  10.309718  10.593863   0.311272     0.8359   0
   -3    8   14  14.148112  14.477101   0.221318     0.8744   0
   -3    8   16  10.617699  10.831069   0.353097     0.9553   0
   -3    8   17   0.189474   0.320008   0.098451     0.9973   0
   -3    8   18  11.339095  11.681619   0.283927     1.0403   0
   -3    8   19   4.343950   4.415988   0.175877     1.0840   0
   -3    9    1  37.568912  36.326235   0.561071     0.6370   0
   -3    9    2  28.528433  28.375306   0.346649     0.6378   0
   -3    9    3 109.160825 106.511600   0.889159     0.6429   0
   -3    9    4   5.328042   5.463744   0.217366     0.6520   0
   -3    9    5  65.941898  64.875946   0.658097     0.6651   0
   -3    9    6  27.464668  26.385494   0.449916     0.6819   0
   -3    9    7  22.896394  22.996605   0.315304     0.7022   0
   -3    9    8  21.293861  21.517846   0.462636     0.7256   0
   -3    9    9   1.570525   1.534280   0.252887     0.7519   0
   -3    9   10 116.549749 116.513463   0.997418     0.7808   0
   -3    9   11 176.483874 178.627096   1.591130     0.8120   0
   -3    9   12  20.552309  21.205358   0.315640     0.8452   0
   -3    9   13   8.425959   8.601938   0.228166     0.8803   0
   -3    9   15  36.530126  37.785153   0.363434     0.9550   0
   -3    9   16   6.755086   6.551772   0.396154     0.9943   0
   -3    9   17   0.003067  -0.140004   0.191781     1.0348  -3
   -3   10    1  33.384600  33.591283   0.400315     0.7006   0
   -3   10    2   3.869921   3.808052   0.117955     0.7014   0
   -3   10    3 106.487504 105.960066   0.867447     0.7059   0
   -3   10    4   4.098720   4.289057   0.218310     0.7143   0
   -3   10    5  26.361142  26.515897   0.286376     0.7263   0
   -3   10    6  14.863411  14.445772   0.357129     0.7417   0
   -3   10    7   1.905429   1.772559   0.140788     0.7604   0
   -3   10    8   2.229917   2.053974   0.374570     0.7821   0
   -3   10    9   1.755446   2.032869   0.261799     0.8065   0
   -3   10   10   1.747874   1.872145   0.268199     0.8335   0
   -3   10   11  96.173815  97.685928   0.901160     0.8628   0
   -3   10   12  10.317429  10.455107   0.257511     0.8941   0
   -3   10   13  62.655365  63.584232   0.756196     0.9273   0
   -3   10   14  11.335684  11.356059   0.297416     0.9622   0
   -3   10   15  11.230409  10.998225   0.206533     0.9986   0
   -3   10   16   0.269357   0.332089   0.109779     1.0362   0
   -3   10   17   4.250301   4.367587   0.152916     1.0751   0
   -3   11    1  12.729522  12.734703   0.286040     0.7648   0
   -3   11    2   1.231483   1.508248   0.246262     0.7655   0
   -3   11    3  44.408455  45.219589   0.622272     0.7697   0
   -3   11    4  56.857606  56.557327   0.626128     0.7773   0
   -3   11    5  29.553333  30.133592   0.501453     0.7883   0
   -3   11    6  81.746979  82.202321   0.727235     0.8026   0
   -3   11    7   0.652727   0.796005   0.186885     0.8199   0
   -3   11    8 151.958600 156.472754   1.673932     0.8400   0
   -3   11    9  78.140464  78.872634   0.860791     0.8629   0
   -3   11   10   0.000008   0.018176   0.135044     0.8881  -2
   -3   11   12  59.299611  59.452443   0.642417     0.9453   0
   -3   11   13  38.084009  39.238152   0.818374     0.9767   0
   -3   11   14   8.416777   8.430750   0.253319     1.0099   0
   -3   11   15   0.371581   0.327097   0.095555     1.0446   0
   -3   11   16   7.499454   7.480821   0.185061     1.0807   0
   -3   11   17   0.099791   0.032033   0.109011     1.1180  -2
   -3   12    1   1.735860   1.826064   0.285560     0.8294   0
   -3   12    2   0.004061   0.140900   0.269191     0.8300  -2
   -3   12    3   1.648596   1.613146   0.274359     0.8339   0
   -3   12    4   1.237372   1.519352   0.281383     0.8410   0
   -3   12    5  17.026839  17.132930   0.205061     0.8512   0
   -3   12    6  54.694480  56.164037   0.507805     0.8644   0
   -3   12    7  25.023497  25.229143   0.288504     0.8804   0
   -3   12    8   2.022456   2.283516   0.319688     0.8992   0
   -3   12    9 138.961416 141.376837   2.433808     0.9206   0
   -3   12   10  76.269107  79.307845   0.803669     0.9443   0
   -3   12   11   5.884055   5.933756   0.147012     0.9703   0
   -3   12   12   4.706209   4.709772   0.266935     0.9983   0
   -3   12   13   0.350673   0.369658   0.091458     1.0281   0
   -3   12   14   0.886372   1.013579   0.106003     1.0597   0
   -3   12   15   3.211763   3.056128   0.114499     1.0928   0
   -3   12   16   4.497288   4.435525   0.194261     1.1273   0
   -3   13    2   7.238829   8.862633   1.314995     0.8949   0
   -3   13    5   8.450845   8.708053   0.910456     0.9146   0
   -3   13    6   7.870009   8.335147   0.327065     0.9269   0
   -3   13    7   2.504516   2.766297   0.105107     0.9419   0
   -3   13    8  26.393529  27.200235   0.496381     0.9595   0
   -3   13    9   5.617491   6.017070   0.138948     0.9795   0
   -3   13   10   0.941521   0.928360   0.153044     1.0019   0
   -3   13   11   0.913954   0.936825   0.131699     1.0263   0
   -3   13   12   3.741084   3.440234   0.197173     1.0528   0
   -3   13   13   0.467914   0.344025   0.104899     1.0812   0
   -3   13   14   7.029941   6.953463   0.172837     1.1112   0
   -3   13   15   6.378659   6.048047   0.139780     1.1428   0
   -3   14    1   0.090333   0.087666   0.120003     0.9595  -2
   -3   14    2   0.244560   0.365514   0.102931     0.9601   0
   -3   14    3   4.538777   4.618441   0.177109     0.9634   0
   -3   14    4  10.034054  10.442995   0.176949     0.9696   0
   -3   14    5   0.854173   0.889543   0.135796     0.9784   0
   -3   14    6   2.574236   2.612069   0.176949     0.9899   0
   -3   14    7   9.951011   9.888164   0.186869     1.0040   0
   -3   14    8   0.327350   0.196917   0.102627     1.0205  -2
   -3   14    9   5.388247   5.611540   0.205477     1.0394   0
   -3   14   10   9.874884   9.966806   0.347209     1.0605   0
   -3   14   11   0.926058   0.905944   0.127219     1.0836   0
   -3   14   12   2.801326   3.033408   0.163220     1.1088   0
   -3   14   13   0.006857  -0.040033   0.222230     1.1357  -3
   -3   14   14   0.091124   0.096483   0.094130     1.1643  -2
   -3   15    1   1.112600   1.109597   0.142052     1.0250   0
   -3   15    2   3.108296   2.679190   0.116067     1.0255   0
   -3   15    3   0.373958   0.247078   0.082754     1.0286  -2
   -3   15    4   0.060736   0.135908   0.098067     1.0344  -2
   -3   15    5  30.778659  31.153619   0.365034     1.0427   0
   -3   15    6   0.983600   0.831974   0.220806     1.0535   0
   -3   15    7   4.046844   3.951752   0.140244     1.0667   0
   -3   15    8   1.507691   1.809136   0.123331     1.0823   0
   -3   15    9   2.608469   2.572084   0.125731     1.1001   0
   -3   15   10  14.311342  13.902029   0.246550     1.1200   0
   -3   15   11  13.351281  13.491363   0.474492     1.1420   0
   -3   15   12  10.972242  10.522933   0.221750     1.1659   0
   -3   16    1   0.005701   0.163684   0.091426     1.0906  -2
   -3   16    2  12.057159  11.540207   0.298744     1.0911   0
   -3   16    3  42.808779  41.826380   0.532686     1.0940   0
   -3   16    4   2.395975   2.302173   0.197349     1.0994   0
   -3   16    5   1.069570   1.130606   0.137332     1.1072   0
   -3   16    6   4.008051   4.012842   0.139396     1.1174   0
   -3   16    7   0.229075   0.243478   0.117299     1.1299  -2
   -3   16    8   1.696053   1.620651   0.145764     1.1446   0
   -3   16    9   3.479789   3.404250   0.148820     1.1615   0
   -3   17    1   1.318836   1.191775   0.120499     1.1564   0
   -3   17    2   1.144299   1.109085   0.131427     1.1568   0
   -3   17    3   6.211074   5.736151   0.151060     1.1596   0
   -3   17    4   0.027687   0.015600   0.111315     1.1647  -2
   -2    0    6 124.977628 127.826561   2.075655     0.3002   0
   -2    0    8   0.438624   0.742516   0.340057     0.3954  -2
   -2    0   10   0.435383   0.302680   0.170260     0.4941  -2
   -2    0   12 144.697737 145.107975   1.199184     0.5946   0
   -2    0   14 125.720265 126.071315   1.051212     0.6962   0
   -2    0   16  32.330312  33.121351   0.362794     0.7983   0
   -2    0   20   0.368058   0.607888   0.164276     1.0037   0
   -2    1    1   9.240809   9.340390   0.414299     0.1535   0
   -2    1    2  89.500068  89.217066   1.175567     0.1642   0
   -2    1    5 1399.70169 1407.54901   14.11866     0.2637   0
   -2    1    6 2313.08873 2354.73391   21.05351     0.3075   0
   -2    1    7 219.060651 224.842711   2.560307     0.3535   0
   -2    1    8  45.211623  45.163587   0.540014     0.4010   0
   -2    1    9 254.697744 253.027452   2.773481     0.4495   0
   -2    1   10  42.084353  42.219990   0.585839     0.4986   0
   -2    1   11  77.712228  77.117867   0.637489     0.5483   0
   -2    1   12  50.512903  49.862911   0.411307     0.5984   0
   -2    1   13  21.255664  20.943111   0.202853     0.6488   0
   -2    1   14   6.845455   6.902405   0.145780     0.6994   0
   -2    1   15  12.289752  12.169808   0.256103     0.7502   0
   -2    1   16   4.440991   4.633162   0.105971     0.8011   0
   -2    1   17   3.677014   3.483948   0.121795     0.8522   0
   -2    1   18   0.529111   0.658001   0.259895     0.9034  -2
   -2    1   19   1.717246   1.887538   0.109715     0.9546   0
   -2    1   20   1.690430   1.868641   0.146292     1.0060   0
   -2    1   21   6.827807   7.079354   0.182997     1.0574   0
   -2    1   22  10.499537  10.696937   0.421227     1.1088   0
   -2    1   23   0.183370   0.312008   0.119171     1.1603  -2
   -2    2    1 273.185107 273.522391   3.378953     0.1923   0
   -2    2    2 1359.19868 1365.06629   11.75119     0.2010   0
   -2    2    3   0.510624   0.431179   0.486413     0.2218  -2
   -2    2    4  76.886430  79.438729   1.473639     0.2518   0
   -2    2    6  58.661803  60.192463   1.367588     0.3286   0
   -2    2    7 149.214220 148.591587   1.913186     0.3720   0
   -2    2    8 819.262272 827.277750   6.618846     0.4174   0
   -2    2    9 435.164015 431.312140   4.358547     0.4642   0
   -2    2   10 117.580699 117.510129   1.015083     0.5119   0
   -2    2   11  26.084323  25.473310   0.246166     0.5604   0
   -2    2   12   0.891476   0.863671   0.064114     0.6095   0
   -2    2   13   5.772503   5.990974   0.158756     0.6590   0
   -2    2   14  14.756844  14.661841   0.152740     0.7089   0
   -2    2   15   0.582390   0.789957   0.074482     0.7591   0
   -2    2   16  11.005423  10.902351   0.138020     0.8095   0
   -2    2   17   1.479926   1.917954   0.175013     0.8600   0
   -2    2   18   2.303825   2.365758   0.175541     0.9108   0
   -2    2   19   2.239171   2.606485   0.163492     0.9616   0
   -2    2   20   0.386884   0.453116   0.091682     1.0126   0
   -2    2   21   0.005465   0.027537   0.108227     1.0637  -2
   -2    2   22  15.303002  15.430870   0.450044     1.1149   0
   -2    2   23   0.045336  -0.030577   0.243702     1.1661  -3
   -2    3    1 391.328310 389.680645   3.540557     0.2437   0
   -2    3    5 224.327815 234.930977   3.521917     0.3246   0
   -2    3    6  19.185875  20.055727   0.771524     0.3611   0
   -2    3    7  63.706638  62.569965   1.040331     0.4010   0
   -2    3    8  58.601640  58.381055   0.973818     0.4434   0
   -2    3    9  73.445697  75.023892   0.795333     0.4877   0
   -2    3   10  14.080102  14.071026   0.313848     0.5333   0
   -2    3   11  19.402213  19.447551   0.203973     0.5801   0
   -2    3   12  56.805745  56.593648   0.478205     0.6276   0
   -2    3   13   0.785987   0.816085   0.070898     0.6758   0
   -2    3   14  11.970931  11.779686   0.166228     0.7245   0
   -2    3   15  38.545343  38.552534   0.345513     0.7737   0
   -2    3   16   0.574463   0.469100   0.107523     0.8232   0
   -2    3   17   4.085024   4.228815   0.201205     0.8730   0
   -2    3   18   1.067628   1.378100   0.158836     0.9230   0
   -2    3   19  31.734084  32.207567   0.409867     0.9732   0
   -2    3   20   4.287794   4.372451   0.170932     1.0236   0
   -2    3   21   0.917920   0.976282   0.107315     1.0742   0
   -2    3   22   0.049561  -0.073266   0.233814     1.1248  -3
   -2    4    2 1427.03197 1446.05402   19.98805     0.3068   0
   -2    4    4  31.672354  30.969934   0.624928     0.3422   0
   -2    4    5  47.315187  47.867498   0.865127     0.3698   0
   -2    4    6  19.617909  18.819215   0.510349     0.4022   0
   -2    4    7  31.221083  31.198740   0.362122     0.4383   0
   -2    4    8 158.306978 155.820097   2.621269     0.4775   0
   -2    4    9  43.460563  43.441142   0.470524     0.5188   0
   -2    4   10   0.776831   0.787781   0.061922     0.5620   0
   -2    4   11  73.304613  72.989439   0.593984     0.6065   0
   -2    4   12  14.199355  13.777322   0.206485     0.6521   0
   -2    4   13   6.157269   6.341719   0.115459     0.6986   0
   -2    4   14  15.992073  15.761662   0.220678     0.7459   0
   -2    4   15  12.338927  12.657389   0.200533     0.7937   0
   -2    4   16  21.196244  21.164076   0.267623     0.8420   0
   -2    4   17  15.814272  16.193706   0.427739     0.8907   0
   -2    4   18   4.996614   5.523169   0.190021     0.9398   0
   -2    4   19   8.236828   7.994162   0.362202     0.9892   0
   -2    4   20   5.733966   5.553090   0.247287     1.0388   0
   -2    4   21   0.153353   0.209974   0.097635     1.0887  -2
   -2    4   22  11.165620  11.175206   0.228710     1.1387   0
   -2    5    3   0.231001   0.096003   0.309832     0.3784  -2
   -2    5    4  18.976907  17.287815   0.659009     0.3968   0
   -2    5    5 704.557355 712.010719   6.488203     0.4207   0
   -2    5    6 389.086830 390.043855   4.045514     0.4495   0
   -2    5    7  17.853884  18.773134   0.588127     0.4821   0
   -2    5    8 209.647187 211.128751   1.866465     0.5179   0
   -2    5    9 238.790910 239.337492   1.944547     0.5563   0
   -2    5   10  94.688769  94.041352   0.832198     0.5967   0
   -2    5   11   5.091534   5.264266   0.110307     0.6388   0
   -2    5   12  50.600175  49.871871   0.464956     0.6823   0
   -2    5   13   4.646309   4.689803   0.123923     0.7269   0
   -2    5   14  15.991592  16.045062   0.180165     0.7724   0
   -2    5   15   5.691913   5.618644   0.169188     0.8187   0
   -2    5   16   0.128645   0.061570   0.117139     0.8656  -2
   -2    5   17   0.512584   0.442428   0.262503     0.9131  -2
   -2    5   18   2.774244   2.720552   0.130611     0.9610   0
   -2    5   19   4.731489   4.819855   0.140420     1.0093   0
   -2    5   20   2.181083   2.120888   0.171861     1.0580   0
   -2    5   21   8.648029   8.901674   0.225574     1.1070   0
   -2    5   22   1.478225   1.383796   0.130979     1.1563   0
   -2    6    1  19.881584  20.127409   0.475052     0.4246   0
   -2    6    4  51.862960  53.518367   0.844886     0.4546   0
   -2    6    5 393.118187 391.613496   4.127485     0.4757   0
   -2    6    6 209.565499 204.602179   3.647904     0.5013   0
   -2    6    7 345.282988 348.810771   3.056096     0.5308   0
   -2    6    8   6.788216   6.535836   0.166372     0.5635   0
   -2    6    9   9.189723   9.863539   0.225142     0.5989   0
   -2    6   10   1.448283   1.438902   0.205509     0.6367   0
   -2    6   11   0.745094   0.884039   0.078306     0.6763   0
   -2    6   12  52.159400  51.773201   0.426523     0.7175   0
   -2    6   13   0.279837   0.374970   0.109155     0.7600   0
   -2    6   14  39.216167  39.565040   0.408475     0.8036   0
   -2    6   15  21.439113  21.488885   0.285992     0.8482   0
   -2    6   16   5.730306   5.702678   0.194245     0.8936   0
   -2    6   17   1.806740   1.981140   0.095779     0.9397   0
   -2    6   18   4.197293   4.091628   0.151668     0.9863   0
   -2    6   19   0.000740  -0.150180   0.266647     1.0335  -3
   -2    6   20   0.003043   0.192165   0.093810     1.0811  -2
   -2    6   21   3.867112   3.701681   0.183445     1.1290   0
   -2    7    1  25.038845  25.771558   0.431403     0.4884   0
   -2    7    2  24.749989  25.061299   0.772020     0.4918   0
   -2    7    5   0.374095   0.057314   0.479581     0.5334  -2
   -2    7    6 142.235370 141.885330   1.359188     0.5563   0
   -2    7    7  81.058287  80.508677   0.683714     0.5830   0
   -2    7    8  14.903429  15.299026   0.192405     0.6130   0
   -2    7    9  50.630686  49.749948   0.511965     0.6457   0
   -2    7   10   4.884600   4.764333   0.256871     0.6809   0
   -2    7   11  93.965516  93.354134   0.758660     0.7180   0
   -2    7   12   9.566020   9.843555   0.149364     0.7570   0
   -2    7   13   1.257040   1.397973   0.103203     0.7974   0
   -2    7   14   0.976626   1.194031   0.130547     0.8391   0
   -2    7   15  46.131849  47.617732   0.613616     0.8819   0
   -2    7   17   4.648165   4.651146   0.226230     0.9701   0
   -2    7   18  13.634113  13.330622   0.224134     1.0154   0
   -2    7   19   2.011504   2.000053   0.309912     1.0612   0
   -2    7   20   4.826030   4.479958   0.163092     1.1077   0
   -2    7   21   0.704753   0.451964   0.118675     1.1545   0
   -2    8    1  12.745738  12.688398   0.218598     0.5529   0
   -2    8    2  12.513932  12.184896   0.385930     0.5559   0
   -2    8    3   3.137457   3.039296   0.167348     0.5638   0
   -2    8    4 199.411851 200.462870   2.082199     0.5762   0
   -2    8    5  83.785514  83.447794   0.714451     0.5930   0
   -2    8    6  55.563576  54.308788   0.520318     0.6137   0
   -2    8    7   9.930639   9.800514   0.158948     0.6380   0
   -2    8    8 213.299975 210.307929   1.776223     0.6655   0
   -2    8    9 114.370289 114.759657   1.088733     0.6958   0
   -2    8   10  48.916692  48.305430   0.447100     0.7285   0
   -2    8   11   1.526994   1.611146   0.111747     0.7634   0
   -2    8   12  61.734951  62.557965   0.576447     0.8001   0
   -2    8   13  67.190102  67.162566   0.730851     0.8385   0
   -2    8   14   1.699741   1.863217   0.162804     0.8782   0
   -2    8   16   1.020616   0.832630   0.158484     0.9612   0
   -2    8   17   1.683359   1.697293   0.115667     1.0042   0
   -2    8   18   0.333624   0.493261   0.096947     1.0479   0
   -2    8   19   0.920733   0.920120   0.166276     1.0924   0
   -2    9    1   1.647269   1.595450   0.144452     0.6179   0
   -2    9    2  52.472333  52.388257   0.509149     0.6206   0
   -2    9    3  50.894135  51.393831   0.574575     0.6277   0
   -2    9    4  15.974294  15.727005   0.258327     0.6389   0
   -2    9    5  18.854146  18.684491   0.318952     0.6541   0
   -2    9    6   6.401566   6.575037   0.155572     0.6729   0
   -2    9    7 145.822828 145.177897   1.287794     0.6951   0
   -2    9    8 144.143371 143.068401   1.216720     0.7204   0
   -2    9    9  26.217130  26.130447   0.430395     0.7485   0
   -2    9   10  32.447734  31.641632   0.435771     0.7790   0
   -2    9   11   2.313211   2.413023   0.122051     0.8117   0
   -2    9   12  81.471067  82.639613   0.798869     0.8463   0
   -2    9   13   0.128959   0.060226   0.104659     0.8827  -2
   -2    9   15   4.913061   5.024292   0.264807     0.9597   0
   -2    9   16   0.020424  -0.084722   0.213830     1.0000  -3
   -2    9   17   4.180866   4.130797   0.212710     1.0414   0
   -2    9   18   1.966158   1.874897   0.169988     1.0836   0
   -2    9   19   3.706863   3.596143   0.143172     1.1267   0
   -2   10    1  99.031466  98.406907   0.897848     0.6833   0
   -2   10    2 100.471351 101.203461   0.951273     0.6858   0
   -2   10    3   8.543975   8.864297   0.258663     0.6921   0
   -2   10    4   0.210314   0.405307   0.089458     0.7023   0
   -2   10    5   1.631336   1.618283   0.280103     0.7161   0
   -2   10    6   1.948455   2.529795   0.286120     0.7334   0
   -2   10    7   0.637760   0.588863   0.147444     0.7538   0
   -2   10    8   2.157463   2.079447   0.105683     0.7772   0
   -2   10    9   9.598522   9.773665   0.162932     0.8033   0
   -2   10   10  85.309669  86.141625   0.953769     0.8318   0
   -2   10   11   0.692006   0.642401   0.112611     0.8625   0
   -2   10   12   0.786550   0.845094   0.131571     0.8952   0
   -2   10   13   0.938245   1.122029   0.089458     0.9296   0
   -2   10   14   0.767878   0.653953   0.160180     0.9656   0
   -2   10   15   1.993650   1.872913   0.217766     1.0030   0
   -2   10   16   9.612010   9.941701   0.211670     1.0417   0
   -2   10   17  18.678313  18.883696   0.511293     1.0815   0
   -2   10   18   0.449466   0.389434   0.115155     1.1222   0
   -2   11    1  19.411018  19.645957   0.327001     0.7489   0
   -2   11    2  15.674751  15.809184   0.232278     0.7512   0
   -2   11    3  77.144611  76.790179   0.755668     0.7570   0
   -2   11    4  21.154950  21.174957   0.316584     0.7664   0
   -2   11    5  91.131187  91.441604   0.802421     0.7790   0
   -2   11    6   5.621681   5.679589   0.346009     0.7949   0
   -2   11    7  11.084128  11.360091   0.170084     0.8138   0
   -2   11    8  69.979779  70.662978   0.673298     0.8355   0
   -2   11    9  45.883817  45.786164   0.542238     0.8599   0
   -2   11   10   5.225046   5.450287   0.173109     0.8865   0
   -2   11   12   5.827748   6.028638   0.158148     0.9463   0
   -2   11   13   1.781048   1.551577   0.141268     0.9789   0
   -2   11   14   4.464039   4.667163   0.228950     1.0131   0
   -2   11   15   4.860887   4.522519   0.115379     1.0489   0
   -2   11   16   3.428771   2.864491   0.259095     1.0859   0
   -2   11   17   0.081543   0.020017   0.099139     1.1241  -2
   -2   12    1   0.258758   0.462652   0.210358     0.8148  -2
   -2   12    2   0.130484   0.253143   0.278663     0.8169  -2
   -2   12    3  78.152680  78.431982   0.810501     0.8222   0
   -2   12    4   7.704624   7.793357   0.184629     0.8308   0
   -2   12    5  95.938023  96.359493   0.941257     0.8425   0
   -2   12    6 178.923798 179.812727   1.758894     0.8573   0
   -2   12    7 123.280939 124.036381   1.209104     0.8748   0
   -2   12    8   3.003456   3.000607   0.250727     0.8951   0
   -2   12   10   5.347594   5.937916   0.271415     0.9428   0
   -2   12   11   5.736435   5.908827   0.148660     0.9700   0
   -2   12   12   0.234595   0.244742   0.088802     0.9992  -2
   -2   12   13  10.928472  10.332816   0.193429     1.0302   0
   -2   12   14   1.102602   1.157278   0.130755     1.0628   0
   -2   12   15   7.391495   7.507333   0.171092     1.0969   0
   -2   12   16   0.793117   0.812853   0.095699     1.1323   0
   -2   13    1  11.653867  11.856872   0.288840     0.8808   0
   -2   13    2  28.206090  28.835478   0.398986     0.8827   0
   -2   13    3  98.849698 100.037830   0.944121     0.8877   0
   -2   13    4  16.353178  16.910685   0.617376     0.8957   0
   -2   13    6  29.201641  29.251969   1.022539     0.9202   0
   -2   13    7  50.040868  51.454313   0.510509     0.9366   0
   -2   13    8   0.252163   0.319800   0.088722     0.9555   0
   -2   13    9   1.959768   2.109271   0.098579     0.9769   0
   -2   13   10   2.625470   2.624453   0.102051     1.0005   0
   -2   13   11  11.330488  11.099092   0.245718     1.0261   0
   -2   13   12   0.349723   0.480525   0.132147     1.0537   0
   -2   13   13   3.405947   3.466843   0.138452     1.0831   0
   -2   13   14   0.750292   0.701314   0.096275     1.1142   0
   -2   13   15  10.594326  10.367793   0.214822     1.1467   0
   -2   14    1   7.457071   7.632697   0.253319     0.9470   0
   -2   14    2  11.998821  12.042493   0.279543     0.9488   0
   -2   14    3   3.980797   4.269632   0.220054     0.9534   0
   -2   14    4   9.147929   9.563163   0.252391     0.9608   0
   -2   14    5  28.207703  29.213568   0.317192     0.9709   0
   -2   14    6  26.987161  27.655287   0.373706     0.9837   0
   -2   14    7   1.832592   1.916610   0.117699     0.9991   0
   -2   14    8   6.997818   7.235566   0.131811     1.0168   0
   -2   14    9   0.000001   0.131875   0.091042     1.0369  -2
   -2   14   10   2.928415   3.174323   0.133172     1.0592   0
   -2   14   11   1.424801   1.141662   0.183029     1.0834   0
   -2   14   12  31.730113  31.551710   0.483181     1.1096   0
   -2   14   13  24.091443  23.827346   0.377978     1.1376   0
   -2   14   14   0.425773   0.340025   0.094690     1.1672   0
   -2   15    1   1.724796   1.936163   0.114387     1.0132   0
   -2   15    2  15.783355  15.458502   0.234870     1.0149   0
   -2   15    3   0.711148   0.693250   0.114947     1.0192   0
   -2   15    4   0.284365   0.320152   0.079282     1.0262   0
   -2   15    5   4.434956   4.711612   0.167780     1.0357   0
   -2   15    6   0.568298   0.538382   0.098915     1.0477   0
   -2   15    7  42.206249  42.168949   1.133854     1.0621   0
   -2   15    8  41.950799  42.352153   1.012491     1.0788   0
   -2   15    9  54.842853  55.188491   1.255249     1.0977   0
   -2   15   10   7.937816   7.801933   0.189813     1.1188   0
   -2   15   11   0.336550   0.297864   0.102163     1.1418  -2
   -2   15   12   0.980548   1.067900   0.104547     1.1667   0
   -2   16    1   0.153822   0.169012   0.106451     1.0795  -2
   -2   16    2   1.732399   1.756606   0.114179     1.0811   0
   -2   16    3   0.095034   0.134884   0.104579     1.0852  -2
   -2   16    4   0.802838   0.920040   0.128947     1.0917   0
   -2   16    5   0.530019   0.483693   0.109843     1.1006   0
   -2   16    6   1.858416   1.706541   0.098035     1.1119   0
   -2   16    7   5.588297   5.304859   0.187573     1.1255   0
   -2   16    8   2.888269   2.642677   0.123955     1.1413   0
   -2   16    9   1.265665   1.235184   0.102307     1.1592   0
   -2   17    1   1.819260   1.791631   0.096723     1.1459   0
   -2   17    2  20.299043  19.881963   0.342553     1.1474   0
   -2   17    3  18.697312  18.223199   0.322680     1.1512   0
   -2   17    4   0.443721   0.376010   0.096915     1.1574   0
   -1    0   11  33.983823  33.486320   0.367978     0.5534   0
   -1    0   13   0.625792   0.678674   0.098227     0.6567   0
   -1    0   15  13.174222  12.955045   0.405339     0.7601   0
   -1    0   17   1.627165   1.658844   0.225318     0.8637   0
   -1    0   21  51.401744  49.283856   0.757844     1.0710   0
   -1    1    1 1871.66485 1818.78382   13.46778     0.1005   0
   -1    1    3 5091.62309 5001.68350   49.31554     0.1643   0
   -1    1    5 583.879051 588.802680   6.646431     0.2560   0
   -1    1    6 1914.94142 1934.22685   18.55233     0.3048   0
   -1    1    7 206.448468 205.019790   2.007621     0.3545   0
   -1    1    8  44.682120  44.125480   0.641857     0.4047   0
   -1    1    9 221.381352 223.645880   2.802762     0.4554   0
   -1    1   10   0.781432   0.834742   0.074738     0.5063   0
   -1    1   11  10.582375  10.514228   0.148564     0.5574   0
   -1    1   12  42.723945  42.982250   0.353785     0.6087   0
   -1    1   13  20.496310  20.445178   0.206021     0.6601   0
   -1    1   14  34.170340  34.127617   0.283143     0.7115   0
   -1    1   15   2.324240   2.375630   0.083698     0.7631   0
   -1    1   16  23.211846  23.230211   0.273703     0.8146   0
   -1    1   17   2.318344   2.579540   0.110531     0.8663   0
   -1    1   18   0.963882   0.897896   0.142868     0.9179   0
   -1    1   19  33.840090  34.215300   0.427643     0.9696   0
   -1    1   20   1.548776   1.484007   0.091730     1.0214   0
   -1    1   21   0.286259   0.197685   0.087394     1.0731  -2
   -1    1   22  12.595620  11.947930   0.297672     1.1249   0
   -1    2    1 244.227000 240.921534   3.224613     0.1534   0
   -1    2    5 762.435793 775.628392   6.571133     0.2810   0
   -1    2    6  31.882168  31.650432   0.670258     0.3261   0
   -1    2    7  11.030254  10.378561   0.426523     0.3729   0
   -1    2    8   4.925106   5.242442   0.227830     0.4210   0
   -1    2    9 175.288817 173.412559   3.575710     0.4699   0
   -1    2   10  83.743055  84.198854   0.807013     0.5194   0
   -1    2   11  85.341315  84.731188   0.708883     0.5693   0
   -1    2   12  13.167261  12.821185   0.140932     0.6196   0
   -1    2   13  52.527693  52.607143   0.459116     0.6702   0
   -1    2   14   4.570160   4.602473   0.091474     0.7209   0
   -1    2   15   2.698005   2.705911   0.075666     0.7718   0
   -1    2   16   0.038871   0.140276   0.084466     0.8228  -2
   -1    2   17   1.005604   1.018203   0.114835     0.8740   0
   -1    2   18   3.305788   3.515260   0.137284     0.9252   0
   -1    2   19  18.782500  19.020020   0.296696     0.9765   0
   -1    2   20   4.259222   4.345506   0.183285     1.0279   0
   -1    2   21   7.801120   8.107701   0.274423     1.0794   0
   -1    2   22   2.872460   2.597892   0.182277     1.1309   0
   -1    3    1   0.540963   0.613360   0.181557     0.2143   0
   -1    3    4  39.146860  39.025186   0.627873     0.2817   0
   -1    3    5  17.977671  17.710386   0.641745     0.3183   0
   -1    3    6  81.956051  84.148772   1.455926     0.3587   0
   -1    3    7 105.626257 104.481307   1.048396     0.4018   0
   -1    3    8 116.277334 117.282763   1.037499     0.4468   0
   -1    3    9   7.217266   7.147692   0.245846     0.4932   0
   -1    3   10  19.878343  19.722599   0.280823     0.5405   0
   -1    3   11   8.159489   8.070292   0.116835     0.5887   0
   -1    3   12  10.815304  10.702729   0.129043     0.6374   0
   -1    3   13   1.965344   2.017157   0.072674     0.6867   0
   -1    3   14   6.556777   6.575053   0.123331     0.7363   0
   -1    3   15   0.093494   0.016000   0.069042     0.7862  -2
   -1    3   16 111.370183 112.449676   0.885207     0.8363   0
   -1    3   17   0.860102   0.904328   0.107347     0.8867   0
   -1    3   18   3.038257   3.320183   0.086818     0.9373   0
   -1    3   19   0.304489   0.288088   0.073442     0.9879   0
   -1    3   20   1.557626   1.606266   0.145220     1.0388   0
   -1    3   21   0.026352   0.111987   0.070402     1.0897  -2
   -1    3   22   2.724544   2.620821   0.129699     1.1407   0
   -1    4    2  17.610274  17.271814   0.374250     0.2881   0
   -1    4    3   3.097399   3.024128   0.373210     0.3069   0
   -1    4    4   0.484869   0.709971   0.426379     0.3328  -2
   -1    4    5   0.144553   0.508397   0.237590     0.3643  -2
   -1    4    6 109.401081 111.394449   1.078988     0.4001   0
   -1    4    7  23.693311  22.936283   0.523182     0.4391   0
   -1    4    8  72.565853  72.195018   0.699826     0.4806   0
   -1    4    9   0.889598   0.749572   0.241622     0.5240   0
   -1    4   10  15.287383  15.108397   0.185221     0.5688   0
   -1    4   11  20.760602  20.261173   0.234774     0.6147   0
   -1    4   12   8.288916   8.219992   0.173589     0.6616   0
   -1    4   13  62.181320  62.306278   0.497021     0.7091   0
   -1    4   14  30.505516  30.722248   0.337225     0.7573   0
   -1    4   15   1.095583   1.134526   0.075682     0.8059   0
   -1    4   16   0.293983   0.280695   0.138020     0.8549  -2
   -1    4   17  12.741857  13.026902   0.197957     0.9042   0
   -1    4   18  11.166257  11.141845   0.187221     0.9538   0
   -1    4   19  18.859702  19.174424   0.312808     1.0037   0
   -1    4   20   0.005151  -0.083122   0.214998     1.0537  -3
   -1    4   21   0.827259   0.738883   0.099635     1.1040   0
   -1    4   22   0.427449   0.496221   0.105475     1.1544   0
   -1    5    3 201.197115 195.597142   2.088823     0.3667   0
   -1    5    4  54.593011  52.243134   0.792453     0.3886   0
   -1    5    5 307.960864 308.753717   2.538531     0.4159   0
   -1    5    6 275.911618 274.071206   2.365694     0.4476   0
   -1    5    7  68.145501  67.703700   0.821414     0.4828   0
   -1    5    8   9.415716   9.662206   0.289336     0.5208   0
   -1    5    9 245.625604 243.091191   1.959780     0.5611   0
   -1    5   10   2.485075   2.624709   0.067234     0.6032   0
   -1    5   11   0.370994   0.415819   0.072146     0.6467   0
   -1    5   12   1.575166   1.635131   0.075282     0.6914   0
   -1    5   13  18.580179  18.830895   0.227606     0.7370   0
   -1    5   14   0.793714   0.822758   0.090354     0.7834   0
   -1    5   15   0.823565   0.939001   0.091170     0.8305   0
   -1    5   16   5.817441   5.850154   0.170420     0.8781   0
   -1    5   17   5.291705   5.394158   0.145652     0.9262   0
   -1    5   18   0.698588   0.747220   0.116867     0.9747   0
   -1    5   19  13.929911  13.661831   0.399739     1.0236   0
   -1    5   20   0.266742   0.361674   0.089826     1.0727   0
   -1    5   21   1.932529   1.852689   0.151748     1.1221   0
   -1    6    1  88.269233  87.450939   0.870919     0.4084   0
   -1    6    2 765.060451 764.650503   6.228948     0.4154   0
   -1    6    3 1233.23472 1210.52623   11.50789     0.4286   0
   -1    6    4 279.469817 283.364250   2.465809     0.4475   0
   -1    6    6   6.999135   7.207341   0.488205     0.4996   0
   -1    6    7  27.236220  26.513977   0.447500     0.5314   0
   -1    6    8  54.976272  54.814721   0.556655     0.5662   0
   -1    6    9  22.693643  22.307946   0.237126     0.6034   0
   -1    6   10   3.255502   3.386521   0.082546     0.6427   0
   -1    6   11  41.700766  41.393568   0.348761     0.6837   0
   -1    6   12  67.288883  67.048163   0.529374     0.7261   0
   -1    6   13   0.597577   0.608336   0.104659     0.7697   0
   -1    6   14   3.220677   3.189124   0.108083     0.8142   0
   -1    6   15   8.834323   9.183649   0.235014     0.8596   0
   -1    6   16   2.426729   2.240395   0.220694     0.9057   0
   -1    6   17   1.889514   1.990724   0.175157     0.9524   0
   -1    6   18   1.188511   1.292498   0.080930     0.9997   0
   -1    6   19  19.443751  19.150743   0.307864     1.0473   0
   -1    6   20  20.982214  19.928364   0.760420     1.0954   0
   -1    6   21  17.883298  17.344936   0.476461     1.1438   0
   -1    7    1 587.285198 587.548247   6.806883     0.4744   0
   -1    7    2 228.807292 230.553261   3.282998     0.4804   0
   -1    7    4 452.461764 454.290344   4.113516     0.5084   0
   -1    7    6 255.646274 257.619573   3.018175     0.5548   0
   -1    7    7   1.533441   1.489607   0.201749     0.5836   0
   -1    7    8  46.869557  47.315164   0.431643     0.6154   0
   -1    7    9   0.253443   0.289080   0.074834     0.6499   0
   -1    7   10   0.658607   0.767540   0.071458     0.6865   0
   -1    7   11   0.379415   0.446812   0.073586     0.7250   0
   -1    7   12  19.080824  19.228666   0.224934     0.7651   0
   -1    7   13   0.715191   0.662881   0.074658     0.8066   0
   -1    7   14  10.148334  10.373953   0.163556     0.8492   0
   -1    7   15   8.471488   8.988812   0.304712     0.8929   0
   -1    7   16   8.362130   8.636947   0.130371     0.9373   0
   -1    7   17  14.802772  14.606880   0.220518     0.9825   0
   -1    7   18   2.820543   2.838827   0.153604     1.0284   0
   -1    7   19   6.158137   6.280501   0.159076     1.0748   0
   -1    7   20  20.612557  20.391736   0.445132     1.1217   0
   -1    8    1  26.386308  26.968389   0.458316     0.5406   0
   -1    8    2 141.590290 144.529560   2.232443     0.5458   0
   -1    8    4 136.505055 137.125525   1.291730     0.5707   0
   -1    8    5 458.802815 454.098339   3.658912     0.5896   0
   -1    8    6 105.774977 107.214019   0.887303     0.6124   0
   -1    8    7  68.664160  68.250114   0.707171     0.6385   0
   -1    8    8  22.908780  22.200904   0.313384     0.6678   0
   -1    8    9 153.296899 153.334751   1.370852     0.6996   0
   -1    8   10  70.487650  69.570149   0.647009     0.7338   0
   -1    8   11   6.257436   6.522075   0.149796     0.7700   0
   -1    8   12   0.017893   0.082882   0.079570     0.8078  -2
   -1    8   13   0.016723  -0.050753   0.201605     0.8472  -3
   -1    8   14   0.896523   0.858791   0.133396     0.8879   0
   -1    8   15   5.061552   5.149223   0.131843     0.9297   0
   -1    8   16   5.486857   5.343772   0.167796     0.9725   0
   -1    8   17   0.630756   0.611312   0.082594     1.0161   0
   -1    8   18   2.767536   2.773737   0.173861     1.0605   0
   -1    8   19   1.063927   0.944185   0.114163     1.1056   0
   -1    8   20   4.560008   4.661515   0.202885     1.1512   0
   -1    9    1   2.126403   2.108919   0.164404     0.6069   0
   -1    9    2  32.924186  32.595417   0.339529     0.6116   0
   -1    9    3  15.830509  16.070182   0.291288     0.6207   0
   -1    9    4  35.044160  34.688272   0.470796     0.6339   0
   -1    9    5   6.617047   6.506299   0.246182     0.6510   0
   -1    9    6  22.460648  22.300266   0.312584     0.6716   0
   -1    9    7 151.165558 150.141707   1.340115     0.6956   0
   -1    9    8   1.119090   1.154126   0.098227     0.7225   0
   -1    9    9   4.234634   4.168062   0.135860     0.7521   0
   -1    9   10  31.186445  31.330104   0.340153     0.7839   0
   -1    9   11   2.601967   2.818202   0.096419     0.8179   0
   -1    9   12  27.073156  27.326638   0.398570     0.8537   0
   -1    9   13   0.431975   0.458764   0.278807     0.8910  -2
   -1    9   14  11.024239  11.007649   0.308344     0.9298   0
   -1    9   15   0.056819   0.136644   0.090178     0.9698  -2
   -1    9   16   8.050932   7.940561   0.138468     1.0109   0
   -1    9   17   1.750698   1.819360   0.196309     1.0529   0
   -1    9   18   4.069920   3.845749   0.247030     1.0958   0
   -1    9   19   1.573505   1.481591   0.119635     1.1395   0
   -1   10    1   1.300440   1.469527   0.110803     0.6734   0
   -1   10    2   2.412880   2.285900   0.107075     0.6776   0
   -1   10    3   0.392755   0.479405   0.200613     0.6858  -2
   -1   10    4   0.073714  -0.050209   0.232246     0.6978  -3
   -1   10    5   8.234065   8.547137   0.281543     0.7133   0
   -1   10    6  20.446850  20.281493   0.359209     0.7322   0
   -1   10    7   0.985081   0.966665   0.147444     0.7543   0
   -1   10    8   4.487241   4.703132   0.222918     0.7792   0
   -1   10    9  31.211554  30.775049   0.389818     0.8066   0
   -1   10   10   6.070786   6.144594   0.125299     0.8365   0
   -1   10   11   1.931448   1.885842   0.106915     0.8683   0
   -1   10   12   1.043344   0.971850   0.127219     0.9021   0
   -1   10   13   4.123069   4.315953   0.117699     0.9375   0
   -1   10   14  21.835670  21.729211   0.273927     0.9745   0
   -1   10   15   5.177008   5.422687   0.152276     1.0127   0
   -1   10   16   1.125609   1.028267   0.095411     1.0521   0
   -1   10   17  25.749814  24.673129   0.374218     1.0926   0
   -1   10   18   2.321734   2.474529   0.142980     1.1340   0
   -1   11    1  39.464350  40.044573   0.398266     0.7399   0
   -1   11    2  15.688520  15.805088   0.495357     0.7438   0
   -1   11    3   2.818970   2.997999   0.351417     0.7512   0
   -1   11    4  18.081373  18.608969   0.320760     0.7622   0
   -1   11    5  33.656893  33.992574   0.555167     0.7764   0
   -1   11    6   0.401537   0.610960   0.254023     0.7939  -2
   -1   11    7   9.986844   9.721456   0.272647     0.8142   0
   -1   11    8   7.823409   8.023411   0.333145     0.8373   0
   -1   11    9  20.171723  20.575421   0.247351     0.8630   0
   -1   11   10   2.458127   2.904620   0.148020     0.8909   0
   -1   11   11   8.142843   8.159031   0.194821     0.9209   0
   -1   11   12   1.640140   1.632219   0.144980     0.9528   0
   -1   11   13   8.124225   8.255049   0.356889     0.9864   0
   -1   11   14  19.801297  20.075088   0.302024     1.0216   0
   -1   11   15  10.583493  10.486740   0.174229     1.0581   0
   -1   11   16   0.065864   0.112787   0.119667     1.0959  -2
   -1   11   17   4.718458   4.468101   0.141860     1.1348   0
   -1   12    1  11.404435  11.690787   0.185941     0.8065   0
   -1   12    2 168.363024 170.583685   1.597338     0.8100   0
   -1   12    3  45.475189  45.513997   0.531422     0.8169   0
   -1   12    4  25.891719  26.057485   0.270871     0.8270   0
   -1   12    5   8.942309   9.166241   0.184629     0.8401   0
   -1   12    6  16.436836  16.625557   0.318776     0.8563   0
   -1   12    7   8.792664   9.034782   0.207045     0.8752   0
   -1   12    8  30.380011  30.666086   0.616896     0.8967   0
   -1   12    9   1.678619   1.877665   0.139012     0.9207   0
   -1   12   10  14.218079  14.503885   0.410363     0.9469   0
   -1   12   11  32.230542  32.575096   0.534526     0.9752   0
   -1   12   12  15.526254  15.341587   0.279303     1.0054   0
   -1   12   13   0.668609   0.621376   0.096755     1.0373   0
   -1   12   14   2.249061   2.548051   0.122387     1.0708   0
   -1   12   15   0.663392   0.388634   0.106787     1.1057   0
   -1   12   16   2.016242   1.894402   0.104179     1.1419   0
   -1   13    1  48.118417  48.407033   0.532030     0.8731   0
   -1   13    2  23.840605  24.553606   0.340537     0.8764   0
   -1   13    3  24.538575  24.984657   0.363850     0.8828   0
   -1   13    4 251.043394 255.870727   2.839115     0.8921   0
   -1   13    6   0.950082   0.789925   0.578879     0.9193  -2
   -1   13    7   0.418976   0.418155   0.119075     0.9370   0
   -1   13    8  17.389498  17.510060   0.308728     0.9571   0
   -1   13    9   8.696838   9.118352   0.179269     0.9796   0
   -1   13   10   7.178071   7.024937   0.155444     1.0043   0
   -1   13   11   2.697738   2.600020   0.110483     1.0310   0
   -1   13   12   0.789657   0.888967   0.179989     1.0596   0
   -1   13   13   5.228689   5.319708   0.146612     1.0899   0
   -1   13   14   3.331291   3.256966   0.117235     1.1218   0
   -1   13   15   0.957055   0.926664   0.107395     1.1552   0
   -1   14    1   6.783187   7.143420   0.125475     0.9398   0
   -1   14    2 125.414916 126.883176   1.227216     0.9429   0
   -1   14    3  28.885059  29.099325   0.510525     0.9488   0
   -1   14    4  24.912941  26.326932   0.447308     0.9575   0
   -1   14    5  58.819777  59.579966   0.799685     0.9689   0
   -1   14    6  25.227155  25.205943   0.488061     0.9829   0
   -1   14    7  15.769946  16.284108   0.378890     0.9994   0
   -1   14    8   0.421554   0.517886   0.096067     1.0183   0
   -1   14    9  17.062341  17.031968   0.252615     1.0395   0
   -1   14   10   4.798567   4.588377   0.140532     1.0628   0
   -1   14   11   8.676879   8.746102   0.245750     1.0881   0
   -1   14   12   0.448117   0.492109   0.101027     1.1152   0
   -1   14   13   1.787321   1.740270   0.101987     1.1441   0
   -1   15    1   0.188349   0.395642   0.093794     1.0065   0
   -1   15    2   7.029304   6.990056   0.143716     1.0094   0
   -1   15    3   3.600365   3.550221   0.107779     1.0149   0
   -1   15    4  21.813754  21.796093   0.527342     1.0230   0
   -1   15    5  41.093907  40.520265   0.577759     1.0337   0
   -1   15    6  50.514263  49.193773   0.651057     1.0469   0
   -1   15    7  25.253550  25.200503   0.382474     1.0624   0
   -1   15    9   1.399554   1.372996   0.113027     1.1002   0
   -1   15   10  31.834707  32.231727   0.705667     1.1222   0
   -1   15   11   5.910606   5.708022   0.265719     1.1462   0
   -1   16    1   0.005487  -0.022641   0.205893     1.0733  -3
   -1   16    2   2.991211   2.962670   0.102659     1.0760   0
   -1   16    3   0.038841   0.108099   0.088418     1.0811  -2
   -1   16    4   1.716130   1.856465   0.137956     1.0888   0
   -1   16    5   1.750169   1.491383   0.189941     1.0988   0
   -1   16    6   5.878688   5.942428   0.147076     1.1112   0
   -1   16    7   1.335566   1.392517   0.161188     1.1258   0
   -1   16    8  20.392031  19.653637   0.351129     1.1427   0
   -1   16    9   2.061987   1.952547   0.165380     1.1616   0
   -1   17    1   0.494590   0.420059   0.094290     1.1400   0
   -1   17    2   8.184688   7.264767   0.199237     1.1426   0
   -1   17    3   2.294948   2.284156   0.120627     1.1474   0
   -1   17    4   0.864394   0.832038   0.118051     1.1546   0
   -1   17    5   0.628668   0.549342   0.112915     1.1641   0
    0    0    4 457.053103 474.465274   7.115963     0.2079   0
    0    0    6   2.169429   1.605514   0.261559     0.3118   0
    0    0   10   4.949942   4.941202   0.226246     0.5197   0
    0    0   12  29.849806  30.133752   0.474748     0.6237   0
    0    0   14   5.704078   5.484784   0.144836     0.7276   0
    0    0   16 203.320750 204.960589   1.729229     0.8316   0
    0    0   18 103.835405 104.278262   0.986458     0.9355   0
    0    0   22   4.203652   3.342184   0.680994     1.1434   0
    0    1    1 270.393850 267.376630   2.329261     0.0847   0
    0    1    4 139.310048 136.497349   1.677068     0.2184   0
    0    1    5  17.798190  17.708466   0.315096     0.2683   0
    0    1    6 417.623385 430.510518   3.948600     0.3189   0
    0    1    7  51.444908  51.175745   0.808613     0.3699   0
    0    1    8  13.808817  14.272375   0.293224     0.4211   0
    0    1    9  19.251635  19.225305   0.320952     0.4725   0
    0    1   10  25.308876  25.042578   0.254103     0.5240   0
    0    1   11   8.067738   7.965601   0.145044     0.5756   0
    0    1   12  39.005424  38.855902   0.314664     0.6273   0
    0    1   13  48.255085  47.596931   0.436683     0.6790   0
    0    1   14   1.832959   1.888098   0.074050     0.7307   0
    0    1   15   1.904766   2.033573   0.087282     0.7825   0
    0    1   16  18.986148  19.377149   0.205269     0.8343   0
    0    1   17  45.732585  46.141533   0.540590     0.8861   0
    0    1   18  25.170561  25.618114   0.341065     0.9379   0
    0    1   19   7.257638   7.662937   0.163076     0.9898   0
    0    1   20  27.705065  27.705368   0.298872     1.0416   0
    0    1   21   2.381778   2.323533   0.158740     1.0935   0
    0    1   22   0.436895   0.413899   0.147076     1.1454  -2
    0    2    3 1217.49671 1197.79149    9.74640     0.2055   0
    0    2    4 129.418408 133.671994   2.204522     0.2473   0
    0    2    5 230.714196 229.486033   3.962552     0.2923   0
    0    2    6 648.165617 675.339355   6.612126     0.3394   0
    0    2    7 225.189844 228.903618   1.779919     0.3877   0
    0    2    8  70.083230  70.168725   0.654929     0.4368   0
    0    2    9  61.105534  61.608820   0.640225     0.4865   0
    0    2   10  86.377838  86.104664   0.740787     0.5367   0
    0    2   11 101.005433 101.161220   0.785125     0.5872   0
    0    2   12   2.725169   2.813354   0.080338     0.6379   0
    0    2   13   1.404200   1.512456   0.075266     0.6888   0
    0    2   14  17.331890  17.270854   0.175653     0.7398   0
    0    2   15   3.523285   3.603359   0.110723     0.7910   0
    0    2   16   0.402001   0.577375   0.102211     0.8423   0
    0    2   17  25.297632  25.132501   0.307304     0.8936   0
    0    2   18  11.941091  12.267043   0.225206     0.9451   0
    0    2   19   0.000085   0.006336   0.068562     0.9965  -2
    0    2   20   1.077802   1.161151   0.085746     1.0481   0
    0    2   21   3.610882   3.522365   0.121075     1.0996   0
    0    2   22   3.904083   3.552093   0.206517     1.1512   0
    0    3    2 125.283865 124.975606   1.241217     0.2261   0
    0    3    3 367.474789 356.438171   4.014858     0.2542   0
    0    3    4 102.916982 103.028149   1.191631     0.2890   0
    0    3    5 431.116777 434.142614   3.518108     0.3284   0
    0    3    6 107.076392 106.233673   1.026251     0.3709   0
    0    3    7  15.652221  15.925459   0.373594     0.4155   0
    0    3    8  15.122050  15.837136   0.315448     0.4617   0
    0    3    9   0.122637   0.081874   0.086578     0.5090  -2
    0    3   10   0.186446   0.246630   0.082898     0.5572  -2
    0    3   11   9.753494   9.817682   0.110435     0.6059   0
    0    3   12   7.124322   7.304672   0.122499     0.6552   0
    0    3   13 100.307832  99.055564   0.750212     0.7049   0
    0    3   14  33.004004  32.684539   0.296360     0.7548   0
    0    3   15   9.025690   9.363158   0.177413     0.8050   0
    0    3   16   1.883019   2.178841   0.168340     0.8555   0
    0    3   17   2.843518   2.910669   0.199589     0.9061   0
    0    3   18   0.090760   0.125939   0.073266     0.9568  -2
    0    3   19   2.820164   3.011103   0.093666     1.0077   0
    0    3   20   0.050693   0.031777   0.069602     1.0587  -2
    0    3   21   0.373278   0.352473   0.085842     1.1098   0
    0    3   22   0.169646   0.189925   0.140740     1.1609  -2
    0    4    1   2.322033   2.335117   0.213302     0.2727   0
    0    4    2  58.849428  59.297079   0.872231     0.2871   0
    0    4    3 308.629557 301.996740   4.061755     0.3098   0
    0    4    4   3.187753   2.929341   0.330089     0.3389   0
    0    4    5  88.146413  88.634810   1.249857     0.3731   0
    0    4    6 117.639985 122.060649   1.787391     0.4110   0
    0    4    7 230.140754 229.722840   2.211098     0.4517   0
    0    4    8   5.842665   5.833753   0.197093     0.4945   0
    0    4    9   0.268649   0.340633   0.089506     0.5389   0
    0    4   10  38.028651  37.456665   0.310728     0.5846   0
    0    4   11  15.810428  15.658972   0.152308     0.6313   0
    0    4   12   3.769181   3.684449   0.093506     0.6787   0
    0    4   13  29.617905  29.275330   0.253735     0.7268   0
    0    4   14  12.956365  13.163114   0.183749     0.7753   0
    0    4   15  39.036404  38.629656   0.342745     0.8243   0
    0    4   16   8.927657   9.210962   0.222678     0.8736   0
    0    4   17   1.012906   1.186415   0.096931     0.9232   0
    0    4   18   8.156533   8.162807   0.150516     0.9731   0
    0    4   19   0.015597  -0.071026   0.225958     1.0231  -3
    0    4   20   0.107801   0.268791   0.078690     1.0734   0
    0    4   21   0.308040   0.371306   0.110467     1.1238   0
    0    5    1  96.882346  98.889960   1.348195     0.3386   0
    0    5    2  44.873801  43.752830   1.034219     0.3504   0
    0    5    3 105.326327 105.640217   1.061852     0.3691   0
    0    5    4  35.166423  34.723153   0.439884     0.3939   0
    0    5    5 113.000781 113.526665   1.195455     0.4236   0
    0    5    6 255.700677 259.976435   2.877276     0.4574   0
    0    5    7   0.051518   0.468828   0.191381     0.4943  -2
    0    5    8  11.930333  11.768053   0.191061     0.5337   0
    0    5    9  35.246255  35.206526   0.355497     0.5751   0
    0    5   10 110.904620 110.079374   0.960969     0.6181   0
    0    5   11  19.789880  19.491392   0.180629     0.6624   0
    0    5   12  89.354574  88.200879   0.698082     0.7078   0
    0    5   13   5.031913   5.148935   0.124275     0.7540   0
    0    5   14   1.493955   1.505288   0.074098     0.8009   0
    0    5   15   7.254089   7.349489   0.263367     0.8484   0
    0    5   16  32.374213  33.149832   0.484973     0.8964   0
    0    5   17   0.038876   0.227110   0.066290     0.9448   0
    0    5   18   0.625068   0.563183   0.100883     0.9936   0
    0    5   19   4.693019   4.562104   0.178181     1.0427   0
    0    5   20   0.730223   0.727235   0.080146     1.0920   0
    0    5   21   3.662045   3.357832   0.265031     1.1416   0
    0    6    1  51.812894  52.505860   0.551727     0.4048   0
    0    6    2  10.508393  10.998465   0.273591     0.4147   0
    0    6    3   0.710855   0.768276   0.258855     0.4307  -2
    0    6    6   0.000697  -0.008768   0.610464     0.5084  -3
    0    6    7  65.235898  65.335478   0.552127     0.5418   0
    0    6    8  31.604093  32.280209   0.329593     0.5780   0
    0    6    9   5.342495   5.505297   0.088002     0.6164   0
    0    6   10   0.105929   0.128387   0.056721     0.6568  -2
    0    6   11   7.567906   7.367954   0.101123     0.6986   0
    0    6   12   7.005214   7.138028   0.107699     0.7418   0
    0    6   13   5.703448   5.827529   0.133940     0.7860   0
    0    6   14  12.887609  13.008262   0.245526     0.8311   0
    0    6   15  10.342147  10.635688   0.150260     0.8769   0
    0    6   16  65.649421  68.028669   0.688722     0.9234   0
    0    6   17   0.340957   0.388138   0.081170     0.9705   0
    0    6   18  37.671823  37.651070   0.556271     1.0181   0
    0    6   19  20.213787  19.767560   0.354521     1.0660   0
    0    6   20  26.615818  26.084686   0.484813     1.1143   0
    0    6   21   7.198979   7.562375   0.473132     1.1630   0
    0    7    1 660.445008 668.278370   5.920028     0.4713   0
    0    7    2 518.005061 520.610487   4.472710     0.4798   0
    0    7    3 370.986768 373.870629   4.289393     0.4937   0
    0    7    4  78.355828  78.386221   0.787877     0.5125   0
    0    7    5   0.118334   0.549406   0.297576     0.5357  -2
    0    7    6   0.040555  -0.072242   0.569183     0.5627  -3
    0    7    7  15.509167  15.230720   0.220598     0.5931   0
    0    7    8   0.916289   1.039675   0.096291     0.6263   0
    0    7    9   0.389302   0.459676   0.064722     0.6620   0
    0    7   10  21.236810  21.263279   0.258775     0.6997   0
    0    7   11   3.185264   3.125922   0.083554     0.7391   0
    0    7   12   0.053585   0.066130   0.065634     0.7800  -2
    0    7   13  18.109855  18.395844   0.211142     0.8222   0
    0    7   14  19.384027  19.850122   0.335977     0.8654   0
    0    7   15   2.185139   2.120056   0.155492     0.9095   0
    0    7   16   0.856970   1.096541   0.092642     0.9544   0
    0    7   17 119.301381 118.820724   1.472983     1.0000   0
    0    7   18  56.289062  56.034273   0.565711     1.0463   0
    0    7   19   0.788547   0.796661   0.093122     1.0930   0
    0    7   20  20.025101  19.017780   0.461420     1.1402   0
    0    8    1 206.428724 208.528682   1.855825     0.5378   0
    0    8    2 170.692497 174.590190   3.178452     0.5453   0
    0    8    3   1.914553   1.988756   0.152612     0.5576   0
    0    8    4  23.376326  23.810546   0.331801     0.5743   0
    0    8    5   7.461552   7.434195   0.160996     0.5951   0
    0    8    6  67.169927  66.056137   0.582655     0.6195   0
    0    8    7   3.305660   3.270662   0.095042     0.6473   0
    0    8    8   6.235627   6.141441   0.100547     0.6778   0
    0    8    9  27.709491  27.756570   0.271367     0.7109   0
    0    8   10   7.523096   7.791485   0.144676     0.7461   0
    0    8   11  42.421676  41.872141   0.414171     0.7832   0
    0    8   12   5.593921   5.788648   0.142388     0.8219   0
    0    8   13  24.432450  24.658248   0.237062     0.8620   0
    0    8   14  22.024143  22.829560   0.447900     0.9034   0
    0    8   15  26.270717  25.935722   0.355033     0.9457   0
    0    8   16   0.355999   0.381642   0.069586     0.9890   0
    0    8   17   6.686521   6.575197   0.130899     1.0331   0
    0    8   18   1.872088   1.606522   0.189365     1.0779   0
    0    8   19  10.733069  10.345232   0.224070     1.1233   0
    0    9    1   8.396790   8.366156   0.219702     0.6045   0
    0    9    2  15.529273  15.620347   0.226614     0.6112   0
    0    9    3  20.038686  19.681957   0.231734     0.6221   0
    0    9    4  89.531538  89.722039   0.894664     0.6371   0
    0    9    5   0.049410   0.190373   0.178933     0.6559  -2
    0    9    6  98.550065  97.672968   0.826310     0.6782   0
    0    9    7  99.265456  99.652220   0.873367     0.7036   0
    0    9    8  12.561062  12.381078   0.208469     0.7318   0
    0    9    9  50.556032  50.042276   0.595040     0.7626   0
    0    9   10   0.715838   0.924632   0.084370     0.7955   0
    0    9   11  12.004746  12.240290   0.152180     0.8304   0
    0    9   12   4.562800   4.741533   0.112963     0.8670   0
    0    9   13  26.521880  26.280531   0.345977     0.9051   0
    0    9   14  44.460491  45.826965   0.557919     0.9445   0
    0    9   15   2.788906   2.601492   0.122579     0.9851   0
    0    9   16   0.644422   0.567775   0.073890     1.0268   0
    0    9   17   0.199025   0.117267   0.080818     1.0693  -2
    0    9   18   0.056479  -0.002320   0.256247     1.1126  -3
    0    9   19   4.545719   4.240591   0.170612     1.1567   0
    0   10    0   5.026630   5.066757   0.197125     0.6692   0
    0   10    1   0.260157   0.448764   0.139844     0.6712   0
    0   10    2   1.052699   1.242705   0.125891     0.6772   0
    0   10    3   2.240140   2.432576   0.107571     0.6871   0
    0   10    4 110.082149 108.346689   0.890663     0.7007   0
    0   10    5  12.991824  12.869058   0.250647     0.7179   0
    0   10    6   8.942046   9.094367   0.215494     0.7383   0
    0   10    7  17.970233  18.146237   0.365274     0.7617   0
    0   10    8   0.970496   0.929064   0.153572     0.7878   0
    0   10    9   3.926913   3.982921   0.107059     0.8164   0
    0   10   10   1.779556   1.874993   0.144324     0.8473   0
    0   10   11   2.722553   2.866859   0.111971     0.8801   0
    0   10   12   9.232917   9.416264   0.197525     0.9148   0
    0   10   13   1.916491   2.064438   0.094930     0.9510   0
    0   10   14   9.798523   9.577244   0.204965     0.9886   0
    0   10   15   3.444697   3.767779   0.183189     1.0274   0
    0   10   16  14.969240  14.624208   0.290248     1.0674   0
    0   10   17   1.238856   1.175071   0.154148     1.1084   0
    0   10   18   1.813907   1.589386   0.129411     1.1502   0
    0   11    1   1.641239   1.623563   0.150388     0.7379   0
    0   11    2   1.693742   1.584154   0.124451     0.7434   0
    0   11    3  26.309827  26.057325   0.427995     0.7524   0
    0   11    4  25.021939  25.391868   0.434587     0.7649   0
    0   11    5  63.373259  63.424707   0.665762     0.7806   0
    0   11    6  37.399721  37.889636   0.417531     0.7994   0
    0   11    7   8.704099   8.928699   0.176725     0.8211   0
    0   11    8   0.697837   0.653841   0.126163     0.8454   0
    0   11    9   7.695250   7.849950   0.290360     0.8721   0
    0   11   10  21.959452  20.582621   1.208528     0.9011   0
    0   11   11  40.392581  40.834994   0.473356     0.9320   0
    0   11   12  21.871115  22.406189   0.256919     0.9648   0
    0   11   13   0.346358   0.350121   0.083618     0.9992   0
    0   11   14   5.408935   5.381069   0.205717     1.0350   0
    0   11   15   0.000157   0.028625   0.160340     1.0722  -2
    0   11   16   3.998179   4.246944   0.212966     1.1106   0
    0   11   17   0.769033   0.575839   0.113411     1.1500   0
    0   12    0   4.115500   4.283393   0.218886     0.8030   0
    0   12    1  38.339060  38.578614   0.428091     0.8047   0
    0   12    2  41.988614  42.058866   0.470412     0.8097   0
    0   12    3   0.606286   0.421611   0.229062     0.8180  -2
    0   12    4   2.208983   2.275308   0.246358     0.8295   0
    0   12    5  30.730904  30.620485   0.414139     0.8440   0
    0   12    6   0.117326   0.215878   0.252823     0.8614  -2
    0   12    7  15.390682  15.603354   0.317224     0.8816   0
    0   12    8  76.532030  77.752284   1.558297     0.9043   0
    0   12    9   2.320659   2.524258   0.119187     0.9293   0
    0   12   10   6.343470   6.387960   0.218662     0.9565   0
    0   12   11  10.722384  10.669064   0.237046     0.9857   0
    0   12   12   2.432455   2.572708   0.099907     1.0168   0
    0   12   13   0.000183   0.007952   0.085186     1.0494  -2
    0   12   14   8.771676   8.879881   0.192981     1.0836   0
    0   12   15   0.929851   0.986586   0.110675     1.1192   0
    0   12   16   0.971303   1.101373   0.096963     1.1560   0
    0   13    1 239.900866 241.543950   2.298972     0.8715   0
    0   13    2  53.929648  54.853922   0.521838     0.8761   0
    0   13    3  19.072937  19.740839   0.291192     0.8838   0
    0   13    4   6.710147   6.535964   0.558815     0.8944   0
    0   13    7   6.463048   6.489675   0.135556     0.9429   0
    0   13    8   0.135623   0.146084   0.094050     0.9642  -2
    0   13    9   0.902789   0.959337   0.171269     0.9877   0
    0   13   10  10.739466  10.250045   0.229862     1.0134   0
    0   13   11   2.835757   2.751720   0.100003     1.0410   0
    0   13   12   1.714225   1.760206   0.136788     1.0704   0
    0   13   13   0.284251   0.362618   0.092002     1.1015   0
    0   13   14  17.614311  17.631664   0.324153     1.1341   0
    0   13   15   0.231961   0.255927   0.100131     1.1681  -2
    0   14    0  22.791341  23.399975   0.551663     0.9368   0
    0   14    1 124.636297 126.648450   1.115037     0.9383   0
    0   14    2  67.540427  68.937652   0.656849     0.9426   0
    0   14    3  86.605172  87.736387   1.089613     0.9497   0
    0   14    4  11.188344  10.906607   0.458700     0.9596   0
    0   14    5   0.033330  -0.025121   0.218902     0.9722  -3
    0   14    6   0.888269   0.843526   0.089650     0.9874   0
    0   14    7   3.296526   3.219653   0.174133     1.0050   0
    0   14    8  10.356681   9.854195   0.225542     1.0250   0
    0   14    9   0.059214   0.186085   0.075282     1.0471  -2
    0   14   10   0.001098   0.088162   0.100563     1.0713  -2
    0   14   11   0.094596  -0.008016   0.195637     1.0975  -3
    0   14   12   0.457897   0.473452   0.130691     1.1255   0
    0   14   13  11.901999  11.667731   0.208613     1.1551   0
    0   15    1   0.000174  -0.178789   0.268519     1.0051  -3
    0   15    2  10.834043  10.671337   0.192277     1.0091   0
    0   15    3   7.403417   7.210206   0.145492     1.0158   0
    0   15    4  18.821192  18.418724   0.357849     1.0251   0
    0   15    5  23.216850  23.027485   0.561487     1.0368   0
    0   15    6   4.556263   4.441157   0.168948     1.0511   0
    0   15    7  34.489071  34.217060   0.667570     1.0676   0
    0   15    8   0.015870   0.061106   0.099523     1.0865  -2
    0   15    9  18.958188  18.700012   0.272903     1.1074   0
    0   15   10   0.000066   0.088354   0.099459     1.1303  -2
    0   15   11   5.312570   5.317068   0.278071     1.1551   0
    0   16    0   1.063192   1.114813   0.126755     1.0707   0
    0   16    1   1.788908   1.612650   0.121939     1.0719   0
    0   16    2   1.090491   0.948393   0.187077     1.0757   0
    0   16    3  16.241924  16.184586   0.458028     1.0820   0
    0   16    4  45.284031  44.458289   0.803893     1.0907   0
    0   16    5   4.455544   4.152109   0.140580     1.1018   0
    0   16    6   1.341549   1.323955   0.113635     1.1152   0
    0   16    7   0.537743   0.553951   0.094866     1.1308   0
    0   16    8   2.283765   2.198282   0.105699     1.1486   0
    0   16    9   0.913434   0.757476   0.118755     1.1684   0
    0   17    1   3.762021   3.545965   0.115539     1.1388   0
    0   17    2   1.440746   1.391269   0.125747     1.1423   0
    0   17    3   2.810246   2.701671   0.109251     1.1482   0
    0   17    4   0.035945   0.004384   0.104851     1.1564  -2
    0   17    5   0.046788   0.149380   0.105779     1.1669  -2
    1    0    9   3.449019   3.253606   0.146980     0.4952   0
    1    0   11 111.329382 111.008679   0.914808     0.5983   0
    1    0   13 211.844796 212.055175   1.890578     0.7017   0
    1    0   15  47.097578  47.379646   0.501549     0.8052   0
    1    0   17 234.402083 240.462322   2.833835     0.9088   0
    1    0   19  13.780376  13.824843   0.275703     1.0125   0
    1    0   21   4.739260   4.293873   0.209734     1.1162   0
    1    1    0 289.828810 285.068295   2.470993     0.0987   0
    1    1    1  81.614149  80.928368   0.945769     0.1217   0
    1    1    3 202.843119 203.486950   2.381839     0.2028   0
    1    1    4 103.243333 103.351357   1.433094     0.2498   0
    1    1    5  31.166108  31.120018   0.390282     0.2984   0
    1    1    6  17.786686  18.136637   0.336057     0.3480   0
    1    1    7  45.768056  45.305511   0.602576     0.3982   0
    1    1    8 133.973076 136.908399   1.200976     0.4488   0
    1    1    9 185.542796 188.014543   1.418709     0.4997   0
    1    1   10  29.534935  29.103805   0.270103     0.5508   0
    1    1   11   2.343309   2.231627   0.057714     0.6021   0
    1    1   12  12.398376  12.294963   0.128995     0.6534   0
    1    1   13   2.191581   2.254043   0.093634     0.7049   0
    1    1   14 254.756144 255.142708   1.932035     0.7564   0
    1    1   15 144.792288 145.488145   1.125118     0.8080   0
    1    1   16   1.618012   1.828496   0.126211     0.8596   0
    1    1   17   0.633393   0.916040   0.118659     0.9113   0
    1    1   18   0.018417  -0.038689   0.215894     0.9630  -3
    1    1   19   2.786912   2.513954   0.134212     1.0147   0
    1    1   20   4.207693   4.113532   0.090114     1.0665   0
    1    1   21   0.259387   0.205893   0.073570     1.1182  -2
    1    1   22   0.001494  -0.009728   0.280999     1.1700  -3
    1    2    0 2317.29238 2212.90618   19.02770     0.1523   0
    1    2    2 523.991325 509.307790   4.728588     0.1967   0
    1    2    3 381.722757 383.125273   3.175795     0.2336   0
    1    2    4 117.951214 118.603598   1.593546     0.2754   0
    1    2    5  10.062223   9.696735   0.289240     0.3201   0
    1    2    6  18.729495  18.788334   0.293624     0.3668   0
    1    2    7  47.999512  48.665119   0.569007     0.4148   0
    1    2    8 206.698431 210.047122   1.890642     0.4636   0
    1    2    9  24.012019  23.866227   0.226214     0.5130   0
    1    2   10   1.122018   1.245057   0.071858     0.5629   0
    1    2   11 220.534184 219.252164   1.642731     0.6131   0
    1    2   12   9.641899   9.644014   0.139988     0.6636   0
    1    2   13  20.538646  20.541500   0.261879     0.7144   0
    1    2   14  11.338066  11.623618   0.186613     0.7652   0
    1    2   15   0.525525   0.571679   0.094418     0.8163   0
    1    2   16   1.005599   1.105773   0.136292     0.8674   0
    1    2   17   0.843414   0.913256   0.136756     0.9186   0
    1    2   18   3.689653   3.755683   0.095971     0.9699   0
    1    2   19   0.024521   0.142884   0.062114     1.0213  -2
    1    2   20  23.152221  23.508618   0.362026     1.0727   0
    1    2   21   0.099412   0.093250   0.076978     1.1242  -2
    1    3    1   3.504862   3.452299   0.235318     0.2250   0
    1    3    3 263.637275 262.883711   2.470465     0.2774   0
    1    3    4 1013.59323  989.60042   12.80901     0.3134   0
    1    3    5  92.108445  92.502112   0.948377     0.3534   0
    1    3    6   9.276526   9.620573   0.295464     0.3962   0
    1    3    7  11.588988  11.514383   0.364730     0.4409   0
    1    3    8  22.970480  23.405255   0.437804     0.4871   0
    1    3    9   5.773333   5.994302   0.115075     0.5344   0
    1    3   10   6.901623   6.737457   0.095555     0.5824   0
    1    3   11  20.430312  20.214291   0.186453     0.6311   0
    1    3   12 100.129140  99.030764   0.782005     0.6803   0
    1    3   13   1.291953   1.505640   0.078482     0.7299   0
    1    3   14   0.015138   0.014784   0.082466     0.7797  -2
    1    3   15   0.224999   0.333001   0.094098     0.8299   0
    1    3   16   6.259800   6.265941   0.145716     0.8802   0
    1    3   17   1.569491   1.719597   0.098291     0.9307   0
    1    3   18   4.834325   4.799822   0.113875     0.9814   0
    1    3   19   1.181159   1.096509   0.076498     1.0322   0
    1    3   20   5.631538   5.146327   0.133075     1.0831   0
    1    3   21   3.113371   2.871339   0.140852     1.1341   0
    1    4    1 488.570988 483.183903   4.350082     0.2863   0
    1    4    2 1050.03673 1021.22685    8.53310     0.3040   0
    1    4    4 317.788369 313.539443   4.981491     0.3599   0
    1    4    5   0.038705   0.460428   0.210774     0.3952  -2
    1    4    6   1.675101   1.946915   0.300904     0.4339   0
    1    4    7   0.000935   0.107811   0.212966     0.4751  -2
    1    4    8   7.680662   7.731163   0.148388     0.5183   0
    1    4    9  11.169273  11.113284   0.149268     0.5629   0
    1    4   10  52.713614  52.447939   0.409403     0.6088   0
    1    4   11   9.233065   9.409639   0.142020     0.6555   0
    1    4   12   0.345700   0.398938   0.071650     0.7030   0
    1    4   13   0.007648   0.067138   0.064082     0.7510  -2
    1    4   14  14.182401  14.342281   0.147492     0.7996   0
    1    4   15  23.857354  24.075833   0.281975     0.8485   0
    1    4   16   0.203773   0.223286   0.136916     0.8978  -2
    1    4   17   3.554817   3.645376   0.138324     0.9474   0
    1    4   18   0.776153   0.770228   0.089618     0.9973   0
    1    4   19   1.728038   1.931251   0.085378     1.0473   0
    1    4   20  20.897054  20.664863   0.302360     1.0975   0
    1    4   21   0.553347   0.384346   0.143668     1.1479  -2
    1    5    0   2.618705   2.607925   0.287048     0.3424   0
    1    5    1 315.626269 315.790702   3.076945     0.3497   0
    1    5    2 114.927523 114.539651   1.372468     0.3643   0
    1    5    3  69.673602  69.526948   0.757028     0.3855   0
    1    5    4   1.534290   1.776047   0.338937     0.4121   0
    1    5    5   4.197926   4.218783   0.172997     0.4433   0
    1    5    6  28.884337  30.379039   0.500061     0.4781   0
    1    5    7 117.852397 118.127106   0.945753     0.5158   0
    1    5    8  47.182702  47.049717   0.492045     0.5558   0
    1    5    9 236.486334 233.239732   1.760270     0.5977   0
    1    5   10  19.813019  19.624036   0.197413     0.6410   0
    1    5   11   0.031308   0.055777   0.076834     0.6855  -2
    1    5   12  20.990246  20.583581   0.223542     0.7311   0
    1    5   13   9.081121   9.138032   0.115379     0.7774   0
    1    5   14  20.837668  20.927270   0.189701     0.8244   0
    1    5   15  22.372444  22.536112   0.299688     0.8720   0
    1    5   16   4.169488   4.560216   0.132227     0.9200   0
    1    5   17   3.963943   4.073323   0.125827     0.9685   0
    1    5   18  10.455450  10.476275   0.192293     1.0173   0
    1    5   19   0.016719  -0.033681   0.258359     1.0664  -3
    1    5   20   1.815624   1.742350   0.102963     1.1157   0
    1    5   21   6.782689   6.079104   0.291016     1.1653   0
    1    6    1  90.704888  91.990579   0.906104     0.4142   0
    1    6    2  32.606762  32.988227   0.469932     0.4266   0
    1    6    3  18.851626  18.265120   0.563023     0.4448   0
    1    6    4 105.318992 104.315223   1.175183     0.4681   0
    1    6    5  49.312136  49.205454   0.517646     0.4958   0
    1    6    6  47.982663  47.853578   0.467004     0.5271   0
    1    6    7   4.505435   4.523287   0.142532     0.5615   0
    1    6    8  46.967248  46.972915   0.409099     0.5985   0
    1    6    9   2.432886   2.304925   0.064386     0.6375   0
    1    6   10   1.392362   1.363076   0.063282     0.6783   0
    1    6   11  33.453264  33.076710   0.279031     0.7206   0
    1    6   12  36.455881  36.071988   0.338521     0.7640   0
    1    6   13 115.835212 116.099052   0.914744     0.8085   0
    1    6   14  35.400143  36.319515   0.570751     0.8537   0
    1    6   15  29.009210  29.478055   0.416539     0.8998   0
    1    6   16  11.637019  11.998619   0.150500     0.9464   0
    1    6   17  68.628923  68.634604   0.744788     0.9936   0
    1    6   18   5.813620   5.454559   0.122035     1.0412   0
    1    6   19   0.072902  -0.010096   0.257911     1.0892  -3
    1    6   20   0.443513   0.276743   0.109379     1.1376  -2
    1    7    0 165.084044 167.241197   2.331629     0.4740   0
    1    7    1 134.691355 135.628366   1.201856     0.4793   0
    1    7    2  28.857400  28.670514   0.521486     0.4901   0
    1    7    3   5.183545   5.137959   0.325081     0.5060   0
    1    7    4  57.619598  57.034779   0.579359     0.5266   0
    1    7    5   1.293400   1.169951   0.176501     0.5513   0
    1    7    6   1.495841   1.546201   0.139396     0.5797   0
    1    7    7  11.368183  11.444749   0.157092     0.6112   0
    1    7    8  17.213679  16.846043   0.174309     0.6453   0
    1    7    9   0.465733   0.618608   0.057522     0.6817   0
    1    7   10  11.796412  11.676195   0.129907     0.7200   0
    1    7   11  15.563570  15.460054   0.164228     0.7599   0
    1    7   12   2.271519   2.486513   0.073362     0.8012   0
    1    7   13   0.180821   0.321512   0.082050     0.8437   0
    1    7   14 213.731212 217.328914   1.876513     0.8872   0
    1    7   15  97.910664  98.981482   0.996074     0.9316   0
    1    7   16  15.995121  15.778879   0.225206     0.9767   0
    1    7   17   9.502575   9.481369   0.185781     1.0224   0
    1    7   18  23.084472  22.815480   0.396250     1.0688   0
    1    7   19   2.654091   2.450768   0.129203     1.1156   0
    1    7   20   0.000046   0.016400   0.236678     1.1629  -2
    1    8    0  31.301216  32.623418   0.604976     0.5402   0
    1    8    1   2.510793   2.804938   0.210950     0.5449   0
    1    8    2   0.167445   0.330793   0.165156     0.5544  -2
    1    8    3   0.117022   0.092210   0.166996     0.5685  -2
    1    8    4  24.504828  24.566086   0.248071     0.5869   0
    1    8    5   1.851491   1.775791   0.090674     0.6092   0
    1    8    6  38.085106  37.931557   0.323737     0.6350   0
    1    8    7  68.792624  68.387718   0.538414     0.6638   0
    1    8    8  81.498567  81.019730   0.667938     0.6954   0
    1    8    9   0.307792   0.350841   0.063058     0.7293   0
    1    8   10  14.763691  14.908280   0.158756     0.7652   0
    1    8   11 165.323093 166.594780   1.352948     0.8029   0
    1    8   12  48.390030  49.257135   0.538606     0.8421   0
    1    8   13   0.996588   1.137454   0.091522     0.8826   0
    1    8   14   2.458982   2.725656   0.212758     0.9243   0
    1    8   15  30.841253  31.280982   0.399883     0.9669   0
    1    8   16  33.217483  32.951746   0.366538     1.0105   0
    1    8   17   0.031446  -0.017152   0.258487     1.0548  -3
    1    8   18   2.835056   2.890700   0.124563     1.0997   0
    1    8   19   4.406846   4.687915   0.213526     1.1453   0
    1    9    0  35.623911  35.975186   0.371546     0.6066   0
    1    9    1   0.002024  -0.091730   0.365194     0.6108  -3
    1    9    2   4.144658   4.225343   0.115395     0.6193   0
    1    9    3 142.203576 142.149497   1.120141     0.6319   0
    1    9    4  70.753787  70.662178   0.581791     0.6485   0
    1    9    5  34.214266  33.381038   0.322760     0.6688   0
    1    9    6  22.626970  22.812600   0.270439     0.6923   0
    1    9    7  10.295666  10.575494   0.134244     0.7189   0
    1    9    8   4.484873   4.650618   0.102963     0.7481   0
    1    9    9  10.528454  10.018279   0.237334     0.7797   0
    1    9   10  55.855210  56.022593   0.452316     0.8134   0
    1    9   11  21.514507  21.752412   0.366890     0.8490   0
    1    9   12   5.992827   6.060783   0.123171     0.8861   0
    1    9   13  18.954194  19.550274   0.442444     0.9247   0
    1    9   14   0.916118   1.087613   0.102243     0.9646   0
    1    9   15   0.005219   0.095747   0.075922     1.0055  -2
    1    9   16   2.931831   2.856603   0.119507     1.0475   0
    1    9   17   3.179659   3.093585   0.205061     1.0903   0
    1    9   18   4.167124   4.021306   0.153604     1.1338   0
    1   10    0  40.739845  41.587173   0.524654     0.6731   0
    1   10    1 206.913150 206.746236   1.779471     0.6768   0
    1   10    2 112.996590 113.639948   0.916984     0.6845   0
    1   10    3  55.020308  54.732799   0.476125     0.6960   0
    1   10    4  19.648015  19.881483   0.272263     0.7111   0
    1   10    5  10.192332  10.244957   0.200693     0.7296   0
    1   10    6   3.237419   3.391689   0.114915     0.7513   0
    1   10    7   8.474323   8.402445   0.167812     0.7758   0
    1   10    8   0.004003   0.011104   0.071010     0.8030  -2
    1   10    9   0.673824   0.843574   0.100531     0.8325   0
    1   10   10   8.942388   9.286436   0.164756     0.8641   0
    1   10   11   9.508036   9.946550   0.358761     0.8977   0
    1   10   12   0.000030  -0.028833   0.269991     0.9329  -3
    1   10   13  22.045332  21.846654   0.236854     0.9696   0
    1   10   14   1.612621   1.561113   0.087074     1.0077   0
    1   10   15   2.661747   2.609573   0.154164     1.0470   0
    1   10   16   0.026708   0.078706   0.080130     1.0873  -2
    1   10   17   2.602374   2.543587   0.127619     1.1286   0
    1   11    0   0.233587   0.433035   0.130259     0.7397   0
    1   11    1   1.446854   1.495463   0.109011     0.7431   0
    1   11    2  18.000565  18.105436   0.291256     0.7501   0
    1   11    3  58.027484  57.813360   0.569839     0.7606   0
    1   11    4   2.059741   2.212154   0.119411     0.7744   0
    1   11    5   1.329445   1.624715   0.110163     0.7914   0
    1   11    6  41.830073  42.012465   0.440428     0.8115   0
    1   11    7  31.856902  31.626111   0.456700     0.8342   0
    1   11    8   4.968989   5.271291   0.208053     0.8595   0
    1   11    9  10.295428  10.551397   0.265223     0.8872   0
    1   11   10  12.512847  12.661533   0.266215     0.9169   0
    1   11   11   2.984115   3.118178   0.103075     0.9486   0
    1   11   12   4.914392   4.801038   0.161380     0.9820   0
    1   11   13  16.033964  15.894290   0.244342     1.0170   0
    1   11   14   4.317903   4.149037   0.124739     1.0533   0
    1   11   15   0.006256   0.077746   0.096051     1.0910  -2
    1   11   16   0.294775   0.247975   0.089698     1.1297  -2
    1   12    0  25.845907  25.303225   0.311528     0.8063   0
    1   12    1   0.310355   0.466204   0.090034     0.8094   0
    1   12    2   6.271230   6.458954   0.164212     0.8158   0
    1   12    3  23.225057  22.866201   0.264407     0.8255   0
    1   12    4  12.611913  12.432615   0.221910     0.8383   0
    1   12    5  31.246117  31.423226   0.412795     0.8540   0
    1   12    6   3.342897   3.587774   0.111779     0.8726   0
    1   12    7   2.818920   2.809898   0.144916     0.8938   0
    1   12    9  16.776841  16.945566   0.238534     0.9434   0
    1   12   10   4.298553   4.678331   0.128499     0.9715   0
    1   12   11   0.971306   0.925864   0.137956     1.0014   0
    1   12   12   2.988279   3.119938   0.152324     1.0331   0
    1   12   13  19.120608  18.878896   0.309896     1.0664   0
    1   12   14   7.492969   6.971735   0.657601     1.1011   0
    1   12   15   5.607526   5.306156   0.131475     1.1372   0
    1   13    0  96.617284  97.586086   0.927656     0.8729   0
    1   13    1  29.825587  30.207354   0.399451     0.8758   0
    1   13    2   0.025432   0.035377   0.301352     0.8818  -2
    1   13    3   6.865185   7.543318   0.722163     0.8907   0
    1   13    5   6.108748   6.140321   0.751988     0.9172   0
    1   13    6  28.870737  29.664460   0.460044     0.9346   0
    1   13    7   1.232104   1.485543   0.209141     0.9544   0
    1   13    8   0.120792   0.193109   0.080818     0.9766  -2
    1   13    9  10.776365  10.982609   0.293832     1.0010   0
    1   13   10   0.149496   0.133284   0.099587     1.0275  -2
    1   13   11  19.213924  19.482752   0.301960     1.0558   0
    1   13   12   0.000874   0.112275   0.138228     1.0859  -2
    1   13   13   4.345160   4.308913   0.160308     1.1177   0
    1   13   14  33.903553  32.504215   0.680290     1.1508   0
    1   14    0  61.767241  62.333159   0.570559     0.9396   0
    1   14    1   0.644343   0.665890   0.147780     0.9423   0
    1   14    2   1.434491   1.427862   0.108627     0.9479   0
    1   14    3   0.000011  -0.043905   0.256199     0.9562  -3
    1   14    4  10.909300  11.090852   0.260407     0.9672   0
    1   14    5   0.253633   0.159444   0.102611     0.9809  -2
    1   14    6   3.630843   3.812484   0.161988     0.9971   0
    1   14    7  12.390355  12.984693   0.264119     1.0158   0
    1   14    8   0.000421   0.050849   0.078450     1.0366  -2
    1   14    9  13.790164  14.277767   0.408539     1.0597   0
    1   14   10   2.183784   2.104023   0.116915     1.0847   0
    1   14   11  16.900456  17.242213   0.377082     1.1116   0
    1   14   12  23.467721  22.136742   0.511021     1.1402   0
    1   15    0   0.770228   0.851222   0.090914     1.0064   0
    1   15    1   0.186728   0.256311   0.156548     1.0089  -2
    1   15    2   1.812612   1.871313   0.158644     1.0140   0
    1   15    3   2.313279   2.396111   0.126723     1.0218   0
    1   15    4   1.885419   1.800879   0.160820     1.0322   0
    1   15    5   7.718815   7.393970   0.177301     1.0450   0
    1   15    6   5.300537   5.136407   0.155524     1.0603   0
    1   15    7   0.987786   1.112061   0.142692     1.0778   0
    1   15    8   3.472865   3.629375   0.250247     1.0975   0
    1   15    9   1.237752   1.344147   0.108899     1.1193   0
    1   15   10  23.532312  22.654036   0.470364     1.1430   0
    1   16    0   5.704879   5.475520   0.132675     1.0731   0
    1   16    1  36.856539  36.169271   0.420827     1.0755   0
    1   16    2   0.005289  -0.047457   0.316248     1.0803  -3
    1   16    3   5.548368   5.783512   0.317800     1.0876   0
    1   16    4   1.639344   1.716973   0.220966     1.0974   0
    1   16    5   9.600300   9.788817   0.197765     1.1095   0
    1   16    6   9.920887   9.945589   0.231702     1.1238   0
    1   16    7   8.982885   8.275754   0.224886     1.1404   0
    1   16    8   8.101739   7.938913   0.174789     1.1590   0
    1   17    0   2.202550   2.235995   0.190309     1.1399   0
    1   17    1  20.120378  18.988019   0.419483     1.1421   0
    1   17    2   1.419188   1.524616   0.153652     1.1467   0
    1   17    3  30.660666  29.879666   0.417467     1.1536   0
    1   17    4   0.070041   0.143252   0.112835     1.1628  -2
    2    0    0 3126.87305 3102.06556   23.89359     0.1452   0
    2    0    2 2072.69147 2027.54131   19.19666     0.2032   0
    2    0   10  81.226247  82.398806   0.666962     0.5816   0
    2    0   12   0.274847   0.188757   0.125187     0.6831  -2
    2    0   14 161.296088 159.853643   1.524200     0.7851   0
    2    0   16   0.170192   0.147236   0.118531     0.8877  -2
    2    0   18  11.894040  12.124767   0.289368     0.9905   0
    2    0   20   0.526432   0.356745   0.113955     1.0935   0
    2    1    0  46.761029  46.158174   0.606544     0.1599   0
    2    1    1   0.453099   0.452668   0.099443     0.1816   0
    2    1    2 180.993940 184.700856   1.860097     0.2140   0
    2    1    3  30.467471  30.717608   0.364570     0.2530   0
    2    1    4 229.069276 227.167572   2.111384     0.2960   0
    2    1    5 849.377135 849.806342   6.983848     0.3415   0
    2    1    6 235.653697 239.556698   1.905874     0.3887   0
    2    1    7  14.280157  14.416427   0.390810     0.4369   0
    2    1    8   4.933232   4.892529   0.174229     0.4859   0
    2    1    9  35.095905  35.186045   0.344601     0.5355   0
    2    1   10  40.978657  40.780432   0.341369     0.5855   0
    2    1   11 421.443414 418.266997   3.091889     0.6358   0
    2    1   12 201.962315 200.419669   1.517800     0.6863   0
    2    1   13   8.303966   8.272249   0.181893     0.7371   0
    2    1   14  47.417923  47.855818   0.427899     0.7880   0
    2    1   15   0.094036   0.177349   0.099987     0.8390  -2
    2    1   16  10.389230  10.266446   0.152660     0.8902   0
    2    1   17   2.963445   3.004783   0.072402     0.9414   0
    2    1   18   0.193953   0.239238   0.063522     0.9927   0
    2    1   19   3.231458   3.050816   0.082258     1.0441   0
    2    1   20   0.802057   0.690578   0.107299     1.0956   0
    2    1   21   4.119485   3.815620   0.123427     1.1470   0
    2    2    0   4.517459   4.188814   0.272455     0.1975   0
    2    2    2 139.164145 138.573563   1.365204     0.2433   0
    2    2    3  55.542722  54.945445   0.562239     0.2783   0
    2    2    4   1.669182   1.588986   0.134772     0.3179   0
    2    2    5  63.173624  62.766450   0.628641     0.3606   0
    2    2    6 147.691837 146.064800   1.284306     0.4056   0
    2    2    7   0.005355  -0.049057   0.362570     0.4520  -3
    2    2    8 469.784088 469.818752   3.905911     0.4995   0
    2    2    9 180.652464 179.529520   1.355540     0.5479   0
    2    2   10  15.604036  15.614939   0.153844     0.5968   0
    2    2   11  33.050314  33.076390   0.268359     0.6462   0
    2    2   12  62.538569  61.889627   0.525230     0.6960   0
    2    2   13  49.037933  48.248789   0.402171     0.7461   0
    2    2   14   1.745594   1.712877   0.063458     0.7965   0
    2    2   15   0.312449   0.362330   0.096355     0.8470   0
    2    2   16   4.379995   4.604761   0.124787     0.8977   0
    2    2   17  29.115157  30.173913   0.330105     0.9485   0
    2    2   18   0.002939   0.028497   0.068466     0.9995  -2
    2    2   19   0.004671  -0.037569   0.221574     1.0505  -3
    2    2   20   0.205323   0.131123   0.069650     1.1017  -2
    2    2   21   0.325504   0.329753   0.099859     1.1529   0
    2    3    0   0.067055  -0.205397   0.398554     0.2478  -3
    2    3    1 2670.51679 2635.78130   21.77561     0.2623   0
    2    3    3 161.032066 158.465126   1.322979     0.3159   0
    2    3    4  28.013485  27.828412   0.465788     0.3513   0
    2    3    5  48.417040  48.563837   0.558111     0.3905   0
    2    3    6   0.452709   0.285223   0.194805     0.4323  -2
    2    3    7  15.857172  15.529416   0.614736     0.4761   0
    2    3    8  37.549902  37.625789   0.339209     0.5215   0
    2    3    9  34.325351  34.362503   0.295688     0.5679   0
    2    3   10  52.176016  51.872724   0.418571     0.6153   0
    2    3   11  16.493957  16.238827   0.164084     0.6633   0
    2    3   12   1.117407   1.200320   0.074418     0.7119   0
    2    3   13   8.270278   8.408925   0.101347     0.7610   0
    2    3   14   2.760055   2.937597   0.083010     0.8104   0
    2    3   15  26.736424  26.491256   0.346345     0.8601   0
    2    3   16   0.000383  -0.082162   0.306312     0.9101  -3
    2    3   17  48.529437  49.178573   0.476589     0.9603   0
    2    3   18   0.020950  -0.033873   0.270647     1.0106  -3
    2    3   19  15.678610  15.358692   0.279271     1.0611   0
    2    3   20   0.789505   0.625056   0.087714     1.1118   0
    2    3   21   0.109691   0.128979   0.122691     1.1626  -2
    2    4    1  17.926604  17.318855   0.423211     0.3164   0
    2    4    5  29.916045  30.177273   0.770900     0.4287   0
    2    4    6 106.942151 106.367596   1.125774     0.4671   0
    2    4    7   1.625097   1.676844   0.108483     0.5080   0
    2    4    8  15.877224  15.905250   0.193109     0.5507   0
    2    4    9 179.928026 180.543947   1.516184     0.5949   0
    2    4   10   6.821136   6.765954   0.099043     0.6403   0
    2    4   11  16.388472  16.349230   0.176773     0.6866   0
    2    4   12   0.451655   0.573823   0.063186     0.7336   0
    2    4   13   1.149654   1.339859   0.069410     0.7813   0
    2    4   14  27.164876  27.354799   0.295928     0.8295   0
    2    4   15   4.782334   4.877568   0.088674     0.8781   0
    2    4   16   1.483733   1.623995   0.107555     0.9271   0
    2    4   17   9.194203   9.644430   0.326553     0.9764   0
    2    4   18  19.277706  19.145943   0.314632     1.0260   0
    2    4   19   4.949361   5.165048   0.172549     1.0758   0
    2    4   20   0.152610   0.283143   0.094914     1.1258  -2
    2    5    1  18.783697  18.352322   0.363466     0.3748   0
    2    5    2   9.437542   9.836355   0.247447     0.3915   0
    2    5    3   0.597800   0.319512   0.247431     0.4141  -2
    2    5    4  19.895074  20.109329   0.462876     0.4417   0
    2    5    5  24.112388  24.256638   0.369946     0.4734   0
    2    5    6  91.901223  91.212158   0.839702     0.5085   0
    2    5    7  96.669789  96.995190   0.793045     0.5462   0
    2    5    8   1.193472   1.222240   0.073970     0.5862   0
    2    5    9   9.505514   9.175713   0.134916     0.6279   0
    2    5   10  13.337614  13.217387   0.139540     0.6710   0
    2    5   11 182.437840 180.215938   1.346627     0.7153   0
    2    5   12 182.405326 182.099188   1.374980     0.7606   0
    2    5   13  22.280625  22.251145   0.234486     0.8067   0
    2    5   14   9.375465   9.674350   0.147284     0.8535   0
    2    5   15   1.461693   1.576921   0.114995     0.9008   0
    2    5   16   7.403384   7.778861   0.148452     0.9486   0
    2    5   17   0.890546   0.965865   0.083138     0.9969   0
    2    5   18  15.406714  15.852689   0.290440     1.0455   0
    2    5   19   3.961625   3.808692   0.123139     1.0944   0
    2    5   20   0.114438   0.043697   0.110595     1.1435  -2
    2    6    0  37.585825  37.559227   0.732899     0.4270   0
    2    6    1   2.707868   2.768057   0.258119     0.4355   0
    2    6    2 109.450705 109.523039   1.923699     0.4500   0
    2    6    4  14.656979  14.573359   0.327865     0.4943   0
    2    6    5 112.722729 114.497890   0.926632     0.5228   0
    2    6    6  90.025632  90.398857   0.736371     0.5548   0
    2    6    7  32.323272  32.017642   0.342809     0.5896   0
    2    6    8  53.844700  52.761547   0.485181     0.6268   0
    2    6    9   4.683968   4.589785   0.088354     0.6659   0
    2    6   10 115.047951 114.176602   0.876839     0.7067   0
    2    6   11  74.584645  74.415076   0.595952     0.7490   0
    2    6   12   5.255876   5.339308   0.107427     0.7923   0
    2    6   13   7.856468   7.949521   0.142036     0.8367   0
    2    6   14  54.942427  55.602582   0.439788     0.8818   0
    2    6   15  90.329227  91.999699   0.819078     0.9277   0
    2    6   16   1.661427   1.805311   0.101219     0.9742   0
    2    6   17   1.370244   1.552361   0.136756     1.0213   0
    2    6   18   4.606017   4.518199   0.150244     1.0688   0
    2    6   19   0.000715   0.042401   0.084690     1.1166  -2
    2    6   20   0.097885   0.013296   0.123811     1.1649  -2
    2    7    0  10.039584   9.429416   0.414267     0.4904   0
    2    7    1  65.693860  64.746822   1.045323     0.4979   0
    2    7    2  11.860053  11.825847   0.241222     0.5106   0
    2    7    3  29.476777  30.840491   0.446236     0.5281   0
    2    7    4  60.738870  60.123981   0.591056     0.5500   0
    2    7    5 153.381718 150.454676   1.160655     0.5758   0
    2    7    6   9.754210   9.668190   0.116899     0.6050   0
    2    7    7   0.009720   0.044097   0.058690     0.6370  -2
    2    7    8   6.240809   6.269173   0.096547     0.6716   0
    2    7    9  31.629824  32.050763   0.293688     0.7083   0
    2    7   10   0.095108   0.105523   0.070866     0.7468  -2
    2    7   11 132.330155 132.622367   1.045195     0.7869   0
    2    7   12  19.726323  19.640996   0.227382     0.8282   0
    2    7   13  44.353483  44.536691   0.459548     0.8708   0
    2    7   14   5.842680   5.727031   0.202101     0.9143   0
    2    7   15   4.361277   4.540695   0.126003     0.9586   0
    2    7   16   8.438929   8.834296   0.198933     1.0037   0
    2    7   17   1.190655   1.017947   0.092946     1.0494   0
    2    7   18   7.562438   7.287568   0.199493     1.0957   0
    2    7   19   2.981551   2.984254   0.159956     1.1424   0
    2    8    0   8.050606   8.172359   0.242790     0.5547   0
    2    8    1  28.323694  28.304744   0.337321     0.5613   0
    2    8    2   0.121414   0.124659   0.123059     0.5726  -2
    2    8    3   5.114073   5.057941   0.146420     0.5883   0
    2    8    4  67.616201  66.761755   0.623968     0.6080   0
    2    8    5  16.362788  16.014661   0.190261     0.6315   0
    2    8    6  13.590910  13.577253   0.153524     0.6581   0
    2    8    7   8.133250   8.127878   0.158612     0.6877   0
    2    8    8 287.140047 284.994693   2.253339     0.7199   0
    2    8    9  35.211310  35.170845   0.322728     0.7542   0
    2    8   10   1.211852   1.348019   0.098339     0.7905   0
    2    8   11  80.692250  81.517503   0.689490     0.8284   0
    2    8   12 134.613640 136.329344   1.128302     0.8678   0
    2    8   13  60.164701  59.766211   1.039515     0.9085   0
    2    8   14   3.794931   4.015962   0.119699     0.9503   0
    2    8   15   0.066394   0.032033   0.068578     0.9930  -2
    2    8   16   0.000003   0.146596   0.083570     1.0366  -2
    2    8   17   6.211604   5.983485   0.130643     1.0809   0
    2    8   18   3.844263   3.613471   0.172917     1.1259   0
    2    8   19   0.119212   0.351833   0.217398     1.1714  -2
    2    9    0   0.012736   0.038449   0.132899     0.6195  -2
    2    9    1  21.721448  21.799453   0.250167     0.6255   0
    2    9    2   0.821047   0.740499   0.089170     0.6356   0
    2    9    3   0.027965   0.000432   0.070658     0.6498  -2
    2    9    4  11.065378  11.004385   0.135156     0.6677   0
    2    9    5   1.565411   1.574969   0.115763     0.6891   0
    2    9    6   4.785257   4.483910   0.093042     0.7136   0
    2    9    7  33.307470  33.068389   0.312024     0.7410   0
    2    9    8  55.751007  56.345961   0.530318     0.7709   0
    2    9    9  66.132155  66.819517   0.591696     0.8031   0
    2    9   10 143.148311 143.122803   1.235728     0.8373   0
    2    9   11   4.043985   4.269712   0.106867     0.8732   0
    2    9   12  10.150953  10.151931   0.275543     0.9106   0
    2    9   13   0.510701   0.490029   0.101779     0.9495   0
    2    9   14   1.006463   0.940905   0.105251     0.9895   0
    2    9   15   7.407211   7.472260   0.206341     1.0306   0
    2    9   16   0.809416   0.860215   0.112147     1.0727   0
    2    9   17   3.191195   3.211716   0.169284     1.1156   0
    2    9   18   0.142666   0.128531   0.198853     1.1592  -2
    2   10    0 212.238496 209.653512   1.685628     0.6847   0
    2   10    1   9.676323   9.662334   0.155380     0.6901   0
    2   10    2  44.743828  44.254283   0.402203     0.6993   0
    2   10    3  47.141442  47.177400   0.424235     0.7123   0
    2   10    4  25.290522  25.418108   0.339609     0.7286   0
    2   10    5  13.070033  13.541876   0.268359     0.7483   0
    2   10    6   6.541243   6.257573   0.147764     0.7709   0
    2   10    7   0.133240   0.198261   0.079410     0.7964  -2
    2   10    8  32.557105  32.890785   0.417147     0.8243   0
    2   10    9   3.791328   3.925847   0.174213     0.8544   0
    2   10   10   0.727082   0.789221   0.086642     0.8866   0
    2   10   11  13.386248  13.083080   0.264199     0.9206   0
    2   10   12   1.627914   1.633723   0.093762     0.9562   0
    2   10   13   1.578744   1.625995   0.081570     0.9933   0
    2   10   14  11.423588  11.661459   0.219846     1.0316   0
    2   10   15   7.515894   7.374098   0.168916     1.0711   0
    2   10   16   0.117933   0.142356   0.119155     1.1116  -2
    2   10   17   0.011935  -0.173941   0.333865     1.1531  -3
    2   11    0  69.792824  69.488067   0.745908     0.7503   0
    2   11    1   0.000306   0.017696   0.098451     0.7552  -2
    2   11    2   0.201907   0.148596   0.094354     0.7636  -2
    2   11    3  20.556304  20.492699   0.325433     0.7755   0
    2   11    4  22.402934  22.573553   0.244630     0.7905   0
    2   11    5  13.317586  13.458594   0.162596     0.8087   0
    2   11    6   1.070663   1.257825   0.078338     0.8297   0
    2   11    7  63.137934  63.367586   0.690434     0.8534   0
    2   11    8   0.423359   0.509037   0.082578     0.8795   0
    2   11    9   4.564915   3.988489   0.346489     0.9078   0
    2   11   10   8.814080   8.754950   0.138148     0.9381   0
    2   11   11   5.013944   5.110070   0.154516     0.9703   0
    2   11   12  10.256300  10.359216   0.245686     1.0042   0
    2   11   13   1.036085   1.170207   0.098035     1.0395   0
    2   11   14   1.855173   1.917250   0.143476     1.0762   0
    2   11   15   9.462012   9.144352   0.255927     1.1141   0
    2   11   16  23.404404  22.409869   0.458124     1.1532   0
    2   12    0  27.517869  27.354159   0.365482     0.8160   0
    2   12    1   4.240513   4.355555   0.276375     0.8205   0
    2   12    2   0.305854   0.475837   0.199109     0.8283  -2
    2   12    3   3.072642   3.108930   0.206917     0.8392   0
    2   12    4   0.066717   0.152020   0.274743     0.8532  -2
    2   12    5  77.062627  77.169709   0.886775     0.8700   0
    2   12    6  10.072202   9.894132   0.180357     0.8896   0
    2   12    8   0.438869   0.482509   0.126915     0.9362   0
    2   12    9   2.889749   2.871627   0.121283     0.9628   0
    2   12   10  72.734367  71.968292   1.002202     0.9915   0
    2   12   11  38.880091  38.820701   0.476365     1.0220   0
    2   12   12  17.354868  17.549421   0.322728     1.0542   0
    2   12   13   1.613199   1.643675   0.124435     1.0879   0
    2   12   14   0.952171   0.810341   0.119443     1.1231   0
    2   13    0   3.758261   3.844421   0.265911     0.8820   0
    2   13    1  16.492217  16.533875   0.566575     0.8861   0
    2   13    2  15.924650  16.275628   0.788965     0.8933   0
    2   13    4   7.884413   8.388013   0.938489     0.9165   0
    2   13    5   1.629323   1.734270   0.163124     0.9322   0
    2   13    6   6.009211   6.204675   0.187173     0.9504   0
    2   13    7   0.088112   0.190085   0.084306     0.9712  -2
    2   13    8   3.837214   3.655968   0.155476     0.9942   0
    2   13    9   0.362299   0.349337   0.082034     1.0193   0
    2   13   10   7.218181   7.367602   0.186757     1.0464   0
    2   13   11  12.254590  12.296803   0.303720     1.0754   0
    2   13   12   0.449295   0.387482   0.149588     1.1060  -2
    2   14    0   1.738533   1.787071   0.105683     0.9480   0
    2   14    1   3.373691   3.143155   0.157092     0.9519   0
    2   14    2   2.203550   2.248219   0.163636     0.9586   0
    2   14    3  30.458728  30.592004   0.446492     0.9681   0
    2   14    4  20.625619  20.528540   0.317256     0.9802   0
    2   14    5   6.969637   7.362354   0.286600     0.9949   0
    2   14    6  42.730747  43.008971   0.698498     1.0120   0
    2   14    7   4.309313   4.152045   0.241846     1.0315   0
    2   14    9   4.416538   4.059867   0.159188     1.0770   0
    2   14   10   8.642582   8.329643   0.230870     1.1027   0
    2   14   11  15.161349  15.136398   0.259559     1.1302   0
    2   14   12  17.091973  16.538355   0.363962     1.1594   0
    2   15    0   0.168960   0.250071   0.106451     1.0142  -2
    2   15    1   1.943898   1.981796   0.125091     1.0178   0
    2   15    2   8.760860   8.837896   0.248551     1.0241   0
    2   15    3   2.468839   2.556179   0.129347     1.0330   0
    2   15    4   0.660054   0.873767   0.129091     1.0443   0
    2   15    5   1.323958   1.466951   0.123875     1.0581   0
    2   15    6  15.553144  15.970596   0.446460     1.0743   0
    2   15    7  28.101878  27.783290   0.951241     1.0927   0
    2   15    8   3.559062   3.467851   0.152468     1.1132   0
    2   15    9  71.056730  68.398118   1.111309     1.1357   0
    2   15   10  34.673445  33.163272   0.428011     1.1601   0
    2   16    0  37.961866  37.834915   0.590848     1.0805   0
    2   16    1   1.420677   1.165727   0.157620     1.0839   0
    2   16    2   4.272834   4.047978   0.134708     1.0898   0
    2   16    3   9.034693   8.944091   0.177669     1.0981   0
    2   16    4   7.598850   7.030313   0.190805     1.1088   0
    2   16    5   6.221634   6.317798   0.208069     1.1218   0
    2   16    6  11.998327  11.279561   0.270823     1.1371   0
    2   16    7   2.008680   1.830368   0.148836     1.1544   0
    2   17    0  27.959422  26.968389   0.642001     1.1468   0
    2   17    1   0.044686  -0.019297   0.188661     1.1500  -3
    2   17    2   2.033566   1.999189   0.110499     1.1556   0
    2   17    3   4.577667   4.316225   0.149828     1.1634   0
    3    0    1   0.510309   0.467948   0.123955     0.2392   0
    3    0    3 2377.44303 2405.03923   18.73985     0.3049   0
    3    0    5 145.368562 148.968076   1.852001     0.3877   0
    3    0    7  37.093811  37.153457   0.595008     0.4788   0
    3    0    9  13.095249  12.956949   0.159700     0.5743   0
    3    0   11   3.402930   3.594495   0.132211     0.6723   0
    3    0   13  38.520091  38.746619   0.433691     0.7719   0
    3    0   15  12.856339  12.938036   0.296088     0.8724   0
    3    0   17   0.658363   0.944009   0.089314     0.9737   0
    3    0   19  42.415170  42.500157   0.808453     1.0755   0
    3    1    0 484.985808 483.894322   5.854842     0.2279   0
    3    1    1 675.061083 660.231758   5.116807     0.2484   0
    3    1    2 604.261220 609.547226   5.064421     0.2772   0
    3    1    3   2.163479   2.586452   0.157924     0.3121   0
    3    1    4  73.350720  73.477932   0.651681     0.3513   0
    3    1    5  10.442843  10.225245   0.201109     0.3934   0
    3    1    6  79.870152  80.573318   0.994570     0.4376   0
    3    1    7  29.661001  30.605445   0.359625     0.4834   0
    3    1    8 179.309152 177.820675   1.370260     0.5304   0
    3    1    9  61.730355  61.884027   0.479325     0.5782   0
    3    1   10   6.436781   6.519291   0.095843     0.6266   0
    3    1   11  84.391319  82.873699   0.687346     0.6756   0
    3    1   12  14.350253  14.317448   0.150340     0.7250   0
    3    1   13   0.022169   0.049473   0.078130     0.7747  -2
    3    1   14  43.811897  43.743230   0.436443     0.8248   0
    3    1   15   0.713891   0.805333   0.108515     0.8750   0
    3    1   16  25.312249  25.690275   0.444108     0.9254   0
    3    1   17   0.717227   0.756324   0.088098     0.9760   0
    3    1   18   0.348604   0.369562   0.070322     1.0268   0
    3    1   19   1.253897   1.263169   0.077250     1.0776   0
    3    1   20   0.000398  -0.020721   0.281895     1.1286  -3
    3    2    0  57.340322  58.008885   0.827270     0.2556   0
    3    2    1   0.695772   0.573727   0.190981     0.2741   0
    3    2    2  28.286575  27.709689   0.329641     0.3005   0
    3    2    3  29.911568  30.917453   0.412139     0.3329   0
    3    2    4   9.780776   9.886148   0.231206     0.3699   0
    3    2    5 188.496226 189.281776   1.968804     0.4101   0
    3    2    6 552.026248 555.499405   5.650117     0.4527   0
    3    2    7  21.237347  21.072714   0.277911     0.4971   0
    3    2    8 271.561070 267.259826   2.038214     0.5429   0
    3    2    9 348.668453 348.330758   2.590132     0.5897   0
    3    2   10 149.218574 147.110588   1.084669     0.6373   0
    3    2   11   5.223318   5.240906   0.108435     0.6855   0
    3    2   12  20.817677  20.634783   0.186677     0.7342   0
    3    2   13   4.222284   4.164637   0.107155     0.7834   0
    3    2   14   0.612266   0.848054   0.103939     0.8329   0
    3    2   15   9.066736   9.058846   0.125507     0.8826   0
    3    2   16   6.372715   6.474410   0.135892     0.9327   0
    3    2   17   6.269142   6.313542   0.255543     0.9829   0
    3    2   18   0.120313   0.019473   0.073986     1.0333  -2
    3    2   19   3.999373   3.730162   0.139924     1.0838   0
    3    2   20   0.789800   0.592848   0.174405     1.1345   0
    3    3    0 281.208788 282.807435   3.546173     0.2962   0
    3    3    1   0.004555  -0.196389   0.701538     0.3123  -3
    3    3    2  33.384057  34.387624   0.573183     0.3357   0
    3    3    3   1.365319   1.188719   0.240214     0.3650   0
    3    3    4   0.051637  -0.006224   0.525502     0.3990  -3
    3    3    5 255.667305 250.638589   2.903564     0.4366   0
    3    3    6 377.458620 379.997190   4.016330     0.4768   0
    3    3    7  98.878479 100.285677   0.785269     0.5192   0
    3    3    8  52.367321  52.291935   0.437387     0.5631   0
    3    3    9  24.656055  24.791852   0.222070     0.6084   0
    3    3   10   0.408323   0.417707   0.064402     0.6546   0
    3    3   11   1.013365   0.927112   0.068338     0.7016   0
    3    3   12  72.245180  71.581082   0.570799     0.7493   0
    3    3   13   0.752633   0.885319   0.075426     0.7975   0
    3    3   14  61.604319  61.989310   0.609296     0.8462   0
    3    3   15   8.516108   8.668372   0.307640     0.8952   0
    3    3   16   4.363204   4.735885   0.167060     0.9446   0
    3    3   17   0.074040   0.006848   0.087362     0.9942  -2
    3    3   18   0.009902   0.145012   0.080210     1.0441  -2
    3    3   19   0.026180   0.069746   0.079058     1.0941  -2
    3    3   20   3.872091   3.518573   0.163604     1.1443   0
    3    4    0  46.469080  47.793097   0.685778     0.3451   0
    3    4    1  78.568343  76.739938   0.854390     0.3590   0
    3    4    2 121.102175 121.391511   1.216864     0.3795   0
    3    4    3  40.352443  40.897075   0.786789     0.4057   0
    3    4    4 220.524569 223.397873   1.857713     0.4365   0
    3    4    5  59.817330  60.960963   0.652593     0.4711   0
    3    4    6 453.631142 454.059938   3.551789     0.5086   0
    3    4    7  20.977167  20.937670   0.233526     0.5485   0
    3    4    8  25.989358  25.716356   0.300728     0.5903   0
    3    4    9 157.836506 156.599477   1.176479     0.6336   0
    3    4   10  25.646106  25.460509   0.220214     0.6781   0
    3    4   11  40.254675  40.256258   0.443260     0.7236   0
    3    4   12  10.951508  11.042530   0.176117     0.7699   0
    3    4   13   0.127141   0.180837   0.078034     0.8169  -2
    3    4   14   0.114126   0.045521   0.138404     0.8645  -2
    3    4   15  59.339896  60.695836   0.599376     0.9126   0
    3    4   16  12.086522  12.308340   0.180645     0.9610   0
    3    4   17   5.322206   5.040485   0.141508     1.0099   0
    3    4   18   4.115166   4.098124   0.229238     1.0590   0
    3    4   19   1.110687   1.020331   0.083794     1.1083   0
    3    4   20   3.090126   3.075553   0.159572     1.1579   0
    3    5    0   1.284486   1.383924   0.282711     0.3992   0
    3    5    1   0.787522   0.405963   0.418091     0.4113  -2
    3    5    2   0.154161   0.314632   0.202629     0.4293  -2
    3    5    4 162.145451 161.279440   1.540633     0.4805   0
    3    5    5  16.675389  16.839643   0.227750     0.5121   0
    3    5    6   0.586248   0.576303   0.088706     0.5468   0
    3    5    7  51.818018  51.046622   0.435211     0.5841   0
    3    5    8 396.903676 394.770379   2.952590     0.6235   0
    3    5    9 246.387372 245.081643   1.829696     0.6646   0
    3    5   10   7.213257   7.184893   0.104515     0.7072   0
    3    5   11   4.558452   4.741805   0.109219     0.7509   0
    3    5   12 104.937735 105.412691   0.912200     0.7957   0
    3    5   13  24.409458  25.193782   0.351001     0.8412   0
    3    5   14  13.250898  13.525668   0.225622     0.8875   0
    3    5   15   0.843695   0.995866   0.080594     0.9344   0
    3    5   16   2.519524   2.483089   0.168052     0.9818   0
    3    5   17   0.047490  -0.062642   0.284759     1.0296  -3
    3    5   18   0.095392   0.052337   0.088290     1.0778  -2
    3    5   19   2.356337   2.307005   0.111555     1.1264   0
    3    6    0  21.261229  20.213331   0.642545     0.4568   0
    3    6    1   0.309163   0.610720   0.308360     0.4673  -2
    3    6    2  54.073842  55.248013   0.868423     0.4833   0
    3    6    3 254.049229 254.254685   2.453969     0.5041   0
    3    6    4   5.032562   5.082710   0.146340     0.5293   0
    3    6    5  63.933296  63.475589   0.589728     0.5581   0
    3    6    6  23.318215  23.082527   0.227734     0.5901   0
    3    6    7  71.586561  71.161231   0.579295     0.6248   0
    3    6    8  25.319671  25.357307   0.245814     0.6618   0
    3    6    9   0.013761   0.070850   0.097843     0.7007  -2
    3    6   10  65.989540  66.423186   0.603040     0.7412   0
    3    6   11   4.208621   4.210495   0.154372     0.7831   0
    3    6   12  74.067347  74.593481   0.697138     0.8261   0
    3    6   13   2.600803   2.702615   0.142628     0.8700   0
    3    6   14   1.507011   1.732350   0.210902     0.9149   0
    3    6   15  11.307422  11.583041   0.297496     0.9604   0
    3    6   16   0.277877   0.151796   0.086002     1.0066  -2
    3    6   17   0.797936   0.583263   0.125731     1.0533   0
    3    6   18   0.000576  -0.055537   0.288136     1.1004  -3
    3    6   19  11.896894  12.139311   0.349097     1.1480   0
    3    7    0 136.459102 136.418147   1.313619     0.5166   0
    3    7    1 275.431608 279.330544   2.323549     0.5259   0
    3    7    2 270.194939 272.637568   2.300940     0.5402   0
    3    7    3  19.276651  18.778414   0.420331     0.5589   0
    3    7    4   2.895969   2.694183   0.124211     0.5817   0
    3    7    5   0.092140   0.126211   0.070690     0.6080  -2
    3    7    6  36.951682  36.852169   0.321656     0.6375   0
    3    7    7   1.231264   1.415125   0.073922     0.6698   0
    3    7    8  16.896184  16.859163   0.266839     0.7044   0
    3    7    9  10.418538  10.764171   0.134100     0.7411   0
    3    7   10  35.238700  35.624137   0.367898     0.7795   0
    3    7   11  30.338418  29.967508   0.326009     0.8194   0
    3    7   12  12.606182  12.446327   0.218054     0.8606   0
    3    7   13   0.069842  -0.176741   0.410651     0.9029  -3
    3    7   14   2.394485   2.684135   0.099075     0.9461   0
    3    7   15   1.803500   2.005829   0.096547     0.9902   0
    3    7   16   9.160113   8.983564   0.239574     1.0351   0
    3    7   17  10.084000  10.185388   0.270583     1.0805   0
    3    7   18   3.231474   3.343784   0.134708     1.1266   0
    3    8    0   0.396928   0.352345   0.158196     0.5779  -2
    3    8    1   0.991037   0.920712   0.135156     0.5863   0
    3    8    2  11.990161  12.093806   0.175813     0.5991   0
    3    8    3  11.430308  11.481774   0.157012     0.6160   0
    3    8    4  68.952515  67.265768   0.581823     0.6368   0
    3    8    5 140.761858 138.254195   1.247953     0.6610   0
    3    8    6  30.872646  30.729768   0.284023     0.6882   0
    3    8    7  20.032150  20.032367   0.240902     0.7182   0
    3    8    8 143.613896 142.244700   1.089309     0.7506   0
    3    8    9  83.852525  83.592278   0.741379     0.7851   0
    3    8   10  27.686783  27.751770   0.361321     0.8214   0
    3    8   11   0.694875   0.831622   0.107603     0.8594   0
    3    8   12   5.594154   5.920492   0.245414     0.8987   0
    3    8   13   4.274194   4.604713   0.159044     0.9393   0
    3    8   14   3.452347   3.398745   0.140116     0.9810   0
    3    8   15   7.996632   8.309354   0.153156     1.0236   0
    3    8   16   3.988302   3.617487   0.143940     1.0670   0
    3    8   17   0.044947   0.053217   0.099875     1.1112  -2
    3    8   18   0.013765   0.070386   0.177893     1.1560  -2
    3    9    0   1.602316   1.665932   0.108691     0.6404   0
    3    9    1   0.106502   0.145812   0.159700     0.6480  -2
    3    9    2   4.915808   5.062757   0.199221     0.6596   0
    3    9    3   2.703143   2.725304   0.137172     0.6750   0
    3    9    4   0.188620   0.333753   0.075250     0.6940   0
    3    9    5 320.432238 316.712327   2.476497     0.7162   0
    3    9    6 130.826548 129.793332   1.068940     0.7415   0
    3    9    7 160.775002 160.013807   1.256897     0.7694   0
    3    9    8   0.006443  -0.007200   0.292968     0.7997  -3
    3    9    9  76.311911  76.639295   0.704883     0.8322   0
    3    9   10  19.441486  19.647397   0.292392     0.8665   0
    3    9   11   8.550670   8.969468   0.189669     0.9026   0
    3    9   12   1.630692   1.733646   0.089570     0.9401   0
    3    9   13   0.343406   0.297320   0.084018     0.9790   0
    3    9   14  16.943986  17.319975   0.274775     1.0190   0
    3    9   15  16.659357  17.328456   0.369834     1.0601   0
    3    9   16   0.647437   0.768804   0.109811     1.1021   0
    3    9   17   0.234827   0.677170   0.201717     1.1449   0
    3   10    0  37.126641  36.866729   0.414411     0.7037   0
    3   10    1  17.212980  17.198852   0.260231     0.7106   0
    3   10    2  80.644467  80.749163   0.812373     0.7212   0
    3   10    3  12.262628  12.116719   0.178901     0.7353   0
    3   10    4  53.496697  53.088756   0.542494     0.7528   0
    3   10    5   4.503156   4.547096   0.129619     0.7733   0
    3   10    6   0.182263   0.253527   0.096675     0.7968  -2
    3   10    7 146.706761 146.168163   1.206464     0.8228   0
    3   10    8   0.001387  -0.018816   0.305160     0.8512  -3
    3   10    9   2.883634   3.216069   0.100115     0.8818   0
    3   10   10   2.463619   2.591236   0.159940     0.9143   0
    3   10   11  20.939794  21.266959   0.223798     0.9486   0
    3   10   12   2.167169   2.206794   0.097699     0.9843   0
    3   10   13   0.977646   0.945065   0.096179     1.0215   0
    3   10   14   0.653152   0.657393   0.111475     1.0600   0
    3   10   15  16.773196  16.316269   0.385450     1.0995   0
    3   10   16   1.055355   0.732531   0.207285     1.1401   0
    3   11    0   2.319154   2.498498   0.126931     0.7676   0
    3   11    1  13.045248  13.833820   0.339721     0.7740   0
    3   11    2  13.630386  13.778618   0.260183     0.7837   0
    3   11    3   4.821604   4.996275   0.141204     0.7967   0
    3   11    4  27.296623  27.552244   0.338985     0.8128   0
    3   11    5  29.992534  30.134712   0.323737     0.8319   0
    3   11    6   0.005412   0.080610   0.099219     0.8537  -2
    3   11    7   7.114644   7.412339   0.184309     0.8781   0
    3   11    8 112.148208 114.522051   1.129790     0.9048   0
    3   11    9  47.140535  48.116305   0.490269     0.9336   0
    3   11   10  13.903338  14.282471   0.279415     0.9644   0
    3   11   11   2.055166   2.144440   0.136868     0.9969   0
    3   11   12  46.868245  47.110999   0.702834     1.0310   0
    3   11   13  25.679354  25.137301   0.337353     1.0666   0
    3   11   14   2.753655   2.652966   0.118307     1.1034   0
    3   11   15   0.025072   0.015856   0.130115     1.1415  -2
    3   12    0   3.132695   3.568254   0.241638     0.8320   0
    3   12    1   0.003418   0.083154   0.198085     0.8379  -2
    3   12    2  27.185533  26.583739   0.467596     0.8469   0
    3   12    3   0.008209   0.079314   0.143764     0.8589  -2
    3   12    4   1.205952   1.274081   0.268583     0.8739   0
    3   12    5  14.171004  14.437564   0.411595     0.8917   0
    3   12    6   0.131767  -0.074626   0.345017     0.9121  -3
    3   12    7  71.846025  72.402384   0.799989     0.9349   0
    3   12    8  40.608111  40.075294   0.413723     0.9600   0
    3   12    9  18.385815  18.310561   0.270791     0.9872   0
    3   12   10  31.060929  30.058550   0.472124     1.0164   0
    3   12   11  24.613751  24.571846   0.482413     1.0473   0
    3   12   12  12.855276  12.368805   0.224694     1.0798   0
    3   12   13  10.787180  10.522325   0.220006     1.1138   0
    3   12   14   3.661763   3.155315   0.237478     1.1492   0
    3   13    0  28.552937  27.719609   3.622767     0.8968   0
    3   13    2  67.790630  68.197953   1.064332     0.9106   0
    3   13    3   1.166098   1.521816   0.521646     0.9218  -2
    3   13    4   1.342033   1.591530   0.092674     0.9358   0
    3   13    5   1.615726   1.814784   0.103587     0.9524   0
    3   13    6   0.393324   0.316360   0.074674     0.9715   0
    3   13    7   1.315746   1.342307   0.126179     0.9930   0
    3   13    8   7.234276   7.138268   0.262407     1.0166   0
    3   13    9   1.617932   1.573865   0.109075     1.0424   0
    3   13   10  18.693981  18.487686   0.391146     1.0700   0
    3   13   11  10.934609  10.720682   0.237926     1.0994   0
    3   13   12   8.472436   7.451300   0.599824     1.1304   0
    3   14    0  53.099494  52.621863   0.803989     0.9618   0
    3   14    1   0.243193   0.271575   0.113491     0.9669  -2
    3   14    2  14.980641  15.448502   0.286296     0.9747   0
    3   14    3  16.631773  15.686300   0.554847     0.9852   0
    3   14    4  20.508191  20.839108   0.398714     0.9983   0
    3   14    5  44.597185  44.500210   0.454348     1.0139   0
    3   14    6   0.330041   0.462076   0.145572     1.0318   0
    3   14    7   5.043950   4.812047   0.190261     1.0521   0
    3   14    8   3.344023   3.360152   0.128659     1.0745   0
    3   14    9   0.001341   0.152852   0.100915     1.0988  -2
    3   14   10   3.998101   3.773363   0.298664     1.1251   0
    3   14   11   4.432168   4.554664   0.154804     1.1531   0
    3   15    0  13.641110  13.139945   0.376922     1.0271   0
    3   15    1   0.183910   0.149156   0.135108     1.0318  -2
    3   15    2   0.500111   0.474396   0.191525     1.0392  -2
    3   15    3  23.037918  22.388269   0.307576     1.0490   0
    3   15    4   0.942604   0.878199   0.144468     1.0613   0
    3   15    5  13.380056  12.819025   0.359769     1.0760   0
    3   15    6  18.797515  18.029754   0.338905     1.0930   0
    3   15    7  11.065446  10.875454   0.328473     1.1121   0
    3   15    8  10.925029  10.692937   0.256231     1.1333   0
    3   15    9  28.468792  27.093032   0.483389     1.1564   0
    3   16    0   0.337485   0.352009   0.093010     1.0926   0
    3   16    1   0.056642   0.217686   0.092946     1.0971  -2
    3   16    2   3.321417   3.233061   0.161380     1.1039   0
    3   16    3  21.230985  20.841188   0.320536     1.1132   0
    3   16    4   0.160068   0.204773   0.142996     1.1248  -2
    3   16    5   0.615705   0.612384   0.143460     1.1387   0
    3   16    6  51.830009  50.383245   0.631841     1.1547   0
    3   17    0   0.505018   0.664801   0.121091     1.1582   0
    3   17    1  15.249046  14.364426   0.502413     1.1625   0
    4    0    0 1905.48347 1909.39420   14.23541     0.2904   0
    4    0    2  18.001850  17.700145   0.318696     0.3376   0
    4    0    4  54.307727  55.905630   0.623184     0.4065   0
    4    0    8 183.145351 181.374368   1.568441     0.5767   0
    4    0   10  31.688738  30.979534   0.391786     0.6698   0
    4    0   12   8.948804   9.055102   0.292648     0.7657   0
    4    0   14   1.957821   2.048326   0.327257     0.8635   0
    4    0   16  65.581171  66.755835   0.666482     0.9626   0
    4    0   18   0.000625  -0.043729   0.253431     1.0626  -3
    4    0   20   6.172171   5.306620   0.213574     1.1633   0
    4    1    0 714.893772 714.295579   6.547484     0.2980   0
    4    1    1  91.064034  91.414563   0.765924     0.3177   0
    4    1    2  30.891142  31.349624   0.346265     0.3442   0
    4    1    3  21.732272  21.629529   0.259399     0.3760   0
    4    1    4   0.000885   0.092114   0.136564     0.4119  -2
    4    1    5   2.674762   2.329309   0.154612     0.4510   0
    4    1    6   7.245359   7.379218   0.193717     0.4925   0
    4    1    7  69.219873  68.937012   0.554783     0.5358   0
    4    1    8   0.518768   0.521518   0.057074     0.5805   0
    4    1    9  54.537400  53.966539   0.492333     0.6264   0
    4    1   10  63.375391  61.777464   0.497181     0.6731   0
    4    1   11  40.312081  39.673843   0.358889     0.7206   0
    4    1   12  10.473428  10.477747   0.152308     0.7686   0
    4    1   13  31.649076  31.835557   0.344777     0.8171   0
    4    1   14   5.175188   5.389342   0.194629     0.8661   0
    4    1   15   0.395539   0.472988   0.126659     0.9153   0
    4    1   16   2.067060   2.212234   0.117859     0.9649   0
    4    1   17   5.248607   5.166856   0.152116     1.0147   0
    4    1   18   8.086843   8.054964   0.186005     1.0647   0
    4    1   19   6.117574   6.175138   0.181157     1.1148   0
    4    1   20   2.857206   2.577076   0.259879     1.1652   0
    4    2    0 160.462059 161.057034   1.458118     0.3198   0
    4    2    1  46.373748  46.368899   0.581215     0.3382   0
    4    2    2   0.090881   0.222262   0.170852     0.3632  -2
    4    2    3 406.608717 409.333962   3.625967     0.3935   0
    4    2    4  69.701221  69.553509   0.946361     0.4279   0
    4    2    5 369.543886 372.300988   4.313569     0.4657   0
    4    2    6 427.137840 429.947304   3.792436     0.5060   0
    4    2    7  59.098422  59.410522   0.525790     0.5482   0
    4    2    8  23.717535  23.706223   0.213222     0.5920   0
    4    2    9  59.014466  59.187636   0.507725     0.6370   0
    4    2   10   0.107856   0.060610   0.070786     0.6830  -2
    4    2   11  29.439058  29.124606   0.294440     0.7298   0
    4    2   12  22.394224  21.859775   0.234630     0.7773   0
    4    2   13  44.168391  44.109320   0.435787     0.8253   0
    4    2   14   3.670213   3.975913   0.150740     0.8738   0
    4    2   15   3.259312   3.469547   0.204117     0.9226   0
    4    2   16   6.183714   6.299398   0.117203     0.9718   0
    4    2   17   0.347299   0.535470   0.081762     1.0213   0
    4    2   18   0.639638   0.577951   0.077570     1.0710   0
    4    2   19  12.338107  11.975643   0.170868     1.1208   0
    4    2   20   0.171085   0.064530   0.172533     1.1709  -2
    4    3    0   6.639955   6.609182   0.253575     0.3530   0
    4    3    1  76.213901  76.922182   0.774548     0.3698   0
    4    3    2 120.318231 118.936247   1.077532     0.3928   0
    4    3    3 2579.05290 2564.86743   19.68820     0.4209   0
    4    3    4   6.980402   6.966983   0.289144     0.4533   0
    4    3    5   1.706784   1.825824   0.154628     0.4891   0
    4    3    6  55.281643  55.530260   0.489373     0.5276   0
    4    3    7  97.097108  97.555685   0.805925     0.5682   0
    4    3    8  31.847542  31.857318   0.329977     0.6106   0
    4    3    9  57.164546  56.944377   0.448892     0.6544   0
    4    3   10   2.129309   2.247819   0.077426     0.6992   0
    4    3   11  22.641809  23.021405   0.254071     0.7450   0
    4    3   12  11.108336  11.036914   0.132435     0.7916   0
    4    3   13   0.059266   0.102563   0.138404     0.8388  -2
    4    3   14   0.536444   0.714291   0.092370     0.8865   0
    4    3   15   6.231490   6.445561   0.121187     0.9347   0
    4    3   16   3.123797   3.144739   0.128659     0.9833   0
    4    3   17   3.591336   3.980873   0.113987     1.0322   0
    4    3   18   0.138269   0.231062   0.087954     1.0814  -2
    4    3   19  33.316584  33.106790   0.460188     1.1308   0
    4    4    0  88.640866  89.077222   0.994474     0.3950   0
    4    4    1 377.396662 368.902499   4.173630     0.4100   0
    4    4    2 202.773993 205.179794   2.109815     0.4308   0
    4    4    3  93.089231  95.778678   0.962729     0.4567   0
    4    4    4 103.641631 107.542667   1.400981     0.4867   0
    4    4    5 443.956715 437.984315   3.908247     0.5202   0
    4    4    6 649.593139 657.041274   5.666693     0.5565   0
    4    4    7  65.330646  65.213555   0.526446     0.5952   0
    4    4    8  17.671559  17.614863   0.178741     0.6358   0
    4    4    9  19.635289  19.645797   0.230934     0.6779   0
    4    4   10   0.002357  -0.064242   0.267367     0.7213  -3
    4    4   11   2.321475   2.534643   0.098499     0.7658   0
    4    4   12  30.490723  30.855371   0.297016     0.8111   0
    4    4   13   1.593953   1.678092   0.131635     0.8573   0
    4    4   14  12.176875  12.375605   0.314552     0.9040   0
    4    4   15   1.022543   1.134046   0.110083     0.9513   0
    4    4   16   4.059157   4.201710   0.254343     0.9991   0
    4    4   17   2.322577   2.450704   0.111635     1.0472   0
    4    4   18   8.217882   7.721611   0.142852     1.0958   0
    4    4   19   1.173566   1.007306   0.175157     1.1446   0
    4    5    0 137.281560 138.652125   1.375636     0.4430   0
    4    5    1  10.156552  10.274030   0.444284     0.4565   0
    4    5    2 101.649786 100.866012   0.983802     0.4753   0
    4    5    3   1.109793   1.341427   0.232518     0.4988   0
    4    5    4  26.746688  26.809345   0.299288     0.5265   0
    4    5    5 253.870582 252.177830   2.199338     0.5576   0
    4    5    6  26.124287  25.875240   0.252823     0.5916   0
    4    5    7   1.543320   1.637787   0.085010     0.6281   0
    4    5    8   0.708621   0.755156   0.075858     0.6667   0
    4    5    9 223.985694 223.522677   1.687452     0.7070   0
    4    5   10  21.865128  22.128422   0.253463     0.7487   0
    4    5   11  16.330462  16.358830   0.251015     0.7916   0
    4    5   12  35.469655  35.224446   0.552431     0.8356   0
    4    5   13   1.003862   1.273313   0.105987     0.8805   0
    4    5   14  12.521275  12.864274   0.197989     0.9260   0
    4    5   15   1.860159   1.782879   0.168084     0.9723   0
    4    5   16   5.547353   5.428703   0.134420     1.0190   0
    4    5   17   0.120018   0.139044   0.090194     1.0663  -2
    4    5   18   0.650864   0.539838   0.152980     1.1140   0
    4    5   19   0.511147   0.483101   0.152532     1.1620   0
    4    6    0 176.281754 177.137457   1.644763     0.4955   0
    4    6    1  51.125306  51.115264   0.591616     0.5076   0
    4    6    2  52.344765  52.193372   0.594704     0.5246   0
    4    6    3  38.436483  37.993319   0.434891     0.5460   0
    4    6    4  34.269036  33.814969   0.462316     0.5713   0
    4    6    5   0.045718   0.006976   0.088210     0.6001  -2
    4    6    6   1.242394   1.299938   0.121795     0.6319   0
    4    6    7  45.684589  45.578478   0.388122     0.6662   0
    4    6    8  10.972318  11.094068   0.161188     0.7027   0
    4    6    9  13.513832  13.786954   0.199749     0.7410   0
    4    6   10   4.442784   4.474582   0.167236     0.7809   0
    4    6   11   4.598125   4.772189   0.129491     0.8222   0
    4    6   12  17.569230  17.717106   0.613408     0.8646   0
    4    6   13   1.584920   1.652011   0.271159     0.9080   0
    4    6   14   3.042823   3.257974   0.144900     0.9523   0
    4    6   15   7.461406   7.631273   0.226982     0.9973   0
    4    6   16  25.243181  25.691075   0.338937     1.0429   0
    4    6   17   8.226902   8.272537   0.158916     1.0892   0
    4    6   18   0.987228   0.956329   0.161636     1.1359   0
    4    7    0   4.994427   5.241946   0.300840     0.5511   0
    4    7    1   3.788435   3.983753   0.310456     0.5620   0
    4    7    2   4.878189   5.038676   0.199333     0.5774   0
    4    7    3   1.532865   1.465175   0.097443     0.5969   0
    4    7    4   0.007479   0.038081   0.073666     0.6202  -2
    4    7    5   0.234775   0.261223   0.081042     0.6468   0
    4    7    6  13.296179  13.170570   0.200485     0.6764   0
    4    7    7   1.367387   1.699997   0.096691     0.7085   0
    4    7    8   0.005257   0.007360   0.075714     0.7429  -2
    4    7    9  27.343420  27.082632   0.359497     0.7793   0
    4    7   10  42.650632  43.750430   0.518862     0.8173   0
    4    7   11   1.215989   1.170543   0.187077     0.8568   0
    4    7   12   2.832571   3.104322   0.181621     0.8976   0
    4    7   13  10.395698  10.678601   0.204021     0.9395   0
    4    7   14   4.474897   4.534759   0.178293     0.9824   0
    4    7   15   0.998717   1.025851   0.105267     1.0260   0
    4    7   16   2.049650   2.092935   0.123907     1.0705   0
    4    7   17  14.558249  14.036817   0.306312     1.1156   0
    4    7   18  11.059444  11.030802   0.271351     1.1612   0
    4    8    0   2.850956   2.950590   0.135988     0.6090   0
    4    8    1  23.961668  23.406535   0.274967     0.6189   0
    4    8    2   1.207347   1.229328   0.103907     0.6329   0
    4    8    3  51.731754  52.010647   0.454556     0.6508   0
    4    8    4  34.338021  34.035615   0.340473     0.6722   0
    4    8    5  39.022625  38.852381   0.342073     0.6968   0
    4    8    6   0.056344   0.026673   0.077202     0.7243  -2
    4    8    7   3.357662   3.584590   0.169684     0.7544   0
    4    8    8  42.124369  42.547359   0.408507     0.7868   0
    4    8    9  21.202367  21.542166   0.393498     0.8213   0
    4    8   10   2.734403   2.667590   0.177221     0.8574   0
    4    8   11   2.460443   2.473217   0.156548     0.8952   0
    4    8   12   0.011776   0.053777   0.091890     0.9343  -2
    4    8   13  32.218231  32.590137   0.322264     0.9746   0
    4    8   14   9.218778   9.518634   0.293992     1.0160   0
    4    8   15   8.959873   8.696053   0.205989     1.0583   0
    4    8   16   0.357241   0.357321   0.105587     1.1014   0
    4    8   17   0.675826   0.450892   0.258999     1.1453  -2
    4    9    0  11.085304  11.262792   0.249463     0.6686   0
    4    9    1  21.552770  21.419603   0.277255     0.6776   0
    4    9    2 177.262670 175.955026   1.509784     0.6904   0
    4    9    3 164.821272 163.281093   1.317507     0.7068   0
    4    9    4   2.124786   2.168041   0.163524     0.7266   0
    4    9    5  16.166562  16.161065   0.242918     0.7494   0
    4    9    6 108.286813 108.024600   0.890039     0.7751   0
    4    9    7  35.883959  36.359036   0.335033     0.8033   0
    4    9    8  50.977334  51.611757   0.497773     0.8338   0
    4    9    9   0.070390   0.095427   0.112019     0.8664  -2
    4    9   10   6.421863   6.524780   0.197349     0.9007   0
    4    9   11  40.647121  41.443010   0.549486     0.9367   0
    4    9   12  24.494763  24.998257   0.450700     0.9742   0
    4    9   13   0.544412   0.489757   0.119395     1.0129   0
    4    9   14   0.092645   0.166100   0.114947     1.0528  -2
    4    9   15   1.404352   1.157566   0.124131     1.0936   0
    4    9   16   4.510981   4.376019   0.204933     1.1354   0
    4   10    0   7.720453   7.680762   0.257047     0.7295   0
    4   10    1 123.394506 122.292975   1.058204     0.7377   0
    4   10    2 211.819846 210.101524   1.924643     0.7495   0
    4   10    3  15.021884  15.257281   0.325961     0.7646   0
    4   10    4 354.882168 354.358116   3.014111     0.7829   0
    4   10    5  89.086995  90.311174   0.769268     0.8042   0
    4   10    6  77.483897  78.316459   0.710611     0.8282   0
    4   10    7   1.155259   1.238401   0.198901     0.8546   0
    4   10    8  11.239148  11.564384   0.155316     0.8834   0
    4   10    9   1.621617   1.946259   0.158036     0.9141   0
    4   10   10   1.640209   1.810096   0.114707     0.9468   0
    4   10   11   5.363921   5.433311   0.131427     0.9811   0
    4   10   12   2.561613   2.523458   0.156580     1.0169   0
    4   10   13   5.690630   5.550370   0.184229     1.0541   0
    4   10   14   0.410582   0.473788   0.151540     1.0924   0
    4   10   15   1.507401   1.127326   0.197333     1.1319   0
    4   11    0  35.873912  36.274554   0.381610     0.7913   0
    4   11    1  16.136452  16.669718   0.279527     0.7989   0
    4   11    2 101.003101 101.869718   0.926136     0.8098   0
    4   11    3   0.413954   0.482605   0.190661     0.8238  -2
    4   11    4  97.798846  98.153941   0.849382     0.8409   0
    4   11    5 183.398637 181.812780   1.802527     0.8607   0
    4   11    6  60.204509  60.495190   0.586287     0.8831   0
    4   11    7  20.230110  20.186291   0.380090     0.9080   0
    4   11    8   1.921146   2.163897   0.094546     0.9351   0
    4   11    9  58.291082  58.732424   0.592944     0.9642   0
    4   11   10   1.839544   1.717565   0.153588     0.9952   0
    4   11   11   5.548208   5.430815   0.136852     1.0279   0
    4   11   12   3.904817   3.825141   0.131635     1.0621   0
    4   11   13   2.998517   2.818410   0.220230     1.0978   0
    4   11   14   5.764515   4.952146   0.454252     1.1346   0
    4   12    0   0.208315   0.127059   0.190997     0.8539  -2
    4   12    1   8.617134   8.743158   0.175221     0.8610   0
    4   12    2  25.870153  25.640674   0.527614     0.8711   0
    4   12    3   2.767803   2.873468   0.155412     0.8841   0
    4   12    4  13.647165  13.989776   0.261655     0.9000   0
    4   12    6  10.176510  10.405170   0.160228     0.9396   0
    4   12    7  45.885784  45.637040   0.621296     0.9630   0
    4   12    8  42.811602  42.361754   0.413611     0.9886   0
    4   12    9   5.517279   5.435151   0.169620     1.0162   0
    4   12   10  51.022105  50.031075   0.757316     1.0457   0
    4   12   11   6.251800   5.686406   0.292824     1.0768   0
    4   12   12  11.052696  10.913343   0.205413     1.1096   0
    4   12   13   0.253331   0.251975   0.169780     1.1437  -2
    4   13    1   0.000092  -0.127571   0.269159     0.9237  -3
    4   13    2   6.692399   6.756370   0.153332     0.9331   0
    4   13    3   0.408132   0.470620   0.101683     0.9453   0
    4   13    4   0.247528   0.351945   0.126611     0.9602  -2
    4   13    5   8.857042   9.246995   0.244326     0.9776   0
    4   13    6   1.163677   1.268689   0.147860     0.9974   0
    4   13    7   9.696699   9.712303   0.181941     1.0195   0
    4   13    8   7.467709   7.203997   0.142180     1.0437   0
    4   13    9  17.285366  16.779001   0.312648     1.0699   0
    4   13   10   1.555118   1.258065   0.196117     1.0979   0
    4   13   11   0.101112   0.236022   0.166964     1.1276  -2
    4   14    0   0.380582   0.216534   0.168260     0.9808  -2
    4   14    1  14.301494  14.717251   0.365050     0.9870   0
    4   14    2  23.769256  23.496298   0.365690     0.9958   0
    4   14    3   0.000988   0.283991   0.110563     1.0072  -2
    4   14    4   0.771953   0.673474   0.150708     1.0212   0
    4   14    5   0.032376   0.031361   0.084850     1.0376  -2
    4   14    6  16.400338  15.793999   0.472732     1.0563   0
    4   14    7  12.044054  11.715492   0.214566     1.0772   0
    4   14    8   8.012811   7.727707   0.234102     1.1001   0
    4   14    9   3.437642   3.248341   0.301176     1.1250   0
    4   14   10   0.332245   0.362986   0.184053     1.1516  -2
    4   15    0   7.104355   7.076106   0.211382     1.0449   0
    4   15    1  14.365435  14.444988   0.312216     1.0507   0
    4   15    2  23.555052  22.939483   0.460732     1.0590   0
    4   15    3   1.604716   1.152014   0.335049     1.0698   0
    4   15    4   1.092953   0.940121   0.182021     1.0829   0
    4   15    6  15.448915  15.265633   0.489661     1.1161   0
    4   15    7   0.121601  -0.209270   0.384490     1.1358  -3
    4   16    0   4.330894   4.494534   0.232006     1.1094   0
    4   16    1   2.167872   2.257867   0.191701     1.1148   0
    4   16    2  23.600164  23.475977   0.474444     1.1226   0
    4   16    3  22.295530  21.380722   0.445932     1.1328   0
    5    0    1  35.142112  34.196579   0.510397     0.3824   0
    5    0    3  38.419701  38.608695   0.475469     0.4375   0
    5    0    7  76.312535  74.886929   0.650817     0.5887   0
    5    0    9   9.856205   9.849315   0.158964     0.6756   0
    5    0   11  23.202217  23.060766   0.283655     0.7669   0
    5    0   13  14.838738  14.698034   0.631281     0.8610   0
    5    0   15  30.059456  29.708621   0.399338     0.9571   0
    5    0   17   4.194654   4.129677   0.139572     1.0548   0
    5    0   19   4.523671   4.250768   0.211894     1.1535   0
    5    1    0  33.437723  33.516561   0.555823     0.3691   0
    5    1    1   1.226160   1.475047   0.245382     0.3882   0
    5    1    2   0.312006   0.365082   0.189093     0.4130  -2
    5    1    3  69.347461  69.192539   0.622560     0.4426   0
    5    1    4   3.240668   3.234165   0.170804     0.4760   0
    5    1    5 133.785099 136.337664   1.344547     0.5125   0
    5    1    6  41.878082  42.015345   0.383194     0.5515   0
    5    1    7 153.341164 150.872927   1.187135     0.5925   0
    5    1    8   0.485151   0.604032   0.067954     0.6351   0
    5    1    9  20.415824  20.093648   0.217366     0.6790   0
    5    1   10   1.163165   1.134974   0.088514     0.7239   0
    5    1   11  23.183731  23.607501   0.241478     0.7698   0
    5    1   12   3.476695   3.489276   0.105379     0.8164   0
    5    1   13  11.082032  11.517887   0.243686     0.8636   0
    5    1   14  39.590508  39.192870   0.506413     0.9113   0
    5    1   15   8.115092   8.448606   0.132051     0.9595   0
    5    1   16   0.051245   0.061490   0.075938     1.0080  -2
    5    1   17  17.767755  17.481260   0.252951     1.0569   0
    5    1   18  12.518999  12.290259   0.202021     1.1060   0
    5    1   19   0.000008   0.070322   0.115619     1.1554  -2
    5    2    0   5.681352   6.404296   0.414443     0.3869   0
    5    2    1  35.398302  35.639497   0.629425     0.4052   0
    5    2    2 127.850258 129.416682   1.578874     0.4290   0
    5    2    3  80.742358  80.171068   0.967481     0.4575   0
    5    2    4  29.457336  28.788117   0.405899     0.4899   0
    5    2    5  73.083208  73.048641   0.671922     0.5254   0
    5    2    6  71.518195  71.510840   0.673282     0.5635   0
    5    2    7   0.226954   0.225286   0.062290     0.6037   0
    5    2    8  33.267463  32.658779   0.315272     0.6455   0
    5    2    9   1.593426   1.637867   0.073858     0.6888   0
    5    2   10  81.443432  81.288057   0.714371     0.7331   0
    5    2   11   9.534313   9.659470   0.164196     0.7785   0
    5    2   12  51.576657  51.263908   0.472748     0.8246   0
    5    2   13   4.278251   4.344178   0.114979     0.8713   0
    5    2   14   1.901659   2.060470   0.146660     0.9186   0
    5    2   15   0.001191   0.012960   0.085394     0.9664  -2
    5    2   16   3.001067   3.366120   0.107603     1.0147   0
    5    2   17  19.527668  19.474752   0.234742     1.0632   0
    5    2   18   4.953099   4.758877   0.192757     1.1121   0
    5    2   19   0.006467  -0.011920   0.286104     1.1612  -3
    5    3    0 2976.99606 2961.93387   22.31563     0.4148   0
    5    3    1 107.026180 108.510213   1.094013     0.4319   0
    5    3    2 195.998462 199.322040   2.629909     0.4543   0
    5    3    3   8.578888   9.966630   0.528286     0.4814   0
    5    3    4 368.590767 372.572995   3.653024     0.5122   0
    5    3    5  40.425680  40.024732   0.428875     0.5463   0
    5    3    6   0.355221   0.445532   0.092658     0.5830   0
    5    3    7  25.206148  25.432349   0.243654     0.6220   0
    5    3    8  10.799023  10.783644   0.140868     0.6627   0
    5    3    9   0.885049   0.943449   0.073442     0.7048   0
    5    3   10   0.553894   0.602320   0.075442     0.7483   0
    5    3   11   0.904609   1.113789   0.080242     0.7927   0
    5    3   12  20.406266  20.338455   0.253399     0.8380   0
    5    3   13   2.164837   2.538947   0.136404     0.8841   0
    5    3   14   0.777899   0.870327   0.111875     0.9307   0
    5    3   15   6.751091   6.877141   0.168516     0.9780   0
    5    3   16  63.773614  64.338172   0.707683     1.0256   0
    5    3   17   0.107363   0.039793   0.088578     1.0737  -2
    5    3   18  11.295409  10.973953   0.249159     1.1221   0
    5    3   19   3.068948   2.881052   0.463548     1.1708   0
    5    4    0 182.470930 186.068892   2.799802     0.4510   0
    5    4    1 319.292521 326.469383   3.596527     0.4668   0
    5    4    2 773.534628 778.241261   6.414201     0.4876   0
    5    4    3 559.695800 560.865946   4.734332     0.5129   0
    5    4    4  23.825393  23.713423   0.278647     0.5420   0
    5    4    5   2.058196   1.991796   0.113171     0.5743   0
    5    4    6  17.081060  17.027168   0.226342     0.6093   0
    5    4    7   0.074050   0.226390   0.090386     0.6467  -2
    5    4    8   0.162205   0.158212   0.094402     0.6859  -2
    5    4    9   4.237239   4.405956   0.098147     0.7267   0
    5    4   10   0.162598   0.187509   0.071730     0.7689  -2
    5    4   11   0.056378  -0.101171   0.366730     0.8122  -3
    5    4   12   6.387352   6.571325   0.311800     0.8565   0
    5    4   13   5.389218   5.656629   0.183797     0.9016   0
    5    4   14   1.218713   1.261889   0.090226     0.9474   0
    5    4   15   7.514447   7.534582   0.277431     0.9939   0
    5    4   16   0.567739   0.575071   0.085298     1.0408   0
    5    4   17  61.341201  60.622874   0.585455     1.0882   0
    5    4   18  36.838148  35.668138   0.522750     1.1360   0
    5    5    0  16.284756  17.042048   0.594880     0.4937   0
    5    5    1  25.673794  26.174608   0.587647     0.5081   0
    5    5    2   9.267561   9.213474   0.286296     0.5273   0
    5    5    3  76.007499  75.725671   0.639681     0.5508   0
    5    5    4   1.540548   1.628363   0.114835     0.5779   0
    5    5    5   0.705885   0.757268   0.099811     0.6084   0
    5    5    6  79.211293  78.848633   0.630481     0.6415   0
    5    5    7   8.612794   8.747158   0.132195     0.6771   0
    5    5    8   1.993181   2.168185   0.092898     0.7147   0
    5    5    9  81.406416  80.687721   0.694658     0.7540   0
    5    5   10   3.270900   3.472267   0.096899     0.7947   0
    5    5   11  57.529889  56.912376   0.709443     0.8367   0
    5    5   12  12.731226  12.895443   0.197285     0.8797   0
    5    5   13   4.270042   4.322450   0.133236     0.9237   0
    5    5   14  36.194874  36.886250   0.464172     0.9685   0
    5    5   15   0.462819   0.603760   0.114915     1.0139   0
    5    5   16   0.221283   0.199893   0.140772     1.0600  -2
    5    5   17   8.179493   7.975346   0.159508     1.1066   0
    5    5   18   1.020865   0.896184   0.185461     1.1536   0
    5    6    0   0.175711   0.606288   0.420027     0.5413  -2
    5    6    1  10.557116  10.063081   0.373578     0.5545   0
    5    6    2   0.721189   0.791557   0.103683     0.5721   0
    5    6    3  28.469338  28.368906   0.307352     0.5938   0
    5    6    4   2.385572   2.293068   0.094818     0.6191   0
    5    6    5  11.997659  12.138415   0.149876     0.6476   0
    5    6    6 212.147028 212.202379   1.634283     0.6789   0
    5    6    7  79.986425  80.173788   0.661905     0.7125   0
    5    6    8  26.926156  26.829505   0.274535     0.7483   0
    5    6    9  12.924437  13.117881   0.207941     0.7859   0
    5    6   10   1.495680   1.617547   0.128819     0.8251   0
    5    6   11   4.622508   4.370883   0.301160     0.8656   0
    5    6   12   7.318001   7.480773   0.219446     0.9073   0
    5    6   13  27.853964  28.677874   0.331929     0.9500   0
    5    6   14  25.162054  25.382107   0.372650     0.9936   0
    5    6   15   6.998514   7.099499   0.274151     1.0379   0
    5    6   16   0.299056   0.270599   0.113747     1.0830  -2
    5    6   17   0.499389   0.380650   0.105763     1.1286   0
    5    7    0  16.180171  16.209546   0.325673     0.5926   0
    5    7    1   1.273945   1.542761   0.187429     0.6047   0
    5    7    2   0.517095   0.581407   0.127283     0.6209   0
    5    7    3   7.236813   7.162396   0.130243     0.6409   0
    5    7    4  29.467924  29.480135   0.277271     0.6644   0
    5    7    5  99.088204  98.150100   0.834118     0.6911   0
    5    7    6   3.605946   3.703857   0.098771     0.7205   0
    5    7    7  74.743631  75.181977   0.636705     0.7523   0
    5    7    8   1.150766   1.478631   0.119923     0.7863   0
    5    7    9   1.469501   1.633579   0.219222     0.8221   0
    5    7   10   2.831122   2.700823   0.259831     0.8597   0
    5    7   11   0.485765   0.417067   0.203941     0.8986  -2
    5    7   12   0.008025  -0.085666   0.534014     0.9388  -3
    5    7   13  10.244857  10.508004   0.191189     0.9802   0
    5    7   14   4.906516   5.032436   0.142628     1.0225   0
    5    7   15   4.444805   4.439029   0.164436     1.0656   0
    5    7   16  10.224780  10.120314   0.251287     1.1095   0
    5    7   17   1.418681   1.486951   0.224326     1.1541   0
    5    8    0  33.896740  34.191459   0.393706     0.6468   0
    5    8    1   2.815787   3.025728   0.146628     0.6579   0
    5    8    2   3.435462   3.410394   0.200517     0.6728   0
    5    8    3  17.058997  16.983167   0.221606     0.6914   0
    5    8    4  44.827267  44.613493   0.558623     0.7132   0
    5    8    5  63.020247  62.752850   0.514670     0.7381   0
    5    8    6  45.741286  46.038810   0.540142     0.7657   0
    5    8    7   0.148462   0.150596   0.094242     0.7957  -2
    5    8    8  14.319333  14.290312   0.308296     0.8279   0
    5    8    9  26.766946  27.064552   0.400059     0.8620   0
    5    8   10  59.111865  59.977417   0.595616     0.8979   0
    5    8   11  16.548863  16.876924   0.349561     0.9352   0
    5    8   12  29.388430  30.062870   0.323689     0.9739   0
    5    8   13   2.396080   2.564883   0.155284     1.0138   0
    5    8   14   3.693708   3.531373   0.135284     1.0548   0
    5    8   15   5.065048   4.933442   0.179525     1.0967   0
    5    8   16   6.719634   6.619086   0.401291     1.1394   0
    5    9    0 222.817191 219.845780   1.849985     0.7032   0
    5    9    1 159.030493 156.885725   1.374292     0.7134   0
    5    9    2  41.317372  41.994064   0.608544     0.7272   0
    5    9    3   8.106985   8.192071   0.183301     0.7444   0
    5    9    4  15.602292  15.563897   0.318984     0.7647   0
    5    9    5  38.398785  38.141643   0.362570     0.7879   0
    5    9    6   4.339085   4.651322   0.134596     0.8138   0
    5    9    7  25.651261  25.134581   0.537582     0.8422   0
    5    9    8  35.065860  36.274714   0.407723     0.8726   0
    5    9    9   5.346190   5.291627   0.171861     0.9051   0
    5    9   10   0.160523   0.191925   0.122243     0.9393  -2
    5    9   11   6.343478   6.801315   0.195845     0.9751   0
    5    9   12   1.931756   2.134552   0.130211     1.0123   0
    5    9   13   0.828031   0.769476   0.127267     1.0507   0
    5    9   14   0.515813   0.592240   0.120499     1.0903   0
    5    9   15   8.991389   8.194695   0.312376     1.1308   0
    5   10    0  33.311646  32.950786   0.494349     0.7613   0
    5   10    1 167.753990 167.686009   1.418837     0.7707   0
    5   10    2 236.714320 235.854201   2.005317     0.7835   0
    5   10    3 265.354916 263.805336   2.197146     0.7995   0
    5   10    4  18.690225  18.888497   0.220022     0.8184   0
    5   10    5   0.047938   0.247831   0.129635     0.8402  -2
    5   10    6  12.133693  12.465496   0.198661     0.8645   0
    5   10    7   7.877779   8.219288   0.276247     0.8912   0
    5   10    8   1.911717   2.076983   0.120067     0.9201   0
    5   10    9   0.783081   0.570975   0.180453     0.9509   0
    5   10   10  15.125329  14.927336   0.263127     0.9836   0
    5   10   11   0.227797   0.174117   0.134020     1.0178  -2
    5   10   12   0.025445   0.154980   0.120243     1.0535  -2
    5   10   13   1.492535   1.532776   0.132419     1.0904   0
    5   10   14  13.324787  12.097310   0.283719     1.1286   0
    5   10   15   1.890535   1.791295   0.229622     1.1679   0
    5   11    0  40.816442  40.977877   0.405947     0.8207   0
    5   11    1 185.268284 186.617706   1.743278     0.8295   0
    5   11    2  34.158179  33.975453   0.640321     0.8414   0
    5   11    3  24.946311  24.583526   0.478493     0.8563   0
    5   11    4   1.107323   1.112701   0.161732     0.8740   0
    5   11    5  11.257145  11.485230   0.242086     0.8944   0
    5   11    6  25.138867  25.575712   0.585295     0.9173   0
    5   11    7   7.462692   7.622584   0.146404     0.9425   0
    5   11    8   0.002225   0.018768   0.101043     0.9699  -2
    5   11    9   8.099119   8.248297   0.271239     0.9992   0
    5   11   10   5.290450   5.414510   0.238742     1.0302   0
    5   11   11   5.161741   4.883984   0.171156     1.0630   0
    5   11   12   0.711647   0.589920   0.099555     1.0972   0
    5   12    0   6.522442   6.639311   0.185973     0.8812   0
    5   12    1   1.104782   0.902504   0.280567     0.8894   0
    5   12    2   2.359938   2.501666   0.446716     0.9005   0
    5   12    3   6.258401   6.149410   0.178229     0.9144   0
    5   12    4  14.939885  15.588074   0.272711     0.9311   0
    5   12    5   5.934788   6.007118   0.145028     0.9502   0
    5   12    6  44.444222  43.933155   0.632145     0.9718   0
    5   12    7  28.549932  28.550031   0.517566     0.9957   0
    5   12    8   1.176588   1.277218   0.114307     1.0216   0
    5   12    9   6.018061   5.900475   0.157620     1.0494   0
    5   12   10   0.032704  -0.180901   0.327225     1.0791  -3
    5   12   11   0.148408   0.237894   0.140676     1.1104  -2
    5   12   12   0.048780  -0.097427   0.501949     1.1432  -3
    5   13    0   0.311974   0.407819   0.205525     0.9426  -2
    5   13    1   0.009116  -0.001888   0.345241     0.9503  -3
    5   13    2   2.992458   3.136514   0.161668     0.9607   0
    5   13    3  15.799729  16.016101   0.362906     0.9737   0
    5   13    4  45.555972  45.991769   0.593808     0.9894   0
    5   13    5   4.663679   4.384147   0.140020     1.0074   0
    5   13    6   0.733932   0.912056   0.124723     1.0278   0
    5   13    7   0.585491   0.619680   0.172037     1.0504   0
    5   13    8  12.508546  12.365141   0.229638     1.0750   0
    5   13    9   0.415326   0.334009   0.136884     1.1015  -2
    5   13   10   4.940496   4.534647   0.256215     1.1298   0
    5   13   11   3.721494   3.498204   0.269511     1.1597   0
    5   14    0   7.344969   7.160428   0.186181     1.0047   0
    5   14    1   0.101486   0.071362   0.235382     1.0119  -2
    5   14    2   0.402161   0.596128   0.237190     1.0217  -2
    5   14    3   6.702238   6.925430   0.279527     1.0340   0
    5   14    4   0.292046   0.296312   0.142708     1.0487  -2
    5   14    5   0.639484   0.634945   0.209782     1.0657   0
    5   14    6  21.922202  21.702331   0.591344     1.0850   0
    5   14    7   0.215243   0.098515   0.160932     1.1064  -2
    5   14    8   0.964865   0.860247   0.195253     1.1298   0
    5   14    9   9.865654   9.312133   0.391914     1.1551   0
    5   15    0   0.551633   0.504125   0.107475     1.0674   0
    5   15    1  16.193134  15.933331   0.293192     1.0741   0
    5   15    2   0.450690   0.510941   0.181781     1.0833  -2
    5   15    3   0.378357   0.403723   0.197157     1.0949  -2
    5   15    4   8.225266   8.313387   0.406219     1.1089   0
    5   15    5   0.001016   0.036993   0.523166     1.1250  -2
    5   15    6   4.412661   4.805214   0.566847     1.1433   0
    5   15    7   0.019356  -0.275127   0.935193     1.1636  -3
    5   16    0   1.709073   1.915842   0.251399     1.1305   0
    5   16    1  16.937639  16.447952   0.447804     1.1369   0
    5   16    2   0.205534   0.117555   0.260247     1.1456  -2
    6    0    4 555.071308 554.566580   4.921729     0.5380   0
    6    0    6  12.110915  12.135727   0.188133     0.6097   0
    6    0    8  25.710023  25.272344   0.265207     0.6897   0
    6    0   10   0.660834   0.797477   0.108419     0.7753   0
    6    0   12  72.163461  72.885116   1.489559     0.8650   0
    6    0   14   6.935327   6.991416   0.229414     0.9576   0
    6    0   16  14.289853  13.728393   0.245638     1.0523   0
    6    0   18   0.009224  -0.015248   0.252535     1.1486  -3
    6    1    0  22.659539  21.759132   0.487949     0.4407   0
    6    1    2 194.840357 195.681945   2.419552     0.4830   0
    6    1    3  25.541264  25.852840   0.390426     0.5108   0
    6    1    4  46.620311  47.275803   0.569567     0.5422   0
    6    1    5  24.127672  24.525925   0.261863     0.5765   0
    6    1    6   7.508139   7.629401   0.113907     0.6134   0
    6    1    7   9.175481   9.123760   0.134996     0.6523   0
    6    1    8  40.833798  40.206337   0.377754     0.6929   0
    6    1    9  42.973637  42.346873   0.416747     0.7349   0
    6    1   10   0.998691   1.054732   0.073474     0.7782   0
    6    1   11  63.384430  63.080218   0.511453     0.8225   0
    6    1   12   6.466967   6.517179   0.223014     0.8676   0
    6    1   13   0.435693   0.576975   0.148756     0.9134   0
    6    1   14  12.998409  13.062599   0.245334     0.9599   0
    6    1   15   4.127974   3.978777   0.109011     1.0069   0
    6    1   16   3.628810   3.588750   0.116467     1.0544   0
    6    1   17   0.243856   0.192517   0.078258     1.1023  -2
    6    1   18   0.301535   0.326409   0.124003     1.1505  -2
    6    2    0   1.592133   1.553081   0.455612     0.4557   0
    6    2    2  36.673320  36.396477   0.534446     0.4967   0
    6    2    3  47.590244  47.306364   0.514590     0.5238   0
    6    2    4   2.681572   2.713831   0.119667     0.5544   0
    6    2    5   0.695982   0.828374   0.082578     0.5881   0
    6    2    6   9.210855   9.119152   0.151476     0.6242   0
    6    2    7  47.697864  46.888913   0.385498     0.6625   0
    6    2    8  51.846743  51.974966   0.462172     0.7025   0
    6    2    9 103.487001 103.254235   0.823814     0.7440   0
    6    2   10  12.572368  12.700590   0.190581     0.7868   0
    6    2   11  15.756487  15.785071   0.244502     0.8306   0
    6    2   12   1.387807   1.454998   0.121651     0.8753   0
    6    2   13   8.436857   8.479231   0.206357     0.9208   0
    6    2   14  99.548166 100.233675   0.914488     0.9669   0
    6    2   15  44.060046  44.418128   0.644593     1.0136   0
    6    2   16   2.577718   2.553715   0.098051     1.0607   0
    6    2   17   1.679008   1.663948   0.098307     1.1083   0
    6    2   18   0.031545   0.356297   0.225798     1.1563  -2
    6    3    0  42.390913  41.893421   1.487287     0.4797   0
    6    3    1 271.811177 272.791172   3.087201     0.4969   0
    6    3    2   0.053620  -0.014160   0.581375     0.5188  -3
    6    3    3  83.992048  84.221414   0.921208     0.5447   0
    6    3    4  13.758491  14.016881   0.235302     0.5743   0
    6    3    5  36.482372  37.079695   0.322728     0.6068   0
    6    3    6   0.793991   0.885223   0.082978     0.6419   0
    6    3    7   1.317173   1.523784   0.088274     0.6792   0
    6    3    8  28.040424  28.042817   0.280983     0.7183   0
    6    3    9   0.636256   0.711507   0.079554     0.7589   0
    6    3   10   1.993513   2.223674   0.086930     0.8009   0
    6    3   11  23.804334  23.731664   0.427195     0.8440   0
    6    3   12   9.074991   9.133424   0.284775     0.8880   0
    6    3   13  58.033739  58.986191   0.513598     0.9328   0
    6    3   14   1.995537   2.315389   0.126947     0.9784   0
    6    3   15   4.867903   4.619593   0.172069     1.0245   0
    6    3   16   0.303708   0.277031   0.113027     1.0712  -2
    6    3   17 103.287845 101.030336   0.922632     1.1184   0
    6    3   18   7.004433   6.424553   0.281335     1.1660   0
    6    4    0  83.821823  82.680574   1.268897     0.5113   0
    6    4    1  15.584365  15.503832   0.449724     0.5275   0
    6    4    2   0.378724   0.517390   0.176117     0.5481  -2
    6    4    3   0.457043   0.383834   0.132915     0.5728  -2
    6    4    4   6.750159   6.953431   0.146916     0.6009   0
    6    4    5   2.005540   2.163641   0.108067     0.6321   0
    6    4    6  37.269887  37.704991   0.342441     0.6659   0
    6    4    7  12.160855  12.000796   0.252823     0.7019   0
    6    4    8  43.684870  44.000037   0.379674     0.7398   0
    6    4    9  37.116548  36.766567   0.418315     0.7793   0
    6    4   10   4.366278   4.565528   0.166500     0.8202   0
    6    4   11   0.451871   0.448588   0.149268     0.8623   0
    6    4   12   1.331859   1.320979   0.146884     0.9055   0
    6    4   13   3.211944   3.401673   0.127363     0.9495   0
    6    4   14 136.200263 139.235981   1.282114     0.9943   0
    6    4   15  41.740004  42.203510   0.424539     1.0397   0
    6    4   16   5.637181   5.456303   0.242262     1.0858   0
    6    4   17   2.409714   2.175929   0.194373     1.1323   0
    6    5    0  78.707447  80.732523   0.875959     0.5493   0
    6    5    1   8.277165   8.100517   0.351145     0.5644   0
    6    5    2  19.657358  19.369149   0.269543     0.5838   0
    6    5    3   1.096836   1.376532   0.137956     0.6070   0
    6    5    4   2.692479   2.713175   0.103459     0.6336   0
    6    5    5   1.411170   1.489159   0.095699     0.6632   0
    6    5    6   8.376096   8.404445   0.135684     0.6955   0
    6    5    7  12.306804  12.116799   0.204837     0.7300   0
    6    5    8  41.162921  40.921236   0.494493     0.7665   0
    6    5    9  22.895830  22.995485   0.349321     0.8047   0
    6    5   10   0.173362   0.185541   0.162356     0.8444  -2
    6    5   11 137.914167 140.692339   1.212096     0.8854   0
    6    5   12   0.628092   0.784517   0.114851     0.9274   0
    6    5   13   0.337395   0.184405   0.106131     0.9705  -2
    6    5   14   2.734919   2.987359   0.141956     1.0143   0
    6    5   15  21.679282  22.005379   0.294936     1.0589   0
    6    5   16  24.649395  23.883028   0.336617     1.1042   0
    6    5   17   0.018459  -0.165492   0.406651     1.1500  -3
    6    6    0  76.615401  76.454970   0.877239     0.5924   0
    6    6    1   0.414734   0.544686   0.206373     0.6065  -2
    6    6    2   0.786795   0.758644   0.122195     0.6245   0
    6    6    3  83.674310  82.519770   0.721427     0.6463   0
    6    6    4 185.163681 184.721656   1.479367     0.6713   0
    6    6    5   7.591937   7.651337   0.160372     0.6994   0
    6    6    6   3.240056   3.355224   0.119139     0.7300   0
    6    6    7   0.143141   0.184485   0.093650     0.7630  -2
    6    6    8   2.852826   2.997183   0.108707     0.7980   0
    6    6    9   2.699776   2.993087   0.231158     0.8348   0
    6    6   10  19.065071  19.856202   0.278503     0.8731   0
    6    6   11   0.085511   0.050865   0.151460     0.9128  -2
    6    6   12   4.671995   4.862432   0.126595     0.9536   0
    6    6   13  27.558481  27.978176   0.295672     0.9955   0
    6    6   14   2.932450   3.119986   0.136660     1.0383   0
    6    6   15   1.386085   1.041931   0.134932     1.0819   0
    6    6   16   6.006245   5.577795   0.239702     1.1263   0
    6    6   17   1.090171   1.357716   0.342361     1.1712   0
    6    7    0  27.066323  27.176074   0.365338     0.6397   0
    6    7    1 112.550682 111.398129   0.987338     0.6527   0
    6    7    2 158.201645 158.213280   1.284402     0.6695   0
    6    7    3 148.332577 147.503878   1.213616     0.6898   0
    6    7    4   9.245142   9.402439   0.171269     0.7134   0
    6    7    5   7.004546   6.968199   0.140564     0.7398   0
    6    7    6  19.982711  20.302294   0.272455     0.7689   0
    6    7    7   0.076236  -0.022593   0.344377     0.8002  -3
    6    7    8   6.514645   6.769618   0.176101     0.8337   0
    6    7    9   0.405698   0.250919   0.171461     0.8690  -2
    6    7   10   1.372374   1.509784   0.188485     0.9058   0
    6    7   11   0.956656   0.882151   0.125523     0.9441   0
    6    7   12  10.562257  10.942080   0.398970     0.9837   0
    6    7   13   3.971288   4.016186   0.252551     1.0243   0
    6    7   14  15.457258  15.212656   0.310072     1.0660   0
    6    7   15  16.243087  15.838144   0.372170     1.1085   0
    6    7   16   0.034526  -0.090946   0.486061     1.1518  -3
    6    8    0   1.093849   1.236481   0.261943     0.6902   0
    6    8    1  10.684656  10.901551   0.264711     0.7023   0
    6    8    2   4.308023   4.391395   0.168500     0.7179   0
    6    8    3  83.028216  83.358992   0.931800     0.7369   0
    6    8    4   0.155443   0.297896   0.122931     0.7590  -2
    6    8    5   1.201756   1.313811   0.107987     0.7839   0
    6    8    6  44.172899  44.891900   0.563199     0.8114   0
    6    8    7  27.018720  27.372560   0.353145     0.8412   0
    6    8    8   1.489899   1.720653   0.178389     0.8730   0
    6    8    9  19.933113  20.811107   0.414763     0.9068   0
    6    8   10  21.388430  22.137062   0.408427     0.9422   0
    6    8   11  11.906920  12.270691   0.333033     0.9791   0
    6    8   12   3.243721   3.599791   0.202309     1.0173   0
    6    8   13   1.080144   0.986426   0.172725     1.0566   0
    6    8   14   3.554600   3.462091   0.145828     1.0970   0
    6    8   15   9.341532   8.752854   0.448524     1.1384   0
    6    9    0  91.333619  90.925591   0.929176     0.7433   0
    6    9    1   3.600100   3.362584   0.270359     0.7545   0
    6    9    2   0.026915   0.103219   0.129603     0.7691  -2
    6    9    3  12.938213  13.272973   0.209606     0.7869   0
    6    9    4  14.609215  14.857159   0.210918     0.8076   0
    6    9    5  11.991422  11.952826   0.215334     0.8310   0
    6    9    6   0.019304  -0.078498   0.445996     0.8570  -3
    6    9    7   0.027069   0.160852   0.131747     0.8853  -2
    6    9    8  65.524429  68.021148   1.343347     0.9156   0
    6    9    9  16.535761  17.048608   0.284951     0.9478   0
    6    9   10   4.129807   4.723212   0.259799     0.9817   0
    6    9   11   0.106212   0.070498   0.131763     1.0172  -2
    6    9   12  16.863205  17.147811   0.376330     1.0540   0
    6    9   13  34.321091  34.509067   0.401195     1.0921   0
    6    9   14   4.150744   4.136029   0.334601     1.1312   0
    6   10    0 261.666018 264.277348   2.432192     0.7985   0
    6   10    1  16.587437  16.678999   0.326873     0.8089   0
    6   10    2   6.805092   6.951079   0.237990     0.8226   0
    6   10    3  10.707598  10.223325   0.349913     0.8392   0
    6   10    4  21.048226  21.152076   0.331529     0.8586   0
    6   10    5   8.104559   8.396685   0.171461     0.8807   0
    6   10    6   6.750171   7.258879   0.228006     0.9053   0
    6   10    7   0.112032   0.001232   0.163764     0.9321  -2
    6   10    8   0.507340   0.646625   0.135908     0.9609   0
    6   10    9   0.209304   0.161124   0.205253     0.9917  -2
    6   10   10   0.203824   0.278599   0.148036     1.0242  -2
    6   10   11  16.113303  15.608906   0.269863     1.0582   0
    6   10   12   1.015494   0.991994   0.133332     1.0936   0
    6   10   13   1.676211   1.731614   0.382762     1.1303   0
    6   10   14  27.860895  26.798465   0.672434     1.1682   0
    6   11    0   1.422571   1.631499   0.257479     0.8553   0
    6   11    1   7.889911   8.031379   0.263031     0.8651   0
    6   11    2   1.019671   0.772084   0.136196     0.8779   0
    6   11    3   0.931965   1.050796   0.148532     0.8935   0
    6   11    4  10.313242  10.361296   0.534430     0.9118   0
    6   11    5   4.747977   4.836079   0.253399     0.9326   0
    6   11    6   6.375169   6.294469   0.152212     0.9558   0
    6   11    7  38.002266  37.777473   0.594352     0.9812   0
    6   11    8   2.469769   2.622069   0.135780     1.0087   0
    6   11    9   2.588597   3.001551   0.164308     1.0380   0
    6   11   10   0.000183   0.099955   0.130963     1.0691  -2
    6   11   11  31.452370  31.388985   0.419883     1.1017   0
    6   11   12   2.330049   1.983700   0.211926     1.1358   0
    6   12    0   4.289634   4.345138   0.206261     0.9136   0
    6   12    1   0.226929   0.088114   0.113459     0.9227  -2
    6   12    2   5.192918   5.483024   0.293800     0.9347   0
    6   12    3  20.315060  20.416537   0.367530     0.9493   0
    6   12    4   0.673829   0.659921   0.131763     0.9666   0
    6   12    5   2.015087   2.225355   0.147220     0.9863   0
    6   12    6   0.087103   0.063586   0.126707     1.0082  -2
    6   12    7   0.021431   0.063954   0.138756     1.0324  -2
    6   12    8   0.591858   0.582015   0.128083     1.0585   0
    6   12    9   0.004191   0.220870   0.169636     1.0865  -2
    6   12   10  49.071124  48.441914   0.692834     1.1162   0
    6   12   11   0.336821   0.399979   0.229462     1.1475  -2
    6   13    0  14.936420  14.938409   0.449068     0.9729   0
    6   13    1  19.359029  19.505313   0.389402     0.9815   0
    6   13    2   6.513466   6.667103   0.293448     0.9928   0
    6   13    3  59.461888  59.937896   0.824822     1.0066   0
    6   13    4   1.644214   1.835216   0.141972     1.0229   0
    6   13    5  24.610891  25.332186   0.727139     1.0415   0
    6   13    6  12.904812  12.605947   0.240246     1.0623   0
    6   13    7  11.678376  11.634338   0.310008     1.0852   0
    6   13    8   2.203190   2.069926   0.164676     1.1101   0
    6   13    9   1.224796   0.850566   0.414651     1.1368  -2
    6   14    0   8.531394   8.606370   0.304648     1.0332   0
    6   14    1  24.068955  23.796146   0.549198     1.0413   0
    6   14    2   3.861212   4.043034   0.355737     1.0519   0
    6   14    3  36.311257  34.643791   1.209760     1.0649   0
    6   14    4   0.698826   0.698594   0.303256     1.0803  -2
    6   14    5   3.164779   3.100210   0.307704     1.0980   0
    6   14    6  23.165088  22.923163   0.484045     1.1178   0
    6   14    7   6.505379   6.784530   0.477101     1.1396   0
    6   14    8   0.111181   0.378602   0.526014     1.1633  -2
    6   15    0  24.427521  24.977297   0.521454     1.0942   0
    6   15    1   4.770589   4.710476   0.259847     1.1019   0
    6   15    2   1.063962   1.245009   0.202933     1.1119   0
    6   15    3  15.850314  14.386122   1.309810     1.1243   0
    6   15    4   0.489593   0.767348   0.601024     1.1389  -2
    6   15    5   9.228483   8.367564   0.680242     1.1556   0
    7    0    1 458.149422 457.936840   4.477430     0.5268   0
    7    0    3  12.192458  11.883560   0.380826     0.5762   0
    7    0    5   0.370708   0.510525   0.176725     0.6389  -2
    7    0    7   5.026453   5.007860   0.181509     0.7113   0
    7    0    9   0.057032  -0.166596   0.449356     0.7908  -3
    7    0   11  65.969294  66.395506   0.774068     0.8754   0
    7    0   13  12.776471  13.408177   0.419771     0.9638   0
    7    0   15   6.913961   6.931334   0.180037     1.0551   0
    7    1    0  48.903246  50.289482   0.768052     0.5126   0
    7    1    1  11.517910  11.538223   0.384474     0.5310   0
    7    1    2   2.193914   2.214538   0.301976     0.5537   0
    7    1    3   0.014532   0.018896   0.162916     0.5801  -2
    7    1    4   0.000632   0.085762   0.128563     0.6098  -2
    7    1    5  33.586904  33.452399   0.347241     0.6424   0
    7    1    6  52.267604  50.799896   0.508141     0.6774   0
    7    1    7  19.161909  18.746893   0.201829     0.7145   0
    7    1    8  24.633903  24.379201   0.266295     0.7533   0
    7    1    9 105.307544 104.196819   0.836422     0.7936   0
    7    1   10   9.606908   9.524186   0.217606     0.8353   0
    7    1   11  10.028469  10.086649   0.171477     0.8780   0
    7    1   12  22.166203  22.670676   0.330297     0.9217   0
    7    1   13  37.548573  37.077935   0.492221     0.9662   0
    7    1   14   1.394757   1.672156   0.109987     1.0114   0
    7    1   15   0.221211   0.272039   0.095171     1.0572  -2
    7    1   16   0.012665  -0.112003   0.361818     1.1036  -3
    7    1   17   3.390439   3.250533   0.287928     1.1504   0
    7    2    0   8.107104   8.860089   0.391370     0.5256   0
    7    2    1   0.068072   0.205125   0.285288     0.5435  -2
    7    2    2  23.341578  24.071513   0.436395     0.5657   0
    7    2    3   0.073366   0.160420   0.174277     0.5916  -2
    7    2    4   9.341661   9.250723   0.164196     0.6208   0
    7    2    5  22.796781  22.279786   0.244230     0.6528   0
    7    2    6  25.080294  25.100820   0.232342     0.6872   0
    7    2    7  52.245569  51.547755   0.429755     0.7238   0
    7    2    8  13.494230  13.408929   0.172453     0.7622   0
    7    2    9   5.958189   5.860586   0.143316     0.8021   0
    7    2   10  24.229987  24.512964   0.491949     0.8433   0
    7    2   11 157.234651 156.910045   1.270881     0.8856   0
    7    2   12  91.392852  91.985138   1.142206     0.9289   0
    7    2   13   0.438946   0.554399   0.105667     0.9731   0
    7    2   14  26.257287  25.747237   0.567503     1.0180   0
    7    2   15  17.721837  16.298348   0.313688     1.0635   0
    7    2   16   0.061912   0.085106   0.118195     1.1097  -2
    7    2   17   6.326824   5.728967   0.309016     1.1563   0
    7    3    0  84.163713  83.898526   0.786885     0.5464   0
    7    3    1   6.326331   6.256180   0.233302     0.5637   0
    7    3    2  69.897086  69.525028   0.658577     0.5851   0
    7    3    3   0.005139  -0.099587   0.319832     0.6102  -3
    7    3    4   5.883079   5.839530   0.138612     0.6385   0
    7    3    5  44.505449  43.952516   0.367274     0.6697   0
    7    3    6 173.099834 172.362932   1.352996     0.7033   0
    7    3    7   7.143056   7.547718   0.171749     0.7391   0
    7    3    8  54.155047  53.988779   0.451292     0.7767   0
    7    3    9   0.507775   0.549550   0.108339     0.8159   0
    7    3   10  33.926413  33.888251   0.556719     0.8564   0
    7    3   11   2.837847   3.246789   0.170020     0.8982   0
    7    3   12   1.785650   1.869761   0.119411     0.9409   0
    7    3   13   8.696350   8.862649   0.211030     0.9845   0
    7    3   14  33.180557  33.509361   0.398010     1.0289   0
    7    3   15  21.330980  20.768546   0.295288     1.0740   0
    7    3   16   9.076922   8.426174   0.175157     1.1197   0
    7    3   17   0.005034   0.074146   0.202917     1.1659  -2
    7    4    0  11.434859  11.822295   0.338121     0.5744   0
    7    4    1  32.297818  32.209807   0.395706     0.5909   0
    7    4    2  31.547065  31.592351   0.504829     0.6113   0
    7    4    3   0.045337   0.069346   0.121555     0.6354  -2
    7    4    4  93.149616  90.016767   0.927080     0.6626   0
    7    4    5 125.283286 122.244334   1.009371     0.6927   0
    7    4    6  27.982145  27.993696   0.271735     0.7253   0
    7    4    7   5.077081   5.164360   0.135620     0.7600   0
    7    4    8   0.342660   0.302344   0.084162     0.7966   0
    7    4    9  45.780180  46.164734   0.422507     0.8349   0
    7    4   10   0.768012   0.684290   0.147796     0.8745   0
    7    4   11 101.079601 102.143805   0.913144     0.9154   0
    7    4   12  11.612309  12.082718   0.376634     0.9574   0
    7    4   13  15.227407  15.505048   0.395386     1.0003   0
    7    4   14  33.420470  33.643445   0.375658     1.0441   0
    7    4   15   4.866356   4.449781   0.190197     1.0885   0
    7    4   16   5.674883   5.533521   0.265511     1.1336   0
    7    5    0   8.799004   8.972684   0.304024     0.6085   0
    7    5    1   0.237126   0.205541   0.178101     0.6240  -2
    7    5    2   0.748685   0.679330   0.194133     0.6434   0
    7    5    3  23.768631  23.970070   0.299864     0.6663   0
    7    5    4   9.251300   9.185746   0.183029     0.6924   0
    7    5    5   0.733867   0.912568   0.096035     0.7212   0
    7    5    6   6.989555   7.022281   0.190821     0.7526   0
    7    5    7   8.359036   8.572177   0.132051     0.7861   0
    7    5    8 120.631158 121.087343   1.090125     0.8215   0
    7    5    9  16.633712  16.864443   0.260711     0.8587   0
    7    5   10  18.984320  19.661637   0.349593     0.8973   0
    7    5   11  66.679350  68.050429   0.642209     0.9372   0
    7    5   12  91.312938  92.869482   0.991482     0.9782   0
    7    5   13  53.268519  53.612130   0.740707     1.0203   0
    7    5   14   0.444933   0.561471   0.128419     1.0632   0
    7    5   15   0.733355   0.570543   0.121459     1.1069   0
    7    5   16   2.110270   1.988260   0.241286     1.1513   0
    7    6    0  39.031758  38.265166   0.519662     0.6477   0
    7    6    1 152.703735 150.526037   1.324835     0.6623   0
    7    6    2  10.814037  10.955984   0.280583     0.6806   0
    7    6    3   0.810740   0.751300   0.137108     0.7023   0
    7    6    4   0.011109  -0.001696   0.426891     0.7271  -3
    7    6    5   0.523236   0.583327   0.113891     0.7546   0
    7    6    6  24.430446  24.563846   0.265287     0.7846   0
    7    6    7  12.878529  13.234860   0.185221     0.8168   0
    7    6    8  87.764610  87.976873   0.898392     0.8510   0
    7    6    9   8.932052   9.169425   0.193541     0.8869   0
    7    6   10  65.763040  66.150059   0.643761     0.9243   0
    7    6   11  13.292543  13.735401   0.236886     0.9631   0
    7    6   12  16.457964  16.708759   0.430651     1.0031   0
    7    6   13   0.097090   0.175349   0.115523     1.0441  -2
    7    6   14   0.067346   0.137876   0.136596     1.0861  -2
    7    6   15   2.301422   2.302557   0.245366     1.1289   0
    7    7    0 218.993460 215.272860   2.082983     0.6912   0
    7    7    1  10.857350  11.038018   0.296776     0.7049   0
    7    7    2  23.767228  23.025245   0.337017     0.7221   0
    7    7    3  77.139090  76.708417   0.686306     0.7426   0
    7    7    4   1.499537   1.669324   0.201429     0.7661   0
    7    7    5  48.142232  47.713414   0.652689     0.7922   0
    7    7    6   7.334489   7.501221   0.175349     0.8209   0
    7    7    7  14.936290  15.024539   0.301672     0.8517   0
    7    7    8   0.413862   0.374330   0.118531     0.8845   0
    7    7    9  43.167164  43.796191   0.441260     0.9191   0
    7    7   10   3.199405   3.551469   0.219782     0.9553   0
    7    7   11   5.551149   5.806825   0.207845     0.9929   0
    7    7   12   3.729552   3.800356   0.168324     1.0317   0
    7    7   13   1.705472   1.613978   0.166084     1.0716   0
    7    7   14   3.594915   3.271062   0.195701     1.1126   0
    7    7   15   3.645477   3.522173   0.289768     1.1544   0
    7    8    0  77.588604  77.818206   0.901096     0.7382   0
    7    8    1   4.291075   4.547960   0.179253     0.7510   0
    7    8    2   8.799449   8.947899   0.201173     0.7672   0
    7    8    3   5.744189   6.014414   0.281559     0.7865   0
    7    8    4   3.352944   3.521965   0.156724     0.8087   0
    7    8    5   5.319301   5.652005   0.285496     0.8335   0
    7    8    6   2.912425   2.799946   0.569807     0.8608   0
    7    8    7  44.012812  44.720216   0.516062     0.8903   0
    7    8    8   4.691921   4.916081   0.144660     0.9217   0
    7    8    9   4.434142   4.706236   0.151572     0.9550   0
    7    8   10   2.141363   2.406351   0.129123     0.9898   0
    7    8   11  56.204659  55.882909   0.734963     1.0261   0
    7    8   12  53.333209  53.014194   0.582815     1.0638   0
    7    8   13   0.620252   0.831366   0.153460     1.1025   0
    7    8   14   0.057213   0.034929   0.250359     1.1424  -2
    7    9    0   0.290931   0.525038   0.303992     0.7880  -2
    7    9    1   0.757080   0.844150   0.250247     0.8001   0
    7    9    2   6.777781   6.781458   0.184261     0.8153   0
    7    9    3   0.029609  -0.269703   0.473628     0.8335  -3
    7    9    4   0.041698   0.543934   0.266279     0.8545  -2
    7    9    5  85.497335  86.353630   0.863223     0.8780   0
    7    9    6  19.500196  19.911243   0.773828     0.9039   0
    7    9    7   3.449567   3.568558   0.180165     0.9320   0
    7    9    8   5.997938   6.311014   0.295896     0.9621   0
    7    9    9   5.120406   5.322668   0.239494     0.9940   0
    7    9   10  44.462442  44.814618   0.596960     1.0276   0
    7    9   11  10.698331  10.941008   0.212566     1.0626   0
    7    9   12   1.979915   1.802671   0.150388     1.0990   0
    7    9   13  13.477534  13.278909   0.395466     1.1365   0
    7   10    0   0.757380   0.653473   0.400843     0.8403  -2
    7   10    1  14.283092  14.595248   0.404843     0.8516   0
    7   10    2  38.198876  38.650776   0.561455     0.8659   0
    7   10    3  11.682547  11.729332   0.262231     0.8831   0
    7   10    4  41.108987  42.524318   0.754244     0.9029   0
    7   10    5  41.054921  41.574693   0.655569     0.9252   0
    7   10    6   0.013650   0.064242   0.156004     0.9498  -2
    7   10    7   2.460611   2.633253   0.192085     0.9766   0
    7   10    8   1.523098   1.368916   0.200213     1.0054   0
    7   10    9  10.051966   9.596300   0.269911     1.0359   0
    7   10   10   3.280511   3.371257   0.191829     1.0682   0
    7   10   11  20.991077  20.163090   0.370634     1.1019   0
    7   10   12   0.002345  -0.144356   0.554799     1.1370  -3
    7   11    0   2.382042   2.674854   0.195093     0.8945   0
    7   11    1   1.780767   2.038534   0.227782     0.9051   0
    7   11    2   0.274775   0.119987   0.110259     0.9186  -2
    7   11    3   6.434906   7.265199   0.424875     0.9348   0
    7   11    4  12.466125  12.375365   0.259991     0.9535   0
    7   11    5   1.102791   1.097101   0.191861     0.9747   0
    7   11    6   5.907820   6.312982   0.227414     0.9981   0
    7   11    7  19.902820  20.393976   0.488989     1.0236   0
    7   11    8  69.185248  70.605696   0.860887     1.0511   0
    7   11    9   0.497693   0.496029   0.178149     1.0804  -2
    7   11   10   5.343723   5.130871   0.160036     1.1113   0
    7   11   11  17.265601  16.951486   0.746660     1.1438   0
    7   12    0   2.972848   3.026592   0.255255     0.9503   0
    7   12    1   0.275932   0.263079   0.160068     0.9604  -2
    7   12    2   7.129567   6.825395   0.301624     0.9731   0
    7   12    3   1.278418   1.442694   0.155156     0.9884   0
    7   12    4   0.267388   0.353241   0.162948     1.0061  -2
    7   12    5   1.276876   1.473895   0.172997     1.0262   0
    7   12    6   0.090073   0.028753   0.182085     1.0484  -2
    7   12    7  14.521153  14.501405   0.426139     1.0728   0
    7   12    8  19.607962  18.932978   0.317400     1.0990   0
    7   12    9  20.989400  20.427577   0.588287     1.1270   0
    7   12   10  34.350634  32.041482   0.834150     1.1567   0
    7   13    0  88.169740  85.915859   0.883287     1.0075   0
    7   13    1   0.622230   0.474188   0.184309     1.0170  -2
    7   13    2   3.615171   3.728338   0.267927     1.0290   0
    7   13    3  23.765238  22.235625   0.598992     1.0435   0
    7   13    4   3.310419   2.801642   0.402459     1.0603   0
    7   13    5   4.148844   4.129549   0.306392     1.0793   0
    7   13    6   2.275253   2.053270   0.179109     1.1005   0
    7   13    7   0.091823  -0.043793   0.523406     1.1237  -3
    7   13    8   0.003327   0.186261   0.480813     1.1488  -2
    7   14    0  24.592301  23.930389   0.751460     1.0658   0
    7   14    1   1.868193   1.892914   0.271511     1.0748   0
    7   14    2   7.271890   7.448948   0.399387     1.0861   0
    7   14    3   4.478023   4.486518   0.514654     1.0999   0
    7   14    4  17.605810  17.156771   0.535342     1.1158   0
    7   14    5   0.064592  -0.026817   1.084909     1.1340  -3
    7   14    6   1.511914   1.194655   0.628081     1.1541  -2
    7   15    1   5.036832   4.295313   0.791365     1.1336   0
    7   15    2   2.692441   2.434032   0.751828     1.1444   0
    7   15    3   0.084935   0.133316   0.705059     1.1574  -2
    8    0    2  10.519201  10.885678   0.516046     0.6212   0
    8    0    6 320.315350 315.237088   3.638608     0.7400   0
    8    0    8  33.282967  33.526961   0.536542     0.8129   0
    8    0   10   9.982340   9.221842   0.641409     0.8921   0
    8    0   12  28.960703  28.288264   0.569471     0.9759   0
    8    1    0   0.862148   0.972874   0.372522     0.5847  -2
    8    1    1  33.798020  33.313676   0.512893     0.6028   0
    8    1    2  17.530278  17.663504   0.333849     0.6248   0
    8    1    3   2.513326   2.509122   0.211894     0.6501   0
    8    1    4  45.454878  44.548691   0.495661     0.6785   0
    8    1    5   4.155203   4.301873   0.193845     0.7096   0
    8    1    6 134.509001 131.941389   1.161599     0.7430   0
    8    1    7  22.470826  22.892922   0.264775     0.7785   0
    8    1    8 166.142750 164.329120   1.366756     0.8157   0
    8    1    9 151.340890 148.723430   1.416693     0.8545   0
    8    1   10  71.247877  70.440412   0.686098     0.8946   0
    8    1   11  10.654406  10.748363   0.201077     0.9359   0
    8    1   12   0.198200   0.283207   0.110883     0.9782  -2
    8    1   13   0.082905   0.085730   0.164388     1.0213  -2
    8    1   14   2.142576   2.249931   0.155236     1.0653   0
    8    1   15  26.418522  25.355547   0.494701     1.1100   0
    8    2    0  49.558083  48.955847   0.803973     0.5961   0
    8    2    1   8.957877   8.896666   0.366778     0.6139   0
    8    2    2   0.222809   0.145460   0.212854     0.6354  -2
    8    2    3  27.632743  27.024871   0.376362     0.6604   0
    8    2    4  53.709278  53.633410   0.520142     0.6883   0
    8    2    5   2.124250   2.018613   0.132643     0.7190   0
    8    2    6   3.676431   3.816532   0.113587     0.7520   0
    8    2    7   1.003536   1.101837   0.092354     0.7870   0
    8    2    8 103.201743 101.826837   0.814661     0.8239   0
    8    2    9  49.545900  49.813950   1.195615     0.8623   0
    8    2   10  24.521888  25.036178   0.303592     0.9021   0
    8    2   11  28.024602  28.323305   0.355257     0.9430   0
    8    2   12  64.178573  63.636393   0.804005     0.9850   0
    8    2   13   2.766982   2.805290   0.126499     1.0279   0
    8    2   14  11.872455  11.337354   0.204037     1.0716   0
    8    2   15   0.544104   0.490733   0.167844     1.1160  -2
    8    3    0   1.019604   1.104269   0.208325     0.6146   0
    8    3    1  54.449561  53.443965   0.614176     0.6318   0
    8    3    2   0.548187   0.629201   0.155252     0.6528   0
    8    3    3 386.673040 383.114072   3.227701     0.6771   0
    8    3    4   1.434427   1.671692   0.130915     0.7044   0
    8    3    5  67.827034  66.643192   0.623680     0.7344   0
    8    3    6   3.551119   3.625999   0.117443     0.7667   0
    8    3    7  23.702254  23.517578   0.289752     0.8011   0
    8    3    8   1.973425   2.112312   0.104227     0.8374   0
    8    3    9   1.017250   1.169071   0.129491     0.8752   0
    8    3   10   5.574865   5.782584   0.227222     0.9144   0
    8    3   11   3.063212   3.073441   0.131299     0.9548   0
    8    3   12   2.726013   2.858187   0.125475     0.9963   0
    8    3   13  15.134326  15.233248   0.296616     1.0387   0
    8    3   14   1.599781   1.722477   0.159156     1.0820   0
    8    3   15   8.644500   8.513984   0.323032     1.1260   0
    8    4    0  87.087897  86.473793   0.831078     0.6395   0
    8    4    1  73.096762  71.706365   0.675314     0.6562   0
    8    4    2 102.120832 101.125859   0.923288     0.6764   0
    8    4    3  13.258414  13.201499   0.227446     0.6999   0
    8    4    4   8.047633   7.839342   0.225110     0.7263   0
    8    4    5   4.262795   4.403076   0.201381     0.7554   0
    8    4    6  54.346247  53.665251   0.539534     0.7869   0
    8    4    7   0.578700   0.698482   0.108627     0.8205   0
    8    4    8  24.015957  24.395521   0.575983     0.8559   0
    8    4    9   0.420348   0.446460   0.087954     0.8929   0
    8    4   10  24.314787  24.430402   0.397210     0.9314   0
    8    4   11  14.463559  14.914664   0.253287     0.9711   0
    8    4   12   0.001385   0.010224   0.115843     1.0119  -2
    8    4   13   7.343034   7.006600   0.197237     1.0537   0
    8    4   14   7.921780   7.772108   0.190453     1.0964   0
    8    4   15   0.401450   0.330633   0.391258     1.1398  -2
    8    5    0   2.346765   2.537875   0.239734     0.6703   0
    8    5    1   0.474912   0.432427   0.185461     0.6862  -2
    8    5    2   3.113578   3.271030   0.171637     0.7055   0
    8    5    3   3.907282   4.173246   0.260279     0.7281   0
    8    5    4   4.454239   4.684043   0.171957     0.7536   0
    8    5    5  13.851958  14.286120   0.227782     0.7817   0
    8    5    6  94.594208  93.537339   0.912712     0.8121   0
    8    5    7  45.553483  45.473196   0.523038     0.8447   0
    8    5    8 105.330370 106.647284   0.999914     0.8791   0
    8    5    9  66.122830  68.095710   0.931800     0.9152   0
    8    5   10  25.911906  26.919588   0.299688     0.9528   0
    8    5   11  13.565785  13.916238   0.264983     0.9916   0
    8    5   12   0.888234   0.807781   0.129715     1.0316   0
    8    5   13   2.862332   2.627093   0.157092     1.0727   0
    8    5   14   1.456476   1.545577   0.154084     1.1146   0
    8    5   15   0.265455  -0.011968   0.577551     1.1574  -3
    8    6    0   3.872737   4.162381   0.272855     0.7061   0
    8    6    1   0.011216  -0.226550   0.629777     0.7212  -3
    8    6    2   0.000440   0.003024   0.172517     0.7396  -2
    8    6    3   1.167127   1.346307   0.156756     0.7612   0
    8    6    4  12.919661  13.023590   0.250423     0.7856   0
    8    6    5 121.438759 121.551676   1.080204     0.8126   0
    8    6    6 126.372232 127.328788   1.427222     0.8419   0
    8    6    7  15.913273  16.442032   0.384778     0.8733   0
    8    6    8   2.129903   2.236027   0.123651     0.9067   0
    8    6    9 114.207791 116.316818   1.121981     0.9417   0
    8    6   10  18.560151  19.048661   0.411339     0.9783   0
    8    6   11   7.559488   7.636201   0.189237     1.0161   0
    8    6   12   4.851741   4.898449   0.174837     1.0552   0
    8    6   13   0.240948   0.254407   0.150100     1.0954  -2
    8    6   14  20.206398  18.786254   0.581055     1.1365   0
    8    7    0  29.646321  29.647659   0.457516     0.7462   0
    8    7    1  10.133483  10.692361   0.341481     0.7605   0
    8    7    2  69.330570  68.918452   0.719747     0.7780   0
    8    7    3  13.397022  13.665799   0.442684     0.7985   0
    8    7    4  44.279838  44.398127   0.507469     0.8218   0
    8    7    5  28.836770  28.499309   0.507901     0.8476   0
    8    7    6   3.480992   3.712306   0.224662     0.8758   0
    8    7    7  45.453744  45.897687   0.525518     0.9061   0
    8    7    8  39.710869  40.432103   0.411739     0.9382   0
    8    7    9  31.501719  32.176366   0.369530     0.9721   0
    8    7   10   9.736000  10.251406   0.207541     1.0076   0
    8    7   11   6.527953   6.744001   0.199621     1.0444   0
    8    7   12   2.979880   2.966366   0.193061     1.0825   0
    8    7   13   0.305888   0.162260   0.149572     1.1216  -2
    8    7   14   0.272861   0.479677   0.268423     1.1618  -2
    8    8    0   4.007173   4.001545   0.435627     0.7899   0
    8    8    1  10.810458  10.658888   0.389050     0.8034   0
    8    8    2   2.697117   2.678054   0.335017     0.8200   0
    8    8    3   1.012753   1.282658   0.297672     0.8395   0
    8    8    4  12.680509  13.340111   0.411275     0.8617   0
    8    8    5  10.723527  11.095380   0.260231     0.8864   0
    8    8    6  19.319112  20.039567   0.312824     0.9133   0
    8    8    7   9.768149  10.562886   0.302424     0.9424   0
    8    8    8 130.465089 131.505697   1.390053     0.9734   0
    8    8    9  57.446787  55.806587   0.694850     1.0061   0
    8    8   10   0.023369   0.158996   0.146644     1.0404  -2
    8    8   11   5.036683   5.005844   0.177989     1.0761   0
    8    8   12  59.005540  57.511272   0.940873     1.1131   0
    8    8   13   2.443927   2.859643   0.312792     1.1512   0
    8    9    0   1.486903   1.087789   0.483293     0.8367  -2
    8    9    1   0.186598   0.083426   0.382074     0.8495  -2
    8    9    2   3.416586   3.801956   0.344553     0.8652   0
    8    9    3  13.135942  13.327486   0.356361     0.8837   0
    8    9    4   9.328920   9.861219   0.224646     0.9048   0
    8    9    5  31.577186  32.744701   0.651665     0.9283   0
    8    9    6   1.581804   1.600490   0.203365     0.9541   0
    8    9    7  30.226012  30.249435   0.450828     0.9820   0
    8    9    8   9.319516   9.103727   0.239462     1.0117   0
    8    9    9   0.452124   0.368666   0.232598     1.0432  -2
    8    9   10  17.959026  17.623663   0.357721     1.0763   0
    8    9   11  22.810817  21.898176   0.408107     1.1109   0
    8    9   12   4.080260   3.939528   0.330537     1.1467   0
    8   10    0   3.535773   3.913079   0.394250     0.8861   0
    8   10    1  46.411597  47.489409   0.555343     0.8982   0
    8   10    2 133.663927 138.033389   1.415205     0.9130   0
    8   10    3   0.040088   0.211478   0.253815     0.9306  -2
    8   10    4   1.826884   1.714365   0.325801     0.9506   0
    8   10    5   7.351657   7.404227   0.515246     0.9731   0
    8   10    6  11.894745  12.162704   0.388106     0.9977   0
    8   10    7   0.003248  -0.079586   0.583231     1.0244  -3
    8   10    8  16.200741  15.909154   0.321496     1.0529   0
    8   10    9   1.071243   1.104157   0.280055     1.0832   0
    8   10   10   3.798590   3.730066   0.229078     1.1152   0
    8   10   11   1.467524   1.157022   0.425803     1.1485  -2
    8   11    0  12.578473  13.226460   0.407771     0.9377   0
    8   11    1  11.266666  11.479486   0.355849     0.9491   0
    8   11    2   0.240570  -0.283639   0.795381     0.9631  -3
    8   11    3   2.409972   2.069894   0.322120     0.9798   0
    8   11    5  45.493340  45.697041   1.036091     1.0202   0
    8   11    6   5.357906   5.335180   0.291864     1.0437   0
    8   11    7   3.851627   3.533197   0.323385     1.0693   0
    8   11    8   4.774143   4.764397   0.376170     1.0967   0
    8   11    9   0.209973   0.427499   0.234406     1.1258  -2
    8   11   10   0.824455   1.162479   0.554047     1.1565  -2
    8   12    0   1.796840   1.494791   0.340521     0.9911   0
    8   12    1   0.033553   0.126195   0.284951     1.0019  -2
    8   12    2   6.108348   5.899307   0.342345     1.0152   0
    8   12    3   1.965602   2.276172   0.292744     1.0310   0
    8   12    4   3.863463   4.558680   0.360809     1.0491   0
    8   12    5  38.384553  38.908863   0.730243     1.0695   0
    8   12    6   6.253064   6.526892   0.378858     1.0920   0
    8   12    7   6.376276   6.233284   0.403835     1.1164   0
    8   12    8  10.017138  10.635512   0.521182     1.1427   0
    8   13    0   6.827465   6.840116   0.333513     1.0460   0
    8   13    1   1.677733   1.752718   0.349817     1.0562   0
    8   13    2  10.187220  10.020695   0.251895     1.0689   0
    8   13    3   0.048180  -0.026961   0.731619     1.0839  -3
    8   13    4   1.109486   1.199264   0.345577     1.1012   0
    8   13    5  20.321597  20.908710   0.727123     1.1206   0
    8   13    6  21.948079  21.540406   0.782629     1.1421   0
    8   13    7  85.705974  84.107491   2.005093     1.1655   0
    8   14    0   3.020875   3.112722   0.424523     1.1023   0
    8   14    1  23.480704  22.743318   0.586895     1.1120   0
    8   14    2   0.079671  -0.072258   0.392122     1.1240  -3
    8   14    3  19.203959  16.367950   1.865969     1.1383   0
    9    0    1 131.080624 132.149554   2.042182     0.6715   0
    9    0    3 852.272009 840.908508   9.762913     0.7175   0
    9    0    5  43.825823  42.364154   0.793317     0.7749   0
    9    0    7 199.266721 193.440286   2.649302     0.8412   0
    9    0   11  17.593465  16.963006   0.447788     0.9934   0
    9    1    0  31.932487  31.740674   0.775508     0.6569   0
    9    1    1   9.928667   9.664350   0.444588     0.6748   0
    9    1    2  22.802520  22.911482   0.494605     0.6962   0
    9    1    3   6.669144   6.511595   0.407451     0.7206   0
    9    1    4   4.071062   4.387043   0.346905     0.7479   0
    9    1    5 295.950745 290.492437   3.038608     0.7778   0
    9    1    6 184.615391 182.771205   1.937987     0.8098   0
    9    1    7  15.790716  15.587674   0.402667     0.8439   0
    9    1    8  34.917067  33.924252   0.503597     0.8797   0
    9    1   10   3.426414   3.233173   0.215478     0.9557   0
    9    1   11  12.465137  12.406118   0.302008     0.9957   0
    9    1   12   7.588963   7.647929   0.255783     1.0366   0
    9    1   13   8.386048   7.761740   0.357673     1.0786   0
    9    1   14   0.059863   0.188869   0.208757     1.1214  -2
    9    2    0 111.031371 109.178710   1.127806     0.6670   0
    9    2    1   0.024255   0.171701   0.270119     0.6847  -2
    9    2    2  60.712801  60.207823   0.764052     0.7057   0
    9    2    3   0.094907  -0.023713   0.685250     0.7299  -3
    9    2    4   8.390042   8.281498   0.263671     0.7569   0
    9    2    5  27.647746  27.930174   0.421739     0.7863   0
    9    2    6   0.356643   0.444748   0.168084     0.8181  -2
    9    2    7  26.358804  26.218289   0.495341     0.8518   0
    9    2    8   0.501116   0.701394   0.239926     0.8873  -2
    9    2    9  42.798115  43.454582   0.849110     0.9243   0
    9    2   10  17.908319  17.697105   0.428315     0.9627   0
    9    2   11   0.261018   0.216758   0.151636     1.0024  -2
    9    2   12  26.956611  26.061165   0.374730     1.0431   0
    9    2   13   0.093095   0.197909   0.250295     1.0848  -2
    9    2   14   5.110003   4.518087   0.449196     1.1273   0
    9    3    0 117.951476 114.845259   1.210080     0.6836   0
    9    3    1  28.132653  28.799957   0.467004     0.7008   0
    9    3    2  66.563341  66.731034   0.768660     0.7214   0
    9    3    3   5.934302   6.034303   0.212134     0.7451   0
    9    3    4  28.753767  28.411627   0.469212     0.7715   0
    9    3    5   0.743988   0.734531   0.164532     0.8005   0
    9    3    6   0.664559   0.473724   0.227846     0.8316  -2
    9    3    7   0.003083  -0.314296   0.619440     0.8648  -3
    9    3    8  14.817554  15.375492   0.304728     0.8998   0
    9    3    9  16.631325  17.489260   0.356409     0.9363   0
    9    3   10   1.859682   2.000597   0.143988     0.9743   0
    9    3   11   3.883282   4.064251   0.198261     1.0135   0
    9    3   12  17.891669  16.743960   0.298248     1.0538   0
    9    3   13   0.412260   0.333561   0.185861     1.0951  -2
    9    3   14   2.616097   2.277276   0.434331     1.1372   0
    9    4    0 145.335189 143.422171   1.318243     0.7061   0
    9    4    1   8.731696   8.330619   0.259799     0.7229   0
    9    4    2   0.218136   0.368986   0.180501     0.7428  -2
    9    4    3   0.458995   0.655489   0.188901     0.7658   0
    9    4    4   1.871268   1.986148   0.217446     0.7916   0
    9    4    5   3.992554   3.915719   0.211894     0.8198   0
    9    4    6   0.466611   0.835654   0.268071     0.8503   0
    9    4    7   9.730244  10.346400   0.299720     0.8828   0
    9    4    8  12.394016  13.194427   0.264103     0.9170   0
    9    4    9   1.127909   1.220752   0.182949     0.9529   0
    9    4   10  53.088325  53.556928   0.661265     0.9902   0
    9    4   11   1.666918   1.836224   0.158196     1.0288   0
    9    4   12   0.154622   0.210646   0.157476     1.0686  -2
    9    4   13   2.488091   2.340558   0.235350     1.1093   0
    9    4   14   0.794740   0.773684   0.431803     1.1509  -2
    9    5    0  34.342754  34.267141   0.524526     0.7341   0
    9    5    1   0.499744   0.610080   0.272311     0.7502  -2
    9    5    2   3.023290   3.322231   0.242006     0.7695   0
    9    5    3 107.312648 107.504586   1.063436     0.7917   0
    9    5    4   9.606824   9.495402   0.278295     0.8166   0
    9    5    5  45.922932  46.767310   0.637745     0.8440   0
    9    5    6   2.471818   2.379007   0.303848     0.8737   0
    9    5    7   0.994204   1.227952   0.254023     0.9053   0
    9    5    8  44.641251  44.745336   0.595776     0.9388   0
    9    5    9   1.319541   1.554729   0.211718     0.9738   0
    9    5   10   0.057186   0.111491   0.126675     1.0104  -2
    9    5   11  20.185149  20.007566   0.440108     1.0482   0
    9    5   12   3.925874   4.136189   0.180949     1.0872   0
    9    5   13  29.722837  28.243463   0.793861     1.1273   0
    9    6    0  37.652680  37.546427   0.510573     0.7669   0
    9    6    1  11.832130  12.274547   0.388042     0.7824   0
    9    6    2   4.785104   4.476502   0.244886     0.8008   0
    9    6    3 297.317036 296.345391   2.860811     0.8222   0
    9    6    4  19.543199  20.332215   0.559823     0.8462   0
    9    6    5  24.885408  25.293145   0.456780     0.8727   0
    9    6    6  97.071916  98.623393   0.893639     0.9014   0
    9    6    7  73.088004  73.638416   1.153582     0.9321   0
    9    6    8  18.865650  19.741959   0.466060     0.9646   0
    9    6    9   6.606290   6.877925   0.256695     0.9988   0
    9    6   10   1.516056   1.797759   0.236838     1.0345   0
    9    6   11  17.726714  17.799188   0.351129     1.0715   0
    9    6   12   7.739005   7.301456   0.216934     1.1097   0
    9    6   13   0.037060  -0.076914   0.463372     1.1489  -3
    9    7    0   0.988218   1.098813   0.260983     0.8040   0
    9    7    1  21.639819  21.433684   0.424651     0.8187   0
    9    7    2 142.172559 139.304942   1.621339     0.8364   0
    9    7    3  44.832724  44.626613   1.062124     0.8569   0
    9    7    4  85.828343  86.155545   0.899960     0.8800   0
    9    7    5 219.829096 223.164267   2.399103     0.9055   0
    9    7    6 206.973913 209.223101   2.263852     0.9331   0
    9    7    7   8.683503   8.744950   0.222022     0.9628   0
    9    7    8   4.292996   4.133517   0.246438     0.9944   0
    9    7    9   0.038157  -0.143236   0.601920     1.0275  -3
    9    7   10   0.142710   0.155844   0.225142     1.0622  -2
    9    7   11   1.209713   1.396037   0.272791     1.0983   0
    9    7   12   4.258727   3.897638   0.516558     1.1356   0
    9    8    0   3.798913   4.118220   0.448380     0.8447   0
    9    8    1  12.433373  12.600843   0.535758     0.8588   0
    9    8    2  64.474042  65.893092   0.850518     0.8756   0
    9    8    3   0.028575   0.093026   0.184773     0.8952  -2
    9    8    4  23.446678  24.158235   0.361610     0.9173   0
    9    8    5  64.003488  64.455135   0.729059     0.9418   0
    9    8    6  12.679508  12.708782   0.293928     0.9685   0
    9    8    7   1.346228   1.414421   0.248455     0.9971   0
    9    8    8  17.442958  18.093436   0.386250     1.0276   0
    9    8    9  71.008389  70.173685   0.797477     1.0597   0
    9    8   10   0.001760   0.029889   0.203317     1.0934  -2
    9    8   11   1.205540   1.056092   0.272999     1.1285   0
    9    8   12  17.660589  16.584596   0.958377     1.1648   0
    9    9    0  18.043898  18.330082   0.556863     0.8886   0
    9    9    3  14.410948  14.192709   0.395370     0.9368   0
    9    9    4  12.022146  12.849458   0.635233     0.9579   0
    9    9    5   4.141007   4.353250   0.294488     0.9814   0
    9    9    6   2.278505   2.267164   0.299880     1.0070   0
    9    9    7   4.199299   4.305969   0.267639     1.0346   0
    9    9    8   7.836981   7.758940   0.295640     1.0640   0
    9    9    9  26.225295  25.530591   0.607808     1.0951   0
    9    9   10  13.625171  13.261245   0.583407     1.1277   0
    9    9   11   7.584649   7.481173   0.499181     1.1617   0
    9   10    0   2.363973   2.521506   0.337625     0.9353   0
    9   10    1   7.016722   7.417603   0.381546     0.9480   0
    9   10    2  11.718579  12.769504   0.653057     0.9633   0
    9   10    3   2.628490   2.567219   0.323737     0.9811   0
    9   10    4   2.177744   2.038454   0.336457     1.0014   0
    9   10    5  10.236300  10.864494   0.387306     1.0238   0
    9   10    6   1.500419   2.173273   0.323737     1.0484   0
    9   10    7   1.602718   1.727485   0.307048     1.0749   0
    9   10    8   7.089893   6.813283   0.265383     1.1032   0
    9   10    9   6.961627   5.990798   0.543182     1.1332   0
    9   10   10   6.888113   6.389000   0.436059     1.1648   0
    9   11    0   2.173983   1.380580   0.403131     0.9843   0
    9   11    1   3.250306   3.240245   0.428475     0.9963   0
    9   11    2   1.509710   1.537256   0.417515     1.0109   0
    9   11    3  25.071224  25.510271   0.656353     1.0279   0
    9   11    4   4.613377   4.408100   0.421051     1.0473   0
    9   11    5   0.229437   0.213222   0.199717     1.0688  -2
    9   11    6  11.640192  11.333818   0.516718     1.0923   0
    9   11    7   4.202794   3.528861   0.316088     1.1178   0
    9   11    8   8.429968   6.687248   0.700098     1.1451   0
    9   12    0   8.325980   8.522816   0.429883     1.0353   0
    9   12    1  13.254474  13.798491   0.530206     1.0467   0
    9   12    2  12.797921  14.028737   0.708355     1.0606   0
    9   12    3   5.137200   4.825391   0.389882     1.0769   0
    9   12    4   7.485406   7.573111   0.256295     1.0953   0
    9   12    5   3.218779   3.159907   0.387754     1.1159   0
    9   12    6  36.224908  35.749900   1.260049     1.1385   0
    9   12    7   0.161847  -0.042737   1.155086     1.1629  -3
    9   13    0   2.243430   2.374590   0.215270     1.0880   0
    9   13    1  11.245321  10.513252   0.440460     1.0989   0
    9   13    2  51.592398  51.166945   1.096253     1.1122   0
    9   13    3  19.896311  18.684491   1.011563     1.1277   0
    9   13    5   6.841014   6.672463   0.659425     1.1650   0
   10    0    0 586.857097 596.220475   7.722555     0.7260   0
   10    0    2 335.160287 335.437619   4.193774     0.7649   0
   10    0    4 331.135067 336.266441   5.231322     0.8152   0
   10    0    6   0.118435   0.615936   0.550014     0.8750  -2
   10    1    0  83.961267  82.641693   1.157550     0.7291   0
   10    1    1 141.667456 141.807728   1.545609     0.7469   0
   10    1    2 137.149713 138.439320   1.719789     0.7678   0
   10    1    3  71.726050  72.302221   1.088781     0.7915   0
   10    1    4  26.795856  27.181835   1.093325     0.8179   0
   10    1    5  31.742423  31.794756   1.127134     0.8467   0
   10    1    6   4.428011   4.794814   0.629489     0.8775   0
   10    1    8   7.467094   7.351393   0.377258     0.9449   0
   10    1    9   3.932713   3.733874   0.292760     0.9809   0
   10    1   10  11.488467  10.828173   0.445868     1.0184   0
   10    1   11   4.341809   4.212607   0.209894     1.0571   0
   10    1   12   9.663676   8.687908   0.426315     1.0968   0
   10    2    0   0.162737   0.229254   0.382858     0.7383  -2
   10    2    1   1.937328   1.986772   0.479933     0.7558   0
   10    2    2   0.601228   0.798517   0.313368     0.7765  -2
   10    2    3  10.645564  11.015378   0.493085     0.8000   0
   10    2    4   0.198377   0.016096   0.438140     0.8261  -2
   10    2    6   3.573739   4.133661   0.334073     0.8852   0
   10    2    8   7.204223   7.381218   0.404971     0.9520   0
   10    2    9  35.314539  36.599042   0.866583     0.9878   0
   10    2   10   2.133553   2.494418   0.841670     1.0250  -2
   10    2   11  11.839047  11.741845   0.451244     1.0634   0
   10    2   12  10.484698  10.337312   0.580799     1.1029   0
   10    2   13   0.610082   0.527966   0.457404     1.1435  -2
   10    3    0   2.250269   2.122904   0.368170     0.7533   0
   10    3    1  28.169391  28.509230   0.519326     0.7705   0
   10    3    2   0.083837   0.104035   0.253143     0.7908  -2
   10    3    3   2.427543   2.222538   0.258855     0.8139   0
   10    3    4   0.133586   0.687234   0.359497     0.8395  -2
   10    3    5   1.191107   1.370484   0.452476     0.8676   0
   10    3    6  31.615123  33.689686   0.838214     0.8977   0
   10    3    7  93.530865  93.626782   1.404981     0.9298   0
   10    3    8   0.552678   0.738835   0.293336     0.9636  -2
   10    3    9   6.526168   7.131788   0.520526     0.9990   0
   10    3   10   0.769484   0.224694   0.768404     1.0358  -2
   10    3   11   6.415505   6.140897   0.498221     1.0739   0
   10    3   12   0.000476  -0.134996   0.703971     1.1130  -3
   10    3   13   3.313475   2.990639   0.498381     1.1532   0
   10    4    0  34.569266  34.358503   0.550046     0.7738   0
   10    4    1   0.063726   0.003104   0.335305     0.7906  -2
   10    4    2   6.391034   7.083402   0.361033     0.8104   0
   10    4    3   2.482472   2.230347   0.359881     0.8329   0
   10    4    4   2.826863   2.349390   0.499869     0.8580   0
   10    4    5  67.117192  67.881945   0.928584     0.8854   0
   10    4    6   4.157274   4.067771   0.223974     0.9150   0
   10    4    7  29.243193  31.288183   0.589391     0.9465   0
   10    4    8   0.835850   0.587503   0.290856     0.9798  -2
   10    4    9  13.243103  13.140089   0.406187     1.0146   0
   10    4   10   0.979091   0.905208   0.238246     1.0508   0
   10    4   11   5.764926   5.589587   0.295704     1.0884   0
   10    4   12   0.507577   0.763300   0.489357     1.1270  -2
   10    5    0   1.524887   2.206266   0.341641     0.7994   0
   10    5    1  26.438189  26.391414   0.449676     0.8157   0
   10    5    2   9.912548  10.302015   0.363114     0.8348   0
   10    5    3   3.973378   4.038410   0.438508     0.8567   0
   10    5    4  25.770920  26.415734   0.502477     0.8812   0
   10    5    5  31.817305  31.987561   0.620560     0.9079   0
   10    5    6  31.445421  30.767529   0.468508     0.9368   0
   10    5    7   0.884044   1.128622   0.232662     0.9676   0
   10    5    8   9.894687  10.180028   0.600496     1.0001   0
   10    5    9   7.408409   6.928390   0.365162     1.0343   0
   10    5   10  24.573740  24.419202   0.529358     1.0698   0
   10    5   11   6.946450   6.777314   0.298296     1.1067   0
   10    5   12   6.898982   6.949159   0.787605     1.1448   0
   10    6    0 288.498666 292.119680   3.046512     0.8297   0
   10    6    1  69.963448  69.224860   1.203776     0.8453   0
   10    6    2 112.672367 110.025933   1.817968     0.8638   0
   10    6    3   1.156024   1.328243   0.376682     0.8850   0
   10    6    4  76.689413  77.640281   1.035051     0.9087   0
   10    6    5   1.248080   1.563545   0.331369     0.9346   0
   10    6    6   4.919569   4.976819   0.553007     0.9627   0
   10    6    7   5.203545   5.128279   0.248343     0.9927   0
   10    6    8   9.668310   9.205186   0.303160     1.0245   0
   10    6    9   7.356467   7.485445   0.360905     1.0578   0
   10    6   10   0.003223   0.003584   0.240022     1.0926  -2
   10    6   11   4.737158   4.803278   0.593120     1.1288   0
   10    7    0  85.833957  85.024955   1.334179     0.8640   0
   10    7    1  49.920747  50.469007   0.661457     0.8791   0
   10    7    2 174.856015 176.683045   1.920899     0.8969   0
   10    7    3 282.661150 288.468384   2.858171     0.9173   0
   10    7    4   0.533132   0.790869   0.283191     0.9402  -2
   10    7    5   0.910415   0.936121   0.242614     0.9653   0
   10    7    6   9.260576   9.048030   0.375258     0.9925   0
   10    7    7   0.016425  -0.045169   0.853206     1.0216  -3
   10    7    8   0.347538   0.543790   0.262471     1.0525  -2
   10    7    9   0.397258   0.199653   0.224630     1.0850  -2
   10    7   10   0.331972   0.157652   0.214950     1.1189  -2
   10    7   11   0.023778  -0.073218   0.894536     1.1543  -3
   10    8    0  58.842194  59.782212   0.942585     0.9021   0
   10    8    1  67.434447  69.330783   0.798085     0.9165   0
   10    8    2   0.137283  -0.030241   0.849126     0.9336  -3
   10    8    3   0.057305   0.080226   0.281127     0.9532  -2
   10    8    4   0.792271   0.602096   0.274391     0.9752  -2
   10    8    5   5.522018   5.362733   0.408267     0.9995   0
   10    8    6  16.803827  16.802042   0.482653     1.0258   0
   10    8    7   0.054316  -0.074674   0.836950     1.0540  -3
   10    8    8   0.002897  -0.351497   0.768836     1.0839  -3
   10    8    9  11.269655  11.006753   0.350665     1.1155   0
   10    8   10   2.694067   2.432064   0.476445     1.1486   0
   10    9    0  13.217383  13.858204   0.447692     0.9433   0
   10    9    1   2.259287   2.360270   0.371866     0.9571   0
   10    9    2   2.359066   2.637269   0.449980     0.9735   0
   10    9    3   7.153610   7.234654   0.362058     0.9924   0
   10    9    4   0.487731   0.889735   0.441628     1.0135  -2
   10    9    5   0.003182   0.256887   0.305464     1.0369  -2
   10    9    6  53.433835  52.519621   1.452790     1.0622   0
   10    9    7  16.033392  15.599114   0.457276     1.0895   0
   10    9    8   0.026882  -0.041953   0.848854     1.1185  -3
   10    9    9   0.178151  -0.328249   0.987210     1.1491  -3
   10   10    0   1.870124   2.089095   0.433675     0.9874   0
   10   10    1   0.035032  -0.123107   1.028875     1.0006  -3
   10   10    2   3.006432   3.191364   0.461276     1.0163   0
   10   10    3  13.333669  12.715710   0.421067     1.0343   0
   10   10    4   4.153895   4.422084   0.356649     1.0547   0
   10   10    5  10.534307  10.300671   0.398650     1.0771   0
   10   10    6  12.665128  12.750095   0.649617     1.1015   0
   10   10    7   0.006220   0.177045   0.395098     1.1278  -2
   10   10    8  13.272285  13.174186   0.712499     1.1559   0
   10   11    0  19.644409  20.234932   0.690130     1.0339   0
   10   11    1   1.809093   2.094039   0.424235     1.0465   0
   10   11    2   1.114523   1.224064   0.352921     1.0615   0
   10   11    3   4.153547   4.104076   0.370618     1.0788   0
   10   11    4   0.332941  -0.082930   0.942889     1.0983  -3
   10   11    5   0.121385  -0.175173   0.928728     1.1199  -3
   10   11    6  21.159267  20.056367   0.913176     1.1434   0
   10   12    0  30.119178  30.459521   0.780885     1.0826   0
   10   12    1  28.968189  28.848918   1.110125     1.0946   0
   10   12    2   0.018978   0.353273   0.432795     1.1090  -2
   10   12    3   1.581735   1.667772   0.393818     1.1256   0
   10   12    4   3.586346   3.740018   0.548382     1.1443   0
   10   12    5   0.098488  -0.469308   1.306098     1.1650  -3
   10   13    0   1.903051   0.810757   0.994858     1.1331  -2
   10   13    1   0.417938   1.317427   0.931913     1.1446  -2
   10   13    2  17.918007  16.763161   1.019995     1.1583   0
   11    0    1  87.373192  87.887111   2.554307     0.8164   0
   11    1    0  17.205386  17.231333   0.595872     0.8015   0
   11    1    1  99.731899 101.634352   1.758078     0.8191   0
   11    1    2   0.550736   0.562111   0.575919     0.8396  -2
   11    1    3   3.657856   4.060251   0.718147     0.8627   0
   11    1    4   1.210038   1.508696   0.436411     0.8883   0
   11    1    6   7.559976   8.100709   0.590528     0.9460   0
   11    1    7  13.711228  13.928910   0.522302     0.9777   0
   11    1    8   9.111404   9.795234   0.550782     1.0111   0
   11    1    9  24.485479  24.015191   0.737139     1.0460   0
   11    2    0   2.020789   2.203386   0.373530     0.8098   0
   11    2    1  39.281522  40.344101   0.930088     0.8273   0
   11    2    2  36.548244  37.331221   0.982538     0.8476   0
   11    2    3   0.341608   0.406427   0.469852     0.8705  -2
   11    2    4   8.090206   8.213480   0.418715     0.8958   0
   11    2    6   3.335913   3.516604   0.422795     0.9531   0
   11    2    7   0.009911  -0.256151   0.782645     0.9846  -3
   11    2    8  10.596681  10.610295   0.803701     1.0177   0
   11    2   10   0.054346  -0.048049   0.920376     1.0885  -3
   11    3    0  14.032577  13.351247   0.643825     0.8235   0
   11    3    1   1.821181   2.030053   0.469244     0.8407   0
   11    3    2  30.236270  29.829744   1.101405     0.8607   0
   11    3    3   1.098320   1.225280   0.393578     0.8832   0
   11    3    5   1.573871   1.404901   0.441468     0.9355   0
   11    3    6   1.226513   1.458822   0.433931     0.9647   0
   11    3    7   2.005729   1.657820   0.486237     0.9959   0
   11    3    8   0.433041  -0.019921   1.196095     1.0287  -3
   11    3    9   6.088020   4.891489   0.620944     1.0630   0
   11    3   10   4.816518   4.707356   0.581839     1.0987   0
   11    3   11   2.054996   2.726184   0.678210     1.1357   0
   11    4    0   1.534525   1.753854   0.470316     0.8423   0
   11    4    1  39.701685  38.774459   1.075964     0.8591   0
   11    4    2  35.327312  36.287674   1.061820     0.8787   0
   11    4    5   0.008224  -0.150996   0.881671     0.9521  -3
   11    4    6  32.976326  32.355251   1.011979     0.9809   0
   11    4    7   3.078930   3.283942   0.367018     1.0115   0
   11    4    8  18.162607  17.128450   0.613056     1.0438   0
   11    4    9   1.887066   2.203466   0.480477     1.0776   0
   11    4   10   1.778167   1.347283   0.424219     1.1129   0
   11    4   11   1.484419   2.319277   0.685122     1.1494   0
   11    5    0   3.979609   4.623882   0.718451     0.8659   0
   11    5    1  14.166821  14.485693   0.742212     0.8823   0
   11    5    4   0.241009   0.552223   0.366794     0.9469  -2
   11    5    5   0.677232   0.355209   0.370202     0.9730  -2
   11    5    6   5.559839   5.736839   0.445676     1.0012   0
   11    5    7   4.658635   4.306353   0.442972     1.0312   0
   11    5    8   1.599804   1.055388   0.466172     1.0629  -2
   11    5    9   8.302482   7.634057   0.524014     1.0962   0
   11    5   10   8.388046   8.165399   0.774244     1.1308   0
   11    5   11  20.683010  19.861002   0.995706     1.1668   0
   11    6    0 138.623703 136.533190   1.491991     0.8939   0
   11    6    1  24.019048  25.087700   0.476269     0.9097   0
   11    6    2  11.729412  12.459768   0.358665     0.9282   0
   11    6    3   0.576913   1.086029   0.486349     0.9492  -2
   11    6    4   0.975210   0.644993   0.345609     0.9725  -2
   11    6    5   4.907371   5.159528   0.250759     0.9980   0
   11    6    6   3.229690   3.210372   0.362522     1.0255   0
   11    6    7   0.528873   0.267719   0.319576     1.0548  -2
   11    6    8  34.324657  33.111431   0.580927     1.0858   0
   11    6    9   6.693792   6.690368   0.425643     1.1184   0
   11    6   10   2.421013   2.359678   0.564927     1.1524   0
   11    7    0 112.018748 115.303191   1.212896     0.9259   0
   11    7    1  18.741891  19.336508   0.490749     0.9412   0
   11    7    2   0.112169   0.223862   0.348297     0.9591  -2
   11    7    3  14.051752  13.234364   0.510109     0.9794   0
   11    7    4   4.138087   4.244400   0.347545     1.0020   0
   11    7    5  12.960062  11.696180   0.503213     1.0268   0
   11    7    6   2.007985   1.508984   0.315208     1.0535   0
   11    7    7   8.639943   7.735019   0.442220     1.0821   0
   11    7    8   4.480211   3.809316   0.341689     1.1123   0
   11    7    9   5.328432   4.181566   0.627873     1.1441   0
   11    8    0   0.700224   0.815461   0.520206     0.9615  -2
   11    8    1   1.006556   0.783205   0.380650     0.9762  -2
   11    8    2   2.936238   2.690711   0.347769     0.9935   0
   11    8    3   1.426074   1.316243   0.420731     1.0131   0
   11    8    4   1.140544   1.063052   0.502909     1.0350  -2
   11    8    5   0.310229   0.506797   0.249431     1.0590  -2
   11    8    6   0.155227   0.317480   0.324377     1.0849  -2
   11    8    7  10.498063   9.765233   0.373434     1.1127   0
   11    8    8   0.308185   0.490845   0.523790     1.1421  -2
   11    9    0   4.834790   4.855200   0.626192     1.0003   0
   11    9    1   1.235078   1.632411   0.438284     1.0145   0
   11    9    2   0.121050   0.176901   0.386570     1.0311  -2
   11    9    3   4.015499   3.785172   0.379306     1.0500   0
   11    9    4  14.098571  14.100755   0.635201     1.0711   0
   11    9    5   6.078941   5.774616   0.432827     1.0943   0
   11    9    6   0.192655   0.675234   0.439372     1.1194  -2
   11    9    7   1.899652   1.424069   0.636417     1.1464  -2
   11   10    0   8.378938   8.710181   0.517854     1.0419   0
   11   10    1   3.705907   3.581422   0.526910     1.0556   0
   11   10    2   7.018269   7.244958   0.435435     1.0715   0
   11   10    3  69.742828  70.538655   0.945609     1.0898   0
   11   10    4   6.687413   6.566749   0.480701     1.1101   0
   11   10    5   6.249344   6.472778   1.728829     1.1325   0
   11   10    6  19.960377  18.332322   0.844550     1.1568   0
   11   11    0   7.069555   6.674575   0.702962     1.0861   0
   11   11    1  10.992262  10.825341   0.550622     1.0992   0
   11   11    2   2.579472   2.432592   0.505133     1.1146   0
   11   11    3  29.896469  29.127486   1.220112     1.1321   0
   11   11    4   0.081498  -0.563503   1.628139     1.1517  -3
   11   12    0  58.539267  56.232038   2.105495     1.1325   0
   11   12    1   0.084336   0.626720   0.817509     1.1451  -2
   11   12    2   0.038804  -0.678162   1.577209     1.1598  -3
   12    0    0   3.948962   4.116060   0.726403     0.8713   0
   12    1    0   0.332541   1.121357   0.527134     0.8738  -2
   12    1    1  19.480542  19.269787   0.747220     0.8914   0
   12    1    3   2.815096   2.840955   0.534254     0.9341   0
   12    1    4   7.897089   7.564935   0.600384     0.9590   0
   12    1    5   5.489076   5.414958   0.536830     0.9861   0
   12    1    6   3.905206   4.377827   0.508237     1.0150   0
   12    1    7  14.140611  13.263389   0.592640     1.0458   0
   12    1    8   8.445454   7.677306   0.699282     1.0781   0
   12    1    9  13.502635  11.544224   0.705987     1.1120   0
   12    1   10   0.829683   0.421883   0.744484     1.1472  -2
   12    2    0  13.716332  14.918536   0.845750     0.8815   0
   12    2    3   2.072108   2.017317   0.424827     0.9413   0
   12    2    4   3.645874   3.099281   0.565263     0.9660   0
   12    2    5   6.373528   5.840250   0.442268     0.9928   0
   12    2    6   1.862612   2.614629   0.786181     1.0216   0
   12    2    7   1.984257   2.468225   0.636865     1.0522   0
   12    2    8   3.036188   2.787305   0.508621     1.0844   0
   12    2    9   9.778946   9.237539   0.576079     1.1180   0
   12    2   10  26.174110  25.535231   1.274546     1.1531   0
   12    3    0  13.420991  13.603670   0.431787     0.8941   0
   12    3    2   2.656973   3.359480   0.609216     0.9310   0
   12    3    3   5.919524   6.859476   1.251345     0.9531   0
   12    3    4   0.026944   0.176005   0.667922     0.9775  -2
   12    3    5   5.166936   5.306828   0.700658     1.0041   0
   12    3    6   5.914344   5.166312   1.166191     1.0325   0
   12    3    7  25.336598  23.795026   0.837670     1.0628   0
   12    3    8   8.387153   8.326251   1.165519     1.0946   0
   12    3    9   7.431918   7.957569   0.549774     1.1280   0
   12    4    3  15.212468  14.900904   0.688930     0.9694   0
   12    4    4   0.172442   0.316600   0.501901     0.9934  -2
   12    4    5  20.549848  20.743585   0.684578     1.0195   0
   12    4    6   7.107610   7.601992   0.777684     1.0476   0
   12    4    7   7.967381   8.415101   1.889874     1.0774   0
   12    4    8   0.047130  -0.067570   1.125230     1.1089  -3
   12    4    9  10.077333   8.459278   0.882567     1.1418   0
   12    5    0  20.416750  21.304240   0.752356     0.9333   0
   12    5    1   0.366431   0.115123   0.540974     0.9497  -2
   12    5    2   1.459657   1.545465   0.583871     0.9687  -2
   12    5    3   2.234175   1.253777   0.761684     0.9900  -2
   12    5    4   1.328114   1.488295   0.439676     1.0135   0
   12    5    5   0.909529   0.752596   0.428043     1.0391  -2
   12    5    6   4.754560   4.222319   0.649281     1.0666   0
   12    5    7  13.814411  13.246636   0.933257     1.0959   0
   12    5    8   5.873714   6.091776   0.598128     1.1269   0
   12    5    9   3.578870   4.091020   0.817958     1.1593   0
   12    6    0   1.833663   1.997397   0.585151     0.9593   0
   12    6    1   0.604058   0.631905   0.610928     0.9753  -2
   12    6    2   3.668238   3.614303   0.713011     0.9938   0
   12    6    3   0.047936   0.130915   0.520558     1.0146  -2
   12    6    4   3.424765   3.130914   0.480141     1.0375   0
   12    6    5  15.839598  15.931971   0.682626     1.0626   0
   12    6    6  31.157532  30.414240   0.748244     1.0895   0
   12    6    7   0.000432  -0.022417   1.120621     1.1182  -3
   12    6    8   8.663024   8.444734   0.725219     1.1485   0
   12    7    0   1.182613   0.816149   0.588207     0.9892  -2
   12    7    1   8.166097   7.883535   1.256785     1.0047   0
   12    7    2  17.732292  18.706572   0.979978     1.0226   0
   12    7    3   0.021283  -0.031185   1.248625     1.0429  -3
   12    7    4  20.870268  18.191998   1.299010     1.0652   0
   12    7    5  29.800115  28.363146   0.757668     1.0896   0
   12    7    6   0.000524   0.010640   0.443356     1.1159  -2
   12    7    7   0.013948  -0.037169   1.276114     1.1439  -3
   12    8    0   5.288490   4.603641   0.598224     1.0226   0
   12    8    1   0.527158   0.909960   0.766692     1.0376  -2
   12    8    2   0.077594  -0.370586   1.246225     1.0550  -3
   12    8    3   0.144227   0.412795   0.538926     1.0746  -2
   12    8    4   1.045983   1.318915   0.479821     1.0963  -2
   12    8    5   0.371828   0.112451   0.508221     1.1200  -2
   12    8    6   0.089962   0.500125   0.681906     1.1456  -2
   12    9    0  18.186399  17.788148   0.668642     1.0591   0
   12    9    1  17.042632  17.320935   0.816037     1.0737   0
   12    9    2   5.818877   4.540519   0.648785     1.0905   0
   12    9    3   0.246908   0.240006   0.516046     1.1094  -2
   12    9    4   0.511881   0.860503   0.716643     1.1305  -2
   12    9    5   1.196677   0.257079   0.690306     1.1535  -2
   12   10    0  56.847837  56.312200   0.927096     1.0986   0
   12   10    1   1.923056   1.831840   0.499757     1.1126   0
   12   10    2   0.001586   0.200021   0.747476     1.1288  -2
   12   10    3  22.025805  21.883295   1.399093     1.1471   0
   12   11    0  12.736570  11.149573   1.103053     1.1406   0
   12   11    1  12.055163  13.249644   1.134382     1.1541   0
   13    0    1  27.876929  28.689234   1.307810     0.9613   0
   13    0    5  44.948775  42.384154   3.904167     1.0542   0
   13    1    0  24.304503  24.821293   1.124286     0.9462   0
   13    1    1   1.366286   0.568239   0.628321     0.9637  -2
   13    1    2   7.823672   7.217118   0.643633     0.9835   0
   13    1    3  16.579723  15.775455   0.729587     1.0057   0
   13    1    4   2.756489   2.197162   0.589375     1.0300   0
   13    1    5   0.128856   0.370202   0.544622     1.0563  -2
   13    1    6   5.472314   5.668645   0.588975     1.0845   0
   13    1    7   3.194350   2.445632   0.645473     1.1144   0
   13    1    8  17.526581  15.840800   1.342819     1.1459   0
   13    2    0   0.648786   0.678770   0.572239     0.9533  -2
   13    2    1   1.944930   2.014549   0.662721     0.9706   0
   13    2    2   4.596655   4.073051   0.622448     0.9903   0
   13    2    3   0.539881   0.434347   0.503101     1.0124  -2
   13    2    4   2.119341   1.491079   0.512237     1.0365  -2
   13    2    5   0.013902   0.198037   0.595072     1.0627  -2
[truncated: 6,273 more chars]
