# Supplementary material for: Comparative study of conventional and synchrotron X-ray electron densities on molecular crystals
Source: Acta Crystallogr B Struct Sci Cryst Eng Mater. 2023 Sep 4;79(Pt 5):380–91. doi: 10.1107/S2052520623006625 (PMC10552600; doi:10.1107/S2052520623006625)
Supplement: Supplementary file 3 [file b-79-00380-100K_Supernovasup3.hkl]

#
#  Unique observations used in XD refinement
#  F^2(calc) includes anomalous dispersion and is corrected for extinction
#  if the latter is included in the model.
#


data_XD


_cell_length_a       7.2445
_cell_length_b       7.4584
_cell_length_c      10.1200
_cell_angle_alpha    90.000
_cell_angle_beta    108.018
_cell_angle_gamma    90.000

loop_
 _refln_index_h
 _refln_index_k
 _refln_index_l
 _refln_F_squared_calc
 _refln_F_squared_meas
 _refln_F_squared_sigma
 _refln_sint/lambda
 _refln_XD_refine_code
  -17    1    7   1.709068   0.521890   1.038243     1.1754  -6
  -17    1    8   0.357134   0.211199   0.984394     1.1757  -6
  -17    1    9  20.046920  15.220590   3.339199     1.1784  -4
  -17    2    7  19.643101  14.930490   2.339034     1.1811  -4
  -16    1    9  10.488482  10.971566   1.736188     1.1116   0
  -16    1   10   4.074683   3.336146   1.094713     1.1179   0
  -16    1   11   2.249331   0.899672   1.375047     1.1265  -2
  -16    1   12   0.606415  -0.409703   2.153005     1.1374  -3
  -16    1   13   3.803021   3.032171   1.118570     1.1506  -2
  -16    1   14   0.486597  -0.358611   2.049693     1.1660  -3
  -16    2    6  11.539446   9.558671   1.576953     1.1134   0
  -16    2    7   6.932756   4.863547   1.521765     1.1124   0
  -16    2    8   0.316091   0.870204   1.093358     1.1138  -2
  -16    2    9  19.985484  18.631797   1.917581     1.1177   0
  -16    2   10   0.735622  -0.815695   2.519861     1.1239  -3
  -16    2   11   0.192550   0.881223   0.911908     1.1325  -2
  -16    2   12   1.924977   1.346176   1.165430     1.1434  -2
  -16    2   13   0.701330   0.724172   1.078494     1.1565  -2
  -16    2   14   0.298265   1.811298   1.244369     1.1717  -6
  -16    3    2   0.316285  -0.212860   4.743760     1.1511  -3
  -16    3    3  37.708542  32.356289   3.257273     1.1407   0
  -16    3    4   0.899859  -2.152262   2.361098     1.1326  -3
  -16    3    5  10.040125   9.947721   1.563093     1.1268   0
  -16    3    6   0.728362   1.220943   1.028374     1.1235  -2
  -16    3    7   1.068095   1.754554   1.785987     1.1225  -2
  -16    3    8   3.799650   2.691078   1.536877     1.1239  -2
  -16    3    9  14.838728  13.441290   1.885696     1.1277   0
  -16    3   10   3.853388   2.822398   1.253185     1.1338  -2
  -16    3   11   3.453841   2.901788   1.259808     1.1424  -2
  -16    3   12   0.004485  -0.361678   3.160261     1.1531  -3
  -16    3   13   1.765856   0.692511   1.025930     1.1661  -2
  -16    3   14   0.050754  -0.867064   2.072985     1.1813  -7
  -16    4    2  11.861004  14.315740   1.958980     1.1647   0
  -16    4    3   5.285116   5.411635   1.113401     1.1544   0
  -16    4    4  22.731537  20.719674   2.605874     1.1464   0
  -16    4    5   1.055826   2.804534   0.909992     1.1407   0
  -16    4    6  26.689482  22.951471   2.159756     1.1374   0
  -16    4    7   1.012189   2.294743   0.876209     1.1364  -2
  -16    4    8  18.252529  17.569928   1.755071     1.1378   0
  -16    4    9  19.772004  15.971392   2.168366     1.1415   0
  -16    4   10   4.133581   5.166811   1.161276     1.1476   0
  -16    4   11   5.850682   4.273527   2.017630     1.1560  -2
  -16    4   12   0.630946  -0.171650   1.903755     1.1667  -3
  -16    4   13   0.979533   1.214103   0.994036     1.1796  -6
  -16    5    3  59.288764  52.367674   2.841426     1.1718  -4
  -16    5    4   0.024070  -0.258326   1.627482     1.1639  -3
  -16    5    5   5.386082   4.507529   0.942926     1.1583   0
  -16    5    6   2.650929   2.650778   0.820783     1.1550   0
  -16    5    7  28.432259  24.893491   1.726658     1.1540   0
  -16    5    8   0.026217  -0.339284   3.397930     1.1554  -3
  -16    5    9   0.490779  -0.159829   1.915175     1.1591  -3
  -16    5   10   0.656949   1.448038   0.896133     1.1651  -2
  -16    5   11   0.027298   1.344410   0.975557     1.1734  -6
  -16    6    5  39.148894  29.096544   2.990207     1.1795  -4
  -16    6    6   0.137456   0.310550   0.628788     1.1762  -6
  -16    6    7   7.142166   4.844083   0.957020     1.1753  -4
  -16    6    8   1.485881   2.119214   0.937897     1.1766  -6
  -16    6    9   3.318312   1.591489   0.879735     1.1802  -6
  -15    0   11  68.243961  58.219418   6.263730     1.0616   0
  -15    0   13   7.894199   6.324399   3.274637     1.0893  -2
  -15    0   15   1.455914   2.991338   1.495440     1.1259  -2
  -15    0   17   2.040248  -0.107275   2.546255     1.1707  -7
  -15    1    6   3.055275   3.544320   1.686487     1.0377  -2
  -15    1    7  10.152173   9.551289   1.951889     1.0378   0
  -15    1    8  12.156067  11.071615   2.154491     1.0404   0
  -15    1    9   1.063351   1.336243   1.662404     1.0457  -2
  -15    1   10   4.011993   3.849555   2.181546     1.0534  -2
  -15    1   11  25.312721  24.627620   2.050759     1.0637   0
  -15    1   12   0.077015   0.394794   1.378652     1.0763  -2
  -15    1   13   2.787688   2.870404   1.146772     1.0913  -2
  -15    1   14   2.868242   1.249551   1.065357     1.1085  -2
  -15    1   15   0.135462  -1.378747   2.389898     1.1279  -3
  -15    1   16   1.674628   2.877349   0.872764     1.1493   0
  -15    1   17   0.145410   0.756477   1.081967     1.1726  -6
  -15    2    2  15.874059  10.973408   3.106296     1.0696   0
  -15    2    3   9.085645   8.764644   1.927483     1.0595   0
  -15    2    4   0.224182   1.053711   1.549001     1.0518  -2
  -15    2    5   3.872954   4.862658   1.900750     1.0467  -2
  -15    2    6  60.826399  58.895078   3.197832     1.0442   0
  -15    2    7   2.823195   4.814298   1.510948     1.0443   0
  -15    2    8   8.299079   7.094035   1.530923     1.0469   0
  -15    2    9   0.429445  -2.662876   2.656996     1.0521  -3
  -15    2   10   0.141818   1.029256   1.768946     1.0598  -2
  -15    2   11   4.686795   4.634891   1.193204     1.0700   0
  -15    2   12   0.010664  -0.399343   2.210750     1.0826  -3
  -15    2   13   0.578203   0.643795   2.430699     1.0975  -2
  -15    2   14  11.296705  10.328324   1.831585     1.1146   0
  -15    2   15   1.571641   0.264134   1.984081     1.1339  -2
  -15    2   16  17.902613  13.224830   1.508872     1.1551   0
  -15    2   17  19.808291  13.270929   1.809343     1.1783  -4
  -15    3    1   4.852744   4.108238   1.355287     1.0924   0
  -15    3    2   0.005456   1.964634   1.483747     1.0800  -2
  -15    3    3  10.129219   9.471011   2.455687     1.0700   0
  -15    3    4   0.742026   0.843181   1.565658     1.0625  -2
  -15    3    5   3.766940   3.609124   1.222095     1.0574  -2
  -15    3    6   1.064407  -0.311192   2.291416     1.0549  -3
  -15    3    7   1.783738   0.871888   1.084856     1.0550  -2
  -15    3    8   4.355319   4.689390   1.551473     1.0576   0
  -15    3    9   0.921413   1.780043   1.697342     1.0627  -2
  -15    3   10   0.261245   0.596809   1.704723     1.0703  -2
  -15    3   11   3.191179   3.560957   1.283783     1.0804  -2
  -15    3   12   5.487709   9.161851   3.583635     1.0929  -2
  -15    3   13   0.815975   0.852690   1.268438     1.1077  -2
  -15    3   14  75.284329  70.372429   4.880039     1.1246   0
  -15    3   15   0.075410   0.901234   1.168289     1.1437  -2
  -15    3   16   0.387758   2.794131   0.931105     1.1648   0
  -15    4    1  58.468866  56.555867   3.139311     1.1067   0
  -15    4    2   5.464752   4.656730   1.456817     1.0945   0
  -15    4    3   4.680582   5.087001   1.871288     1.0846  -2
  -15    4    4   0.294952  -0.600374   2.072743     1.0772  -3
  -15    4    5   7.690293   9.073804   2.173535     1.0722   0
  -15    4    6  14.224171  14.451987   1.733798     1.0697   0
  -15    4    7   1.975862   2.429795   1.047751     1.0698  -2
  -15    4    8   0.147267   0.384949   0.957410     1.0723  -2
  -15    4    9   3.117709   4.995788   1.266313     1.0774   0
  -15    4   10   0.005759  -1.240323   3.420753     1.0849  -3
  -15    4   11   0.544307   0.068278   1.109210     1.0949  -2
  -15    4   12   0.511414  -2.421395   2.802288     1.1072  -3
  -15    4   13   8.180006   5.281058   1.363207     1.1218   0
  -15    4   14   0.566422   2.087038   1.139297     1.1385  -2
  -15    4   15   5.616958   2.430166   1.025023     1.1574  -2
  -15    4   16  35.969631  28.253705   2.758418     1.1782  -4
  -15    5    1   9.904437   9.532843   2.069221     1.1248   0
  -15    5    2  24.540008  23.597573   2.117469     1.1128   0
  -15    5    3  11.105033  11.840137   1.295657     1.1031   0
  -15    5    4  54.456653  53.380116   3.976352     1.0958   0
  -15    5    5  11.369787   9.590879   1.581822     1.0909   0
  -15    5    6   0.108644   0.401383   0.798843     1.0885  -2
  -15    5    7  17.860008  16.356711   1.532502     1.0885   0
  -15    5    8   0.024794   1.857720   1.141209     1.0910  -2
  -15    5    9   5.830899   4.598984   1.718227     1.0960  -2
  -15    5   10   1.124405  -0.269429   3.136969     1.1034  -3
  -15    5   11   1.339925   1.258118   1.207083     1.1132  -2
  -15    5   12   0.214175   0.769972   1.174219     1.1253  -2
  -15    5   13   2.910135   3.481406   1.411650     1.1397  -2
  -15    5   14   0.015673   0.183989   1.043735     1.1562  -2
  -15    5   15   0.106379  -1.108636   1.777523     1.1747  -7
  -15    6    1   2.451075   2.170627   0.864587     1.1466  -2
  -15    6    2   2.867641   3.124483   1.496257     1.1348  -2
  -15    6    3   0.783607   0.322626   0.801011     1.1253  -2
  -15    6    4   4.929198   5.240789   1.005539     1.1181   0
  -15    6    5   3.363968   2.648290   0.865408     1.1133   0
  -15    6    6   0.268300   0.488325   0.747574     1.1109  -2
  -15    6    7   0.032107   1.577370   1.108252     1.1110  -2
  -15    6    8   1.842290   0.507967   1.252777     1.1135  -2
  -15    6    9   5.961102   4.692960   1.237705     1.1183   0
  -15    6   10   4.915309   3.946648   1.111686     1.1256   0
  -15    6   11  22.873468  24.236729   1.981384     1.1352   0
  -15    6   12  10.063222   9.907760   1.471429     1.1471   0
  -15    6   13   6.307116   4.857780   0.934026     1.1612   0
  -15    6   14   0.277305  -0.998668   2.126321     1.1774  -7
  -15    7    1  14.807341  16.388208   2.066718     1.1718  -4
  -15    7    2   7.726993   8.689180   2.002980     1.1603   0
  -15    7    3   1.043732   0.289751   1.361351     1.1510  -2
  -15    7    4   1.291992  -0.107772   2.280319     1.1439  -3
  -15    7    5   1.880507   3.149746   0.941315     1.1393   0
  -15    7    6   1.018264   0.220458   0.825534     1.1369  -2
  -15    7    7   2.077520  -0.004050   2.658321     1.1370  -3
  -15    7    8   3.630719   4.177661   1.101074     1.1394   0
  -15    7    9   1.548456   0.184821   0.834222     1.1442  -2
  -15    7   10  17.535887  17.607887   2.936015     1.1513   0
  -15    7   11  17.619076  17.346216   2.261598     1.1607   0
  -15    7   12   0.884856   0.614456   1.351301     1.1723  -6
  -15    8    3  11.419601  11.538391   1.890865     1.1799  -4
  -15    8    4   1.995152   0.173391   0.949474     1.1730  -6
  -15    8    5   0.036026   0.577355   0.720856     1.1685  -2
  -15    8    6  20.530129  19.452992   1.715982     1.1662   0
  -15    8    7   1.209962   1.162771   0.788582     1.1662  -2
  -15    8    8  15.132472  14.546027   1.531962     1.1686   0
  -15    8    9   9.871314   8.518237   1.217105     1.1733  -4
  -15    8   10   0.000255   0.625759   1.119169     1.1802  -6
  -14    0   10  33.830312  36.200594   2.999107     0.9878   0
  -14    0   12   4.605724   2.401657   1.541594     1.0145  -2
  -14    0   14   2.451134   2.006437   1.677862     1.0508  -2
  -14    0   16   2.812933   2.916745   1.300853     1.0959  -2
  -14    0   18   8.181867   6.070303   1.507137     1.1485   0
  -14    1    4  15.689843  15.729637   1.814803     0.9744   0
  -14    1    5   1.374308   1.842407   1.518570     0.9701  -2
  -14    1    6   1.370218   0.945068   3.034594     0.9686  -2
  -14    1    7  20.418843  23.961167   2.252311     0.9698   0
  -14    1    8  59.026483  64.461891   3.325905     0.9739   0
  -14    1    9  11.761975  11.811579   3.058419     0.9806   0
  -14    1   10   0.017729   2.251664   1.382635     0.9901  -2
  -14    1   11   2.536515   2.075989   1.005780     1.0021  -2
  -14    1   12   0.402243   0.722108   1.291640     1.0167  -2
  -14    1   13   0.494857   1.144564   1.536640     1.0337  -2
  -14    1   14   6.326887   5.924478   1.584871     1.0530   0
  -14    1   15   0.017555   0.269672   0.960101     1.0744  -2
  -14    1   16   0.527341   1.288183   1.172967     1.0979  -2
  -14    1   17   0.000019  -0.925237   2.431523     1.1233  -3
  -14    1   18  11.402673   9.247896   1.341824     1.1505   0
  -14    1   19   0.348023   0.508571   1.178842     1.1794  -6
  -14    2    1   2.635180   2.301657   1.951712     1.0102  -2
  -14    2    2   1.030315   0.990151   1.303749     0.9979  -2
  -14    2    3  38.614630  39.413012   2.356737     0.9883   0
  -14    2    4   1.387963   1.255116   1.204185     0.9813  -2
  -14    2    5  46.570992  46.956573   2.876332     0.9770   0
  -14    2    6  10.328008  13.901427   2.120700     0.9755   0
  -14    2    7   0.966896   1.015817   1.733216     0.9768  -2
  -14    2    8  13.297145  15.141329   2.656851     0.9808   0
  -14    2    9   1.346725   1.772758   1.421291     0.9875  -2
  -14    2   10   2.527691   2.353555   1.039568     0.9969  -2
  -14    2   11   0.697729   1.288324   1.277955     1.0088  -2
  -14    2   12  11.219622   9.633538   1.337343     1.0233   0
  -14    2   13  27.556657  26.261773   2.221055     1.0402   0
  -14    2   14   2.978432   1.027437   1.586144     1.0594  -2
  -14    2   15   4.785922   4.396367   1.470059     1.0807  -2
  -14    2   16  13.143336  11.823807   1.314581     1.1040   0
  -14    2   17   0.014750   0.936111   0.858173     1.1293  -2
  -14    2   18   3.067980   2.549921   0.895468     1.1563  -2
  -14    3    1   3.485540   2.918328   2.004741     1.0212  -2
  -14    3    2   0.222284  -1.622426   3.527102     1.0091  -3
  -14    3    3   9.559228   9.095513   1.460267     0.9996   0
  -14    3    4   0.041309   0.251784   2.179656     0.9927  -2
  -14    3    5   2.229993   1.742795   1.203825     0.9885  -2
  -14    3    6   0.212911   1.282891   1.925383     0.9870  -2
  -14    3    7   1.344047   1.751388   2.235334     0.9882  -2
  -14    3    8   9.095490   4.452335   1.420875     0.9921   0
  -14    3    9   0.002464   1.988475   2.114756     0.9988  -2
  -14    3   10   1.692795   2.104159   1.298929     1.0081  -2
  -14    3   11 139.929537 151.997043   4.601165     1.0199   0
  -14    3   12   4.812630   5.242841   1.329971     1.0343   0
  -14    3   13  41.487183  44.500255   3.279241     1.0510   0
  -14    3   14   3.884986   3.308945   1.810474     1.0699  -2
  -14    3   15  99.570842  90.755808   7.794862     1.0910   0
  -14    3   16   0.290128  -0.756567   2.443702     1.1142  -3
  -14    3   17   0.370140  -0.971063   2.267268     1.1392  -3
  -14    3   18   0.014395   0.053300   0.805304     1.1660  -2
  -14    4    1   3.182325   3.963915   1.241194     1.0365   0
  -14    4    2   0.771640   2.207940   1.037038     1.0246  -2
  -14    4    3   0.763091   1.170883   1.240564     1.0152  -2
  -14    4    4   4.708245   5.782352   1.604613     1.0084   0
  -14    4    5   0.035596   1.581358   1.948885     1.0042  -2
  -14    4    6   1.084178   2.351536   1.304597     1.0028  -2
  -14    4    7   0.002589  -1.492900   2.777349     1.0040  -3
  -14    4    8   9.301516  10.444783   1.925157     1.0079   0
  -14    4    9   0.001493  -0.646302   2.366671     1.0144  -3
  -14    4   10  34.332183  41.630756   2.555316     1.0236   0
  -14    4   11  32.825084  37.513311   3.062393     1.0352   0
  -14    4   12  40.991135  47.946885   3.498722     1.0493   0
  -14    4   13  75.756227  79.932796   3.823065     1.0658   0
  -14    4   14  53.596005  57.758586   4.892864     1.0845   0
  -14    4   15   0.364190   1.341724   1.512140     1.1054  -2
  -14    4   16   0.330710   1.242594   0.911047     1.1282  -2
  -14    4   17   2.397992   1.772758   1.035753     1.1529  -2
  -14    4   18   1.390040   0.587487   0.959555     1.1794  -6
  -14    5    1  20.093297  19.386928   2.032361     1.0558   0
  -14    5    2  28.809298  28.055513   2.039695     1.0442   0
  -14    5    3   0.059568  -0.779562   2.378672     1.0349  -3
  -14    5    4  37.697300  37.687274   2.103190     1.0283   0
  -14    5    5   0.067091  -0.258236   2.407327     1.0242  -3
  -14    5    6  21.255609  21.314895   1.562095     1.0227   0
  -14    5    7  16.413864  17.736784   1.603539     1.0239   0
  -14    5    8   4.201799   2.936532   0.877211     1.0277   0
  -14    5    9  23.907908  25.424748   2.265249     1.0342   0
  -14    5   10   8.471210  10.437886   1.337503     1.0431   0
  -14    5   11   0.728014   1.004414   1.359705     1.0546  -2
  -14    5   12   4.818123   6.052051   1.290396     1.0684   0
  -14    5   13   0.205915   1.454183   1.197926     1.0846  -2
  -14    5   14   1.745876   1.397487   1.531009     1.1030  -2
  -14    5   15   0.411245  -1.104968   2.258239     1.1235  -3
  -14    5   16   2.227887   2.413093   1.674421     1.1460  -2
  -14    5   17   9.047697   7.097363   1.910200     1.1703  -4
  -14    6    1  34.755641  34.551097   3.762541     1.0790   0
  -14    6    2   7.533819   6.909040   1.845686     1.0676   0
  -14    6    3   3.012148   2.815614   0.885709     1.0585   0
  -14    6    4   1.351275   1.526335   1.338734     1.0520  -2
  -14    6    5   0.591588   0.069705   0.935147     1.0480  -2
  -14    6    6  11.336033  11.520623   1.616611     1.0466   0
  -14    6    7  22.248389  23.135933   1.539035     1.0478   0
  -14    6    8   9.003910   8.076223   1.119339     1.0515   0
  -14    6    9  14.917201  15.648600   1.346095     1.0578   0
  -14    6   10   9.486082   9.999781   1.378631     1.0666   0
  -14    6   11   1.398733   0.980910   0.926079     1.0778  -2
  -14    6   12   0.915981   0.443313   1.110801     1.0913  -2
  -14    6   13   0.049729  -0.824158   2.176394     1.1072  -3
  -14    6   14   0.000006  -0.781906   1.851194     1.1252  -3
  -14    6   15   1.586171   1.652017   0.728441     1.1453  -2
  -14    6   16   0.833106   1.623088   1.078857     1.1674  -2
  -14    7    1  21.179511  18.375617   3.515133     1.1057   0
  -14    7    2   2.641843   3.743416   1.193594     1.0946   0
  -14    7    3   6.903718   5.818792   1.077990     1.0858   0
  -14    7    4   0.131904  -0.174514   2.276620     1.0794  -3
  -14    7    5   1.375968   0.501809   0.930377     1.0756  -2
  -14    7    6   2.593169   2.456511   1.079119     1.0742  -2
  -14    7    7   9.230094   9.378118   1.199777     1.0753   0
  -14    7    8  29.993390  28.200401   1.878735     1.0789   0
  -14    7    9   1.781566   0.270234   0.953250     1.0851  -2
  -14    7   10   5.431536   5.895242   1.333858     1.0936   0
  -14    7   11   0.650444  -1.372236   3.304229     1.1045  -3
  -14    7   12   0.166707  -0.131358   2.655623     1.1178  -3
  -14    7   13   0.315488  -0.975111   2.337305     1.1333  -3
  -14    7   14   0.821835   2.296892   1.114272     1.1509  -2
  -14    7   15   0.546225   0.716662   0.928450     1.1705  -6
  -14    8    1   0.355321  -0.263354   3.213128     1.1358  -3
  -14    8    2   9.130720   8.501632   1.275933     1.1250   0
  -14    8    3  24.423547  22.835334   1.756847     1.1164   0
  -14    8    4   0.144423  -0.025134   2.277912     1.1102  -3
  -14    8    5  41.547962  43.882744   2.283517     1.1065   0
  -14    8    6  15.549905  13.757977   1.402448     1.1051   0
  -14    8    7   0.234036  -0.532722   2.378947     1.1062  -3
  -14    8    8  10.735180  10.646916   1.554098     1.1097   0
  -14    8    9   2.172971   1.369936   1.525813     1.1157  -2
  -14    8   10   5.701037   5.575583   1.458945     1.1240   0
  -14    8   11   1.818768   3.077754   1.097972     1.1346  -2
  -14    8   12   1.934145   0.797007   1.062414     1.1475  -2
  -14    8   13   0.163608   1.775536   1.877830     1.1626  -2
  -14    8   14   1.060865   2.707118   1.060863     1.1798  -6
  -14    9    1   2.189758   2.129002   0.842347     1.1690  -2
  -14    9    2   0.033151  -0.958106   1.919051     1.1584  -3
  -14    9    3   1.144163   1.400705   0.825233     1.1501  -2
  -14    9    4   0.625771   0.947794   0.940677     1.1441  -2
  -14    9    5  13.940778  12.910501   1.389006     1.1405   0
  -14    9    6   5.001786   4.373850   1.096704     1.1392   0
  -14    9    7   2.409005   2.400252   0.962609     1.1402  -2
  -14    9    8  12.942778  12.769700   1.477352     1.1437   0
  -14    9    9   0.979116   1.471136   0.821748     1.1494  -2
  -14    9   10   1.641217   0.551399   0.819732     1.1575  -2
  -14    9   11  30.041429  28.367580   2.088072     1.1678   0
  -14    9   12  12.773047  10.420393   1.329327     1.1804  -4
  -14   10    4   1.923351   0.612735   1.212171     1.1808  -6
  -14   10    5  10.205302   8.649396   1.178103     1.1773  -4
  -14   10    6   2.308699   1.463564   0.784245     1.1760  -6
  -14   10    7   0.022147   0.810034   0.772615     1.1771  -6
  -14   10    8   5.874768   4.807514   0.933360     1.1804  -4
  -13    0    3   0.824698   2.305759   2.314336     0.9075  -2
  -13    0    5  38.758773  36.787901   7.303049     0.8978   0
  -13    0    7  17.311050  16.338620   2.971293     0.9001   0
  -13    0    9   2.316604   2.447530   1.879155     0.9143  -2
  -13    0   11   1.570088  -1.023745   3.473039     0.9398  -3
  -13    0   15  69.228730  74.852822   6.820040     1.0211   0
  -13    0   17   0.249310   1.731246   1.300373     1.0746  -2
  -13    1    1   8.826408   9.047039   2.038709     0.9312   0
  -13    1    2  13.135227  11.746678   2.653023     0.9192   0
  -13    1    3   0.498197   1.691785   1.352396     0.9100  -2
  -13    1    4  53.108385  52.045593   3.958278     0.9036   0
  -13    1    5  11.475284  10.634721   1.835220     0.9003   0
  -13    1    6  35.034576  37.356470   3.521707     0.9000   0
  -13    1    7  13.534672  13.156181   2.051987     0.9026   0
  -13    1    8   1.919580   1.834509   1.449458     0.9082  -2
  -13    1    9   3.738554   3.512742   1.208803     0.9167  -2
  -13    1   10   3.823822   1.595262   1.354163     0.9281  -2
  -13    1   11   9.083846   9.496435   2.659403     0.9422   0
  -13    1   12   9.555993  10.066992   1.116830     0.9589   0
  -13    1   13  10.601249  10.526241   1.336542     0.9781   0
  -13    1   14   0.592479  -2.247384   4.117412     0.9996  -3
  -13    1   15   5.719719   6.543056   1.309259     1.0233   0
  -13    1   16   0.423093   0.872966   0.944559     1.0491  -2
  -13    1   17  11.561220   9.191798   1.452795     1.0767   0
  -13    1   18   2.674049   2.141698   1.235437     1.1061  -2
  -13    1   19   2.959441   3.169581   1.003272     1.1371   0
  -13    1   20   1.117123   0.006204   0.747209     1.1696  -2
  -13    2    1  21.260005  23.998802   3.092017     0.9384   0
  -13    2    2  57.702414  51.185308   5.218370     0.9265   0
  -13    2    3  36.578135  33.760107   3.335742     0.9173   0
  -13    2    4   0.221030   0.151473   2.007874     0.9111  -2
  -13    2    5  33.347592  36.412839   2.927810     0.9078   0
  -13    2    6   9.727183  12.794381   2.202254     0.9074   0
  -13    2    7  13.877938  11.166334   2.278348     0.9100   0
  -13    2    8  97.676066  96.707858   6.275069     0.9156   0
  -13    2    9  81.808264  79.991753   5.220421     0.9241   0
  -13    2   10  17.842783  17.035764   2.110960     0.9353   0
  -13    2   11   0.001939  -1.188511   3.969213     0.9493  -3
  -13    2   12  46.174805  49.183039   2.177104     0.9659   0
  -13    2   13   2.755804   3.547066   0.937597     0.9850   0
  -13    2   14   2.522443   2.862796   0.979500     1.0063  -2
  -13    2   15   0.238216   1.117842   1.167125     1.0299  -2
  -13    2   16   1.023133   0.501430   0.968049     1.0555  -2
  -13    2   17   0.023197   1.075506   0.939571     1.0829  -2
  -13    2   18   1.526307   1.415102   1.812380     1.1122  -2
  -13    2   19   3.119112   2.892339   0.923875     1.1430   0
  -13    2   20   0.063531   0.449672   0.840963     1.1753  -6
  -13    3    1   0.357658   0.083607   1.420385     0.9503  -2
  -13    3    2  14.747057  13.397113   3.403745     0.9385   0
  -13    3    3  14.362747  14.670030   3.489078     0.9295   0
  -13    3    4   0.011635  -2.315855   7.230024     0.9233  -3
  -13    3    5   1.419866   0.926608   1.732990     0.9201  -2
  -13    3    6  14.852191  13.917370   1.864165     0.9197   0
  -13    3    7   7.340186   6.385472   1.868833     0.9223   0
  -13    3    8  95.500964  93.437776   4.649009     0.9278   0
  -13    3    9   6.847933   7.655885   2.169254     0.9361   0
  -13    3   10 135.850111 136.652289   6.886297     0.9473   0
  -13    3   11  12.223754   8.979150   2.114756     0.9611   0
  -13    3   12  92.892568 101.246561   3.709819     0.9775   0
  -13    3   13   6.071505   7.161650   1.522426     0.9963   0
  -13    3   14   0.392446   0.207468   1.295104     1.0174  -2
  -13    3   15   0.152494  -1.214736   2.863781     1.0407  -3
  -13    3   16   0.065957   0.875072   1.248312     1.0661  -2
  -13    3   17   2.127201   2.167752   1.042530     1.0933  -2
  -13    3   18   9.530105   8.188031   1.237955     1.1222   0
  -13    3   19   2.303912   2.462778   0.902840     1.1528  -2
  -13    4    1  27.840178  26.961501   1.923800     0.9667   0
  -13    4    2   8.130271   9.698762   2.039452     0.9551   0
  -13    4    3  50.849566  48.298364   3.193907     0.9463   0
  -13    4    4   0.534436  -1.919132   4.500971     0.9402  -3
  -13    4    5  38.369748  38.201571   2.925597     0.9370   0
  -13    4    6   0.017542  -2.065587   3.815457     0.9367  -3
  -13    4    7  40.522179  41.222743   2.536418     0.9392   0
  -13    4    8  76.926564  76.376814   4.068196     0.9446   0
  -13    4    9  63.622069  59.886521   3.130314     0.9528   0
  -13    4   10  22.821144  27.310396   2.986524     0.9637   0
  -13    4   11  54.476634  58.713847   3.934469     0.9773   0
  -13    4   12  50.940734  59.970676   3.766628     0.9934   0
  -13    4   13   0.069586   0.457151   1.962695     1.0120  -2
  -13    4   14  18.431364  16.414699   1.847689     1.0328   0
  -13    4   15   0.143378   0.096387   1.520597     1.0557  -2
  -13    4   16  10.702646   9.768008   1.340469     1.0807   0
  -13    4   17   5.170173   6.130762   1.460036     1.1076   0
  -13    4   18   1.134378  -0.129852   2.440827     1.1361  -3
  -13    4   19   4.516820   3.632610   1.398003     1.1664  -2
  -13    5    1   9.097070  10.054748   2.155347     0.9874   0
  -13    5    2   0.921444   0.475710   0.952782     0.9761  -2
  -13    5    3   2.719163   5.118918   1.139762     0.9674   0
  -13    5    4  54.721437  58.659413   2.481919     0.9615   0
  -13    5    5   5.303407   5.672531   1.373034     0.9583   0
  -13    5    6 100.968959 105.814662   3.917848     0.9580   0
  -13    5    7   1.008709   0.608093   0.799997     0.9605  -2
  -13    5    8  28.722153  31.572245   1.763615     0.9658   0
  -13    5    9  78.220726  84.643524   2.790643     0.9738   0
  -13    5   10  28.676429  27.395036   1.921781     0.9845   0
  -13    5   11   2.234631   0.875240   0.971752     0.9978  -2
  -13    5   12   0.490256   0.594317   1.050422     1.0136  -2
  -13    5   13   1.090899   1.172938   1.014575     1.0318  -2
  -13    5   14   0.001390   1.775924   1.785454     1.0522  -2
  -13    5   15   3.910059   3.414906   1.008458     1.0747   0
  -13    5   16   2.303551   1.443711   1.074160     1.0993  -2
  -13    5   17   2.241437   1.220126   1.492613     1.1257  -2
  -13    5   18   0.022110   0.367491   1.069345     1.1538  -2
  -13    6    1   3.647636   2.373632   0.938539     1.0121  -2
  -13    6    2   0.563361  -0.778562   3.288932     1.0011  -3
  -13    6    3  10.434222   9.690476   1.287650     0.9926   0
  -13    6    4   3.347325   2.838745   1.465441     0.9869  -2
  -13    6    5   0.379777   0.573336   1.293139     0.9838  -2
  -13    6    6   9.738044   8.513795   1.262428     0.9835   0
  -13    6    7   0.305802  -0.198218   2.927761     0.9859  -3
  -13    6    8   9.104337   9.612863   1.329085     0.9910   0
  -13    6    9   5.378463   6.288072   1.061178     0.9989   0
  -13    6   10   1.007738   0.192112   0.943141     1.0093  -2
  -13    6   11   1.832650   0.330594   1.116123     1.0223  -2
  -13    6   12   5.029134   5.897633   1.489901     1.0377   0
  -13    6   13   0.688939  -0.280314   2.626129     1.0554  -3
  -13    6   14   9.624335  10.518859   1.684839     1.0754   0
  -13    6   15  26.481334  26.301024   3.270987     1.0975   0
  -13    6   16   1.163865   1.293061   1.089017     1.1215  -2
  -13    6   17   0.104345  -0.506213   2.551924     1.1474  -3
  -13    6   18   4.335413   4.176595   1.194521     1.1750  -4
  -13    7    1   4.851501   6.211266   1.024874     1.0406   0
  -13    7    2   2.039442   2.856545   0.925746     1.0298   0
  -13    7    3   4.100487   2.553329   0.868918     1.0216  -2
  -13    7    4   1.088756   0.908178   0.829827     1.0160  -2
  -13    7    5   3.620973   4.128978   1.383197     1.0130  -2
  -13    7    6   6.625712   7.108605   1.070033     1.0127   0
  -13    7    7   7.189521   6.533526   0.957975     1.0151   0
  -13    7    8   1.127360   0.550178   0.845704     1.0201  -2
  -13    7    9   3.169003   3.772152   0.936742     1.0277   0
  -13    7   10   0.316680   1.278538   0.901491     1.0378  -2
  -13    7   11   0.665103   1.711281   1.164461     1.0505  -2
  -13    7   12  12.843677  10.527711   1.424480     1.0655   0
  -13    7   13   2.929996   2.221055   0.882917     1.0828  -2
  -13    7   14   9.211558   7.582779   1.546175     1.1022   0
  -13    7   15   1.300723   2.082725   0.930613     1.1238  -2
  -13    7   16   5.942161   4.458118   1.301892     1.1473   0
  -13    7   17   9.731411  10.103868   1.742262     1.1726  -4
  -13    8    1   1.338796   1.972387   1.156352     1.0725  -2
  -13    8    2  23.824513  24.636020   2.242054     1.0621   0
  -13    8    3   0.742214   1.112702   1.172563     1.0541  -2
  -13    8    4   2.602852   1.088192   1.036103     1.0487  -2
  -13    8    5  20.368958  22.591592   1.737400     1.0458   0
  -13    8    6   1.300723   0.874399   1.216516     1.0455  -2
  -13    8    7   3.990561   1.455882   2.064715     1.0478  -2
  -13    8    8  13.947764  13.302620   1.572490     1.0526   0
  -13    8    9   4.836606   4.140543   1.089948     1.0600   0
  -13    8   10   3.651614   5.293140   1.341181     1.0698   0
  -13    8   11   1.664537   1.450077   1.371756     1.0821  -2
  -13    8   12   3.052443   1.282016   1.375389     1.0966  -2
  -13    8   13   0.001785  -0.684241   2.572971     1.1135  -3
  -13    8   14  17.893130  18.752779   2.042974     1.1324   0
  -13    8   15   0.895904   1.915013   1.368200     1.1534  -2
  -13    8   16   0.034835  -0.896964   1.938887     1.1763  -7
  -13    9    1   0.895472   2.593840   1.026476     1.1075  -2
  -13    9    2  24.341011  22.793176   1.864278     1.0974   0
  -13    9    3  34.394363  33.402489   2.158028     1.0897   0
  -13    9    4  11.347259  13.770624   1.603003     1.0845   0
  -13    9    5   3.140957   5.161157   1.167157     1.0817   0
  -13    9    6   0.037194  -0.222913   2.454217     1.0814  -3
  -13    9    7  16.957050  18.621459   1.634427     1.0836   0
  -13    9    8  34.984685  33.367761   2.050985     1.0883   0
  -13    9    9  29.293629  30.762518   2.147674     1.0954   0
  -13    9   10  12.614693  12.682250   1.596713     1.1049   0
  -13    9   11  26.631293  26.459642   2.007486     1.1168   0
  -13    9   12   1.966637   0.744463   1.053445     1.1309  -2
  -13    9   13  12.906107  12.483767   1.577527     1.1473   0
  -13    9   14   1.504374   2.347304   1.597590     1.1656  -2
  -13   10    1   0.315923   0.840864   1.065131     1.1454  -2
  -13   10    2   4.470245   3.099382   1.416429     1.1357  -2
  -13   10    3  18.232297  15.732787   1.930245     1.1282   0
  -13   10    4   0.610723  -0.541840   2.562407     1.1232  -3
  -13   10    5  13.516173  12.736167   1.263909     1.1205   0
  -13   10    6   5.772165   4.943793   0.976998     1.1202   0
  -13   10    7  10.106558  11.435080   1.680979     1.1223   0
  -13   10    8   7.019533   7.475074   1.220706     1.1268   0
  -13   10    9   0.163943   1.128197   0.965066     1.1337  -2
  -13   10   10   8.621605   8.454984   1.234332     1.1429   0
  -13   10   11  93.584590  91.570703   4.636281     1.1544   0
  -13   10   12   2.173837   1.742520   1.242095     1.1681  -2
  -13   11    2  21.988677  23.068254   1.889040     1.1765  -4
  -13   11    3   0.232969   0.302750   0.907915     1.1693  -2
  -13   11    4   1.117551   0.136023   0.847283     1.1644  -2
  -13   11    5   0.260190   0.139379   1.423165     1.1618  -2
  -13   11    6  34.643264  31.088315   1.949434     1.1616   0
  -13   11    7   0.006103  -0.083787   2.176135     1.1636  -3
  -13   11    8  57.030474  59.354618   3.479468     1.1680   0
  -13   11    9  84.256207  79.730728   4.261800     1.1746  -4
  -12    0    2  11.140349   7.185281   2.735885     0.8446  -2
  -12    0    4  39.086994  40.114032   5.038608     0.8305   0
  -12    0    6   8.336740  11.407879   2.714225     0.8293   0
  -12    0    8  33.490217  37.841370   3.818493     0.8410   0
  -12    0   10   0.093486   3.186428   3.296492     0.8652  -2
  -12    0   12 100.250027 100.942086   7.276204     0.9007   0
  -12    0   14  16.427216  18.338789   3.102629     0.9464   0
  -12    0   16  13.469743  15.151521   1.933895     1.0008   0
  -12    0   18   9.866209  10.074616   1.844847     1.0627   0
  -12    0   20   2.070394   0.531604   1.097405     1.1307  -2
  -12    1    1  31.274262  31.344817   2.964395     0.8589   0
  -12    1    2  34.373584  30.197663   3.970230     0.8472   0
  -12    1    3  24.130643  23.718232   2.373438     0.8386   0
  -12    1    4  19.973818  17.264807   1.794031     0.8332   0
  -12    1    5  38.036799  38.709892   2.803064     0.8310   0
  -12    1    6  76.898897  80.654653   3.972039     0.8320   0
  -12    1    7  60.381151  61.815297   3.929591     0.8363   0
  -12    1    8   0.371898  -0.884344   5.031436     0.8437  -3
  -12    1    9  38.257026  42.504770   3.373749     0.8542   0
  -12    1   10   9.158058   6.816244   1.576719     0.8678   0
  -12    1   11  19.824866  19.004597   1.981513     0.8841   0
  -12    1   12   9.013651  10.762149   1.620439     0.9032   0
  -12    1   13   6.013002   5.922459   1.491062     0.9248   0
  -12    1   14  11.482087   9.775874   1.578267     0.9488   0
  -12    1   15   0.053617  -0.286346   2.532347     0.9749  -3
  -12    1   16   1.358886   2.917020   0.963667     1.0031   0
  -12    1   17   0.013724  -0.224425   3.088269     1.0331  -3
  -12    1   18   0.187544  -1.363036   2.605211     1.0648  -3
  -12    1   19   0.611748  -0.062385   2.253570     1.0980  -3
  -12    1   20   1.753070   1.685389   0.939921     1.1326  -2
  -12    1   21   5.725310   4.489938   1.166829     1.1686   0
  -12    2    1   9.794186   9.913526   3.622951     0.8667  -2
  -12    2    2  64.610405  65.593215   3.601500     0.8552   0
  -12    2    3   5.746557   5.140563   1.357831     0.8466   0
  -12    2    4  20.469408  19.379659   1.988846     0.8413   0
  -12    2    5 251.551842 248.280735  11.224983     0.8391   0
  -12    2    6  93.699520  92.209698   4.226927     0.8401   0
  -12    2    7   0.084998  -1.083653   3.294456     0.8443  -3
  -12    2    8  12.706837  13.332519   2.131199     0.8516   0
  -12    2    9  67.221697  75.332875   4.376047     0.8621   0
  -12    2   10  31.344928  34.300086   2.765089     0.8755   0
  -12    2   11   2.399189   1.388238   1.549289     0.8917  -2
  -12    2   12  14.938594  13.486759   1.440437     0.9106   0
  -12    2   13   0.095191  -0.147764   3.098720     0.9321  -3
  -12    2   14   0.620700  -2.011686   3.728556     0.9559  -3
  -12    2   15   0.115652  -0.467338   2.432654     0.9818  -3
  -12    2   16   1.635994   0.109227   1.141182     1.0098  -2
  -12    2   17   0.415281   0.829680   1.006194     1.0396  -2
  -12    2   18   9.888664  10.876945   1.554395     1.0711   0
  -12    2   19   5.068008   2.244783   1.338288     1.1041  -2
  -12    2   20   4.177104   4.004684   1.126596     1.1386   0
  -12    2   21   3.776453   4.345115   1.020760     1.1743  -4
  -12    3    1  17.520248  15.860456   1.791931     0.8796   0
  -12    3    2   2.445182   3.561377   2.008456     0.8682  -2
  -12    3    3  31.968401  32.187334   2.458966     0.8598   0
  -12    3    4   4.175779   1.874793   1.652357     0.8545  -2
  -12    3    5  12.738428  10.533461   1.740130     0.8523   0
  -12    3    6   1.814946   0.649751   2.115886     0.8533  -2
  -12    3    7 101.881806  94.820272   6.515548     0.8575   0
  -12    3    8  64.789652  71.177472   3.888789     0.8647   0
  -12    3    9   0.730472  -0.075142   4.754146     0.8750  -3
  -12    3   10  15.563199  17.092621   1.828920     0.8882   0
  -12    3   11   0.298160  -5.938127  11.137146     0.9042  -3
  -12    3   12   0.089826   1.875326   1.599896     0.9229  -2
  -12    3   13   2.501527   2.853234   1.451185     0.9441  -2
  -12    3   14   0.003816  -0.385387   2.409023     0.9675  -3
  -12    3   15  30.855517  31.623448   2.050565     0.9932   0
  -12    3   16   2.991935   4.138798   1.270236     1.0208   0
  -12    3   17  22.492179  18.017031   1.824930     1.0503   0
  -12    3   18   0.447977   0.565341   1.092270     1.0815  -2
  -12    3   19   2.062100   2.578333   1.899329     1.1143  -2
  -12    3   20   1.264146   0.780862   0.958647     1.1484  -2
  -12    4    1   1.441828   1.669365   1.350443     0.8973  -2
  -12    4    2  68.676849  69.550103   3.535630     0.8861   0
  -12    4    3   0.134843  -0.195451   6.199621     0.8779  -3
  -12    4    4   6.277976   5.843554   2.201075     0.8727  -2
  -12    4    5  51.477950  51.366378   3.377868     0.8706   0
  -12    4    6   9.785788  11.889531   1.623363     0.8716   0
  -12    4    7  13.408121  12.634002   1.659803     0.8756   0
  -12    4    8  24.563519  25.972481   2.094209     0.8827   0
  -12    4    9  98.249920  98.063864   4.176401     0.8928   0
  -12    4   10   4.671912   3.447098   1.168845     0.9058  -2
  -12    4   11  15.699326  14.993953   2.029535     0.9215   0
  -12    4   12  14.742854  15.247467   2.441941     0.9398   0
  -12    4   13  10.785881  10.360984   1.384344     0.9606   0
  -12    4   14   2.479605   3.414906   1.058016     0.9837   0
  -12    4   15   0.797735   2.653879   1.269535     1.0089  -2
  -12    4   16   9.759231  11.082631   1.871644     1.0361   0
  -12    4   17   0.019064   0.935673   1.153385     1.0652  -2
  -12    4   18   3.422086   1.359761   1.345815     1.0960  -2
  -12    4   19   1.062971   0.959579   1.334114     1.1283  -2
  -12    4   20   7.780235   7.555255   1.242428     1.1620   0
  -12    5    1  40.590585  38.296225   4.722115     0.9195   0
  -12    5    2   0.003112  -0.760245   3.161214     0.9087  -3
  -12    5    3  81.128210  81.220638   5.545766     0.9007   0
  -12    5    4   3.074588   1.635187   1.868720     0.8956  -2
  -12    5    5 120.613378 116.298308   5.145312     0.8935   0
  -12    5    6 216.047821 226.376272   6.367381     0.8945   0
  -12    5    7  93.337438  98.261087   3.544643     0.8984   0
  -12    5    8   0.286367   0.457206   1.112036     0.9054  -2
  -12    5    9  11.737169   9.562176   1.527690     0.9152   0
  -12    5   10   5.176526   4.129042   1.798505     0.9278  -2
  -12    5   11   7.590009   7.312175   1.447736     0.9432   0
  -12    5   12   1.562399  -0.261027   3.039424     0.9611  -3
  -12    5   13   0.883813   0.597290   0.998432     0.9814  -2
  -12    5   14   0.130493  -1.650741   2.483777     1.0040  -3
  -12    5   15   2.962304   2.085374   0.877010     1.0287  -2
  -12    5   16   2.289396   2.011250   1.216758     1.0555  -2
  -12    5   17   0.080615   1.769737   0.906931     1.0840  -2
  -12    5   18   0.982023   0.071079   0.926770     1.1143  -2
  -12    5   19   8.300555   7.426891   1.373081     1.1461   0
  -12    5   20   0.287271   0.819053   1.131544     1.1793  -6
  -12    6    1  11.385264  12.089371   1.729695     0.9460   0
  -12    6    2   1.315552   4.442353   1.293848     0.9355   0
  -12    6    3 160.599496 163.746402   5.811798     0.9277   0
  -12    6    4  30.338972  29.953760   2.605938     0.9228   0
  -12    6    5   1.317415   1.661499   1.405174     0.9208  -2
  -12    6    6  37.730703  36.709399   3.161505     0.9217   0
  -12    6    7   4.792235   4.040446   2.533316     0.9255  -2
  -12    6    8   3.115759   2.127984   1.201011     0.9323  -2
  -12    6    9   2.179176   1.615852   1.752002     0.9418  -2
  -12    6   10   0.000086   0.981525   1.126507     0.9541  -2
  -12    6   11   0.528653  -0.653588   2.872907     0.9690  -3
  -12    6   12  38.538251  37.393783   2.814048     0.9865   0
  -12    6   13  12.504142  13.711974   1.483516     1.0063   0
  -12    6   14   4.761902   4.054417   0.972814     1.0283   0
  -12    6   15   0.836473   2.531911   0.912680     1.0525  -2
  -12    6   16   2.137470   2.834077   0.945035     1.0786  -2
  -12    6   17   1.945676   1.193739   0.922265     1.1066  -2
  -12    6   18   4.530336   4.607174   1.341680     1.1362   0
  -12    6   19   4.744220   2.577138   1.243563     1.1674  -2
  -12    7    1   0.011764   2.671469   1.220053     0.9764  -2
  -12    7    2  13.022440  12.403053   1.206337     0.9662   0
  -12    7    3   3.942383   3.846502   0.995811     0.9587   0
  -12    7    4  18.637384  22.383548   1.974551     0.9539   0
  -12    7    5   1.197366   0.411790   1.041865     0.9520  -2
  -12    7    6   1.462465   0.990245   1.052916     0.9529  -2
  -12    7    7   6.773675   7.840057   0.999715     0.9566   0
  -12    7    8   0.042321   0.060153   0.819246     0.9631  -2
  -12    7    9  43.091413  44.673411   1.892287     0.9723   0
  -12    7   10   1.773673   0.945555   0.885542     0.9842  -2
  -12    7   11  51.378817  55.248803   3.421852     0.9987   0
  -12    7   12  18.486134  20.268049   1.884162     1.0156   0
  -12    7   13   7.354336   6.859193   1.083624     1.0349   0
  -12    7   14  20.455959  22.898329   2.858499     1.0564   0
  -12    7   15   3.607394   2.470192   1.383102     1.0799  -2
  -12    7   16   2.543452   2.450987   1.017248     1.1054  -2
  -12    7   17   1.379982  -0.451409   2.225465     1.1327  -3
  -12    7   18   0.016101  -0.406039   2.408247     1.1617  -3
  -12    8    1  13.969854  13.721634   1.555742     1.0104   0
  -12    8    2  13.772118  14.438726   1.649675     1.0005   0
  -12    8    3   0.125558   0.803053   1.924220     0.9932  -2
  -12    8    4   7.564965   9.073529   1.958867     0.9886   0
  -12    8    5  98.931915 102.224759   4.221984     0.9867   0
  -12    8    6  74.398738  81.686801   2.942816     0.9876   0
  -12    8    7   7.259363   6.850213   1.344520     0.9912   0
  -12    8    8   6.373173   7.350457   1.333305     0.9975   0
  -12    8    9   0.267829   0.758276   1.006803     1.0064  -2
  -12    8   10  15.966848  16.123404   1.780543     1.0179   0
  -12    8   11  15.603056  16.021029   1.692383     1.0319   0
  -12    8   12   1.411979  -0.949251   5.043583     1.0483  -3
  -12    8   13   1.598155   0.390641   1.254305     1.0670  -2
  -12    8   14   0.516760   1.039119   1.335473     1.0878  -2
  -12    8   15   0.316836  -0.771079   3.334305     1.1107  -3
  -12    8   16   1.498764   1.538090   0.915072     1.1355  -2
  -12    8   17   0.058532   0.238930   1.335851     1.1621  -2
  -12    9    1   4.464948   3.803262   1.602982     1.0475  -2
  -12    9    2   0.583295   1.129570   1.542996     1.0380  -2
  -12    9    3   0.511237   0.831371   1.012781     1.0309  -2
  -12    9    4  19.342958  19.017035   1.641922     1.0265   0
  -12    9    5  16.344900  16.302277   1.515659     1.0247   0
  -12    9    6  11.973819  12.142028   1.508001     1.0256   0
  -12    9    7  27.480350  28.891892   1.980932     1.0290   0
  -12    9    8 133.893534 140.314070   3.811919     1.0351   0
  -12    9    9   6.767310   5.845912   1.061805     1.0437   0
  -12    9   10  17.427273  20.636166   1.872403     1.0548   0
  -12    9   11   0.132763   1.562876   1.081865     1.0683  -2
  -12    9   12   0.033723  -0.783343   2.992565     1.0841  -3
  -12    9   13   2.185830   0.511428   2.076102     1.1022  -2
  -12    9   14   0.213127   1.239213   1.009870     1.1224  -2
  -12    9   15   0.554652  -0.117828   2.157495     1.1446  -3
  -12    9   16   5.279839   6.396245   1.820230     1.1686   0
  -12   10    1   3.266212   5.509342   2.075618     1.0875  -2
  -12   10    2   9.476987   7.896591   1.462587     1.0783   0
  -12   10    3   0.005885   0.161048   1.034730     1.0716  -2
  -12   10    4   2.047423   0.008101   0.976807     1.0673  -2
  -12   10    5   1.082224   1.342407   0.931115     1.0656  -2
  -12   10    6  12.771782  13.941082   1.365362     1.0664   0
  -12   10    7   1.036856   0.604040   1.061156     1.0697  -2
  -12   10    8  26.186675  26.204916   1.736253     1.0755   0
  -12   10    9   1.401736   2.143410   1.372246     1.0838  -2
  -12   10   10   7.366017   6.554007   1.152964     1.0945   0
  -12   10   11   8.177410   9.266827   1.241220     1.1075   0
  -12   10   12   0.015013  -0.529947   2.138726     1.1228  -3
  -12   10   13  10.861893   9.576681   1.343278     1.1403   0
  -12   10   14   2.066668   1.854845   0.871464     1.1598  -2
  -12   10   15   1.447896   2.411849   0.894260     1.1813  -6
  -12   11    1   3.281482   2.935676   1.070776     1.1300  -2
  -12   11    2   8.520727  11.500724   1.557057     1.1212   0
  -12   11    3  41.700662  40.798416   2.476233     1.1147   0
  -12   11    4   5.596299   3.734936   1.253453     1.1106  -2
  -12   11    5  51.231888  50.920083   2.682840     1.1090   0
  -12   11    6  52.825001  53.389807   2.546901     1.1097   0
  -12   11    7   9.624784   9.045343   1.561282     1.1129   0
  -12   11    8   3.012508   1.246698   0.925087     1.1185  -2
  -12   11    9   0.842757  -0.022891   2.157641     1.1265  -3
  -12   11   10   0.802445   1.906549   0.923140     1.1368  -2
  -12   11   11  11.634728  12.001275   1.320100     1.1494   0
  -12   11   12   6.523656   5.390814   0.994018     1.1641   0
  -12   11   13   6.321110   5.794935   1.097237     1.1809  -4
  -12   12    1   2.103868  -0.066388   2.004450     1.1749  -7
  -12   12    2  30.339301  29.591458   2.073873     1.1664   0
  -12   12    3  85.654756  84.228080   5.119500     1.1602   0
  -12   12    4  10.043499  10.577719   1.456063     1.1562   0
  -12   12    5   0.359796   2.273680   0.975399     1.1546  -2
  -12   12    6  62.405123  58.526639   2.553055     1.1554   0
  -12   12    7  18.995174  19.385151   1.791349     1.1584   0
  -12   12    8   6.845191   7.431817   1.396664     1.1638   0
  -12   12    9   0.854402   1.610489   1.074546     1.1715  -6
  -11    0    1 343.567859 329.083830  22.598215     0.7838   0
  -11    0    3 136.248958 133.829147   7.306425     0.7646   0
  -11    0    5  31.215885  31.538486   2.509281     0.7593   0
  -11    0    7   1.606445   2.019924   1.794305     0.7681  -2
  -11    0    9  29.671734  31.176669   3.436793     0.7906   0
  -11    0   11  32.550238  38.240822   3.161941     0.8257   0
  -11    0   13  17.117973  17.993610   2.784456     0.8718   0
  -11    0   15  31.793543  34.215124   4.093232     0.9273   0
  -11    0   17  31.952271  32.493101   4.489874     0.9906   0
  -11    1    1   3.139569   2.008682   0.971601     0.7867  -2
  -11    1    2 208.682851 208.374263   4.176450     0.7755   0
  -11    1    3 192.087861 193.089112   6.179527     0.7676   0
  -11    1    4 164.653811 161.156504   5.546912     0.7632   0
  -11    1    5   5.997525   5.297856   0.970256     0.7623   0
  -11    1    6  71.155819  69.082487   3.144416     0.7649   0
  -11    1    7   0.084483  -0.732710   2.539164     0.7710  -3
  -11    1    8  43.429797  45.294637   2.595907     0.7806   0
  -11    1    9  90.029790  91.479441   4.802296     0.7934   0
  -11    1   10  24.408495  26.069558   2.431087     0.8094   0
  -11    1   11   2.133750   2.638453   1.120820     0.8284  -2
  -11    1   12   4.473527   3.536308   1.091534     0.8501   0
  -11    1   13   0.501716  -0.465990   2.831557     0.8743  -3
  -11    1   14   0.023089   2.399670   1.613426     0.9009  -2
  -11    1   15   0.375005   1.250780   1.528010     0.9297  -2
  -11    1   16   1.688441   0.100376   0.831596     0.9604  -2
  -11    1   17   3.621846   2.467462   1.297912     0.9928  -2
  -11    1   18   6.037447   5.192542   1.613392     1.0269   0
  -11    1   19  26.444432  25.476114   2.044088     1.0624   0
  -11    1   20  19.864130  20.860201   2.011638     1.0993   0
  -11    1   21  11.746609  13.151061   2.311122     1.1373   0
  -11    1   22   1.107158   0.541540   0.897548     1.1764  -6
  -11    2    1   7.042286   5.188778   1.231732     0.7952   0
  -11    2    2 132.946556 132.988407   6.164117     0.7841   0
  -11    2    3  19.170285  20.189063   1.921668     0.7763   0
  -11    2    4  32.420833  30.188133   2.141003     0.7719   0
  -11    2    5  87.138214  82.231465   4.192102     0.7711   0
  -11    2    6   8.685456  10.446092   1.417090     0.7737   0
  -11    2    7 145.079438 151.058257   4.453014     0.7797   0
  -11    2    8   3.444106   1.592059   1.270838     0.7892  -2
  -11    2    9  13.118120  12.957990   2.721025     0.8019   0
  -11    2   10  12.527588  12.982154   1.454136     0.8177   0
  -11    2   11   0.979464  -0.011723   3.666999     0.8365  -3
  -11    2   12   0.275277   1.742423   0.907119     0.8580  -2
  -11    2   13   2.585159   1.374039   1.259832     0.8820  -2
  -11    2   14   0.790180   0.034951   1.843554     0.9084  -2
  -11    2   15   7.287897   8.329592   2.485456     0.9369   0
  -11    2   16   0.579244   0.635451   1.104949     0.9674  -2
  -11    2   17   2.211533  -0.576790   2.586910     0.9996  -3
  -11    2   18   0.030320  -1.239031   2.437629     1.0335  -3
  -11    2   19  16.399200  14.843411   1.949289     1.0688   0
  -11    2   20   1.452400   2.250744   1.218596     1.1054  -2
  -11    2   21   2.159031   2.608620   0.985835     1.1432  -2
  -11    3    1   0.429563  -0.275738   2.708410     0.8092  -3
  -11    3    2   6.466898   6.694809   1.529093     0.7983   0
  -11    3    3   0.063422  -0.539703   2.668239     0.7906  -3
  -11    3    4   4.020840   4.980233   1.249784     0.7864   0
  -11    3    5  27.219911  28.272765   2.070191     0.7855   0
  -11    3    6  61.149557  58.227494   4.538961     0.7881   0
  -11    3    7   0.002033  -0.977616   3.051926     0.7940  -3
  -11    3    8   0.167839  -3.837505   6.745027     0.8033  -3
  -11    3    9   0.444211  -0.207110   4.090518     0.8158  -3
  -11    3   10   2.212445  -0.838729   4.982963     0.8313  -3
  -11    3   11   8.048226   1.970336   3.410093     0.8498  -2
  -11    3   12  36.091718  32.765918   2.432767     0.8710   0
  -11    3   13   0.743823  -0.539096   3.168321     0.8947  -3
  -11    3   14  73.157416  69.082810   3.467870     0.9207   0
  -11    3   15   1.487892   0.669584   1.122847     0.9488  -2
  -11    3   16  17.449490  16.926896   1.436820     0.9789   0
  -11    3   17   1.882400   0.072370   1.045816     1.0108  -2
  -11    3   18   0.577976   0.093565   1.114361     1.0443  -2
  -11    3   19   1.293589  -0.374308   2.900399     1.0792  -3
  -11    3   20   0.089088   0.514862   0.982848     1.1155  -2
  -11    3   21   0.164202  -1.072852   1.992432     1.1530  -3
  -11    4    1   3.802348   4.400453   1.045612     0.8284   0
  -11    4    2   8.942769   7.131590   1.836189     0.8178   0
  -11    4    3  21.369485  23.434594   2.088815     0.8103   0
  -11    4    4  68.272828  69.995267   3.400482     0.8061   0
  -11    4    5   1.904868   1.150428   1.116876     0.8053  -2
  -11    4    6   6.164324   4.470733   1.311491     0.8078   0
  -11    4    7  13.225207  10.030131   2.669773     0.8136   0
  -11    4    8   0.370984  -0.211198   3.253994     0.8226  -3
  -11    4    9  21.283520  23.121719   2.153909     0.8348   0
  -11    4   10   3.851391   4.965372   2.085859     0.8501  -2
  -11    4   11   1.498307   0.686263   1.108888     0.8681  -2
  -11    4   12   0.461976   1.111125   1.232773     0.8888  -2
  -11    4   13  21.293999  20.170326   2.106905     0.9121   0
  -11    4   14  23.528760  22.228968   2.144912     0.9376   0
  -11    4   15   0.426161  -2.304612   3.115147     0.9653  -3
  -11    4   16  13.229405  11.608590   1.094133     0.9949   0
  -11    4   17  19.341893  21.489020   2.034607     1.0262   0
  -11    4   18   1.080666   0.163565   1.063437     1.0592  -2
  -11    4   19   4.638202   2.962005   0.959603     1.0937   0
  -11    4   20   0.428318   1.904853   1.179872     1.1295  -2
  -11    4   21   2.489444   2.824272   1.036379     1.1665  -2
  -11    5    1   6.254207   4.852628   0.903229     0.8525   0
  -11    5    2 142.344236 138.267866   5.336558     0.8421   0
  -11    5    3 120.707441 118.387962   4.925395     0.8349   0
  -11    5    4  55.621248  53.327943   3.146741     0.8308   0
  -11    5    5   0.560207  -0.521265   3.279758     0.8300  -3
  -11    5    6  38.225204  36.888531   2.671711     0.8324   0
  -11    5    7   0.025763  -3.367078   5.640726     0.8381  -3
  -11    5    8   3.536190   3.844095   1.347158     0.8469  -2
  -11    5    9  87.878351  88.237303   3.438489     0.8587   0
  -11    5   10   0.045041  -2.288185   5.141774     0.8735  -3
  -11    5   11   4.792637   6.665912   1.292799     0.8911   0
  -11    5   12   1.363725  -2.269691   7.053509     0.9113  -3
  -11    5   13   0.846837   3.133432   1.472219     0.9340  -2
  -11    5   14   2.279884   1.496753   0.810357     0.9589  -2
  -11    5   15   0.000322  -1.824753   2.330101     0.9860  -3
  -11    5   16   4.821280   5.041402   1.016856     1.0150   0
  -11    5   17  15.341266  16.071748   2.091997     1.0458   0
  -11    5   18   8.126023   7.144399   1.167530     1.0782   0
  -11    5   19   6.218356   4.664854   1.275731     1.1120   0
  -11    5   20  18.409922  14.713238   1.781739     1.1473   0
  -11    6    1 127.228042 127.926039   4.152690     0.8810   0
  -11    6    2  25.017753  22.279202   2.129212     0.8710   0
  -11    6    3 158.254786 155.319782   9.675228     0.8640   0
  -11    6    4  58.401505  49.414505   3.917024     0.8601   0
  -11    6    5   0.067449  -2.624255   4.798565     0.8593  -3
  -11    6    6  11.122670  11.226744   1.384305     0.8616   0
  -11    6    7   0.512191  -1.375741   3.405780     0.8671  -3
  -11    6    8  19.243057  19.570582   1.654343     0.8756   0
  -11    6    9  15.255939  15.885041   1.608764     0.8870   0
  -11    6   10  11.210177  10.677170   1.346657     0.9014   0
  -11    6   11  11.265304  11.268515   1.699280     0.9184   0
  -11    6   12  10.806620  11.571068   2.252343     0.9380   0
  -11    6   13   0.537641   0.566526   1.169341     0.9601  -2
  -11    6   14   2.366341   1.695112   1.075346     0.9844  -2
  -11    6   15   5.948139   5.486583   1.059059     1.0107   0
  -11    6   16   4.346463   3.620835   0.988738     1.0390   0
  -11    6   17  15.792502  16.912035   1.462385     1.0691   0
  -11    6   18   0.000301  -1.257072   2.171806     1.1008  -3
  -11    6   19   0.979510   0.671557   0.704135     1.1341  -2
  -11    6   20  32.565549  28.132238   1.978202     1.1686   0
  -11    7    1  11.922228  11.836002   1.406770     0.9136   0
  -11    7    2   5.860372   5.418306   0.979132     0.9039   0
  -11    7    3  21.071961  19.299381   3.371553     0.8972   0
  -11    7    4  64.801487  70.546554   3.528749     0.8934   0
  -11    7    5   0.081393  -0.827409   2.790433     0.8926  -3
  -11    7    6  53.914836  57.942401   3.046305     0.8949   0
  -11    7    7   0.652451   1.153587   0.793755     0.9001  -2
  -11    7    8  52.656783  53.319544   2.589624     0.9083   0
  -11    7    9   8.693354  10.167945   1.332670     0.9194   0
  -11    7   10   1.439626  -1.499193   2.747644     0.9332  -3
  -11    7   11   2.891731   2.247190   0.944418     0.9497  -2
  -11    7   12   1.716641   3.137228   1.101066     0.9687  -2
  -11    7   13   0.010445   1.002453   1.012940     0.9900  -2
  -11    7   14   4.422627   1.973954   0.915465     1.0136  -2
  -11    7   15   1.250405   1.679251   1.131752     1.0392  -2
  -11    7   16   8.811911  11.785461   1.775197     1.0668   0
  -11    7   17   3.836638   4.600583   1.254857     1.0961   0
  -11    7   18   3.690169   3.960571   1.270648     1.1271   0
  -11    7   19  13.448798  13.088034   1.755927     1.1595   0
  -11    8    1  30.925713  33.571445   2.827810     0.9498   0
  -11    8    2 141.831686 140.227492  10.025302     0.9405   0
  -11    8    3 153.774588 151.634095   5.629016     0.9340   0
  -11    8    4   1.079845   0.805198   1.677119     0.9303  -2
  -11    8    5  61.364047  66.258054   3.947261     0.9296   0
  -11    8    6   0.276650   1.227453   1.209935     0.9318  -2
  -11    8    7  56.523995  58.881349   3.181502     0.9368   0
  -11    8    8   2.406993   3.461377   1.133266     0.9447   0
  -11    8    9  16.216155  14.903757   1.496078     0.9554   0
  -11    8   10  26.306693  26.279541   1.980463     0.9687   0
  -11    8   11   4.792755   3.792746   1.385064     0.9846  -2
  -11    8   12   5.008991   3.027261   1.217815     1.0029  -2
  -11    8   13   1.801076  -1.310480   2.664136     1.0235  -3
  -11    8   14   1.657428   2.460291   1.303333     1.0463  -2
  -11    8   15   1.748696   2.264506   1.293145     1.0712  -2
  -11    8   16   0.382235   1.522750   1.824430     1.0979  -2
  -11    8   17   2.883514   3.292486   1.181617     1.1264  -2
  -11    8   18   0.037912   1.024992   1.015622     1.1566  -2
  -11    9    1   7.668256   7.081339   1.384184     0.9892   0
  -11    9    2   0.839437  -2.029099   4.483833     0.9802  -3
  -11    9    3   0.544188   1.100366   1.035951     0.9740  -2
  -11    9    4  19.123800  22.369333   1.694886     0.9705   0
  -11    9    5  80.095655  79.779186   2.883003     0.9698   0
  -11    9    6  27.246232  29.299097   2.032749     0.9719   0
  -11    9    7   2.696036   2.399347   1.086404     0.9767  -2
  -11    9    8   9.110261  13.392445   1.448373     0.9843   0
  -11    9    9   0.534855   0.951624   1.006639     0.9945  -2
  -11    9   10   0.290264   1.644555   1.070271     1.0073  -2
  -11    9   11   8.363233   9.305464   1.354249     1.0226   0
  -11    9   12   1.476203   1.849983   1.071723     1.0403  -2
  -11    9   13   0.163734  -1.334384   2.826033     1.0602  -3
  -11    9   14   6.045703   8.387773   1.487202     1.0822   0
  -11    9   15   4.177313   3.083278   1.146834     1.1063  -2
  -11    9   16   7.257047   5.137300   1.148037     1.1322   0
  -11    9   17   3.355203   5.495644   1.369984     1.1599   0
  -11   10    1   0.030681   0.552360   1.143910     1.0314  -2
  -11   10    2   4.331889   5.970884   1.370398     1.0229   0
  -11   10    3  16.780398  17.276275   1.728564     1.0169   0
  -11   10    4   7.203410   5.515431   1.009230     1.0136   0
  -11   10    5   8.336553   8.248732   1.380149     1.0129   0
  -11   10    6   0.411368   0.931885   1.881642     1.0149  -2
  -11   10    7  16.985184  16.843387   1.702446     1.0195   0
  -11   10    8   1.096098   0.972753   0.871313     1.0268  -2
  -11   10    9   1.370677   1.064522   0.996872     1.0366  -2
  -11   10   10   5.450329   6.571129   1.960127     1.0489   0
  -11   10   11   0.542195  -0.153574   2.616534     1.0635  -3
  -11   10   12   3.213931   3.368451   1.367305     1.0805  -2
  -11   10   13  27.111847  27.817909   1.914028     1.0997   0
  -11   10   14  15.384294  14.706438   1.702833     1.1210   0
  -11   10   15   3.123011   3.485799   1.045273     1.1442   0
  -11   10   16   6.205614   6.837581   1.157515     1.1693   0
  -11   11    1   7.388729   6.074374   1.077021     1.0762   0
  -11   11    2   6.691433   7.672426   1.396219     1.0680   0
  -11   11    3   0.533867  -0.078529   2.538324     1.0623  -3
  -11   11    4   1.763852   0.471780   1.490985     1.0591  -2
  -11   11    5  13.047883  14.217678   1.489402     1.0585   0
  -11   11    6   8.799593  10.227079   2.006695     1.0604   0
  -11   11    7   2.022623   1.326534   0.878826     1.0648  -2
  -11   11    8  14.563924  14.893145   2.277541     1.0717   0
  -11   11    9  12.205068  12.282717   1.446438     1.0811   0
  -11   11   10   8.202053  10.199911   1.394082     1.0929   0
  -11   11   11   9.843762  11.625809   1.362520     1.1070   0
  -11   11   12   3.604106   3.726585   1.015683     1.1234   0
  -11   11   13   1.119440   2.051018   0.913358     1.1418  -2
  -11   11   14   0.988908   1.020451   0.886177     1.1623  -2
  -11   12    1   0.839275   2.242054   1.235535     1.1232  -2
  -11   12    2  18.552202  16.873592   1.686939     1.1153   0
  -11   12    3  87.541008  88.215820   3.440863     1.1099   0
  -11   12    4  24.216471  23.000898   1.923057     1.1068   0
  -11   12    5  11.803096  11.624258   1.347679     1.1062   0
  -11   12    6   9.886072   8.388710   1.731343     1.1080   0
  -11   12    7   3.099461   2.800399   1.347731     1.1123  -2
  -11   12    8   9.457180  10.170190   1.620504     1.1189   0
  -11   12    9   1.507458   2.623577   1.100277     1.1279  -2
  -11   12   10  18.358363  17.194220   1.772467     1.1392   0
  -11   12   11   1.863082   1.353367   0.952207     1.1528  -2
  -11   12   12   2.035132   2.877834   0.906174     1.1685   0
  -11   13    1  23.582103  21.670736   1.552111     1.1721  -4
  -11   13    2  17.897520  16.736942   1.589570     1.1646   0
  -11   13    3   3.074199   4.881315   1.192059     1.1594   0
  -11   13    4  13.491142  12.490438   1.404179     1.1565   0
  -11   13    5   6.795468   8.054708   1.505940     1.1559   0
  -11   13    6   4.003195   4.737880   1.435653     1.1576   0
  -11   13    7   0.623260   0.706346   0.868177     1.1617  -2
  -11   13    8  10.063620   9.625526   1.280876     1.1681   0
  -11   13    9   2.042391   2.425385   0.968246     1.1767  -6
  -10    0    2   8.859572   5.652259   1.991285     0.7006  -2
  -10    0    4   0.925446   0.829506   0.323679     0.6904  -2
  -10    0    6   1.906791   1.038019   1.694014     0.6957  -2
  -10    0    8   2.012793   1.370445   1.292321     0.7162  -2
  -10    0   10   0.330707   0.264386   1.972968     0.7506  -2
  -10    0   12  23.280825  23.961005   2.599106     0.7972   0
  -10    0   14 104.344247 114.472425   6.850423     0.8540   0
  -10    0   16  50.194502  52.145738   5.342518     0.9190   0
  -10    0   18 141.344501 153.186516   9.328820     0.9907   0
  -10    1    1 127.300337 123.253754   4.421985     0.7146   0
  -10    1    2   3.055826   2.786572   0.469046     0.7038   0
  -10    1    3  81.945366  84.270077   3.234644     0.6968   0
  -10    1    4   5.125706   5.920731   0.941768     0.6936   0
  -10    1    5   4.354193   5.127399   0.884718     0.6943   0
  -10    1    6 129.608879 129.047995   3.668356     0.6989   0
  -10    1    7   0.568187  -0.139945   1.598838     0.7073  -3
  -10    1    8   1.626081   2.164521   0.817041     0.7193  -2
  -10    1    9   0.065534   0.413264   1.078161     0.7348  -2
  -10    1   10   2.965489   3.160407   0.811699     0.7536   0
  -10    1   11   0.475915   0.026396   0.615720     0.7754  -2
  -10    1   12   2.667142   2.612722   0.951210     0.8000  -2
  -10    1   13  27.071608  26.097017   1.945525     0.8271   0
  -10    1   14   0.251983   0.015530   1.118845     0.8566  -2
  -10    1   15   5.811966   4.892767   1.546268     0.8881   0
  -10    1   16  87.091608  94.936247   3.981311     0.9214   0
  -10    1   17  29.991050  29.926301   2.184179     0.9564   0
  -10    1   18   2.158369   1.352926   0.914030     0.9929  -2
  -10    1   19  14.293397  13.138171   2.605131     1.0308   0
  -10    1   20   5.341243   6.102915   1.939452     1.0698   0
  -10    1   21  10.574648  10.178848   1.590825     1.1099   0
  -10    1   22   5.349304   4.890667   1.388797     1.1509   0
  -10    2    1  97.845826  90.443740   4.097335     0.7239   0
  -10    2    2  72.165539  67.939210   2.989206     0.7133   0
  -10    2    3  39.618323  37.350494   2.253910     0.7064   0
  -10    2    4 105.731593 105.652652   3.172925     0.7033   0
  -10    2    5  33.191847  34.757849   1.985293     0.7040   0
  -10    2    6   7.090580   5.534863   0.895473     0.7085   0
  -10    2    7  75.939352  76.137756   3.091161     0.7167   0
  -10    2    8   2.339419   1.158003   1.010469     0.7286  -2
  -10    2    9   1.375923   1.536648   1.220724     0.7439  -2
  -10    2   10  33.510104  34.915983   2.045057     0.7625   0
  -10    2   11  31.037685  26.659449   1.716240     0.7841   0
  -10    2   12   6.505695   6.338968   1.023847     0.8084   0
  -10    2   13   3.113835   4.874870   1.137396     0.8353   0
  -10    2   14   0.576089   1.446475   1.431815     0.8644  -2
  -10    2   15   4.916274   6.106970   1.273620     0.8956   0
  -10    2   16  16.661254  17.047394   2.136481     0.9287   0
  -10    2   17   0.089406   0.864150   1.053275     0.9635  -2
  -10    2   18   2.953127   2.121217   1.045296     0.9997  -2
  -10    2   19   6.305457   3.869035   1.901720     1.0373  -2
  -10    2   20   5.866095   5.720778   1.299763     1.0761   0
  -10    2   21   2.861391   2.128663   1.016505     1.1159  -2
  -10    2   22   0.583852  -2.132459   2.889609     1.1567  -3
  -10    3    1  32.520423  31.100106   2.137821     0.7393   0
  -10    3    2   6.003736   6.617180   1.238467     0.7289   0
  -10    3    3  14.257876  11.613178   1.606798     0.7222   0
  -10    3    4  38.025445  35.564830   2.191270     0.7191   0
  -10    3    5  11.444968   9.950435   1.405717     0.7197   0
  -10    3    6   1.046002  -0.799197   3.185588     0.7242  -3
  -10    3    7   0.335093   0.008170   1.002227     0.7322  -2
  -10    3    8  10.333358   9.477181   1.089523     0.7439   0
  -10    3    9   7.978712   9.287793   1.596404     0.7589   0
  -10    3   10  14.814011  14.390381   1.473624     0.7771   0
  -10    3   11  40.269783  40.890808   2.518456     0.7983   0
  -10    3   12  10.278156   8.839737   2.334575     0.8222   0
  -10    3   13  74.336618  69.490016   3.146806     0.8486   0
  -10    3   14   0.471543  -2.255137   4.674804     0.8773  -3
  -10    3   15   4.389673   4.889068   1.070108     0.9081   0
  -10    3   16   0.175387  -1.239443   4.630062     0.9407  -3
  -10    3   17   1.465527   0.809919   1.704158     0.9751  -2
  -10    3   18   0.021133  -1.118229   2.562456     1.0109  -3
  -10    3   19   0.289707  -1.437680   2.307552     1.0481  -3
  -10    3   20   1.002278   2.162018   1.091925     1.0865  -2
  -10    3   21   0.082330  -0.395653   2.846482     1.1259  -3
  -10    3   22   1.735862   3.268467   1.018313     1.1664   0
  -10    4    1  26.074571  23.868128   2.188912     0.7603   0
  -10    4    2   2.650442   2.226870   0.789594     0.7502  -2
  -10    4    3  89.174621  90.009722   3.493117     0.7436   0
  -10    4    4  19.079809  18.824335   1.635816     0.7406   0
  -10    4    5  13.224867  12.806947   1.449447     0.7413   0
  -10    4    6   2.072213   0.950850   0.851010     0.7456  -2
  -10    4    7   3.354512   3.102387   1.829938     0.7534  -2
  -10    4    8   5.337679   3.371892   1.141983     0.7647  -2
  -10    4    9   4.448748   2.924709   1.028365     0.7793  -2
  -10    4   10  40.520991  39.927632   2.553184     0.7971   0
  -10    4   11  96.768999  94.203729   4.084962     0.8177   0
  -10    4   12   3.497873   4.524263   1.166588     0.8411   0
  -10    4   13   9.842863  10.595147   1.973825     0.8669   0
  -10    4   14   5.755300   5.568105   1.261171     0.8951   0
  -10    4   15   1.519768   1.397022   0.857750     0.9253  -2
  -10    4   16   4.936445   6.446787   0.908886     0.9573   0
  -10    4   17   0.459818   0.672421   0.912486     0.9911  -2
  -10    4   18   0.849904   1.949305   1.252979     1.0263  -2
  -10    4   19   0.025023  -0.301429   3.041330     1.0630  -3
  -10    4   20   2.354112   2.965348   0.987671     1.1008   0
  -10    4   21   9.192233   7.851557   1.377427     1.1398   0
  -10    4   22   0.001012   0.708586   1.163033     1.1798  -6
  -10    5    1   0.537772   1.857478   1.369797     0.7864  -2
  -10    5    2   3.152214   2.698541   0.816175     0.7767   0
  -10    5    3  56.495799  54.422116   3.315212     0.7703   0
  -10    5    4   3.978508  -0.009282   4.678358     0.7674  -3
  -10    5    5   3.438033   4.650737   1.090676     0.7681   0
  -10    5    6 224.759703 226.416653   6.321524     0.7722   0
  -10    5    7   0.000211  -0.921005   2.587476     0.7798  -3
  -10    5    8  44.106085  44.421431   2.391158     0.7907   0
  -10    5    9   8.825469   8.323211   1.037691     0.8049   0
  -10    5   10   0.139933  -0.246443   2.759985     0.8220  -3
  -10    5   11  14.353978  16.094071   1.828694     0.8421   0
  -10    5   12   2.795417   3.087462   1.526310     0.8648  -2
  -10    5   13   0.301774   0.284356   1.100308     0.8900  -2
  -10    5   14  26.503187  28.432836   2.471081     0.9174   0
  -10    5   15   0.533793  -0.866813   5.741615     0.9469  -3
  -10    5   16  11.917653  13.228836   1.408849     0.9782   0
  -10    5   17   1.991087   1.753520   0.834030     1.0113  -2
  -10    5   18   0.517373   2.283420   0.916744     1.0458  -2
  -10    5   19  17.741500  16.754387   1.896309     1.0818   0
  -10    5   20   2.430638   0.757588   0.832158     1.1191  -2
  -10    5   21   2.640981   1.605855   0.872578     1.1574  -2
  -10    6    1  52.097243  51.490591   2.759290     0.8173   0
  -10    6    2   4.637204   4.594752   1.050645     0.8079   0
  -10    6    3  68.398055  69.958278   3.098348     0.8018   0
  -10    6    4   0.548049  -1.628935   6.640666     0.7990  -3
  -10    6    5  16.703983  17.792349   1.506984     0.7996   0
  -10    6    6   0.022177  -0.253324   4.876356     0.8036  -3
  -10    6    7   4.596147   4.053497   1.075659     0.8109   0
  -10    6    8  11.431509  13.755166   1.451191     0.8214   0
  -10    6    9  15.042937  14.901125   1.334767     0.8350   0
  -10    6   10   0.003370  -1.007948   3.954546     0.8516  -3
  -10    6   11  31.672389  28.842142   2.539083     0.8710   0
  -10    6   12   3.186308   3.290774   1.252857     0.8929  -2
  -10    6   13   0.002743  -0.559220   4.903977     0.9173  -3
  -10    6   14  63.325778  60.925615   3.946615     0.9439   0
  -10    6   15   3.772833   4.294638   0.944144     0.9726   0
  -10    6   16  18.868120  16.272556   1.572243     1.0032   0
  -10    6   17  47.151278  50.277051   2.797200     1.0354   0
  -10    6   18  52.835785  58.055631   3.748682     1.0692   0
  -10    6   19   0.901796  -0.162162   2.402384     1.1044  -3
  -10    6   20   1.620474   2.393193   1.116116     1.1409  -2
  -10    6   21   0.867202  -0.348984   1.702462     1.1786  -7
  -10    7    1 180.889962 179.718037   5.703883     0.8522   0
  -10    7    2   1.569280   1.064047   0.768824     0.8433  -2
  -10    7    3  17.573840  16.546019   1.902204     0.8374   0
  -10    7    4   1.120031  -0.323608   3.755725     0.8348  -3
  -10    7    5   6.486101   7.208751   1.407302     0.8353   0
  -10    7    6   1.193277   0.332985   1.240916     0.8391  -2
  -10    7    7   2.664799   3.522547   0.972453     0.8461   0
  -10    7    8   6.940822   6.878124   1.310381     0.8562   0
  -10    7    9   0.118403   0.054806   0.929849     0.8693  -2
  -10    7   10   0.019052  -0.070606   2.102980     0.8852  -3
  -10    7   11   1.144997   0.152783   0.998663     0.9039  -2
  -10    7   12   0.766053   1.723331   1.262659     0.9251  -2
  -10    7   13  36.379419  35.659484   2.641571     0.9486   0
  -10    7   14  40.548223  44.456643   2.418601     0.9744   0
  -10    7   15  18.096190  21.009935   1.822427     1.0022   0
  -10    7   16  55.628403  60.798494   2.589640     1.0319   0
  -10    7   17  69.674073  76.568060   3.295943     1.0633   0
  -10    7   18   0.029255  -0.123541   3.361586     1.0962  -3
  -10    7   19   1.078574   1.742762   1.276920     1.1306  -2
  -10    7   20   2.180818   0.480507   2.098700     1.1663  -2
  -10    8    1  51.282195  50.797486   3.515956     0.8909   0
  -10    8    2  82.666170  84.261678   5.412394     0.8823   0
  -10    8    3   2.203874   2.740553   0.984121     0.8767  -2
  -10    8    4  56.486926  62.165807   3.688094     0.8742   0
  -10    8    5  58.606254  58.542468   3.378369     0.8748   0
  -10    8    6   9.733147  10.944801   1.465916     0.8784   0
  -10    8    7  55.656944  56.335223   2.965268     0.8851   0
  -10    8    8   8.007838   8.064432   1.389795     0.8947   0
  -10    8    9  17.661267  18.819812   1.742342     0.9072   0
  -10    8   10   6.122486   6.165151   2.613804     0.9225  -2
  -10    8   11   0.816904   1.860692   1.348574     0.9404  -2
  -10    8   12   0.091868  -0.503549   2.057430     0.9608  -3
  -10    8   13   3.329104   3.686059   1.288177     0.9835  -2
  -10    8   14   0.225158   0.448558   1.163547     1.0084  -2
  -10    8   15   6.113450   6.440584   1.385709     1.0353   0
  -10    8   16   4.949730   3.757001   1.319122     1.0640  -2
  -10    8   17   2.709275   3.415875   1.321759     1.0945  -2
  -10    8   18   2.299543   4.041528   1.401388     1.1265  -2
  -10    8   19   9.471034   8.185172   2.246835     1.1600   0
  -10    9    1   0.375784  -1.918599   3.116391     0.9328  -3
  -10    9    2   0.413768   2.346609   1.808552     0.9246  -2
  -10    9    3  36.738652  38.051837   3.097218     0.9193   0
  -10    9    4  75.492429  72.619571   3.560376     0.9169   0
  -10    9    5  16.120209  17.405172   1.792189     0.9174   0
  -10    9    6   0.195551  -0.532155   2.449113     0.9209  -3
  -10    9    7   6.044123   6.241229   1.090822     0.9272   0
  -10    9    8   7.026357   7.603923   1.292531     0.9364   0
  -10    9    9  18.793609  18.721605   2.086408     0.9484   0
  -10    9   10  14.695875  15.443721   1.721328     0.9630   0
  -10    9   11  16.679615  19.944837   1.771772     0.9802   0
  -10    9   12  17.697021  17.761013   2.102690     0.9998   0
  -10    9   13   9.197000  12.640948   1.664584     1.0216   0
  -10    9   14   1.739437   1.509878   1.011994     1.0456  -2
  -10    9   15   1.928167   1.007749   1.045701     1.0715  -2
  -10    9   16   0.086377  -1.143466   2.288492     1.0993  -3
  -10    9   17   0.232109   1.733943   1.490326     1.1289  -2
  -10    9   18   1.973700   1.558047   0.998843     1.1599  -2
  -10   10    1   0.033731  -1.169854   2.448516     0.9775  -3
  -10   10    2  40.388180  41.787274   2.139501     0.9697   0
  -10   10    3   4.727714   4.302763   0.984215     0.9646   0
  -10   10    4   2.451001   1.888297   1.302084     0.9623  -2
  -10   10    5   7.437135   5.431325   1.085892     0.9628   0
  -10   10    6   0.719804  -0.844229   2.904566     0.9661  -3
  -10   10    7   0.487874  -0.943449   2.156284     0.9722  -3
  -10   10    8   1.217963   0.067190   1.995954     0.9810  -2
  -10   10    9   0.197713   0.793175   0.981837     0.9924  -2
  -10   10   10  16.906842  18.712721   2.369336     1.0064   0
  -10   10   11  20.416598  23.934030   2.561196     1.0228   0
  -10   10   12   2.342925   2.881646   0.990262     1.0416  -2
  -10   10   13  10.086927  12.229591   1.510167     1.0626   0
  -10   10   14  16.617444  16.357034   3.515940     1.0857   0
  -10   10   15   0.512048  -0.103257   2.083387     1.1107  -3
  -10   10   16   0.095639   0.989980   1.638950     1.1375  -2
  -10   10   17   0.517769   0.547784   1.625075     1.1661  -2
  -10   11    1   9.538379  12.038183   1.368831     1.0247   0
  -10   11    2   6.090762   5.910458   1.047678     1.0172   0
  -10   11    3   8.817842  11.247048   1.222872     1.0123   0
  -10   11    4   4.562124   2.015644   0.935875     1.0102  -2
  -10   11    5   2.080496   2.734593   1.796470     1.0106  -2
  -10   11    6  21.107013  22.429905   1.724623     1.0138   0
  -10   11    7   0.006994   0.483714   0.965447     1.0196  -2
  -10   11    8  23.468531  24.699499   1.833798     1.0279   0
  -10   11    9  13.517005  14.635625   1.502364     1.0389   0
  -10   11   10   0.615374   1.367230   0.998502     1.0522  -2
  -10   11   11  15.897693  17.859220   1.615497     1.0680   0
  -10   11   12  14.141431  15.789417   1.548707     1.0860   0
  -10   11   13   0.645123   1.308902   1.334814     1.1061  -2
  -10   11   14   4.897736   6.168591   1.097097     1.1283   0
  -10   11   15   5.313146   5.396128   1.375778     1.1524   0
  -10   11   16   0.121416  -0.054225   1.993676     1.1783  -7
  -10   12    1   2.094853   4.207463   1.404510     1.0739  -2
  -10   12    2   0.019851  -0.803062   2.298878     1.0668  -3
  -10   12    3  16.192819  16.877146   1.540680     1.0622   0
  -10   12    4   2.861174   4.384398   1.681286     1.0601  -2
  -10   12    5  15.386472  16.123581   1.793772     1.0605   0
  -10   12    6   3.107482   3.125291   1.386544     1.0635  -2
  -10   12    7  11.342960  12.133096   1.608220     1.0691   0
  -10   12    8  24.833497  24.301824   2.032943     1.0771   0
  -10   12    9   0.016954   0.242899   1.111960     1.0875  -2
  -10   12   10   0.975247   1.222628   1.002068     1.1003  -2
  -10   12   11  10.339289  11.916361   1.372496     1.1153   0
  -10   12   12   2.558839   2.813305   1.070424     1.1326  -2
  -10   12   13   0.776797   0.882095   0.969031     1.1519  -2
  -10   12   14   9.619290   6.219585   1.076310     1.1732  -4
  -10   13    1  46.836300  45.544517   2.276636     1.1250   0
  -10   13    2  21.287241  20.396462   1.615303     1.1182   0
  -10   13    3   0.160763   0.383613   0.961541     1.1138  -2
  -10   13    4   6.727370   7.249827   1.047693     1.1118   0
  -10   13    5   8.535039   9.496952   1.421437     1.1123   0
  -10   13    6   9.304828   9.082752   1.435672     1.1151   0
  -10   13    7  10.768120  11.515035   1.729356     1.1204   0
  -10   13    8   1.189383   1.633490   0.989736     1.1280  -2
  -10   13    9   3.056164   2.882098   1.046630     1.1380  -2
  -10   13   10   3.228773   2.714273   1.398746     1.1502  -2
  -10   13   11   2.442970   1.599305   0.943276     1.1646  -2
  -10   13   12   3.046980   1.084837   0.945657     1.1811  -6
  -10   14    1   1.071639   1.097455   0.682702     1.1777  -6
  -10   14    2   9.514977   8.403328   1.029508     1.1712  -4
  -10   14    3   9.675167  11.579483   1.381915     1.1670   0
  -10   14    4   0.158664   0.616967   1.244938     1.1651  -2
  -10   14    5   4.596829   4.759104   1.474280     1.1655   0
  -10   14    6   3.796927   4.904106   1.271268     1.1683   0
  -10   14    7   0.250554   1.179665   1.262557     1.1733  -6
  -10   14    8   0.137423  -0.516230   2.053650     1.1806  -7
   -9    0    1   5.717133   5.517854   1.060137     0.6390   0
   -9    0    3  24.833199  27.939215   2.278801     0.6229   0
   -9    0    5   1.394896  -0.696963   4.361768     0.6238  -3
   -9    0    7  21.910011  22.332829   2.802450     0.6418   0
   -9    0    9   1.537636   1.354741   0.921354     0.6755  -2
   -9    0   11 175.736197 172.990503   9.670463     0.7227   0
   -9    0   13 285.768316 290.907295  14.519763     0.7810   0
   -9    0   15 314.084125 315.670759  13.339771     0.8480   0
   -9    0   17   8.575219   8.600324   2.540068     0.9219   0
   -9    0   19   0.438884  -1.408164   3.491647     1.0011  -3
   -9    0   21   4.937059   3.205278   1.442387     1.0845  -2
   -9    0   23   0.069442   0.481824   1.293064     1.1712  -6
   -9    1    1  11.351073  10.835400   0.896200     0.6425   0
   -9    1    2  27.760653  27.370968   1.586117     0.6324   0
   -9    1    3  46.409345  45.772914   2.255751     0.6265   0
   -9    1    4  61.621911  64.136256   2.304822     0.6248   0
   -9    1    5  23.103864  21.781865   1.502992     0.6274   0
   -9    1    6  23.982875  26.035961   1.741099     0.6343   0
   -9    1    7   0.456175  -0.543851   1.400043     0.6453  -3
   -9    1    8   6.845619   6.824950   0.980527     0.6603   0
   -9    1    9  33.099345  32.658503   1.974988     0.6789   0
   -9    1   10  87.103709  87.798923   2.928068     0.7008   0
   -9    1   11  42.720771  42.996292   2.155718     0.7258   0
   -9    1   12 102.639867 104.928210   3.471941     0.7536   0
   -9    1   13  69.086949  67.688684   2.899511     0.7838   0
   -9    1   14  50.827374  49.188531   2.695359     0.8163   0
   -9    1   15  45.043559  47.452294   2.636515     0.8506   0
   -9    1   16  13.161582  12.167177   1.386683     0.8867   0
   -9    1   17   9.897618   9.287551   1.398350     0.9243   0
   -9    1   18   6.837029   7.818380   0.961047     0.9632   0
   -9    1   19   7.961040   7.652089   1.208973     1.0034   0
   -9    1   20   0.033087   2.947855   1.194474     1.0445  -2
   -9    1   21   3.814252   4.294008   1.353827     1.0866   0
   -9    1   22   1.353262   1.727450   0.871811     1.1295  -2
   -9    1   23   0.392389   2.425466   0.819011     1.1731  -6
   -9    2    1   8.246101   7.359712   1.233764     0.6530   0
   -9    2    2  34.533217  32.135807   1.999556     0.6430   0
   -9    2    3  82.939597  84.883551   2.760663     0.6371   0
   -9    2    4  74.725263  76.391674   2.466057     0.6355   0
   -9    2    5  23.321770  24.750703   1.410153     0.6381   0
   -9    2    6   7.920281   7.776367   0.879204     0.6449   0
   -9    2    7 135.271896 138.196633   3.489143     0.6557   0
   -9    2    8  91.859108  94.471054   3.075767     0.6704   0
   -9    2    9  69.375985  68.081353   3.065995     0.6887   0
   -9    2   10   7.655802   7.593908   0.791597     0.7104   0
   -9    2   11   0.662324  -0.527306   3.467515     0.7351  -3
   -9    2   12   0.620008  -0.247346   3.175558     0.7625  -3
   -9    2   13   0.034367  -0.385469   3.863397     0.7924  -3
   -9    2   14   0.105097  -0.074133   2.794648     0.8245  -3
   -9    2   15   0.181058   1.065950   1.046352     0.8585  -2
   -9    2   16   1.371476   0.072691   1.301154     0.8943  -2
   -9    2   17   0.726700   1.310180   1.116322     0.9316  -2
   -9    2   18  20.153563  22.185518   1.425879     0.9702   0
   -9    2   19   4.044098   5.249835   1.091762     1.0101   0
   -9    2   20  10.637892  10.285891   1.205296     1.0509   0
   -9    2   21   4.818420   5.528385   1.719567     1.0928   0
   -9    2   22   0.572447  -0.271771   2.196019     1.1354  -3
   -9    2   23   2.584486   2.736693   1.326915     1.1789  -6
   -9    3    1  43.965555  42.779363   2.220958     0.6699   0
   -9    3    2  64.998673  61.732434   3.125856     0.6602   0
   -9    3    3   0.006538  -0.692363   4.329964     0.6545  -3
   -9    3    4   3.429282   3.172004   0.850871     0.6529   0
   -9    3    5   0.685984  -0.182131   2.109151     0.6555  -3
   -9    3    6   0.029070   0.345561   0.708696     0.6621  -2
   -9    3    7   4.648762   4.235972   1.024565     0.6726   0
   -9    3    8   1.741626   0.582096   0.698681     0.6870  -2
   -9    3    9   0.843472   2.780596   1.104761     0.7048  -2
   -9    3   10  87.538257  89.519169   3.065171     0.7260   0
   -9    3   11  18.483471  20.113469   1.736964     0.7502   0
   -9    3   12   0.048781  -1.531741   5.089715     0.7771  -3
   -9    3   13   2.052038   1.260402   1.347109     0.8065  -2
   -9    3   14   0.430534   0.254176   1.062308     0.8380  -2
   -9    3   15   1.062759  -0.530994   4.859299     0.8715  -3
   -9    3   16   0.120117  -0.670579   5.457734     0.9068  -3
   -9    3   17   4.758658   3.489208   2.445657     0.9436  -2
   -9    3   18  22.704544  20.674447   1.441666     0.9817   0
   -9    3   19   0.032258  -2.431555   3.464042     1.0211  -3
   -9    3   20   3.987440   4.937558   1.126512     1.0616   0
   -9    3   21   3.010426   1.499746   0.783876     1.1030  -2
   -9    3   22   0.752816   0.754417   0.794167     1.1453  -2
   -9    4    1  42.437212  43.111944   2.218293     0.6930   0
   -9    4    2   0.661027   0.887004   1.074814     0.6837  -2
   -9    4    3  93.629035  97.374150   3.078142     0.6781   0
   -9    4    4  20.876721  21.925785   1.530087     0.6766   0
   -9    4    5   0.789965   0.522893   0.860205     0.6790  -2
   -9    4    6   0.344127  -0.058036   6.627388     0.6854  -3
   -9    4    7  46.647596  46.762742   2.158933     0.6956   0
   -9    4    8  62.204512  58.800263   2.504080     0.7095   0
   -9    4    9   4.006916   3.495976   0.832415     0.7268   0
   -9    4   10  12.087201   9.184610   1.378762     0.7474   0
   -9    4   11   2.423834   2.806375   0.976302     0.7709  -2
   -9    4   12  13.431170  13.740661   1.608010     0.7971   0
   -9    4   13   2.186420   0.604553   1.877265     0.8257  -2
   -9    4   14   3.982042   3.665610   1.195151     0.8566   0
   -9    4   15   0.026084  -1.251580   4.187692     0.8894  -3
   -9    4   16   2.805195   1.001130   1.186075     0.9240  -2
   -9    4   17   0.559445   1.688700   1.782853     0.9601  -2
   -9    4   18   6.470810   7.268014   1.197466     0.9976   0
   -9    4   19   0.404611   1.646832   0.861517     1.0364  -2
   -9    4   20  12.869168  12.152737   1.202489     1.0763   0
   -9    4   21   0.618671   0.924635   0.851662     1.1172  -2
   -9    4   22   5.462527   5.213169   0.913567     1.1590   0
   -9    5    1   0.221937  -0.004815   4.657973     0.7216  -3
   -9    5    2  12.714328  11.715940   1.084441     0.7126   0
   -9    5    3  97.808224  96.290476   4.191569     0.7073   0
   -9    5    4   1.292298   1.647301   0.739885     0.7059  -2
   -9    5    5  76.553517  76.759629   3.519316     0.7082   0
   -9    5    6  34.976210  35.096730   1.813123     0.7143   0
   -9    5    7   7.195162   6.747321   0.858827     0.7241   0
   -9    5    8  38.230973  37.679844   2.013608     0.7374   0
   -9    5    9  52.894912  52.714631   2.555429     0.7541   0
   -9    5   10   0.463200   0.832160   0.725042     0.7740  -2
   -9    5   11   1.288986   1.333664   1.278521     0.7967  -2
   -9    5   12  19.436686  20.605799   2.055508     0.8221   0
   -9    5   13  26.587027  25.930969   2.253247     0.8499   0
   -9    5   14   2.535188   1.630890   0.905772     0.8799  -2
   -9    5   15  10.159407   8.513908   1.149547     0.9118   0
   -9    5   16  12.705421  12.415038   1.505674     0.9456   0
   -9    5   17   7.142802   6.562649   1.030626     0.9809   0
   -9    5   18   0.653903   1.179428   0.934662     1.0177  -2
   -9    5   19   0.041817  -1.663550   2.479738     1.0557  -3
   -9    5   20   2.700713   3.008120   0.941163     1.0949   0
   -9    5   21   4.135152   4.547280   1.585088     1.1351  -2
   -9    5   22   0.511904  -0.039522   1.644862     1.1763  -7
   -9    6    1   0.163281   0.540971   0.937820     0.7551  -2
   -9    6    2   1.526254   0.425185   1.008573     0.7465  -2
   -9    6    3   6.584968   5.548156   0.928296     0.7415   0
   -9    6    4  11.663734  10.390979   1.570528     0.7400   0
   -9    6    5  17.746286  14.798507   2.236158     0.7423   0
   -9    6    6  15.762957  15.334707   1.266789     0.7481   0
   -9    6    7   0.802264   1.493968   0.623448     0.7575  -2
   -9    6    8  39.338997  38.823121   2.104612     0.7702   0
   -9    6    9   0.452074  -1.444189   2.426548     0.7862  -3
   -9    6   10   7.111182   7.686721   0.990875     0.8053   0
   -9    6   11 111.128214 107.995901   3.849377     0.8271   0
   -9    6   12   3.346557   3.642253   1.983387     0.8516  -2
   -9    6   13  85.126219  74.312842   4.384333     0.8785   0
   -9    6   14   0.601887   0.797819   1.823493     0.9075  -2
   -9    6   15  84.324221  87.092249   4.857086     0.9386   0
   -9    6   16  12.053734  11.198429   1.175206     0.9714   0
   -9    6   17   8.653745   8.450510   1.022135     1.0058   0
   -9    6   18   1.894957   1.528690   0.827501     1.0417  -2
   -9    6   19   0.002929  -1.119496   2.169642     1.0789  -3
   -9    6   20  11.862273  12.643112   1.744135     1.1173   0
   -9    6   21   4.547995   3.649942   0.910847     1.1567   0
   -9    7    1  27.424010  28.325422   2.267817     0.7928   0
   -9    7    2   5.856657   7.543464   1.363414     0.7847   0
   -9    7    3   0.316821   0.158446   0.757935     0.7799  -2
   -9    7    4  19.572703  20.773462   1.751501     0.7785   0
   -9    7    5   5.268156   6.371871   1.091169     0.7806   0
   -9    7    6   1.686175   1.545015   0.700461     0.7862  -2
   -9    7    7   2.464813   2.591126   0.645267     0.7951   0
   -9    7    8   9.887140  10.508828   1.341795     0.8073   0
   -9    7    9   2.669731   3.162474   0.615714     0.8225   0
   -9    7   10  52.341886  59.622104   3.844224     0.8408   0
   -9    7   11  60.075830  61.903651   3.102370     0.8617   0
   -9    7   12  29.890825  30.362581   1.937304     0.8852   0
   -9    7   13  42.606050  44.406571   2.315742     0.9111   0
   -9    7   14 218.118600 230.173735   6.607020     0.9392   0
   -9    7   15  38.661568  45.398983   2.645463     0.9692   0
   -9    7   16   0.979826   1.731585   0.896970     1.0010  -2
   -9    7   17  32.759066  37.963483   2.181433     1.0344   0
   -9    7   18   2.796763   2.741022   1.235943     1.0694  -2
   -9    7   19   5.625932   2.526258   1.413186     1.1056  -2
   -9    7   20   0.649859   1.758834   1.352270     1.1431  -2
   -9    8    1  10.605275  12.332709   1.341532     0.8343   0
   -9    8    2  62.236870  68.145478   2.776881     0.8265   0
   -9    8    3   1.198743   0.532981   1.134131     0.8219  -2
   -9    8    4  17.482337  17.522925   1.990139     0.8207   0
   -9    8    5   0.063756  -1.305544   3.806508     0.8227  -3
   -9    8    6   5.036545   4.620871   1.449702     0.8279   0
   -9    8    7  30.756525  29.526041   2.193871     0.8364   0
   -9    8    8   8.096677   7.624646   1.287522     0.8480   0
   -9    8    9  23.873919  28.975562   2.741910     0.8625   0
   -9    8   10   0.133403  -0.188583   1.616724     0.8799  -3
   -9    8   11  59.617776  62.707725   3.655902     0.9000   0
   -9    8   12  83.604373  89.706700   4.630239     0.9225   0
   -9    8   13   8.770612   9.482399   1.782675     0.9474   0
   -9    8   14   1.619874   2.182564   0.926728     0.9744  -2
   -9    8   15   0.352953   0.967413   1.636527     1.0034  -2
   -9    8   16   9.847374  10.877898   1.541665     1.0341   0
   -9    8   17  13.061049  12.481651   2.560307     1.0665   0
   -9    8   18   1.329707   1.345210   1.082282     1.1004  -2
   -9    8   19   1.928664   4.684722   1.221121     1.1357   0
   -9    8   20   1.666573   2.161226   1.149360     1.1722  -6
   -9    9    1  58.346513  61.055966   3.178853     0.8789   0
   -9    9    2   5.772351   7.511853   1.389274     0.8715   0
   -9    9    3   0.704671   1.226622   0.975856     0.8672  -2
   -9    9    4  24.778111  20.069050   1.930132     0.8660   0
   -9    9    5   0.820235   1.091361   0.927968     0.8679  -2
   -9    9    6  52.259772  56.676204   2.836580     0.8729   0
   -9    9    7   8.623767   7.766175   1.104052     0.8809   0
   -9    9    8  37.704817  40.936681   2.774022     0.8919   0
   -9    9    9   0.027910   0.297724   1.124697     0.9058  -2
   -9    9   10   3.863237   2.247610   1.204242     0.9223  -2
   -9    9   11  31.086404  35.234834   3.209171     0.9415   0
   -9    9   12   0.007761  -0.556928   3.321318     0.9630  -3
   -9    9   13   0.257458   0.651532   1.008508     0.9869  -2
   -9    9   14   1.551678  -0.192215   3.518492     1.0128  -3
   -9    9   15   5.033678   6.584293   1.214557     1.0407   0
   -9    9   16   0.002102   2.653976   1.307405     1.0704  -2
   -9    9   17  12.391503  13.752776   1.693093     1.1018   0
   -9    9   18   4.579676   3.174362   1.007243     1.1346   0
   -9    9   19   0.011808   0.371142   1.182865     1.1689  -2
   -9   10    1 104.410389 115.986725   4.668117     0.9262   0
   -9   10    2   2.444866   1.636576   1.220787     0.9192  -2
   -9   10    3   0.265732  -0.785558   3.201676     0.9151  -3
   -9   10    4   3.012791   3.951784   1.099827     0.9139   0
   -9   10    5   3.287453   3.111367   0.977608     0.9157   0
   -9   10    6   2.381828   1.960353   1.501794     0.9205  -2
   -9   10    7   1.000519   0.009138   1.509166     0.9281  -2
   -9   10    8   4.600361   4.734763   1.553981     0.9386   0
   -9   10    9  32.688505  32.431075   2.939230     0.9517   0
   -9   10   10   0.010247   0.316777   1.038163     0.9675  -2
   -9   10   11   6.130009   5.828484   1.255392     0.9858   0
   -9   10   12   0.699703   0.726629   0.998771     1.0064  -2
   -9   10   13   0.685680   1.686245   0.912055     1.0292  -2
   -9   10   14   0.296895   1.887263   0.887561     1.0541  -2
   -9   10   15   0.357436   0.627618   1.069909     1.0810  -2
   -9   10   16   0.057834   0.114033   0.944659     1.1096  -2
   -9   10   17   1.564921   2.003077   1.565931     1.1399  -2
   -9   10   18   1.652957   0.530059   0.850590     1.1716  -6
   -9   11    1   0.840942   1.118095   0.930377     0.9758  -2
   -9   11    2  40.397744  42.301087   2.326305     0.9692   0
   -9   11    3  23.510078  24.566079   1.551552     0.9653   0
   -9   11    4  12.426188  12.436295   1.191835     0.9642   0
   -9   11    5  13.974920  15.906378   1.351029     0.9659   0
   -9   11    6   4.787883   3.448956   1.107512     0.9704   0
   -9   11    7   7.242257   6.881581   1.506905     0.9776   0
   -9   11    8  34.384896  35.133396   2.052940     0.9876   0
   -9   11    9   8.661447   8.478292   1.190433     1.0001   0
   -9   11   10   9.734604   9.633893   1.260861     1.0151   0
   -9   11   11   2.145995   0.511154   0.920469     1.0325  -2
   -9   11   12   5.080959   6.132975   1.205495     1.0522   0
   -9   11   13   1.350730   1.183461   0.894310     1.0741  -2
   -9   11   14   1.634409   2.104854   0.917980     1.0980  -2
   -9   11   15   0.666924   0.754797   1.031936     1.1238  -2
   -9   11   16   0.000714   0.541233   1.126541     1.1513  -2
   -9   11   17  10.082821  12.037069   1.583158     1.1805  -4
   -9   12    1   0.978994  -0.099362   2.535497     1.0274  -3
   -9   12    2   3.914424   5.026914   1.072873     1.0211   0
   -9   12    3   2.505904   1.454273   0.850194     1.0174  -2
   -9   12    4   5.230429   6.144233   1.069326     1.0164   0
   -9   12    5  59.025077  58.401618   2.985474     1.0180   0
   -9   12    6  16.537729  14.996683   1.438770     1.0223   0
   -9   12    7  20.461748  19.382728   1.802268     1.0291   0
   -9   12    8  15.576183  13.591379   1.608456     1.0386   0
   -9   12    9   0.713446   0.624058   1.164677     1.0505  -2
   -9   12   10   3.332852   1.873727   1.015459     1.0648  -2
   -9   12   11  18.592682  18.101186   1.590903     1.0814   0
   -9   12   12   8.035536   8.700535   1.206613     1.1003   0
   -9   12   13   0.246265   1.101143   1.072492     1.1212  -2
   -9   12   14   0.243837  -1.314426   2.268318     1.1441  -3
   -9   12   15   1.141161   1.347330   1.355164     1.1689  -2
   -9   13    1  15.571363  15.631962   1.474483     1.0807   0
   -9   13    2   9.810099  10.125221   1.439931     1.0747   0
   -9   13    3   1.508234   1.134744   0.883110     1.0712  -2
   -9   13    4   0.001540   0.291184   1.108778     1.0702  -2
   -9   13    5  10.369368  10.438371   1.314565     1.0718   0
   -9   13    6   4.830375   4.372703   1.473554     1.0758  -2
   -9   13    7   0.573385   0.348785   1.102942     1.0824  -2
   -9   13    8   6.855371   8.767875   1.400605     1.0913   0
   -9   13    9  15.330348  12.348344   1.843829     1.1027   0
   -9   13   10   2.611534   2.631007   1.232038     1.1163  -2
   -9   13   11  12.159618  15.747259   2.144056     1.1322   0
   -9   13   12   0.316548  -0.595777   2.250130     1.1502  -3
   -9   13   13   3.788866   4.485820   1.241237     1.1702  -4
   -9   14    1   0.354157   1.252618   0.795702     1.1354  -2
   -9   14    2  17.293537  16.715136   1.901090     1.1297   0
   -9   14    3   3.776172   3.735405   1.052537     1.1264   0
   -9   14    4   0.908259   1.537897   1.194217     1.1255  -2
   -9   14    5  13.340702  11.244948   1.385576     1.1270   0
   -9   14    6   0.145977  -1.003830   3.007555     1.1308  -3
   -9   14    7   0.486295   0.621253   1.064364     1.1370  -2
   -9   14    8   4.759430   2.430732   1.654586     1.1456  -2
   -9   14    9   4.662773   1.742682   1.651597     1.1564  -2
   -9   14   10   0.955136   1.843441   1.083829     1.1694  -2
   -8    0    2  55.186977  62.698679   6.229519     0.5573   0
   -8    0    4   0.834263   2.080076   2.766608     0.5529  -2
   -8    0    6  83.470085  80.232264   5.740484     0.5677   0
   -8    0    8 180.355861 182.502735   6.736951     0.6005   0
   -8    0   10 336.972554 350.600632   7.639054     0.6484   0
   -8    0   12 102.874067 106.079886   4.391505     0.7084   0
   -8    0   14  45.591432  44.048307   3.068822     0.7778   0
   -8    0   16  17.720445  16.933034   2.093935     0.8541   0
   -8    0   18  44.038643  43.222428   3.528135     0.9358   0
   -8    0   20   2.745297   4.037554   1.988233     1.0216  -2
   -8    0   22   0.323824   0.133020   1.274920     1.1104  -2
   -8    1    1  94.913935  93.839651   5.131598     0.5707   0
   -8    1    2  59.082261  61.029152   4.804267     0.5613   0
   -8    1    3  64.963360  63.055489   4.793978     0.5567   0
   -8    1    4   0.337362  -0.492727   6.107971     0.5569  -3
   -8    1    5 137.484850 128.182218   6.194048     0.5619   0
   -8    1    6  55.854834  54.561351   4.456648     0.5717   0
   -8    1    7  55.676984  53.364448   2.246060     0.5859   0
   -8    1    8 165.797354 173.410469   4.475466     0.6042   0
   -8    1    9 157.249212 162.297519   4.333178     0.6263   0
   -8    1   10   0.708244   0.924492   0.605048     0.6519  -2
   -8    1   11 128.719098 134.871148   3.588110     0.6804   0
   -8    1   12 268.275848 273.281641   6.093191     0.7116   0
   -8    1   13   6.094262   4.061961   0.838336     0.7451   0
   -8    1   14   1.508145   2.256300   0.757706     0.7807  -2
   -8    1   15   6.291727   6.666768   1.031917     0.8179   0
   -8    1   16   1.583057   1.570471   0.760100     0.8568  -2
   -8    1   17   0.189981   1.737723   1.065937     0.8969  -2
   -8    1   18   1.036530  -0.368452   5.541453     0.9382  -3
   -8    1   19   1.040300   0.875478   1.201307     0.9806  -2
   -8    1   20   0.004093  -2.242522   2.786685     1.0238  -3
   -8    1   21  10.694786  13.401506   1.449993     1.0678   0
   -8    1   22   3.536857   1.702850   1.349196     1.1124  -2
   -8    1   23   1.555252   0.578938   1.429744     1.1577  -2
   -8    2    1   1.037432   0.137338   0.954640     0.5823  -2
   -8    2    2  16.233467  10.558126   3.219961     0.5732   0
   -8    2    3   2.567376   0.307851   2.256042     0.5687  -2
   -8    2    4 135.481735 136.832874   7.544417     0.5689   0
   -8    2    5  36.818807  35.433349   2.902870     0.5738   0
   -8    2    6  49.505540  46.842859   2.241068     0.5834   0
   -8    2    7   2.491335   2.240277   0.827826     0.5973  -2
   -8    2    8 121.945298 131.258793   3.913777     0.6153   0
   -8    2    9 150.525485 146.962941   4.038879     0.6370   0
   -8    2   10  75.959160  77.740896   2.794810     0.6621   0
   -8    2   11   1.556441   0.870431   0.880711     0.6902  -2
   -8    2   12   8.381836   6.617519   0.888753     0.7210   0
   -8    2   13   8.721141   8.767923   1.037940     0.7541   0
   -8    2   14   0.536166   1.374483   0.622311     0.7892  -2
   -8    2   15  12.188393  11.292614   1.042419     0.8261   0
   -8    2   16   0.004152  -0.145560   4.768990     0.8646  -3
   -8    2   17  18.935753  22.183256   1.930148     0.9044   0
   -8    2   18   0.002259  -0.879729   4.172250     0.9454  -3
   -8    2   19   0.335015   1.187307   1.054365     0.9874  -2
   -8    2   20   0.101174   0.285317   0.954678     1.0303  -2
   -8    2   21   1.238390   1.714496   0.991797     1.0741  -2
   -8    2   22   0.827398   0.610661   1.308015     1.1185  -2
   -8    2   23   0.375192   0.867994   0.943334     1.1635  -2
   -8    3    1  38.403801  41.739624   2.165119     0.6013   0
   -8    3    2  23.332231  26.496631   2.691321     0.5925   0
   -8    3    3   8.647897   7.979453   0.976381     0.5881   0
   -8    3    4  14.725614  16.999582   2.028259     0.5883   0
   -8    3    5  19.504329  20.296316   2.144315     0.5931   0
   -8    3    6  32.795970  35.891758   1.962356     0.6023   0
   -8    3    7   0.422378   0.174405   0.667391     0.6158  -2
   -8    3    8  16.337335  14.801011   2.111800     0.6333   0
   -8    3    9  10.793360  10.858967   1.360493     0.6544   0
   -8    3   10   0.125344  -0.063753   2.736903     0.6789  -3
   -8    3   11   6.269649   5.762630   0.982537     0.7063   0
   -8    3   12   5.561163   6.319036   1.155438     0.7364   0
   -8    3   13   0.041113  -1.119951   3.064331     0.7689  -3
   -8    3   14   2.581400   2.019520   1.094624     0.8033  -2
   -8    3   15  83.850229  80.542232   3.116245     0.8396   0
   -8    3   16   3.989921   6.414805   1.394375     0.8775   0
   -8    3   17   8.755511   8.804767   1.325814     0.9167   0
   -8    3   18   5.909718   5.734912   0.878958     0.9572   0
   -8    3   19  13.732597  18.006047   1.442726     0.9987   0
   -8    3   20   1.392428  -0.527059   2.461066     1.0412  -3
   -8    3   21   5.931412   5.513170   1.168249     1.0845   0
   -8    3   22   0.576852   0.213165   0.742342     1.1285  -2
   -8    3   23   0.007838  -0.826403   2.227678     1.1732  -7
   -8    4    1  54.027154  53.595106   2.531217     0.6269   0
   -8    4    2  27.456336  27.019651   1.941406     0.6185   0
   -8    4    3   8.464668   7.647098   0.773213     0.6143   0
   -8    4    4  24.544822  22.789946   1.532085     0.6145   0
   -8    4    5   1.893233   2.704921   0.662264     0.6190   0
   -8    4    6   2.386170   1.149294   0.856219     0.6279  -2
   -8    4    7  89.838615  92.999719   2.880661     0.6408   0
   -8    4    8   0.822126   0.658664   0.614981     0.6576  -2
   -8    4    9   0.033023   0.101522   0.393846     0.6780  -2
   -8    4   10   5.944126   5.883128   0.850971     0.7017   0
   -8    4   11   1.597959   1.067034   0.803077     0.7283  -2
   -8    4   12   5.624050   5.234538   1.003554     0.7575   0
   -8    4   13   5.020857   4.876113   0.941031     0.7891   0
   -8    4   14  25.786933  24.146921   1.873695     0.8227   0
   -8    4   15   2.453165   2.755414   1.162074     0.8582  -2
   -8    4   16   7.940393   9.815706   1.236896     0.8952   0
   -8    4   17  42.251174  42.481995   2.287539     0.9337   0
   -8    4   18   3.563963   2.339906   1.156782     0.9735  -2
   -8    4   19   6.218624   7.535016   1.104021     1.0144   0
   -8    4   20   0.001249  -0.977218   2.985717     1.0562  -3
   -8    4   21   0.043313  -0.939971   2.217873     1.0989  -3
   -8    4   22   0.121888  -1.214519   1.880043     1.1423  -3
   -8    5    1   0.727356  -0.003518   2.308489     0.6584  -3
   -8    5    2  30.315906  30.602123   1.722572     0.6503   0
   -8    5    3   6.540496   6.794712   0.860184     0.6464   0
   -8    5    4  44.788948  45.450186   2.071564     0.6465   0
   -8    5    5  61.521723  62.828061   2.452990     0.6509   0
   -8    5    6 103.546902 104.306337   3.036307     0.6593   0
   -8    5    7  20.687230  19.917377   1.419926     0.6716   0
   -8    5    8 149.763121 147.955192   3.759682     0.6877   0
   -8    5    9  89.873681  79.866571   4.429318     0.7072   0
   -8    5   10  24.308949  23.531347   1.608068     0.7299   0
   -8    5   11   3.677165   3.643949   0.964472     0.7555   0
   -8    5   12  45.840116  43.836063   3.064703     0.7837   0
   -8    5   13   5.925125   5.135556   0.981569     0.8143   0
   -8    5   14  41.558616  43.813126   2.344138     0.8469   0
   -8    5   15   8.106732   7.536017   1.358841     0.8814   0
   -8    5   16   0.181299   1.531360   1.137315     0.9176  -2
   -8    5   17   5.188702   4.555276   0.941028     0.9552   0
   -8    5   18   2.266022   3.594215   1.044900     0.9941   0
   -8    5   19   1.492747   1.572967   0.841598     1.0341  -2
   -8    5   20   0.212755  -0.119487   2.151083     1.0752  -3
   -8    5   21   2.309959   2.139291   0.967476     1.1171  -2
   -8    5   22   8.404024   7.349213   1.133705     1.1599   0
   -8    6    1  32.092193  32.729413   1.715901     0.6949   0
   -8    6    2  62.092179  57.967438   2.452747     0.6873   0
   -8    6    3 143.126367 142.171289   4.753144     0.6835   0
   -8    6    4  11.391500   9.013652   1.650338     0.6837   0
   -8    6    5   9.109042   7.869325   1.136944     0.6878   0
   -8    6    6  23.590136  24.176965   1.540457     0.6958   0
   -8    6    7  19.041493  16.749541   1.281210     0.7075   0
   -8    6    8  92.374227  88.682144   2.889787     0.7228   0
   -8    6    9   0.454335  -0.158791   1.725948     0.7413  -3
   -8    6   10 153.021455 142.199718   5.504092     0.7630   0
   -8    6   11 169.486598 161.093509   5.622910     0.7876   0
   -8    6   12  37.128990  38.242599   2.094629     0.8147   0
   -8    6   13  46.628756  43.910526   2.125384     0.8441   0
   -8    6   14  16.115687  15.666480   1.566102     0.8756   0
   -8    6   15   1.021110   0.907598   1.315867     0.9090  -2
   -8    6   16   0.208057   0.094619   0.787377     0.9441  -2
   -8    6   17   4.581373   6.586684   0.979731     0.9807   0
   -8    6   18  13.129136  15.557451   1.300679     1.0186   0
   -8    6   19   5.618253   5.825528   1.104249     1.0577   0
   -8    6   20   2.538013   1.774163   0.906705     1.0979  -2
   -8    6   21   0.006705  -1.408064   2.028792     1.1390  -3
   -8    6   22   0.980202   0.708738   0.636279     1.1810  -6
   -8    7    1  34.068991  30.629259   1.860692     0.7358   0
   -8    7    2   6.218053   5.887230   0.935597     0.7286   0
   -8    7    3  74.387711  71.726497   3.077657     0.7250   0
   -8    7    4   0.624507   0.643663   0.649258     0.7252  -2
   -8    7    5  76.718785  74.214958   3.324791     0.7290   0
   -8    7    6   7.685021   5.194545   1.338639     0.7366   0
   -8    7    7  18.920160  18.381755   1.564934     0.7476   0
   -8    7    8  18.382562  17.214088   1.432470     0.7621   0
   -8    7    9  15.563200  15.244544   1.606424     0.7798   0
   -8    7   10   0.073717   0.085747   0.947266     0.8004  -2
   -8    7   11 217.756265 229.766690   7.589789     0.8238   0
   -8    7   12 108.166981 105.756351   3.868324     0.8498   0
   -8    7   13   1.513412   1.135714   0.713560     0.8780  -2
   -8    7   14  47.407197  49.773414   3.014258     0.9084   0
   -8    7   15   0.722112  -2.170530   2.793049     0.9406  -3
   -8    7   16   9.035294   9.033035   1.123009     0.9746   0
   -8    7   17   8.074991   9.668411   1.334005     1.0100   0
   -8    7   18   0.061873  -2.707618   2.609120     1.0469  -3
   -8    7   19   6.571458   5.977055   1.123986     1.0850   0
   -8    7   20   0.033029   0.451758   1.411236     1.1242  -2
   -8    7   21   1.891546   2.495455   1.108657     1.1644  -2
   -8    8    1   3.233744   3.548762   0.870084     0.7802   0
   -8    8    2   9.792263  11.765884   1.541570     0.7734   0
   -8    8    3  15.565807  14.685843   1.735671     0.7701   0
   -8    8    4  67.176942  65.023676   3.895121     0.7702   0
   -8    8    5  43.252322  42.199810   2.088233     0.7739   0
   -8    8    6  94.008431  92.425980   3.468129     0.7810   0
   -8    8    7  10.163865   9.780462   1.443086     0.7914   0
   -8    8    8 228.914233 234.444467   6.453442     0.8051   0
   -8    8    9 238.517658 246.657404   6.181707     0.8218   0
   -8    8   10  51.753964  47.137158   4.290584     0.8415   0
   -8    8   11   1.651649  -0.577478   3.005487     0.8638  -3
   -8    8   12  14.161654  14.979141   1.656217     0.8885   0
   -8    8   13   6.521282   7.829606   1.049773     0.9156   0
   -8    8   14   4.205367   1.818405   1.571694     0.9447  -2
   -8    8   15   1.054701   1.067344   1.130072     0.9758  -2
   -8    8   16   4.964307   4.217364   1.093393     1.0086   0
   -8    8   17   0.445939  -0.272321   3.314938     1.0429  -3
   -8    8   18   1.240015   1.045205   1.155563     1.0786  -2
   -8    8   19   4.147017   2.939844   1.101968     1.1156  -2
   -8    8   20   1.853922   1.009920   1.312940     1.1538  -2
   -8    9    1  19.445942  23.173569   2.134025     0.8278   0
   -8    9    2  11.812535  10.629843   2.354718     0.8214   0
   -8    9    3  26.916913  23.852621   2.095938     0.8182   0
   -8    9    4   5.359619   4.999406   0.791321     0.8183   0
   -8    9    5  34.349328  30.755572   2.428034     0.8218   0
   -8    9    6  95.595955  94.537441   3.438343     0.8285   0
   -8    9    7   0.000026   0.391502   1.342569     0.8383  -2
   -8    9    8  17.634244  16.044095   1.627805     0.8512   0
   -8    9    9  36.128820  35.487621   2.527308     0.8671   0
   -8    9   10   9.498789   6.996991   2.119682     0.8857   0
   -8    9   11   0.186776   0.096052   0.959710     0.9069  -2
   -8    9   12   8.219812   6.521411   1.453824     0.9305   0
   -8    9   13   0.362448  -1.139699   2.218665     0.9564  -3
   -8    9   14   7.483578   9.010761   1.165601     0.9844   0
   -8    9   15  15.853740  18.505645   3.100303     1.0142   0
   -8    9   16   8.050495  10.216112   1.562600     1.0457   0
   -8    9   17   1.098980   0.949841   1.086336     1.0789  -2
   -8    9   18   6.416262   7.472182   1.430151     1.1135   0
   -8    9   19   1.591023   1.017403   0.977717     1.1494  -2
   -8   10    1  27.767223  28.977500   2.304919     0.8778   0
   -8   10    2   0.362734  -1.046077   3.258824     0.8718  -3
   -8   10    3   2.590520   2.272162   1.138961     0.8688  -2
   -8   10    4   0.038893  -0.555636   1.952261     0.8690  -3
   -8   10    5   0.070931   1.741761   0.939496     0.8722  -2
   -8   10    6  10.929211   9.861063   1.629662     0.8785   0
   -8   10    7   9.400566  10.721816   1.394905     0.8878   0
   -8   10    8   9.467504  11.633158   1.670948     0.9000   0
   -8   10    9   8.064570   7.494958   1.833362     0.9150   0
   -8   10   10   0.954839   3.039860   1.744329     0.9327  -2
   -8   10   11   0.549298  -1.383976   2.272663     0.9528  -3
   -8   10   12  11.238548  12.127135   1.299081     0.9753   0
   -8   10   13   0.180247   0.213063   0.852347     1.0001  -2
   -8   10   14  23.939860  22.368203   1.564807     1.0268   0
   -8   10   15  15.569887  15.943270   1.837691     1.0554   0
   -8   10   16   9.625716   7.991987   1.689685     1.0858   0
   -8   10   17   7.862427   7.235790   1.455342     1.1178   0
   -8   10   18   6.424256   5.548188   1.403674     1.1512   0
   -8   11    1  10.466225  10.096066   1.479938     0.9300   0
   -8   11    2   1.815097   1.989347   1.156186     0.9243  -2
   -8   11    3   0.738155   1.316264   1.055972     0.9215  -2
   -8   11    4  23.599293  23.012043   1.933863     0.9217   0
   -8   11    5   9.609342   9.949530   1.266490     0.9247   0
   -8   11    6   0.628560  -0.035575   4.362091     0.9307  -3
   -8   11    7   0.412635   0.649558   0.838374     0.9394  -2
   -8   11    8   3.400668   4.321403   1.178905     0.9510   0
   -8   11    9   6.422522   7.642236   1.077349     0.9652   0
   -8   11   10  12.602362  11.740831   1.340629     0.9819   0
   -8   11   11   0.358348  -0.378451   2.663457     1.0011  -3
   -8   11   12   1.487665   1.930148   1.110870     1.0226  -2
   -8   11   13   1.919615   0.722216   1.295856     1.0462  -2
   -8   11   14  14.926799  16.896529   2.031505     1.0718   0
   -8   11   15   0.836354  -0.088652   2.316032     1.0992  -3
   -8   11   16   3.919824   3.580550   1.235422     1.1284  -2
   -8   11   17   0.866972  -0.967655   3.060535     1.1592  -3
   -8   12    1   6.282748   6.466638   1.062706     0.9840   0
   -8   12    2  26.979561  28.160020   2.708055     0.9786   0
   -8   12    3  34.188230  38.724106   1.906065     0.9760   0
   -8   12    4  11.525277  12.892200   1.265765     0.9761   0
   -8   12    5  17.939930  20.839042   1.609585     0.9790   0
   -8   12    6   0.139904  -0.019601   3.022690     0.9846  -3
   -8   12    7  17.217430  18.043521   1.597839     0.9929   0
   -8   12    8  16.750149  18.045621   1.689604     1.0039   0
   -8   12    9  13.619523  13.926092   1.538463     1.0173   0
   -8   12   10  11.484475  10.597683   1.612797     1.0332   0
   -8   12   11  58.090566  63.459302   2.797637     1.0515   0
   -8   12   12   1.942023   1.049894   1.574487     1.0719  -2
   -8   12   13  11.071803  11.426535   1.415651     1.0945   0
   -8   12   14   0.036399  -0.779594   2.352424     1.1190  -3
   -8   12   15   4.245731   4.907272   1.275334     1.1453   0
   -8   12   16   9.106500   9.373563   1.546194     1.1733  -4
   -8   13    1   1.672447   0.562113   1.173078     1.0396  -2
   -8   13    2  11.113405  12.027506   1.564101     1.0345   0
   -8   13    3  38.773422  40.780486   1.938790     1.0320   0
   -8   13    4   2.514132   2.580078   1.048915     1.0321  -2
   -8   13    5   2.536729   2.607780   1.032784     1.0348  -2
   -8   13    6  11.017177  12.857586   1.713446     1.0401   0
   -8   13    7   1.540160   3.996575   1.429944     1.0480  -2
   -8   13    8   0.354159  -0.463820   2.911027     1.0583  -3
   -8   13    9   6.887405   5.784242   1.712719     1.0711   0
   -8   13   10   5.328133   4.432597   1.168229     1.0863   0
   -8   13   11  76.384065  79.769171   3.443561     1.1036   0
   -8   13   12   1.308310   1.707695   1.046476     1.1231  -2
   -8   13   13  13.874081  17.011050   2.096132     1.1446   0
   -8   13   14   7.760710   6.658934   1.496115     1.1681   0
   -8   14    1   0.703228   1.205697   0.865854     1.0964  -2
   -8   14    2  18.953903  16.980845   1.623250     1.0915   0
   -8   14    3   8.293602   5.282980   1.591038     1.0892   0
   -8   14    4   0.077946  -1.522766   3.778532     1.0893  -3
   -8   14    5   0.492604   1.294192   1.083637     1.0919  -2
   -8   14    6  30.828946  31.860568   2.183598     1.0969   0
   -8   14    7   0.422800   1.283397   1.702381     1.1044  -2
   -8   14    8  54.163129  55.226351   2.591336     1.1142   0
   -8   14    9  54.761207  54.200342   2.812174     1.1263   0
   -8   14   10   0.056020   0.895080   1.380697     1.1407  -2
   -8   14   11   4.362624   4.395188   1.233709     1.1573   0
   -8   14   12   3.850350   0.702628   1.069999     1.1759  -6
   -8   15    1   4.495925   2.473713   1.182145     1.1543  -2
   -8   15    2   5.604088   5.353486   1.408975     1.1497   0
   -8   15    3   5.281000   5.733927   1.324725     1.1474   0
   -8   15    4   9.480530   7.739620   1.778007     1.1475   0
   -8   15    5  53.892180  48.874849   2.740279     1.1500   0
   -8   15    6  22.964349  22.093448   1.766426     1.1548   0
   -8   15    7   0.477697  -1.205203   2.016128     1.1619  -3
   -8   15    8   0.635053   0.542879   1.209751     1.1712  -6
   -7    0    1 142.824202 162.328209   9.532778     0.4944   0
   -7    0    3 184.225019 189.902215  13.049736     0.4831   0
   -7    0    5  69.334192  78.354047   6.145929     0.4939   0
   -7    0    7  84.732215  96.283369   7.713275     0.5254   0
   -7    0    9  71.511428  72.034364   5.140660     0.5743   0
   -7    0   11  39.293159  42.401879   2.643105     0.6365   0
   -7    0   13  16.597317  18.075180   2.946208     0.7085   0
   -7    0   15  96.878668  94.159794   4.147763     0.7877   0
   -7    0   17  32.599229  33.898695   3.171665     0.8721   0
   -7    0   19  13.470667  12.775967   1.684468     0.9604   0
   -7    0   21   0.074167   0.038408   1.291183     1.0515  -2
   -7    1    1  37.454067  37.922455   3.544029     0.4990   0
   -7    1    2 329.300606 316.312015  14.949695     0.4907   0
   -7    1    3   9.250613   6.564862   1.146659     0.4878   0
   -7    1    4   0.585053  -2.341570   3.389756     0.4904  -3
   -7    1    5 187.077134 186.070832   5.871869     0.4984   0
   -7    1    6  30.110702  30.710345   2.260209     0.5117   0
   -7    1    7  55.819204  52.074344   3.932143     0.5297   0
   -7    1    8 227.086099 227.880073   8.447731     0.5520   0
   -7    1    9 270.311922 271.714844   6.918667     0.5782   0
   -7    1   10  92.630898  94.011837   2.764459     0.6077   0
   -7    1   11   6.396784   7.680130   0.964155     0.6400   0
   -7    1   12  53.553556  51.728357   2.129406     0.6748   0
   -7    1   13   0.008015  -0.488317   2.247142     0.7117  -3
   -7    1   14   0.529843   0.944295   0.543460     0.7504  -2
   -7    1   15   1.833408   0.137901   0.768774     0.7906  -2
   -7    1   16   4.974668   6.890432   1.204510     0.8321   0
   -7    1   17   0.714011  -2.226919   4.894382     0.8747  -3
   -7    1   18  16.980760  16.507091   1.940130     0.9183   0
   -7    1   19   8.530639   8.382152   1.007705     0.9627   0
   -7    1   20   8.584379   8.620661   1.048715     1.0078   0
   -7    1   21   2.112478   1.848093   1.206096     1.0536  -2
   -7    1   22  12.191356   7.992876   1.386945     1.0999   0
   -7    1   23   0.522061   1.764035   1.164598     1.1467  -2
   -7    2    1  12.780606  12.472703   1.750532     0.5123   0
   -7    2    2  24.003780  26.511492   2.869709     0.5042   0
   -7    2    3   0.100543   2.812998   1.395042     0.5014  -2
   -7    2    4   0.043252  -0.665179   3.123934     0.5039  -3
   -7    2    5 542.237366 541.165102  12.085688     0.5118   0
   -7    2    6 617.783881 637.103129  22.235590     0.5247   0
   -7    2    7 212.750765 214.471848   7.976788     0.5423   0
   -7    2    8  14.182393  12.615039   2.110410     0.5641   0
   -7    2    9  86.330875  85.295117   3.247792     0.5897   0
   -7    2   10   1.767188   1.263408   0.640148     0.6186  -2
   -7    2   11   7.119423   6.825806   0.955370     0.6504   0
   -7    2   12  28.186806  27.859744   1.733184     0.6847   0
   -7    2   13  16.552292  15.198041   1.184750     0.7211   0
   -7    2   14  11.900477   9.921990   0.930470     0.7593   0
   -7    2   15   5.293745   4.752223   0.976268     0.7991   0
   -7    2   16   0.000475  -1.097089   4.032692     0.8401  -3
   -7    2   17   0.120631  -0.732389   3.005358     0.8824  -3
   -7    2   18   0.803174   2.301447   1.213146     0.9256  -2
   -7    2   19   1.088103   1.500087   1.218399     0.9697  -2
   -7    2   20   1.007228   0.709635   1.190943     1.0145  -2
   -7    2   21  18.449785  17.543115   1.452259     1.0600   0
   -7    2   22   4.911280   4.483235   0.975893     1.1060   0
   -7    2   23  11.802463  11.830138   1.626125     1.1526   0
   -7    3    1  42.096214  41.920210   3.142316     0.5338   0
   -7    3    2  15.432668  15.973217   2.072743     0.5260   0
   -7    3    3 111.615631 110.019815   6.827567     0.5233   0
   -7    3    4 186.895572 184.444271   8.662140     0.5258   0
   -7    3    5  12.816557  10.805777   2.622171     0.5333   0
   -7    3    6  19.875190  17.275952   2.224690     0.5457   0
   -7    3    7  35.736647  32.476303   3.323709     0.5626   0
   -7    3    8  22.825538  21.402604   2.205824     0.5837   0
   -7    3    9   1.572622   0.889700   0.612624     0.6085  -2
   -7    3   10   0.276553   0.256657   0.779635     0.6365  -2
   -7    3   11   0.336579   0.468451   0.584459     0.6675  -2
   -7    3   12 109.488484 107.901409   3.176769     0.7009   0
   -7    3   13   2.956550   2.175408   0.652341     0.7365   0
   -7    3   14  67.215844  61.152558   2.512690     0.7740   0
   -7    3   15   0.869374   1.031543   0.938217     0.8130  -2
   -7    3   16  31.211702  31.287960   2.078816     0.8534   0
   -7    3   17   0.049410   1.336415   1.104540     0.8950  -2
   -7    3   18  17.298011  16.122661   1.662484     0.9377   0
   -7    3   19   0.338141   0.703871   1.003808     0.9812  -2
   -7    3   20   2.140973   0.932267   1.311748     1.0255  -2
   -7    3   21   0.268601  -1.272753   2.572147     1.0705  -3
   -7    3   22   0.623101   0.634044   0.988852     1.1161  -2
   -7    3   23   5.573380   4.414651   1.032765     1.1623   0
   -7    4    1   5.987496   7.585848   1.880301     0.5625   0
   -7    4    2  69.400904  69.825504   4.029866     0.5551   0
   -7    4    3   3.161504   2.745690   1.409080     0.5526  -2
   -7    4    4  12.796464  13.125169   2.080981     0.5549   0
   -7    4    5  54.488572  52.649052   3.559810     0.5620   0
   -7    4    6 154.676782 159.056350   5.938305     0.5738   0
   -7    4    7  99.212819  97.834659   3.897705     0.5899   0
   -7    4    8   1.605968   2.443718   0.958755     0.6100  -2
   -7    4    9  63.113612  65.609690   2.602934     0.6338   0
   -7    4   10   1.903626   1.349165   0.652834     0.6608  -2
   -7    4   11 131.851254 135.954176   4.720920     0.6907   0
   -7    4   12  32.414875  30.658657   1.900250     0.7230   0
   -7    4   13  24.450220  21.801733   1.200055     0.7576   0
   -7    4   14  18.941263  17.723539   1.152154     0.7940   0
   -7    4   15   8.035843   7.676528   1.244537     0.8321   0
   -7    4   16   0.100804   0.625347   0.773544     0.8717  -2
   -7    4   17   1.123864   0.818745   1.655636     0.9124  -2
   -7    4   18   1.552876   2.432557   1.337256     0.9543  -2
   -7    4   19   0.389165  -1.131681   2.308958     0.9971  -3
   -7    4   20   0.343978  -1.403549   2.417745     1.0408  -3
   -7    4   21   3.967412   4.383865   1.027450     1.0851   0
   -7    4   22   6.443251   7.180274   1.042508     1.1302   0
   -7    4   23   0.748757   0.192340   0.789906     1.1758  -6
   -7    5    1  62.261515  66.515848   2.659678     0.5974   0
   -7    5    2  49.202681  48.520946   2.325433     0.5904   0
   -7    5    3   8.404749   7.942092   1.031818     0.5880   0
   -7    5    4  86.164333  85.780017   3.874462     0.5902   0
   -7    5    5 319.890699 327.368430   7.049422     0.5969   0
   -7    5    6 120.339671 124.849787   4.169440     0.6080   0
   -7    5    7   1.009616   0.796167   0.713497     0.6232  -2
   -7    5    8 152.689883 151.812904   3.725859     0.6423   0
   -7    5    9 102.876525 108.856832   4.098482     0.6649   0
   -7    5   10 108.353788 104.359964   4.459410     0.6907   0
   -7    5   11  10.208668   8.733405   0.842381     0.7193   0
   -7    5   12   0.086661  -0.312741   2.251099     0.7505  -3
   -7    5   13  10.370001   7.561748   1.293515     0.7838   0
   -7    5   14   0.107900  -0.377041   2.864040     0.8191  -3
   -7    5   15   2.701297   0.278827   1.070521     0.8561  -2
   -7    5   16   1.770387   1.994225   0.897773     0.8946  -2
   -7    5   17   3.378449   3.088932   0.918571     0.9343   0
   -7    5   18   4.496835   3.228909   0.950391     0.9753   0
   -7    5   19   2.172831   1.285524   1.273465     1.0172  -2
   -7    5   20   0.343280   0.105733   0.838664     1.0600  -2
   -7    5   21   0.096008  -0.820275   2.216032     1.1036  -3
   -7    5   22  13.315512  11.858454   1.203612     1.1479   0
   -7    6    1  18.084602  16.688000   1.194787     0.6374   0
   -7    6    2   0.163172   0.027596   0.451877     0.6309  -2
   -7    6    3  74.976490  79.518322   3.144464     0.6287   0
   -7    6    4  16.825074  17.365760   1.460127     0.6307   0
   -7    6    5  29.827926  30.964909   1.841697     0.6370   0
   -7    6    6   2.302451   1.196937   0.905432     0.6474  -2
   -7    6    7 112.032281 114.946502   4.198789     0.6617   0
   -7    6    8 263.969421 266.780242   5.136767     0.6797   0
   -7    6    9   0.004734   0.537066   0.497745     0.7011  -2
   -7    6   10   4.771047   5.167635   1.174686     0.7256   0
   -7    6   11   4.883300   3.616942   0.553200     0.7529   0
   -7    6   12  28.277183  25.092329   1.902285     0.7827   0
   -7    6   13   0.046468   0.274936   0.813940     0.8147  -2
   -7    6   14   9.756768   8.644986   1.757445     0.8487   0
   -7    6   15  20.386011  20.055320   1.545785     0.8845   0
   -7    6   16   0.364325   0.721788   1.245167     0.9218  -2
   -7    6   17  12.527686  14.447109   1.206083     0.9604   0
   -7    6   18   1.016394   1.479268   0.820536     1.0003  -2
   -7    6   19   9.270893   8.182862   1.148785     1.0412   0
   -7    6   20  11.943584  13.188470   1.652050     1.0831   0
   -7    6   21   0.047443  -0.733600   2.886217     1.1258  -3
   -7    6   22   0.816595   2.064440   0.812651     1.1692  -2
   -7    7    1  35.553097  33.161332   1.665036     0.6817   0
   -7    7    2 149.452297 140.246552   4.908063     0.6756   0
   -7    7    3   0.831218   0.600863   0.777427     0.6735  -2
   -7    7    4   0.437282   1.080205   0.780849     0.6754  -2
   -7    7    5   0.127461  -0.495038   2.008908     0.6813  -3
   -7    7    6   0.100016  -0.554465   2.291674     0.6910  -3
   -7    7    7  25.546381  25.969735   1.723816     0.7045   0
   -7    7    8  36.542876  35.000460   2.792791     0.7214   0
   -7    7    9  30.367376  31.964105   2.789221     0.7416   0
   -7    7   10  17.408984  16.541173   1.563439     0.7648   0
   -7    7   11   0.541949   1.336366   0.659247     0.7908  -2
   -7    7   12   3.292159   3.495297   1.085588     0.8192   0
   -7    7   13   2.383030   2.131651   1.198795     0.8498  -2
   -7    7   14   9.392907   8.441012   1.173385     0.8825   0
   -7    7   15   1.890404   0.533882   0.785287     0.9169  -2
   -7    7   16  22.483745  22.810621   2.134752     0.9529   0
   -7    7   17  16.126187  18.048205   1.427187     0.9904   0
   -7    7   18   0.775034  -0.563511   2.236740     1.0291  -3
   -7    7   19   4.940782   4.083750   1.239546     1.0689   0
   -7    7   20   9.267414  10.407503   1.515677     1.1097   0
   -7    7   21   0.749902   0.494399   1.422831     1.1514  -2
   -7    8    1  32.382920  29.910310   1.912380     0.7295   0
   -7    8    2  18.084728  15.149276   1.292830     0.7238   0
   -7    8    3  76.799753  80.175730   2.960212     0.7218   0
   -7    8    4   2.245491   1.896018   0.446363     0.7236   0
   -7    8    5 238.235183 244.636721   5.252516     0.7291   0
   -7    8    6 181.378934 182.407435   4.894382     0.7382   0
   -7    8    7  24.991169  25.528125   1.870303     0.7508   0
   -7    8    8  41.193058  41.706350   2.676767     0.7667   0
   -7    8    9  66.196303  67.670432   3.570180     0.7858   0
   -7    8   10   6.826486   7.326147   1.074110     0.8077   0
   -7    8   11  43.107325  41.598451   1.851760     0.8323   0
   -7    8   12  14.872547  14.717212   1.603715     0.8594   0
   -7    8   13   5.099317   5.095885   1.072283     0.8886   0
   -7    8   14   4.083041   3.583393   1.701363     0.9199  -2
   -7    8   15   4.520786   4.811455   1.331701     0.9530   0
   -7    8   16   2.619416   3.222658   1.771401     0.9877  -2
   -7    8   17   0.404537   0.136133   1.203936     1.0238  -2
   -7    8   18   0.125845   2.578479   1.161728     1.0613  -2
   -7    8   19  12.091424  13.783449   1.973873     1.1000   0
   -7    8   20   2.845524   3.449828   1.365195     1.1397  -2
   -7    8   21   4.675099   5.012732   1.601877     1.1803  -4
   -7    9    1  23.841164  23.602419   1.816693     0.7801   0
   -7    9    2  10.180067   9.867637   1.110452     0.7748   0
   -7    9    3 254.484992 256.991801   5.941325     0.7729   0
   -7    9    4   7.027525   6.813482   1.184774     0.7746   0
   -7    9    5  33.953598  32.029846   1.834040     0.7797   0
   -7    9    6 184.089270 187.519715   4.588647     0.7882   0
   -7    9    7 115.846000 117.807602   4.772495     0.8001   0
   -7    9    8  10.115176   9.675632   1.757687     0.8150   0
   -7    9    9   1.504948   1.810458   1.115285     0.8330  -2
   -7    9   10   0.054378   0.160695   0.942737     0.8537  -2
   -7    9   11   1.569071   2.228970   0.963531     0.8770  -2
   -7    9   12  19.380478  18.948709   1.673597     0.9027   0
   -7    9   13  15.685589  16.737265   1.843732     0.9306   0
   -7    9   14   2.296088   3.239409   1.040986     0.9605   0
   -7    9   15   3.623680   4.199225   1.270496     0.9922   0
   -7    9   16   0.131060   0.768906   1.075134     1.0256  -2
   -7    9   17   0.258253   3.259309   1.269280     1.0605  -2
   -7    9   18   1.889903   1.840873   1.135714     1.0967  -2
   -7    9   19   2.274018   0.391612   1.142810     1.1342  -2
   -7    9   20   0.146338  -1.920053   2.361534     1.1727  -7
   -7   10    1   2.629788   3.904167   1.111817     0.8330   0
   -7   10    2   0.878330  -0.127051   3.236194     0.8280  -3
   -7   10    3  53.209323  50.890847   2.262535     0.8263   0
   -7   10    4   1.515487   1.540085   0.953233     0.8279  -2
   -7   10    5  38.307666  36.029054   2.248822     0.8327   0
   -7   10    6   3.503696   3.149907   0.940459     0.8407   0
   -7   10    7  11.682245  11.740880   1.516708     0.8518   0
   -7   10    8   1.332009   1.601486   0.808881     0.8658  -2
   -7   10    9  34.705648  35.279738   2.897815     0.8827   0
   -7   10   10   2.891865   1.542479   0.918791     0.9023  -2
   -7   10   11  47.922937  56.856466   3.217570     0.9244   0
   -7   10   12   8.597069  10.603288   1.690137     0.9488   0
   -7   10   13   0.053288   0.126161   1.057208     0.9754  -2
   -7   10   14   6.075232   5.194351   1.131762     1.0040   0
   -7   10   15  23.756353  23.119781   2.224173     1.0344   0
   -7   10   16   0.222932   3.754755   1.809779     1.0664  -2
   -7   10   17   5.769073   7.225291   1.716854     1.1000   0
   -7   10   18   6.314278   4.895884   1.335040     1.1350   0
   -7   10   19   5.427291   6.292853   1.465286     1.1712  -4
   -7   11    1  11.872476  11.754496   1.756395     0.8878   0
   -7   11    2   3.835602   2.927422   0.972611     0.8832   0
   -7   11    3   0.286687   0.726856   0.814087     0.8816  -2
   -7   11    4  42.958373  41.727833   2.143087     0.8830   0
   -7   11    5  53.605864  56.375120   3.165042     0.8875   0
   -7   11    6  94.302001  95.573465   4.107139     0.8950   0
   -7   11    7   5.694713   4.139315   1.366470     0.9055   0
   -7   11    8  15.793986  15.695458   1.533387     0.9187   0
   -7   11    9   0.339768  -1.278180   3.543868     0.9347  -3
   -7   11   10  10.431733  12.283072   1.150465     0.9532   0
   -7   11   11   0.847289   0.900624   0.815941     0.9741  -2
   -7   11   12  41.944505  45.488145   2.384923     0.9973   0
   -7   11   13  35.515161  33.972189   2.348564     1.0226   0
   -7   11   14   1.022428  -0.767661   3.365721     1.0499  -3
   -7   11   15   7.731777   8.348183   1.398150     1.0790   0
   -7   11   16   3.187429   4.377000   1.493185     1.1098  -2
   -7   11   17   0.142478   1.161460   1.270679     1.1421  -2
   -7   11   18   0.005156   0.571443   0.891079     1.1758  -6
   -7   12    1   2.026928   0.788301   1.064738     0.9443  -2
   -7   12    2  12.218121  14.015384   1.472288     0.9399   0
   -7   12    3   1.438615   2.741490   0.887170     0.9384   0
   -7   12    4  16.157040  18.481093   1.768590     0.9398   0
   -7   12    5  10.966268  10.698831   1.920780     0.9440   0
   -7   12    6   3.690006   1.632441   1.437909     0.9510  -2
   -7   12    7  57.597339  58.743406   2.843348     0.9608   0
   -7   12    8 127.053979 139.087123   4.141803     0.9733   0
   -7   12    9  57.370394  62.065176   2.949535     0.9884   0
   -7   12   10   0.688056   2.712723   1.568766     1.0059  -2
   -7   12   11   2.810788   2.893906   1.094328     1.0258  -2
   -7   12   12  10.275260  11.946647   1.780624     1.0479   0
   -7   12   13   5.034960   1.839548   1.243890     1.0720  -2
   -7   12   14   0.548903   0.947754   1.314581     1.0981  -2
   -7   12   15   0.263835  -1.025367   2.238710     1.1259  -3
   -7   12   16   1.002682   0.040530   1.045050     1.1554  -2
   -7   13    1   9.482605   8.150557   1.160765     1.0020   0
   -7   13    2   2.299400   2.199896   0.821709     0.9979  -2
   -7   13    3   0.287438   0.253496   1.076895     0.9965  -2
   -7   13    4   2.627106   2.366525   1.148069     0.9977  -2
   -7   13    5   4.389622   6.413674   1.318784     1.0017   0
   -7   13    6   8.109012   8.407932   1.692803     1.0084   0
   -7   13    7   3.294514   3.541041   1.140476     1.0176   0
   -7   13    8   5.342147   4.261751   1.464171     1.0294  -2
   -7   13    9   8.714470  10.221103   1.760530     1.0437   0
   -7   13   10  62.428162  64.533770   2.814904     1.0603   0
   -7   13   11   4.029275   3.635469   1.025670     1.0792   0
   -7   13   12   5.277817   5.782190   1.511734     1.1002   0
   -7   13   13   6.366609   5.063951   1.510090     1.1232   0
   -7   13   14   1.001601   0.266523   1.561768     1.1481  -2
   -7   13   15   0.370467   0.650140   1.013877     1.1747  -6
   -7   14    1   5.683324   3.856500   1.008234     1.0608   0
   -7   14    2  24.655731  27.834223   2.266783     1.0569   0
   -7   14    3  48.757104  50.181751   2.626678     1.0556   0
   -7   14    4   0.027859   2.148353   1.076704     1.0568  -2
   -7   14    5  19.325578  19.625016   2.087797     1.0606   0
   -7   14    6   1.981199   1.800799   1.032513     1.0668  -2
   -7   14    7  10.612583   9.875762   1.438431     1.0756   0
   -7   14    8  18.671259  20.334113   1.885470     1.0868   0
   -7   14    9   5.957711   5.570818   1.109928     1.1003   0
   -7   14   10   2.025543   2.154959   0.962188     1.1161  -2
   -7   14   11   6.322869   4.764289   1.005233     1.1340   0
   -7   14   12   3.975727   0.711473   1.421916     1.1540  -2
   -7   14   13   8.847044   7.537213   1.357681     1.1760  -4
   -7   15    1  10.472895   8.779747   1.381420     1.1206   0
   -7   15    2   9.386480   7.363880   1.567063     1.1169   0
   -7   15    3  47.410550  47.382192   2.894406     1.1156   0
   -7   15    4   3.598683   3.565642   1.386583     1.1168  -2
   -7   15    5   9.777532  10.709927   1.698085     1.1203   0
   -7   15    6 110.641487 107.956327   3.723032     1.1263   0
   -7   15    7  36.458855  35.298313   2.280901     1.1346   0
   -7   15    8   7.846257   6.667624   1.812428     1.1452   0
   -7   15    9   0.011864  -0.812799   2.443250     1.1580  -3
   -7   15   10   0.148068  -0.505352   1.664277     1.1730  -7
   -7   16    1   0.646470  -1.140869   2.183598     1.1811  -7
   -7   16    2  23.236047  23.551377   3.072973     1.1776  -4
   -7   16    3  43.802241  43.210313   2.915356     1.1764  -4
   -7   16    4  31.846557  30.106240   2.547628     1.1775  -4
   -7   16    5  14.504509  13.488326   1.740630     1.1809  -4
   -6    0    2   1.190021  -1.097945   3.035160     0.4152  -3
   -6    0    4   0.105681  -1.196466   2.491271     0.4205  -3
   -6    0    6 315.730998 316.565610  11.036063     0.4504   0
   -6    0    8  17.016721  19.428278   4.004732     0.5004   0
   -6    0   10   3.384548   2.837469   1.842133     0.5653  -2
   -6    0   12  38.975648  43.043296   3.049083     0.6406   0
   -6    0   14  52.173526  47.951892   3.115163     0.7230   0
   -6    0   16 108.452782 117.590834   6.453975     0.8104   0
   -6    0   18   9.643415  10.222799   2.607553     0.9013   0
   -6    0   20   0.066249  -0.045191   2.362083     0.9947  -3
   -6    0   22   1.210933   1.382982   1.076934     1.0900  -2
   -6    1    1   3.533805   2.571614   0.896269     0.4276  -2
   -6    1    2  41.155890  39.448709   2.432201     0.4206   0
   -6    1    3  18.034329  15.502758   2.540876     0.4200   0
   -6    1    4 109.841356 107.852305   5.823654     0.4258   0
   -6    1    5 128.445232 127.826216   4.433986     0.4377   0
   -6    1    6   0.022265  -0.811349   2.262971     0.4553  -3
   -6    1    7  74.270054  73.147598   5.558284     0.4779   0
   -6    1    8  10.913497  14.401672   2.078622     0.5049   0
   -6    1    9   4.710986   7.300836   1.684064     0.5355   0
   -6    1   10  10.413423   9.374177   1.834234     0.5693   0
   -6    1   11   8.187154   7.707719   1.301798     0.6056   0
   -6    1   12  15.382148  14.733897   0.953220     0.6441   0
   -6    1   13  50.237797  46.633360   1.869140     0.6844   0
   -6    1   14  24.515423  21.550400   1.246403     0.7261   0
   -6    1   15   0.054330   0.843082   0.664588     0.7691  -2
   -6    1   16   3.525862   3.315067   0.833074     0.8131   0
   -6    1   17   4.413586   5.855781   1.534477     0.8581   0
   -6    1   18   2.170648   2.816293   0.919506     0.9038   0
   -6    1   19  27.798518  27.165508   1.865522     0.9501   0
   -6    1   20   0.638828   0.742453   0.804229     0.9970  -2
   -6    1   21   2.508028   0.936694   0.949035     1.0443  -2
   -6    1   22   6.475317   5.900314   0.999505     1.0921   0
   -6    1   23   1.138757  -0.577419   2.058383     1.1402  -3
   -6    2    1   9.093041   7.766999   1.118202     0.4431   0
   -6    2    2 513.886854 522.928881  11.284683     0.4364   0
   -6    2    3 554.078129 552.786856  11.423886     0.4358   0
   -6    2    4 104.484920 101.822884   3.705345     0.4414   0
   -6    2    5  55.349226  49.274139   2.901352     0.4529   0
   -6    2    6 355.848985 361.847648  13.987827     0.4699   0
   -6    2    7  62.470564  55.229582   5.147492     0.4918   0
   -6    2    8   9.772576  10.033895   2.298200     0.5181   0
   -6    2    9 348.955336 377.770825  12.381667     0.5480   0
   -6    2   10  13.472253  14.262146   1.642746     0.5810   0
   -6    2   11   3.266009   4.020239   0.717312     0.6167   0
   -6    2   12   0.030592   0.230867   0.527151     0.6545  -2
   -6    2   13   3.116363   2.946062   0.537561     0.6941   0
   -6    2   14   0.811097   0.191136   0.761492     0.7353  -2
   -6    2   15   1.184237   0.227853   0.590337     0.7778  -2
   -6    2   16   8.850824   8.473446   1.433467     0.8214   0
   -6    2   17   8.767902   9.948820   1.370702     0.8659   0
   -6    2   18   5.642753   4.258133   1.005748     0.9112   0
   -6    2   19  32.001183  30.637497   2.272469     0.9571   0
   -6    2   20   7.000182   6.969338   1.104986     1.0037   0
   -6    2   21   4.957840   4.294767   1.040563     1.0508   0
   -6    2   22  18.926506  18.442327   1.779057     1.0983   0
   -6    2   23  13.849465  13.434619   1.331611     1.1461   0
   -6    3    1 461.044647 468.635339  11.003015     0.4677   0
   -6    3    2 161.613881 161.434489   6.040227     0.4614   0
   -6    3    3 890.638040 890.811119  17.838707     0.4608   0
   -6    3    4 136.230104 130.676655   4.735990     0.4661   0
   -6    3    5   0.314326   1.086410   1.249365     0.4771  -2
   -6    3    6   9.806829   8.493023   1.422711     0.4932   0
   -6    3    7   3.789321   4.013099   1.628419     0.5142  -2
   -6    3    8  10.727078  10.384244   2.834481     0.5393   0
   -6    3    9  64.949578  69.013354   5.105883     0.5681   0
   -6    3   10   0.090069   0.536520   0.531204     0.6000  -2
   -6    3   11  44.419489  43.397683   1.740711     0.6346   0
   -6    3   12  30.615887  29.439786   1.362000     0.6714   0
   -6    3   13   7.830956   7.929994   0.767882     0.7101   0
   -6    3   14   4.766419   5.142953   0.908178     0.7505   0
   -6    3   15  28.033746  34.172804   2.233784     0.7921   0
   -6    3   16   0.139972   0.090424   1.202755     0.8350  -2
   -6    3   17  10.590118   9.906484   1.271567     0.8788   0
   -6    3   18   2.590364   4.946442   1.230328     0.9234   0
   -6    3   19  15.354708  14.470352   1.337109     0.9688   0
   -6    3   20  22.300732  21.161446   1.585708     1.0148   0
   -6    3   21  42.069446  41.891297   2.187539     1.0614   0
   -6    3   22   0.409345   0.702279   0.759226     1.1084  -2
   -6    3   23   0.000401  -0.980130   1.949192     1.1559  -3
   -6    4    1 224.532590 222.722567   7.243511     0.5002   0
   -6    4    2 286.593478 280.211082   8.814830     0.4943   0
   -6    4    3 504.432130 492.419958  12.169536     0.4938   0
   -6    4    4 287.610227 277.124331   7.400449     0.4987   0
   -6    4    5   0.517086   1.345352   1.337920     0.5090  -2
   -6    4    6 272.962393 269.594015   7.961088     0.5241   0
   -6    4    7   1.027333   2.586507   1.884113     0.5439  -2
   -6    4    8  95.368772  92.013445   5.392074     0.5677   0
   -6    4    9  43.233480  43.354394   2.671421     0.5952   0
   -6    4   10   7.830949   6.997895   1.228388     0.6257   0
   -6    4   11   1.688715   1.383297   0.472864     0.6589  -2
   -6    4   12   8.388636   8.484462   0.835313     0.6945   0
   -6    4   13   9.019293   9.026735   0.856248     0.7320   0
   -6    4   14  19.367696  18.525028   1.417457     0.7711   0
   -6    4   15   7.094529   6.160499   1.091513     0.8118   0
   -6    4   16  15.932994  15.820527   1.901962     0.8536   0
   -6    4   17  10.202477   7.994120   2.684956     0.8965  -2
   -6    4   18   0.437630   2.303886   1.024845     0.9403  -2
   -6    4   19  50.349841  48.178189   2.104547     0.9849   0
   -6    4   20  12.103429  12.071845   1.340034     1.0302   0
   -6    4   21   6.696388   7.267013   1.196349     1.0761   0
   -6    4   22   1.785437   0.627694   0.837692     1.1225  -2
   -6    4   23   2.986956   2.341456   0.896513     1.1694  -2
   -6    5    1  66.340044  66.363045   4.144080     0.5392   0
   -6    5    2 157.756129 154.990270  10.469707     0.5337   0
   -6    5    3  72.084312  71.250481   4.279972     0.5332   0
   -6    5    4 116.939561 111.418302   6.106033     0.5378   0
   -6    5    5 385.549864 399.350622  14.363277     0.5473   0
   -6    5    6  70.795975  67.412637   3.692891     0.5614   0
   -6    5    7 161.270348 159.248081   5.624218     0.5799   0
   -6    5    8  40.504501  41.128412   2.191722     0.6023   0
   -6    5    9  43.365978  41.082216   2.263052     0.6282   0
   -6    5   10  95.954242  93.079997   4.149007     0.6572   0
   -6    5   11  16.139293  14.059545   0.931611     0.6889   0
   -6    5   12   2.558932   2.122961   0.583105     0.7230   0
   -6    5   13   8.824281   8.158375   1.073105     0.7591   0
   -6    5   14   2.044063   2.072727   1.009616     0.7969  -2
   -6    5   15   0.907966   1.410246   0.724778     0.8363  -2
   -6    5   16   0.882626   1.267482   1.071849     0.8770  -2
   -6    5   17   4.553245   4.595608   1.075504     0.9188   0
   -6    5   18   1.055388  -0.633459   2.448677     0.9616  -3
   -6    5   19  21.570895  23.120104   1.799070     1.0052   0
   -6    5   20   2.259616   2.250970   1.025216     1.0497  -2
   -6    5   21   7.851560   9.636672   1.213786     1.0947   0
   -6    5   22  11.789057  11.693666   1.304977     1.1404   0
   -6    6    1   4.097375   4.437895   1.014532     0.5832   0
   -6    6    2   0.188197  -0.137472   2.126272     0.5781  -3
   -6    6    3   9.777973   9.480460   1.762372     0.5777   0
   -6    6    4  16.002374  15.098202   1.426018     0.5819   0
   -6    6    5  21.891126  21.709825   1.525449     0.5907   0
   -6    6    6   4.985028   6.815404   0.898611     0.6038   0
   -6    6    7  77.718019  78.085430   2.753039     0.6211   0
   -6    6    8   6.337801   7.574606   1.052248     0.6420   0
   -6    6    9  30.145019  29.204282   1.774260     0.6664   0
   -6    6   10   0.509897   0.522116   0.343870     0.6938  -2
   -6    6   11  50.029372  48.553736   1.851146     0.7239   0
   -6    6   12  20.850411  17.860190   1.141578     0.7564   0
   -6    6   13  12.136482  10.417146   1.425152     0.7910   0
   -6    6   14  24.822020  23.816763   1.481051     0.8274   0
   -6    6   15   7.739919   8.010175   1.264612     0.8653   0
   -6    6   16  40.433469  40.766595   2.269965     0.9047   0
   -6    6   17   2.001178   1.365517   1.099376     0.9453  -2
   -6    6   18   0.074401  -0.642424   3.284652     0.9869  -3
   -6    6   19   0.539415   0.290263   0.903010     1.0295  -2
   -6    6   20   0.016677  -0.860627   2.471533     1.0730  -3
   -6    6   21   0.258577   0.066013   0.905108     1.1171  -2
   -6    6   22   2.861643   3.297073   0.822042     1.1619   0
   -6    7    1   8.393665   9.096434   1.091332     0.6313   0
   -6    7    2   0.066756   1.334106   0.537419     0.6266  -2
   -6    7    3  20.887249  19.776689   1.221996     0.6262   0
   -6    7    4  14.905068  15.551264   1.113954     0.6301   0
   -6    7    5  16.905643  15.455254   0.988190     0.6382   0
   -6    7    6  29.679264  31.539455   1.670028     0.6504   0
   -6    7    7   9.167312   7.267740   1.190043     0.6664   0
   -6    7    8  46.568976  48.538391   2.355041     0.6860   0
   -6    7    9  10.478248  10.357107   1.438723     0.7089   0
   -6    7   10   0.014905   1.036161   0.717052     0.7347  -2
   -6    7   11   0.239988   0.374862   0.950987     0.7632  -2
   -6    7   12   3.967408   5.137462   1.211483     0.7941   0
   -6    7   13  38.483136  39.479884   2.236788     0.8271   0
   -6    7   14  67.482598  72.116581   3.145352     0.8620   0
   -6    7   15   0.008694   1.830810   1.003779     0.8985  -2
   -6    7   16  17.467905  15.293211   1.543913     0.9364   0
   -6    7   17  30.165993  30.501008   1.678540     0.9757   0
   -6    7   18   0.106526   0.914021   1.161290     1.0161  -2
   -6    7   19   6.001789   9.657928   1.907438     1.0575   0
   -6    7   20   0.001495  -1.675342   1.930310     1.0998  -3
   -6    7   21   1.226080   0.983326   0.943846     1.1429  -2
   -6    8    1   9.654755   9.735057   0.920923     0.6826   0
   -6    8    2  59.181916  60.579143   2.586797     0.6783   0
   -6    8    3   8.874059   9.766037   0.937708     0.6779   0
   -6    8    4   3.650567   3.049002   0.565089     0.6815   0
   -6    8    5  90.233732  95.512408   3.221592     0.6890   0
   -6    8    6  57.023837  56.461375   3.486688     0.7003   0
   -6    8    7   4.727371   4.354451   0.888152     0.7152   0
   -6    8    8   7.889256   6.282580   0.959270     0.7335   0
   -6    8    9 124.583748 127.252478   4.687452     0.7549   0
   -6    8   10   0.507118   1.031597   0.706564     0.7792  -2
   -6    8   11  21.696787  21.365453   1.335689     0.8062   0
   -6    8   12   0.058330   0.120847   1.165469     0.8355  -2
   -6    8   13   1.348467   0.486012   1.143674     0.8669  -2
   -6    8   14   9.337473  10.875410   1.579326     0.9002   0
   -6    8   15   1.283966   0.202122   1.314106     0.9352  -2
   -6    8   16   2.911016   3.021059   1.097215     0.9718  -2
   -6    8   17  19.252617  17.411472   1.869140     1.0097   0
   -6    8   18   4.748042   6.944818   1.451761     1.0488   0
   -6    8   19   0.641634   1.886682   1.472561     1.0889  -2
   -6    8   20   5.424413   4.453498   2.977802     1.1301  -2
   -6    8   21   0.025348   0.307614   1.208440     1.1721  -6
   -6    9    1  32.102608  30.860079   2.076571     0.7364   0
   -6    9    2 250.985499 247.952838   5.649465     0.7324   0
   -6    9    3 287.811235 290.572938   5.566764     0.7321   0
   -6    9    4 177.430998 167.354880   4.822051     0.7354   0
   -6    9    5   4.969142   6.157349   0.741738     0.7424   0
   -6    9    6   6.636907   5.622522   1.115239     0.7529   0
   -6    9    7   0.350971   0.093812   0.729675     0.7668  -2
   -6    9    8  32.803788  28.809352   2.478672     0.7839   0
   -6    9    9   3.991564   8.020723   1.157031     0.8039   0
   -6    9   10  12.403992  12.212130   1.499820     0.8268   0
   -6    9   11  19.058838  16.616282   2.562972     0.8522   0
   -6    9   12  41.797503  43.513820   2.617972     0.8800   0
   -6    9   13   0.148049   0.337207   0.983023     0.9099  -2
   -6    9   14   9.999710   7.806185   1.755749     0.9417   0
   -6    9   15   1.708762   0.761148   0.932796     0.9752  -2
   -6    9   16   2.231550   1.149835   1.864440     1.0103  -2
   -6    9   17  10.276993  11.616683   1.949838     1.0468   0
   -6    9   18   1.000117  -0.312116   2.321863     1.0846  -3
   -6    9   19   5.768798   3.755046   1.343913     1.1235  -2
   -6    9   20  50.163545  48.083535   3.629896     1.1634   0
   -6   10    1 127.266481 129.136995   3.993296     0.7923   0
   -6   10    2   0.394697  -1.083815   2.886669     0.7886  -3
   -6   10    3   7.252324   6.936257   1.019133     0.7883   0
   -6   10    4 174.215511 173.996806   3.990922     0.7914   0
   -6   10    5   4.526407   3.954611   1.044254     0.7978   0
   -6   10    6  32.747370  32.205101   2.346948     0.8076   0
   -6   10    7   2.057319   0.741195   1.135710     0.8206  -2
   -6   10    8  41.167669  43.321443   2.417212     0.8366   0
   -6   10    9   4.587430   3.128554   0.957755     0.8554   0
   -6   10   10   5.391138   3.553107   1.054593     0.8769   0
   -6   10   11   0.187968   0.365487   1.034026     0.9009  -2
   -6   10   12   9.138041   8.440334   1.386261     0.9272   0
   -6   10   13   0.052308  -1.862243   4.225344     0.9557  -3
   -6   10   14   2.354673   2.666656   2.260064     0.9860  -2
   -6   10   15   7.035971   5.669849   1.287939     1.0181   0
   -6   10   16  11.494195  12.468164   1.904611     1.0517   0
   -6   10   17  19.005472  17.547153   2.109231     1.0868   0
   -6   10   18   2.577998   2.393985   1.502884     1.1233  -2
   -6   10   19   4.567027   3.721142   1.393331     1.1608  -2
   -6   11    1  21.032666  18.357203   1.365949     0.8498   0
   -6   11    2 161.007786 162.321748   5.125525     0.8463   0
   -6   11    3 142.821884 146.283565   4.028638     0.8460   0
   -6   11    4  14.935432  15.678546   1.706290     0.8489   0
   -6   11    5 105.710364 105.793986   3.848893     0.8549   0
   -6   11    6  14.713055  15.629620   2.120587     0.8641   0
   -6   11    7  34.034202  37.165224   2.836871     0.8762   0
   -6   11    8  11.609741  13.215477   2.063003     0.8912   0
   -6   11    9  63.414357  64.864251   3.583700     0.9089   0
   -6   11   10  49.646696  49.950769   4.272961     0.9292   0
   -6   11   11   2.068292   2.195954   1.263526     0.9519  -2
   -6   11   12   9.807602  10.630053   1.807356     0.9768   0
   -6   11   13   0.093544   0.406085   0.931273     1.0038  -2
   -6   11   14   0.673516   1.732796   1.132938     1.0327  -2
   -6   11   15   3.174787   2.047916   1.071217     1.0634  -2
   -6   11   16   1.556818   0.812647   1.002853     1.0957  -2
   -6   11   17   0.544502   1.348104   1.194682     1.1294  -2
   -6   11   18   3.865488   2.586652   1.039542     1.1645  -2
   -6   12    1   4.491937   3.688724   0.892732     0.9086   0
   -6   12    2   8.854595   9.174273   1.476735     0.9053   0
   -6   12    3   1.274252   2.790416   0.819147     0.9050   0
   -6   12    4  43.447034  40.141007   2.807764     0.9077   0
   -6   12    5  59.457226  54.007965   3.339377     0.9134   0
   -6   12    6 113.223350 115.191536   5.149770     0.9219   0
   -6   12    7  48.938098  47.203545   3.444142     0.9333   0
   -6   12    8   1.302347  -1.311709   5.106594     0.9474  -3
   -6   12    9   1.778548   1.855895   0.995071     0.9641  -2
   -6   12   10   8.460990   8.572348   1.301570     0.9832   0
   -6   12   11   0.678015  -0.157404   2.493743     1.0047  -3
   -6   12   12   7.088117   9.428498   1.314948     1.0284   0
   -6   12   13   0.004390  -0.092567   2.546529     1.0541  -3
   -6   12   14   4.729130   6.479641   1.363611     1.0816   0
   -6   12   15   3.635689   3.180468   1.502127     1.1109  -2
   -6   12   16   0.958470  -0.725109   2.189009     1.1419  -3
   -6   12   17   0.209042  -0.393555   1.777022     1.1743  -7
   -6   13    1   0.332677   0.369153   1.032201     0.9684  -2
   -6   13    2   4.372277   3.833919   0.928892     0.9654   0
   -6   13    3   0.688634   0.367567   1.445179     0.9651  -2
   -6   13    4   1.786117   2.025222   1.432443     0.9676  -2
   -6   13    5   9.902917  11.368967   1.478896     0.9730   0
   -6   13    6   1.438560   2.243879   1.020571     0.9810  -2
   -6   13    7  12.720736  12.043707   2.481564     0.9917   0
   -6   13    8   1.055000   0.202755   1.683563     1.0050  -2
   -6   13    9   0.001207  -0.789541   2.542701     1.0207  -3
   -6   13   10   6.972662   7.366173   1.174067     1.0388   0
   -6   13   11   0.045299   1.179921   1.324399     1.0592  -2
   -6   13   12   4.326384   3.087526   1.227149     1.0816  -2
   -6   13   13   8.107749   7.806524   1.363483     1.1061   0
   -6   13   14  10.091320   9.707161   2.749809     1.1324   0
   -6   13   15   0.391441   2.018987   1.066606     1.1604  -2
   -6   14    1   0.075246  -2.446916   2.639988     1.0292  -3
   -6   14    2   1.000634   1.428967   1.736318     1.0263  -2
   -6   14    3  11.494615  12.896707   1.471009     1.0261   0
   -6   14    4  17.090361  19.140925   1.899054     1.0284   0
   -6   14    5  11.629641   9.599020   1.692350     1.0334   0
   -6   14    6   0.135046  -0.176723   2.644882     1.0410  -3
   -6   14    7  12.915102  12.729173   1.559486     1.0511   0
   -6   14    8   0.315197   0.969909   1.477698     1.0636  -2
   -6   14    9   0.691861   0.447769   1.057368     1.0785  -2
   -6   14   10   0.962633   1.267251   1.007618     1.0957  -2
   -6   14   11   8.586954   9.385774   1.865796     1.1150   0
   -6   14   12   1.238050   0.866863   1.017888     1.1363  -2
   -6   14   13   4.016389   3.936908   1.101423     1.1596   0
   -6   15    1   5.501705   6.089315   2.017372     1.0906   0
   -6   15    2  23.843174  23.599350   2.507715     1.0879   0
   -6   15    3  36.067095  32.415084   2.532089     1.0877   0
   -6   15    4   2.825388   4.653725   1.335184     1.0900   0
   -6   15    5   0.002084   1.318480   1.058717     1.0947  -2
   -6   15    6   0.289544   0.209193   0.956909     1.1018  -2
   -6   15    7   0.000320   0.522772   1.014995     1.1114  -2
   -6   15    8  10.268187   8.995723   1.350217     1.1232   0
   -6   15    9   0.006466  -1.976990   2.332330     1.1373  -3
   -6   15   10  21.002210  18.862293   1.785534     1.1536   0
   -6   15   11   7.657427   8.616493   1.403596     1.1720  -4
   -6   16    1   9.819049   6.772842   1.579706     1.1528   0
   -6   16    2   5.579194   6.671372   1.547677     1.1502   0
   -6   16    3  30.819000  29.668183   3.003129     1.1500   0
   -6   16    4  44.497185  39.771598   4.481830     1.1521   0
   -6   16    5  15.695842  14.959791   1.837691     1.1566   0
   -6   16    6   0.366487  -0.144711   2.192385     1.1633  -3
   -6   16    7   1.734993   0.895901   0.871961     1.1724  -6
   -5    0    1   7.779430   6.963668   1.336387     0.3503   0
   -5    0    3   4.920260   6.205791   2.277492     0.3478  -2
   -5    0    5 353.133139 348.689787  14.950842     0.3753   0
   -5    0    7  16.857336  15.187558   2.068931     0.4270   0
   -5    0    9   9.316346  11.094536   2.337774     0.4953   0
   -5    0   11  10.630728  10.116951   2.004967     0.5745   0
   -5    0   13 231.793078 225.935307   7.898335     0.6605   0
   -5    0   15   3.161586   3.073054   1.121100     0.7511  -2
   -5    0   17   0.135821  -0.353167   3.462734     0.8447  -3
   -5    0   19   0.449892   0.330487   1.620197     0.9405  -2
   -5    0   21   1.831824   0.947883   1.164865     1.0379  -2
   -5    0   23  13.369972  12.442611   2.168673     1.1364   0
   -5    1    1  76.752586  78.009674   3.131413     0.3567   0
   -5    1    2   1.106794   0.794603   0.856416     0.3516  -2
   -5    1    3 561.268026 545.170932  11.758696     0.3542   0
   -5    1    4   3.690309   3.776497   0.801462     0.3643   0
   -5    1    5  18.306034  19.265461   1.501687     0.3812   0
   -5    1    6 231.603984 240.590509  11.152588     0.4042   0
   -5    1    7 160.697125 166.629631   6.325158     0.4322   0
   -5    1    8  31.323879  30.468057   2.130262     0.4644   0
   -5    1    9  13.281082  13.643988   1.678782     0.4999   0
   -5    1   10 172.934506 172.244255   7.828798     0.5380   0
   -5    1   11 112.621117 112.750402   4.762028     0.5784   0
   -5    1   12  38.931539  39.413335   2.029244     0.6204   0
   -5    1   13   6.543467   4.754824   0.832767     0.6639   0
   -5    1   14   0.053435  -0.535441   3.506959     0.7085  -3
   -5    1   15  29.522199  30.474033   1.905386     0.7540   0
   -5    1   16  19.463328  18.674924   1.704271     0.8004   0
   -5    1   17   1.705079   4.437976   1.613558     0.8474  -2
   -5    1   18   3.463312   4.243160   1.120216     0.8949   0
   -5    1   19   0.021076  -0.985977   5.652712     0.9429  -3
   -5    1   20   0.316490  -1.414535   2.971535     0.9913  -3
   -5    1   21   8.568133   6.960260   1.361257     1.0400   0
   -5    1   22   2.051044   1.243282   0.752765     1.0891  -2
   -5    1   23   3.037181   3.933241   1.010356     1.1384   0
   -5    2    1   0.432993   0.976147   0.760250     0.3751  -2
   -5    2    2  86.537520  89.418377   3.878904     0.3703   0
   -5    2    3 533.696103 522.169711  11.312546     0.3728   0
   -5    2    4  42.810584  42.963664   1.990510     0.3824   0
   -5    2    5   1.061813   1.712977   0.648032     0.3985  -2
   -5    2    6 658.168806 663.089340  17.011697     0.4205   0
   -5    2    7  13.235635  11.642979   1.489148     0.4475   0
   -5    2    8   4.574020   3.596864   0.927944     0.4787   0
   -5    2    9  38.808072  40.828136   3.099560     0.5132   0
   -5    2   10  28.784319  26.365796   2.834723     0.5504   0
   -5    2   11   0.247247   0.206339   0.700352     0.5899  -2
   -5    2   12  33.686720  32.455627   1.516834     0.6312   0
   -5    2   13  37.118938  37.441756   1.868672     0.6740   0
   -5    2   14   2.295066   2.405340   0.619838     0.7179   0
   -5    2   15  13.733334  12.783817   1.277988     0.7629   0
   -5    2   16  65.767882  68.778658   2.840102     0.8087   0
   -5    2   17   3.000293   4.073978   1.256771     0.8553   0
   -5    2   18   0.262330  -0.108125   4.954583     0.9024  -3
   -5    2   19  33.976244  34.627821   2.408118     0.9500   0
   -5    2   20  12.522266  14.320279   1.356148     0.9981   0
   -5    2   21   4.736145   5.175000   1.140064     1.0465   0
   -5    2   22   2.158753   1.567638   1.171733     1.0952  -2
   -5    2   23   2.313414   1.353696   0.761176     1.1443  -2
   -5    3    1  29.785348  28.542674   2.341683     0.4039   0
   -5    3    2  53.680051  51.128936   3.190741     0.3995   0
   -5    3    3  35.012926  33.553677   2.599590     0.4018   0
   -5    3    4  13.951270  14.431392   1.407646     0.4107   0
   -5    3    5  39.674159  40.489902   2.678318     0.4258   0
   -5    3    6   1.317060  -0.493806   2.263004     0.4465  -3
   -5    3    7   3.591956   5.019177   1.295529     0.4720   0
   -5    3    8   0.014296  -0.456972   2.607376     0.5016  -3
   -5    3    9  13.389780  12.057518   1.696598     0.5346   0
   -5    3   10   6.089479   6.832413   1.779090     0.5705   0
   -5    3   11  16.574143  16.846133   0.983687     0.6086   0
   -5    3   12  19.802899  18.661194   1.180145     0.6487   0
   -5    3   13   0.120468   0.214349   0.538757     0.6904  -2
   -5    3   14  42.292681  40.547728   2.038419     0.7334   0
   -5    3   15   0.034242  -0.638812   2.721784     0.7775  -3
   -5    3   16 158.641497 156.653982   4.290471     0.8225   0
   -5    3   17   8.443537   8.890036   1.292568     0.8683   0
   -5    3   18 179.238607 168.735923   6.667947     0.9148   0
   -5    3   19   2.847401   0.199502   0.877340     0.9618  -2
   -5    3   20  13.608720  10.966930   1.409637     1.0093   0
   -5    3   21   4.370478   5.375227   1.202056     1.0572   0
   -5    3   22   0.002408   1.260971   0.831551     1.1054  -2
   -5    3   23   2.792146   3.392858   0.925021     1.1540   0
   -5    4    1 368.129412 370.382652  11.023658     0.4412   0
   -5    4    2  73.272706  73.255012   4.334244     0.4371   0
   -5    4    3 393.251430 381.275926   9.481462     0.4392   0
   -5    4    4  38.895429  41.338234   2.733156     0.4474   0
   -5    4    5   1.925648   3.585493   0.905537     0.4613   0
   -5    4    6  40.267605  37.721195   2.696715     0.4804   0
   -5    4    7  19.596961  17.931907   1.818066     0.5042   0
   -5    4    8   4.890710   6.070255   1.366904     0.5320   0
   -5    4    9   2.894115   2.515742   1.454737     0.5633  -2
   -5    4   10   1.546534   2.986557   1.140421     0.5974  -2
   -5    4   11  22.813213  21.421664   1.458016     0.6340   0
   -5    4   12  10.502653  10.371435   0.988912     0.6726   0
   -5    4   13  81.338303  80.248901   2.791951     0.7128   0
   -5    4   14  31.364674  28.105747   1.656362     0.7546   0
   -5    4   15   8.822064   9.028221   1.274024     0.7975   0
   -5    4   16  63.831512  62.568651   2.860551     0.8414   0
   -5    4   17  92.871266  95.992462   4.248975     0.8862   0
   -5    4   18  15.115912  14.154409   1.577404     0.9318   0
   -5    4   19   5.583210   5.894321   1.020040     0.9780   0
   -5    4   20  30.478302  27.934854   1.824107     1.0247   0
   -5    4   21  12.614127  11.489934   1.376849     1.0719   0
   -5    4   22   5.368460   3.443092   0.955614     1.1196   0
   -5    4   23   1.377563   2.256914   0.843014     1.1676  -2
   -5    5    1 229.317069 229.311189   7.624097     0.4848   0
   -5    5    2 181.605290 186.889766   7.575801     0.4812   0
   -5    5    3   4.260681   6.655074   1.393220     0.4831   0
   -5    5    4  45.288022  43.348902   3.768792     0.4905   0
   -5    5    5 143.989249 148.132062   6.681887     0.5032   0
   -5    5    6 118.381171 122.521721   6.664168     0.5208   0
   -5    5    7 123.073696 122.874331   5.493044     0.5428   0
   -5    5    8  45.467987  46.716869   3.256126     0.5688   0
   -5    5    9   0.412891  -0.816545   4.416751     0.5981  -3
   -5    5   10  59.451474  60.974234   2.965332     0.6303   0
   -5    5   11  31.381022  30.807745   1.462498     0.6651   0
   -5    5   12   4.084613   3.681988   0.614236     0.7020   0
   -5    5   13   0.251745   1.450878   0.829373     0.7407  -2
   -5    5   14   1.111524   0.757947   0.646575     0.7809  -2
   -5    5   15   0.901481   0.397722   1.496472     0.8225  -2
   -5    5   16   4.050299   3.558518   0.825308     0.8651   0
   -5    5   17  11.864128  10.986620   1.449205     0.9088   0
   -5    5   18  10.134968   7.824954   1.598809     0.9532   0
   -5    5   19   5.495279   6.486603   1.594304     0.9984   0
   -5    5   20  14.590448  15.716876   1.593851     1.0443   0
   -5    5   21   3.288300   2.904098   0.846330     1.0906   0
   -5    5   22   5.222776   4.121660   0.979217     1.1375   0
   -5    6    1  11.419594   7.028165   1.763502     0.5334   0
   -5    6    2  71.389833  70.015781   3.456127     0.5300   0
   -5    6    3  14.961653  14.409296   2.591352     0.5318   0
   -5    6    4 175.227838 166.376036   9.363064     0.5385   0
   -5    6    5  39.621084  39.492806   3.973235     0.5501   0
   -5    6    6   5.449607   6.381660   1.403281     0.5663   0
   -5    6    7  13.696696  13.251853   1.599733     0.5866   0
   -5    6    8   7.036498   6.187603   0.832765     0.6107   0
   -5    6    9  19.922046  20.221691   1.470321     0.6381   0
   -5    6   10  15.729804  17.062900   1.269264     0.6684   0
   -5    6   11  20.549770  19.057739   1.164477     0.7013   0
   -5    6   12   2.079104   1.496291   0.662442     0.7364  -2
   -5    6   13  75.418398  69.422821   2.548338     0.7733   0
   -5    6   14  34.957545  33.700181   1.858722     0.8119   0
   -5    6   15   1.255782  -0.078087   3.047565     0.8520  -3
   -5    6   16   2.167982   1.104739   1.050350     0.8932  -2
   -5    6   17   0.432235  -0.838999   6.722478     0.9356  -3
   -5    6   18   0.215551   0.137518   0.873095     0.9788  -2
   -5    6   19   1.410632   0.979624   1.097577     1.0229  -2
   -5    6   20   1.743375   2.705050   1.489432     1.0677  -2
   -5    6   21   0.513729   1.018282   0.730891     1.1131  -2
   -5    6   22   0.847900   0.711415   1.025488     1.1590  -2
   -5    7    1   0.414733   0.152108   0.946959     0.5856  -2
   -5    7    2  45.952584  48.995023   2.285649     0.5826   0
   -5    7    3  94.350220  95.083074   3.523063     0.5841   0
   -5    7    4  19.039533  17.249139   1.769689     0.5903   0
   -5    7    5  14.000602  13.525719   1.235309     0.6009   0
   -5    7    6   0.559436   0.563553   0.780675     0.6157  -2
   -5    7    7   8.430532   6.432912   0.870215     0.6344   0
   -5    7    8   5.321087   8.137344   1.135747     0.6568   0
   -5    7    9   0.171425  -0.431255   5.075210     0.6823  -3
   -5    7   10  24.294678  23.965689   1.923865     0.7108   0
   -5    7   11  48.440870  46.874518   2.094209     0.7418   0
   -5    7   12   0.973883   0.655952   1.115590     0.7750  -2
   -5    7   13   0.022106  -1.539586   2.422575     0.8102  -3
   -5    7   14  20.652649  19.203435   1.819002     0.8472   0
   -5    7   15  11.146857  10.668108   1.304256     0.8856   0
   -5    7   16   8.672817   8.436425   1.290608     0.9254   0
   -5    7   17   2.178742   2.413368   1.020962     0.9663  -2
   -5    7   18   1.696568   1.425665   0.965572     1.0082  -2
   -5    7   19   0.001539  -1.652728   2.504177     1.0511  -3
   -5    7   20   1.668205   3.442591   1.236669     1.0947  -2
   -5    7   21   1.453991   0.650644   2.463053     1.1390  -2
   -5    8    1  27.215564  28.160343   1.717177     0.6406   0
   -5    8    2  21.731850  21.475290   1.429731     0.6378   0
   -5    8    3  11.458915  10.980127   0.864634     0.6392   0
   -5    8    4   1.419292   1.067866   0.496343     0.6449  -2
   -5    8    5  42.415593  42.317885   1.893708     0.6546   0
   -5    8    6 169.041647 168.273960   4.264998     0.6682   0
   -5    8    7   3.434188   2.728714   0.774161     0.6855   0
   -5    8    8  21.900895  19.971327   1.920020     0.7062   0
   -5    8    9  12.845938  12.777324   1.758124     0.7301   0
   -5    8   10  15.641016  15.553073   1.487883     0.7567   0
   -5    8   11  60.059791  54.019918   2.748339     0.7859   0
   -5    8   12  31.747261  28.014970   2.450486     0.8173   0
   -5    8   13   2.060496   3.594732   1.163180     0.8508   0
   -5    8   14  16.213919  16.083345   1.802333     0.8861   0
   -5    8   15   0.309348   0.477967   1.051122     0.9229  -2
   -5    8   16   8.121316   7.266157   2.159013     0.9611   0
   -5    8   17   0.451938   0.970212   1.102136     1.0006  -2
   -5    8   18   0.042298   0.658714   1.401813     1.0411  -2
   -5    8   19   7.474258  11.456143   2.383001     1.0827   0
   -5    8   20   0.491354  -0.640905   2.651391     1.1251  -3
   -5    8   21   2.706756   0.343280   2.620492     1.1682  -2
   -5    9    1   6.581672   6.418730   0.810543     0.6977   0
   -5    9    2   6.342694   5.965183   0.656061     0.6951   0
   -5    9    3  23.925664  21.655391   1.379443     0.6964   0
   -5    9    4   4.556008   4.094023   0.628399     0.7016   0
   -5    9    5  56.024269  56.051585   2.999479     0.7105   0
   -5    9    6   0.786838   0.880968   0.593845     0.7231  -2
   -5    9    7  23.853423  23.922400   1.884824     0.7391   0
   -5    9    8  68.832491  66.667520   4.333226     0.7584   0
   -5    9    9   9.239840   7.944014   1.176466     0.7806   0
   -5    9   10   5.275570   3.540444   1.217656     0.8056  -2
   -5    9   11  30.234686  28.259035   2.064796     0.8331   0
   -5    9   12   0.526432   1.023798   1.289060     0.8628  -2
   -5    9   13   0.212079   0.965153   1.323262     0.8946  -2
   -5    9   14  38.896263  37.561123   2.933237     0.9282   0
   -5    9   15   0.030958   1.865506   1.396479     0.9634  -2
   -5    9   16   9.626389   6.979691   1.540505     1.0001   0
   -5    9   17  19.963761  18.244297   2.319198     1.0380   0
   -5    9   18  12.246722  10.403158   2.387701     1.0772   0
   -5    9   19   9.133403   8.266904   1.630648     1.1174   0
   -5   10    1 402.785578 392.760384   9.717095     0.7564   0
   -5   10    2  68.644055  65.679469   2.322413     0.7540   0
   -5   10    3  13.742202  13.162303   1.396122     0.7553   0
   -5   10    4  10.461875   9.074046   1.180854     0.7600   0
   -5   10    5  14.056164  14.282886   1.401225     0.7683   0
   -5   10    6  24.897790  23.586428   1.668477     0.7799   0
   -5   10    7   7.349838   9.263499   1.331096     0.7948   0
   -5   10    8   2.086910   2.875427   1.049248     0.8127  -2
   -5   10    9   0.202555  -0.164402   3.532610     0.8335  -3
   -5   10   10  10.324715   9.559543   2.028759     0.8570   0
   -5   10   11   0.700323   0.314102   1.085433     0.8828  -2
   -5   10   12   0.793394   0.560739   1.515293     0.9110  -2
   -5   10   13  12.296927  12.110434   2.280481     0.9411   0
   -5   10   14  43.619811  42.552097   3.086266     0.9731   0
   -5   10   15   0.881731   0.830955   1.116727     1.0067  -2
   -5   10   16   7.505062   6.191738   1.736463     1.0419   0
   -5   10   17 130.953837 136.217624   4.877115     1.0784   0
   -5   10   18  20.682309  18.213930   3.363379     1.1161   0
   -5   10   19   5.945500   6.286473   2.130682     1.1550  -2
   -5   11    1 103.388307 105.550891   3.162038     0.8164   0
   -5   11    2 132.729724 132.723990   3.521109     0.8142   0
   -5   11    3  58.126269  55.857754   2.245074     0.8153   0
   -5   11    4  40.445798  40.650943   2.631104     0.8198   0
   -5   11    5  27.686890  26.533136   2.180561     0.8274   0
   -5   11    6   5.792170   5.703156   1.578654     0.8383   0
   -5   11    7   8.119228   5.875067   1.096102     0.8521   0
   -5   11    8   0.418403   1.180935   1.985454     0.8689  -2
   -5   11    9   2.118486   4.600874   1.598952     0.8883  -2
   -5   11   10   0.008186  -1.317700   2.771195     0.9104  -3
   -5   11   11   0.027325  -2.890336   4.157988     0.9348  -3
   -5   11   12   3.936990   4.538574   1.010501     0.9614   0
   -5   11   13   9.452116  10.163503   1.372693     0.9900   0
   -5   11   14  17.787427  18.293562   3.009364     1.0204   0
   -5   11   15  49.669003  51.815096   3.807962     1.0526   0
   -5   11   16   0.776529   1.459870   1.144330     1.0862  -2
   -5   11   17   3.148739   2.252004   1.068689     1.1213  -2
   -5   11   18   1.506801   0.585011   0.944336     1.1576  -2
   -5   12    1   0.054394   0.270327   0.942525     0.8774  -2
   -5   12    2   0.336680  -0.105767   2.378478     0.8754  -3
   -5   12    3  42.337382  42.628983   2.590012     0.8764   0
   -5   12    4  75.132682  78.983834   3.726828     0.8806   0
   -5   12    5   1.093980   1.108972   0.989345     0.8877  -2
   -5   12    6   6.863063   3.024128   1.232770     0.8978  -2
   -5   12    7  62.663725  62.084236   3.887142     0.9108   0
   -5   12    8   0.196520   0.214428   1.361175     0.9264  -2
   -5   12    9  60.996316  67.334944   4.061492     0.9447   0
   -5   12   10   0.372671   0.814028   1.162721     0.9655  -2
   -5   12   11  25.748213  24.913036   2.106534     0.9885   0
   -5   12   12   1.292056   1.094934   1.203723     1.0137  -2
   -5   12   13   0.827059   0.785051   1.051804     1.0409  -2
   -5   12   14   9.014716   8.570426   1.321890     1.0699   0
   -5   12   15   4.449472   3.544692   1.011807     1.1006   0
   -5   12   16   0.009201  -0.981879   2.221475     1.1328  -3
   -5   12   17   0.477177  -0.367520   2.859291     1.1665  -3
   -5   13    1   3.957428   2.614951   0.765379     0.9393   0
   -5   13    2   9.349787   7.286574   1.292945     0.9374   0
   -5   13    3   6.935049   7.181986   1.437982     0.9384   0
   -5   13    4  52.857578  57.295331   3.372683     0.9422   0
   -5   13    5   2.828530   5.123215   1.517940     0.9489   0
   -5   13    6   7.759966  11.293196   1.946171     0.9583   0
   -5   13    7   3.128184   2.784488   1.702446     0.9705  -2
   -5   13    8   1.446436   1.989299   1.083128     0.9852  -2
   -5   13    9   1.449315   0.492174   1.901865     1.0024  -2
   -5   13   10   1.336975   0.427259   1.795355     1.0220  -2
   -5   13   11   4.210851   5.738126   1.764375     1.0438   0
   -5   13   12  22.481827  26.276634   2.142247     1.0677   0
   -5   13   13   1.617919   1.989299   1.217012     1.0935  -2
   -5   13   14  20.007874  20.514052   2.109684     1.1212   0
   -5   13   15   0.306370  -0.907398   2.272663     1.1505  -3
   -5   13   16   2.433716   2.231538   1.003360     1.1814  -6
   -5   14    1   0.005335   0.063800   1.749595     1.0018  -2
   -5   14    2   0.166699  -0.654826   2.808120     1.0000  -3
   -5   14    3   4.381448   3.968728   0.999876     1.0009   0
   -5   14    4  15.935865  16.125148   1.655862     1.0045   0
   -5   14    5  13.613137  13.034084   2.089590     1.0108   0
   -5   14    6   4.118618   4.271459   1.685082     1.0197  -2
   -5   14    7   6.150645   5.728596   1.242114     1.0311   0
   -5   14    8   8.027445   4.007284   2.099911     1.0450  -2
   -5   14    9   2.315783   0.996418   1.665828     1.0612  -2
   -5   14   10   4.969074   6.192400   1.446945     1.0797   0
   -5   14   11  24.766877  23.473037   2.051938     1.1004   0
   -5   14   12  14.176436  14.202705   2.045590     1.1231   0
   -5   14   13   1.031350   0.229537   0.969829     1.1477  -2
   -5   14   14   3.018561   1.905661   0.912601     1.1740  -6
   -5   15    1  12.648747  14.218777   1.651888     1.0649   0
   -5   15    2  17.068282  19.299543   2.125820     1.0632   0
   -5   15    3   0.012834   1.121335   0.934599     1.0640  -2
   -5   15    4   0.002736  -1.328101   2.354168     1.0674  -3
   -5   15    5  10.961024  11.367546   1.544650     1.0733   0
   -5   15    6   1.818775   0.273015   1.080403     1.0817  -2
   -5   15    7   8.818645  12.237183   1.501243     1.0925   0
   -5   15    8  48.186086  49.470554   2.987768     1.1056   0
   -5   15    9   0.980221   2.563473   1.586375     1.1210  -2
   -5   15   10   6.783736   8.117945   2.120264     1.1385   0
   -5   15   11   5.202130   5.169751   1.257590     1.1581   0
   -5   15   12   3.153667   1.689411   0.916610     1.1797  -6
   -5   16    1  64.353884  68.946806   5.491525     1.1284   0
   -5   16    2  15.110934  16.597868   2.211913     1.1268   0
   -5   16    3   0.341839   1.327452   1.289953     1.1276  -2
   -5   16    4   4.513295   3.323951   1.572631     1.1308  -2
   -5   16    5  13.973924  14.119665   1.779009     1.1364   0
   -5   16    6   8.201591   8.347020   1.454690     1.1443   0
   -5   16    7   5.916271   4.659411   1.347521     1.1545   0
   -5   16    8   0.002255  -0.559164   2.297635     1.1669  -3
   -4    0    2 427.568999 436.478857  18.075665     0.2764   0
   -4    0    4 254.882792 248.309810   7.873412     0.3002   0
   -4    0    6  37.573379  38.397502   3.056223     0.3542   0
   -4    0    8   2.479239   2.859517   1.092161     0.4271  -2
   -4    0   10  88.272425  82.068970   8.304814     0.5108   0
   -4    0   12  67.344984  74.842484   3.906589     0.6008   0
   -4    0   14   0.462752  -0.740200   3.428619     0.6948  -3
   -4    0   16   1.251913  -0.850417   5.542503     0.7912  -3
   -4    0   18  23.180887  20.019462   2.783923     0.8893   0
   -4    0   20   0.002126   0.289557   0.935179     0.9886  -2
   -4    0   22   9.906348  11.171906   1.671481     1.0888   0
   -4    1    1  31.579174  30.885439   1.716111     0.2866   0
   -4    1    2 395.303445 396.706451   7.513921     0.2844   0
   -4    1    3 1018.29804  996.11278   16.45944     0.2917   0
   -4    1    4 421.789606 414.033283  10.680255     0.3076   0
   -4    1    5  14.935372  15.807896   1.311511     0.3311   0
   -4    1    6  10.188131   9.270590   1.087034     0.3605   0
   -4    1    7 191.926145 192.300868  10.236690     0.3946   0
   -4    1    8 165.245854 168.068823   5.926529     0.4323   0
   -4    1    9  15.251554  16.287417   1.731197     0.4727   0
   -4    1   10  57.062687  61.895252   3.444934     0.5152   0
   -4    1   11  13.090100  15.575332   2.322510     0.5592   0
   -4    1   12   7.745711   7.342397   1.278761     0.6046   0
   -4    1   13   2.320833   2.177686   0.887695     0.6509  -2
   -4    1   14   3.207273   3.321011   0.806194     0.6980   0
   -4    1   15   6.526179   5.332746   1.474714     0.7458   0
   -4    1   16   4.805962   1.486864   1.309782     0.7940  -2
   -4    1   17   0.562762   1.763357   1.258658     0.8428  -2
   -4    1   18   8.802007   8.170974   1.878751     0.8919   0
   -4    1   19   0.006667  -0.197704   3.673573     0.9412  -3
   -4    1   20  35.060926  30.461757   2.245300     0.9909   0
   -4    1   21   0.481771   0.448629   0.812195     1.0408  -2
   -4    1   22   3.836326   3.552897   1.171098     1.0909   0
   -4    1   23   0.008453   0.743519   1.222242     1.1411  -2
   -4    2    1  25.971973  23.629393   2.082273     0.3092   0
   -4    2    2   0.256289   0.582364   0.854193     0.3072  -2
   -4    2    3 177.082379 175.303547   4.784884     0.3139   0
   -4    2    4 125.608969 122.480855   4.182023     0.3288   0
   -4    2    5  39.729097  39.224512   2.017291     0.3508   0
   -4    2    6  59.721427  61.997659   2.939424     0.3787   0
   -4    2    7 111.136031 111.220110   6.033524     0.4113   0
   -4    2    8  67.911162  67.772031   3.567596     0.4476   0
   -4    2    9 358.502200 382.824955  11.742963     0.4867   0
   -4    2   10  61.476868  66.199743   4.031852     0.5281   0
   -4    2   11  28.612555  29.826478   2.984085     0.5712   0
   -4    2   12  92.092436  91.775356   2.837016     0.6156   0
   -4    2   13  32.952543  34.490363   1.909796     0.6612   0
   -4    2   14  39.663098  38.506531   1.969706     0.7076   0
   -4    2   15  66.387192  67.844718   3.161473     0.7547   0
   -4    2   16   0.961334  -0.417086   6.969435     0.8025  -3
   -4    2   17   0.317173  -0.852685   3.945242     0.8507  -3
   -4    2   18   2.524816   0.693637   1.574466     0.8994  -2
   -4    2   19   0.002138   0.682057   1.214918     0.9484  -2
   -4    2   20   6.470222   6.936968   1.612437     0.9977   0
   -4    2   21   3.247592   4.721614   1.277269     1.0472   0
   -4    2   22   0.107445   0.128157   0.820688     1.0970  -2
   -4    2   23   3.870712   4.250186   0.928367     1.1470   0
   -4    3    1  24.345691  25.914170   2.650002     0.3436   0
   -4    3    2  60.422053  60.616293   3.506426     0.3419   0
   -4    3    3 100.768847  98.868745   3.821950     0.3479   0
   -4    3    4  83.225908  83.755619   3.490064     0.3614   0
   -4    3    5   5.768604   5.469526   0.843882     0.3815   0
   -4    3    6  70.145353  67.349158   3.476173     0.4073   0
   -4    3    7   3.173528   3.649909   0.780106     0.4378   0
   -4    3    8  15.337594  15.713355   1.977475     0.4721   0
   -4    3    9   0.103531  -1.738708   4.054353     0.5093  -3
   -4    3   10   0.158933  -3.872184   3.828104     0.5490  -3
   -4    3   11 144.757246 148.418770   5.216173     0.5905   0
   -4    3   12   8.469728   7.747842   0.909401     0.6336   0
   -4    3   13 335.556215 335.485083   8.677550     0.6779   0
   -4    3   14  18.494617  15.705457   1.762178     0.7233   0
   -4    3   15 185.714340 184.164832   6.292918     0.7695   0
   -4    3   16  16.904138  15.566109   1.556853     0.8164   0
   -4    3   17 102.061095 105.490642   4.103424     0.8638   0
   -4    3   18   0.744197  -1.014196   6.055637     0.9118  -3
   -4    3   19   8.749346   7.789467   1.489352     0.9602   0
   -4    3   20   4.542206   3.505764   0.965916     1.0089   0
   -4    3   21   9.512110   8.024131   1.286618     1.0579   0
   -4    3   22   0.404377   0.320361   0.884135     1.1072  -2
   -4    3   23   0.204233  -0.276229   1.876312     1.1567  -3
   -4    4    1 160.296698 154.803547   8.329689     0.3867   0
   -4    4    2 147.313163 149.943408   5.980770     0.3851   0
   -4    4    3  71.428528  74.245324   3.348648     0.3905   0
   -4    4    4 120.500648 120.116446   4.438493     0.4026   0
   -4    4    5  45.672583  44.323547   2.929054     0.4207   0
   -4    4    6   1.870037   0.167303   0.949818     0.4443  -2
   -4    4    7   8.900377  11.365365   1.434824     0.4724   0
   -4    4    8  25.062994  30.353051   2.562569     0.5043   0
   -4    4    9  12.525835   9.446621   1.718647     0.5393   0
   -4    4   10  94.940449  93.506263   5.789427     0.5769   0
   -4    4   11  37.381294  34.573226   2.196536     0.6166   0
   -4    4   12  46.690351  48.050423   2.150840     0.6580   0
   -4    4   13   6.182323   5.094318   0.858437     0.7008   0
   -4    4   14 307.901720 297.744667   6.143297     0.7447   0
   -4    4   15 196.221820 201.364059   5.694337     0.7897   0
   -4    4   16   1.619037   1.427357   1.017421     0.8354  -2
   -4    4   17  44.624162  44.348583   2.636790     0.8819   0
   -4    4   18  10.774243  10.123542   1.561526     0.9289   0
   -4    4   19   2.453387   0.306940   0.885923     0.9764  -2
   -4    4   20   0.145940  -0.528548   2.796716     1.0244  -3
   -4    4   21   0.251290  -0.004876   2.279221     1.0727  -3
   -4    4   22   0.338713   0.924935   0.994008     1.1213  -2
   -4    4   23   0.117725   0.342421   0.805156     1.1703  -6
   -4    5    1   0.166776   1.411934   1.124891     0.4359  -2
   -4    5    2  40.993432  41.131643   2.505486     0.4345   0
   -4    5    3  45.653098  44.209025   2.605098     0.4392   0
   -4    5    4   4.598454   4.076078   0.939650     0.4500   0
   -4    5    5  17.988777  18.892822   2.070013     0.4663   0
   -4    5    6  23.175242  23.378544   2.492741     0.4877   0
   -4    5    7 164.661591 171.519006   6.147884     0.5134   0
   -4    5    8 220.770180 234.347552   7.590031     0.5429   0
   -4    5    9  17.522305  21.299066   2.093256     0.5756   0
   -4    5   10   9.495464  10.004287   1.436819     0.6109   0
   -4    5   11 151.959661 154.797732   4.474981     0.6485   0
   -4    5   12  70.830415  67.684808   2.438986     0.6880   0
   -4    5   13  19.652621  20.827896   1.440689     0.7291   0
   -4    5   14   7.839814   5.739790   0.854096     0.7714   0
   -4    5   15   0.349637  -0.077968   3.114339     0.8149  -3
   -4    5   16   1.160002   1.032831   1.036181     0.8593  -2
   -4    5   17   2.104244   2.920719   1.004945     0.9045  -2
   -4    5   18  17.973507  13.457846   2.659387     0.9504   0
   -4    5   19   5.374171   6.337386   1.115283     0.9969   0
   -4    5   20   6.286352   4.760687   1.278220     1.0439   0
   -4    5   21   1.145826  -0.955953   3.184538     1.0914  -3
   -4    5   22   0.343407   0.523546   1.204338     1.1392  -2
   -4    6    1  13.866794  13.947931   1.749127     0.4893   0
   -4    6    2  24.571618  25.043548   1.841519     0.4881   0
   -4    6    3 117.033251 118.917443   4.543759     0.4923   0
   -4    6    4  69.457119  68.121734   3.442495     0.5019   0
   -4    6    5  65.433614  66.368214   3.741753     0.5166   0
   -4    6    6  25.264854  25.552677   2.300833     0.5360   0
   -4    6    7   9.077788   8.627735   1.508321     0.5595   0
   -4    6    8   8.011079   8.195493   1.382138     0.5867   0
   -4    6    9  21.572149  19.431347   1.486262     0.6170   0
   -4    6   10  46.561081  44.354882   1.917452     0.6501   0
   -4    6   11 109.679137 106.997351   3.790695     0.6856   0
   -4    6   12   8.767832   7.590758   0.782135     0.7231   0
   -4    6   13   1.746567   1.252924   1.019046     0.7622  -2
   -4    6   14   0.465538   1.307923   0.907342     0.8028  -2
   -4    6   15   2.142657   1.552926   1.225871     0.8447  -2
   -4    6   16   1.123405   0.401717   1.135175     0.8876  -2
   -4    6   17   7.271516   7.085749   1.830552     0.9314   0
   -4    6   18  13.960271  12.879569   1.390466     0.9761   0
   -4    6   19   3.341001   3.924664   1.040395     1.0214   0
   -4    6   20   0.450908  -0.464024   2.326289     1.0673  -3
   -4    6   21  15.849996  14.109618   1.407793     1.1138   0
   -4    6   22   6.368684   6.959775   1.055538     1.1607   0
   -4    7    1 174.832827 167.606860   8.545438     0.5458   0
   -4    7    2 106.080232 106.558163  12.572154     0.5446   0
   -4    7    3  79.030504  78.047794   6.020133     0.5484   0
   -4    7    4  83.987975  81.466803   5.616061     0.5571   0
   -4    7    5   1.329549   0.270812   2.058028     0.5704  -2
   -4    7    6   4.672405   3.891551   0.794930     0.5879   0
   -4    7    7   5.961441   5.209405   1.429196     0.6095   0
   -4    7    8   0.030811  -1.414680   2.761600     0.6345  -3
   -4    7    9  11.563521  11.879081   1.081277     0.6627   0
   -4    7   10  61.636161  61.404376   3.058904     0.6936   0
   -4    7   11   0.804717   1.990559   0.999535     0.7270  -2
   -4    7   12  17.602354  16.160458   1.521705     0.7624   0
   -4    7   13  10.081118   9.591929   0.933365     0.7996   0
   -4    7   14   0.381341   1.378941   1.854425     0.8384  -2
   -4    7   15   2.713563   3.877159   1.154511     0.8786   0
   -4    7   16   0.000198   0.903449   1.012110     0.9199  -2
   -4    7   17   2.501780   1.720440   0.732455     0.9623  -2
   -4    7   18   2.636194   1.855426   1.245928     1.0055  -2
   -4    7   19   7.039773   7.456773   1.773759     1.0496   0
   -4    7   20  17.117509  13.702913   1.965054     1.0944   0
   -4    7   21   0.655175   1.248616   1.877717     1.1397  -2
   -4    8    1  29.692378  31.579352   2.082806     0.6044   0
   -4    8    2  88.488528  95.357182   3.860619     0.6034   0
   -4    8    3  40.810524  43.719603   2.416162     0.6068   0
   -4    8    4   9.685353  10.160079   1.162080     0.6146   0
   -4    8    5   2.347142   2.678059   0.780387     0.6267   0
   -4    8    6  28.042122  28.961025   2.045154     0.6427   0
   -4    8    7  78.669829  83.344698   3.021624     0.6625   0
   -4    8    8  62.152238  64.403096   2.938002     0.6856   0
   -4    8    9 106.063348 105.339777   3.750233     0.7117   0
   -4    8   10   0.115684  -0.143837   3.287026     0.7406  -3
   -4    8   11   0.504631   1.960579   1.315269     0.7719  -2
   -4    8   12   9.170522   8.424068   1.381041     0.8054   0
   -4    8   13  33.827413  32.243060   2.677801     0.8407   0
   -4    8   14   5.022527   3.181922   1.725528     0.8777  -2
   -4    8   15   0.176405   1.573959   1.279013     0.9161  -2
   -4    8   16   0.222635  -3.553446   6.236529     0.9558  -3
   -4    8   17  19.222623  15.120815   1.976199     0.9967   0
   -4    8   18   9.915024   8.526572   2.068252     1.0385   0
   -4    8   19   0.189417   0.189271   2.078089     1.0812  -2
   -4    8   20   2.633749   2.839359   1.296434     1.1247  -2
   -4    8   21   5.228339   5.045731   1.416127     1.1689   0
   -4    9    1   9.471856   9.393027   1.078593     0.6646   0
   -4    9    2  28.388473  27.448177   1.696986     0.6637   0
   -4    9    3   0.303515   0.297294   0.314316     0.6668  -2
   -4    9    4  60.953525  62.307465   3.653237     0.6739   0
   -4    9    5  76.122578  76.526063   3.017586     0.6849   0
   -4    9    6  52.264046  51.968384   2.454653     0.6996   0
   -4    9    7  18.482217  17.125249   1.636640     0.7178   0
   -4    9    8  50.324296  46.595563   3.147032     0.7392   0
   -4    9    9   3.430940   1.687488   1.177685     0.7635  -2
   -4    9   10   4.769888   2.228195   1.631019     0.7905  -2
   -4    9   11  43.341054  41.419158   3.015874     0.8199   0
   -4    9   12   3.515501   1.495803   1.670351     0.8515  -2
   -4    9   13  40.842952  40.935712   3.396331     0.8850   0
   -4    9   14  26.954245  27.216227   2.575749     0.9202   0
   -4    9   15  15.986063  15.886833   2.204434     0.9569   0
   -4    9   16  36.281350  37.981089   2.831088     0.9950   0
   -4    9   17  11.373543  13.268151   2.022848     1.0343   0
   -4    9   18   0.010791   0.016706   1.103564     1.0747  -2
   -4    9   19   2.047918   1.656201   1.668719     1.1160  -2
   -4    9   20   6.244651   7.322125   1.613030     1.1582   0
   -4   10    1  83.969997  79.743488   3.164283     0.7260   0
   -4   10    2   0.190423   0.648607   0.456426     0.7251  -2
   -4   10    3   0.345174   0.604268   0.740958     0.7280  -2
   -4   10    4  11.870293   9.824881   1.443288     0.7345   0
   -4   10    5   3.398440   3.406248   0.677284     0.7447   0
   -4   10    6   4.162739   4.594623   1.077447     0.7582   0
   -4   10    7  15.134415  15.383763   1.870368     0.7750   0
   -4   10    8   8.129344   8.549670   1.687650     0.7949   0
   -4   10    9  27.458833  27.051633   2.501415     0.8175   0
   -4   10   10   8.076981   5.994112   2.211622     0.8428  -2
   -4   10   11  29.303561  28.751203   2.693743     0.8704   0
   -4   10   12   0.393345   2.471533   1.409752     0.9002  -2
   -4   10   13   4.988625   6.443944   1.607430     0.9320   0
   -4   10   14 227.294497 245.160064   6.819054     0.9655   0
   -4   10   15  46.524627  48.681826   2.734092     1.0005   0
   -4   10   16   3.161759   2.096180   1.207264     1.0370  -2
   -4   10   17  24.686750  21.187936   1.941859     1.0748   0
   -4   10   18  13.008705  12.693427   1.586884     1.1137   0
   -4   10   19   0.328387   1.299685   1.194429     1.1536  -2
   -4   11    1   3.747474   3.945549   0.731796     0.7883   0
   -4   11    2  18.515016  18.136398   1.455961     0.7875   0
   -4   11    3  11.056366  11.190175   1.362722     0.7902   0
   -4   11    4   7.237393   6.859064   1.051309     0.7962   0
   -4   11    5   4.747911   4.373446   0.784413     0.8055   0
   -4   11    6   7.022797   5.052257   1.600345     0.8181   0
   -4   11    7  16.053945  12.852465   2.081659     0.8337   0
   -4   11    8  10.351871  11.413128   2.034429     0.8522   0
   -4   11    9   8.503642   9.353889   1.671869     0.8734   0
   -4   11   10  16.104588  15.955676   2.499073     0.8970   0
   -4   11   11 110.592002 101.503386   5.030354     0.9231   0
   -4   11   12 126.346286 119.294766   7.471569     0.9512   0
   -4   11   13   4.135852   7.300384   1.426236     0.9813   0
   -4   11   14   0.736720   1.074588   1.462690     1.0132  -2
   -4   11   15   9.393699   9.306594   1.940437     1.0466   0
   -4   11   16  45.334629  37.036004   3.928492     1.0816   0
   -4   11   17   2.573161   3.478240   0.985379     1.1178   0
   -4   11   18   0.001815  -1.147708   2.964783     1.1553  -3
   -4   12    1   8.296844   9.506418   1.670238     0.8514   0
   -4   12    2   2.203304   3.260132   0.876448     0.8506   0
   -4   12    3  19.499860  20.204085   1.802850     0.8531   0
   -4   12    4  44.506026  45.687467   2.637775     0.8587   0
   -4   12    5   1.375352   1.201299   1.099801     0.8673  -2
   -4   12    6  66.918694  67.436543   3.936294     0.8790   0
   -4   12    7   0.002199  -0.384230   5.989153     0.8935  -3
   -4   12    8  44.785377  41.907288   3.154850     0.9108   0
   -4   12    9   8.037898   7.024773   3.163427     0.9306  -2
   -4   12   10   9.766430  10.675216   3.373071     0.9529   0
   -4   12   11  15.721678  16.117427   2.000945     0.9775   0
   -4   12   12  16.980042  14.507099   2.261178     1.0041   0
   -4   12   13  11.653840  11.868792   1.343074     1.0326   0
   -4   12   14   0.130769   0.270591   0.822205     1.0630  -2
   -4   12   15   2.373163   2.302012   0.934982     1.0949  -2
   -4   12   16   0.895126   2.479367   0.910834     1.1283  -2
   -4   12   17   5.189842   3.931012   1.058455     1.1632   0
   -4   13    1 176.614204 178.703657   5.914690     0.9150   0
   -4   13    2  15.458557  15.356885   1.554760     0.9143   0
   -4   13    3   0.502435   0.607592   1.275763     0.9166  -2
   -4   13    4   2.605769   2.648694   1.047854     0.9218  -2
   -4   13    5   0.010752   1.064016   1.427928     0.9299  -2
   -4   13    6   4.799968   6.665250   2.502449     0.9407  -2
   -4   13    7   1.680585   1.301042   1.214153     0.9543  -2
   -4   13    8   1.954187   2.946563   1.293706     0.9705  -2
   -4   13    9  19.743807  20.271926   1.850678     0.9892   0
   -4   13   10   1.067852   1.397785   1.708115     1.0102  -2
   -4   13   11   0.415634   1.608507   2.070094     1.0333  -2
   -4   13   12   0.012882  -2.086553   2.795504     1.0585  -3
   -4   13   13  10.142028   8.742257   1.525776     1.0857   0
   -4   13   14   0.033494   0.767766   0.838860     1.1146  -2
   -4   13   15   0.462565   1.151033   0.999256     1.1451  -2
   -4   13   16   0.041611  -0.360148   1.890187     1.1771  -7
   -4   14    1   0.453250  -1.792448   3.272861     0.9790  -3
   -4   14    2  18.000869  18.726289   1.477864     0.9784   0
   -4   14    3  32.469466  33.396190   1.861581     0.9805   0
   -4   14    4  10.367193   9.916870   1.933879     0.9854   0
   -4   14    5   1.598752   2.647369   1.133905     0.9930  -2
   -4   14    6   3.759128   4.548637   1.307983     1.0032   0
   -4   14    7   8.190234   8.844777   1.422435     1.0159   0
   -4   14    8  14.209041  15.565705   1.754053     1.0311   0
   -4   14    9   0.023854   2.512560   1.292391     1.0487  -2
   -4   14   10   0.004912  -1.180418   2.754025     1.0685  -3
   -4   14   11   6.950572   5.163516   1.351616     1.0905   0
   -4   14   12   1.746827   2.012785   1.123781     1.1144  -2
   -4   14   13   2.497002   2.445333   1.445606     1.1402  -2
   -4   14   14   1.219141   1.292197   1.185529     1.1677  -2
   -4   15    1   0.117197   0.085076   1.183684     1.0435  -2
   -4   15    2   2.408346   2.676557   1.371603     1.0429  -2
   -4   15    3  10.944454   9.980236   1.295849     1.0449   0
   -4   15    4   0.629016  -1.300982   3.210399     1.0494  -3
   -4   15    5  49.113057  51.410152   3.126696     1.0565   0
   -4   15    6   1.954635   1.329070   1.434322     1.0661  -2
   -4   15    7   9.854220  10.132296   2.843752     1.0782   0
   -4   15    8  19.614532  20.304554   1.782788     1.0925   0
   -4   15    9   4.731985   3.542576   1.428279     1.1091  -2
   -4   15   10   4.041261   2.470257   1.073949     1.1279  -2
   -4   15   11   3.282662   4.236344   1.477828     1.1487  -2
   -4   15   12   4.410925   2.872681   0.974738     1.1714  -6
   -4   16    1   4.168072   4.147327   1.572250     1.1082  -2
   -4   16    2  11.995022   9.244149   1.629485     1.1077   0
   -4   16    3   3.760936   3.281615   1.425102     1.1095  -2
   -4   16    4   0.000692  -1.018804   3.452138     1.1138  -3
   -4   16    5   7.996209   9.600716   1.589087     1.1205   0
   -4   16    6  19.725975  19.118957   1.971919     1.1296   0
   -4   16    7   0.357770   0.609855   1.123976     1.1409  -2
   -4   16    8   0.493486  -1.251060   5.022246     1.1545  -3
   -4   16    9   7.507651   8.316734   1.420816     1.1702  -4
   -4   17    1   0.048494  -2.194064   2.295712     1.1732  -7
   -4   17    2   7.332710   8.209110   2.139663     1.1727  -4
   -4   17    3   0.284583   1.114382   1.026329     1.1745  -6
   -4   17    4   1.222674   2.044540   1.136855     1.1785  -6
   -3    0    1 2665.79560 2702.46578   34.47857     0.2076   0
   -3    0    3 266.892892 269.298424   6.594486     0.2252   0
   -3    0    5   0.973400   0.389402   0.901898     0.2827  -2
   -3    0    7  78.378311  80.220958   6.195259     0.3615   0
   -3    0    9 241.625052 268.321195  14.050822     0.4506   0
   -3    0   11   4.536874   3.457145   2.748920     0.5450  -2
   -3    0   13   3.325767   3.582941   1.030901     0.6424   0
   -3    0   15  73.395596  74.617479   4.186739     0.7415   0
   -3    0   17  63.664267  55.625319   4.461704     0.8418   0
   -3    0   19  43.486360  37.853646   3.288642     0.9428   0
   -3    0   21   7.056796   8.503264   1.720278     1.0444   0
   -3    0   23   0.141995  -1.000206   2.649001     1.1465  -3
   -3    1    1  36.471487  36.768356   1.797277     0.2182   0
   -3    1    2   2.858367   2.838212   0.522733     0.2207   0
   -3    1    3 178.737549 180.554738   3.706928     0.2349   0
   -3    1    4  35.461795  36.037454   1.555569     0.2590   0
   -3    1    5  41.514175  41.925379   2.056203     0.2905   0
   -3    1    6 157.443251 154.662051   5.041806     0.3272   0
   -3    1    7  40.705999  36.460166   2.295066     0.3677   0
   -3    1    8 265.911940 271.735842   7.359518     0.4107   0
   -3    1    9 209.323796 208.046366  11.199236     0.4556   0
   -3    1   10  91.296295  94.360247   5.428417     0.5018   0
   -3    1   11   0.141966   0.481042   1.823493     0.5491  -2
   -3    1   12   1.788135   2.449210   0.815611     0.5972   0
   -3    1   13   0.081440   0.947652   0.721700     0.6458  -2
   -3    1   14  32.235979  32.010140   1.807857     0.6950   0
   -3    1   15   0.306953  -0.864783   3.841818     0.7445  -3
   -3    1   16  12.815996  13.679362   1.526121     0.7943   0
   -3    1   17  51.239145  54.642437   2.938115     0.8444   0
   -3    1   18   0.569095  -0.050352   3.995396     0.8947  -3
   -3    1   19   0.636165   0.141774   1.417190     0.9452  -2
   -3    1   20   0.697812  -0.692400   2.661778     0.9958  -3
   -3    1   21   1.816239   0.523371   1.041023     1.0466  -2
   -3    1   22   0.119020  -0.858821   2.084227     1.0975  -3
   -3    1   23   0.677315   0.887561   0.740400     1.1484  -2
   -3    2    1  18.840757  17.756652   1.630341     0.2472   0
   -3    2    2 231.776233 224.374972  12.696884     0.2494   0
   -3    2    3   0.205858   0.367522   0.356584     0.2621  -2
   -3    2    4 205.448960 205.993378   5.643085     0.2839   0
   -3    2    5 714.427029 718.578170  25.868459     0.3129   0
   -3    2    6 676.413006 655.660786  20.075834     0.3472   0
   -3    2    7  64.822416  64.296166   3.262604     0.3856   0
   -3    2    8 219.553746 221.671036   6.249645     0.4268   0
   -3    2    9 129.373810 132.004556   5.223474     0.4702   0
   -3    2   10   5.035831   5.738950   1.300646     0.5151   0
   -3    2   11 314.732403 318.553988   9.171188     0.5613   0
   -3    2   12 326.770368 335.310635   5.890202     0.6084   0
   -3    2   13  61.134591  61.498384   2.473407     0.6562   0
   -3    2   14  29.187642  28.254997   1.659900     0.7046   0
   -3    2   15  18.071233  16.845164   1.610132     0.7535   0
   -3    2   16   0.536111  -1.951970   5.340580     0.8028  -3
   -3    2   17   1.713692   2.084744   0.946269     0.8524  -2
   -3    2   18   4.764192   5.288068   1.531272     0.9022   0
   -3    2   19   0.715482  -1.133928   7.343802     0.9523  -3
   -3    2   20   0.060727  -0.418466   2.459128     1.0026  -3
   -3    2   21   7.675506   7.185798   1.879784     1.0530   0
   -3    2   22   6.531919   7.070016   1.140279     1.1036   0
   -3    2   23   0.227955   0.918624   1.540200     1.1543  -2
   -3    3    1  93.059134  95.921875   4.133226     0.2891   0
   -3    3    2 717.432619 708.303538  19.494019     0.2910   0
   -3    3    3 272.072356 282.818102   6.687653     0.3019   0
   -3    3    4 104.075408 105.001220   3.775334     0.3210   0
   -3    3    5  27.450348  26.923058   1.935123     0.3469   0
   -3    3    6 195.952118 201.189612   6.066184     0.3782   0
   -3    3    7  10.378678  10.016951   1.108126     0.4137   0
   -3    3    8 289.515238 294.252487   9.567603     0.4524   0
   -3    3    9   7.833091  22.502753   2.619119     0.4935   0
   -3    3   10 250.631472 258.401918   8.470926     0.5365   0
   -3    3   11 116.374614 120.992560   4.603733     0.5809   0
   -3    3   12  13.594619  13.643051   1.150074     0.6266   0
   -3    3   13   6.644163   5.278312   0.919286     0.6731   0
   -3    3   14 161.552853 157.581623   4.550963     0.7204   0
   -3    3   15  16.291920  18.676701   1.737965     0.7683   0
   -3    3   16  12.932481  12.072879   1.252675     0.8166   0
   -3    3   17   0.007500  -0.948385   4.446133     0.8654  -3
   -3    3   18  36.347254  38.801800   2.816083     0.9146   0
   -3    3   19   0.220703  -1.296128   3.371617     0.9640  -3
   -3    3   20   1.313922   1.574204   0.840376     1.0137  -2
   -3    3   21   0.851235   0.721794   0.933756     1.0636  -2
   -3    3   22   2.047228   0.576617   0.931163     1.1137  -2
   -3    3   23   2.823775   2.598912   0.799827     1.1640   0
   -3    4    1 112.869081 114.950863   4.066257     0.3391   0
   -3    4    2 123.957417 122.780162   4.014505     0.3408   0
   -3    4    3  58.036694  59.930618   2.726630     0.3502   0
   -3    4    4  12.216054  12.144758   1.701040     0.3668   0
   -3    4    5 596.223780 611.438354  12.898322     0.3896   0
   -3    4    6  40.637837  41.707481   2.574877     0.4177   0
   -3    4    7   9.740112   9.414655   1.258957     0.4501   0
   -3    4    8  32.216864  33.395867   3.486429     0.4859   0
   -3    4    9  65.349316  64.540392   3.670956     0.5244   0
   -3    4   10  23.318834  23.811109   2.466073     0.5650   0
   -3    4   11 414.336364 422.526290   8.995496     0.6074   0
   -3    4   12 303.910748 302.863408   5.952826     0.6512   0
   -3    4   13   0.288578   0.101507   0.705763     0.6961  -2
   -3    4   14   0.371308   0.431266   0.895512     0.7419  -2
   -3    4   15   0.202181  -2.379754   7.895492     0.7885  -3
   -3    4   16   2.321713   0.571419   1.780882     0.8357  -2
   -3    4   17   2.652952   2.446367   1.252593     0.8834  -2
   -3    4   18   2.384543  -0.330111   6.957934     0.9316  -3
   -3    4   19   1.860943   1.329891   0.833231     0.9802  -2
   -3    4   20   2.425781   0.233155   0.817222     1.0291  -2
   -3    4   21  11.309660   9.969059   1.255057     1.0783   0
   -3    4   22   2.922624  -0.371048   2.259143     1.1278  -3
   -3    4   23   0.862601  -0.166693   1.999329     1.1774  -7
   -3    5    1  28.517533  27.544931   2.115902     0.3943   0
   -3    5    2   2.028294   1.471763   0.463696     0.3957   0
   -3    5    3  22.721774  21.850514   1.581896     0.4038   0
   -3    5    4 156.144555 158.392642   5.388327     0.4183   0
   -3    5    5 165.466412 167.165896   6.348870     0.4385   0
   -3    5    6  10.564780  11.701532   1.436218     0.4636   0
   -3    5    7  11.571842  12.450364   2.051470     0.4930   0
   -3    5    8 650.223919 664.803125  17.448623     0.5259   0
   -3    5    9 309.967111 310.185355  11.356966     0.5616   0
   -3    5   10  79.157753  80.614110   5.436219     0.5998   0
   -3    5   11  19.105349  17.652791   1.201320     0.6398   0
   -3    5   12  73.447278  74.346439   2.646481     0.6815   0
   -3    5   13  16.953953  14.232199   1.561053     0.7245   0
   -3    5   14   3.724104   1.671966   0.981256     0.7687  -2
   -3    5   15   2.930092   3.283909   1.241110     0.8137  -2
   -3    5   16   0.004220  -1.467887   5.260738     0.8595  -3
   -3    5   17  17.631706  19.392581   2.188993     0.9060   0
   -3    5   18   3.196853   3.727151   1.220283     0.9531   0
   -3    5   19   0.044316  -0.338514   2.319780     1.0006  -3
   -3    5   20   0.482672   0.801179   0.868834     1.0486  -2
   -3    5   21   0.101284  -0.185992   4.363206     1.0969  -3
   -3    5   22   1.216161   1.578284   1.402096     1.1455  -2
   -3    6    1 133.721856 124.684708   6.384793     0.4527   0
   -3    6    2 101.614939  96.448610   5.309502     0.4539   0
   -3    6    3  37.347170  39.251810   2.255751     0.4610   0
   -3    6    4  84.838226  90.620934   4.037570     0.4737   0
   -3    6    5   5.477179   7.276155   1.184004     0.4916   0
   -3    6    6 101.496339 107.154838   4.752740     0.5142   0
   -3    6    7   0.029174   0.699634   0.936174     0.5408  -2
   -3    6    8   0.582850   0.105762   1.085900     0.5709  -2
   -3    6    9   0.350515   1.371462   0.778853     0.6040  -2
   -3    6   10  49.299124  53.745163   2.441134     0.6396   0
   -3    6   11   0.422026   0.189552   0.684479     0.6774  -2
   -3    6   12   8.123597   6.138435   0.855957     0.7169   0
   -3    6   13   0.586763   0.260594   0.553756     0.7579  -2
   -3    6   14   6.618620   5.489151   0.957066     0.8002   0
   -3    6   15  45.869620  39.282499   2.182015     0.8435   0
   -3    6   16   6.072973   5.474064   1.340687     0.8878   0
   -3    6   17  15.756133  13.326090   2.292223     0.9329   0
   -3    6   18   3.870865   3.136081   0.904660     0.9787   0
   -3    6   19  11.526247  11.028278   1.207225     1.0250   0
   -3    6   20   0.008498   0.263889   0.925369     1.0719  -2
   -3    6   21   2.882741   3.513049   0.991160     1.1192   0
   -3    6   22   0.006747  -0.285000   1.965619     1.1669  -3
   -3    7    1  95.779890 107.721792   7.486461     0.5131   0
   -3    7    2  17.134475  15.910707   2.598427     0.5142   0
   -3    7    3   0.314958   2.714079   1.657574     0.5205  -2
   -3    7    5   6.342303   6.488024   2.101478     0.5478   0
   -3    7    6  12.567139  12.689211   2.855624     0.5682   0
   -3    7    7  59.800440  59.041420   3.206312     0.5924   0
   -3    7    8  25.280647  22.952279   1.591269     0.6200   0
   -3    7    9   4.312064   4.629658   0.862809     0.6506   0
   -3    7   10   0.005463   0.020937   0.531705     0.6838  -2
   -3    7   11  10.925589   8.756681   0.919661     0.7192   0
   -3    7   12   0.211507  -0.740321   2.003852     0.7565  -3
   -3    7   13   1.375002   0.362793   0.795214     0.7955  -2
   -3    7   14  46.982583  43.836547   2.553523     0.8359   0
   -3    7   15  17.600946  18.297762   1.965280     0.8775   0
   -3    7   16   6.196899   3.994605   1.301604     0.9202   0
   -3    7   17  16.099316  11.844789   2.125012     0.9637   0
   -3    7   18  23.043421  21.516156   1.659028     1.0081   0
   -3    7   19   0.370356  -0.271138   2.571824     1.0531  -3
   -3    7   20   1.345298  -0.399512   2.554670     1.0988  -3
   -3    7   21   4.355662   5.954893   1.657106     1.1450   0
   -3    8    1   4.984960   5.089359   1.436074     0.5751   0
   -3    8    2   2.090893   3.242752   1.305957     0.5761  -2
   -3    8    3   3.383988   1.264111   1.136230     0.5817  -2
   -3    8    4  86.179426  88.318550   4.160782     0.5918   0
   -3    8    5   3.367650   4.196673   0.995796     0.6062   0
   -3    8    6  58.069603  58.604817   4.616138     0.6247   0
   -3    8    7  78.741385  82.631725   3.529072     0.6468   0
   -3    8    8  40.655897  35.078962   2.822415     0.6722   0
   -3    8    9  44.329984  40.599255   2.874054     0.7005   0
   -3    8   10  21.357115  19.010735   2.239324     0.7314   0
   -3    8   11  11.073146  10.531829   1.590605     0.7646   0
   -3    8   12  24.979852  24.292940   2.281401     0.7998   0
   -3    8   13  11.194488   9.968800   1.430178     0.8368   0
   -3    8   14  15.525401  14.782145   1.827579     0.8753   0
   -3    8   15   0.230433   1.930407   2.229729     0.9151  -2
   -3    8   16  11.890074  10.262712   2.690254     0.9561   0
   -3    8   17   0.321001  -1.280973   2.567253     0.9981  -3
   -3    8   18  12.862284  11.721771   2.475813     1.0410   0
   -3    8   19   5.158269   3.324387   1.751824     1.0847  -2
   -3    8   20   0.030637  -1.382629   3.175428     1.1291  -3
   -3    8   21   0.077316   0.188476   1.134264     1.1741  -6
   -3    9    1  40.027166  40.901630   2.063261     0.6381   0
   -3    9    2  31.182737  29.788842   1.783079     0.6389   0
   -3    9    3 113.685446 106.981360   4.234922     0.6440   0
   -3    9    4   5.903591   5.829323   0.869343     0.6532   0
   -3    9    5  73.232175  73.596315   3.143010     0.6663   0
   -3    9    6  31.088886  31.165685   2.084163     0.6831   0
   -3    9    7  25.165062  24.788984   1.830374     0.7034   0
   -3    9    8  23.163674  22.514706   1.832280     0.7268   0
   -3    9    9   1.893730   3.397364   2.170563     0.7531  -2
   -3    9   10 129.887625 123.694396   5.279846     0.7819   0
   -3    9   11 198.378490 192.056964   6.268059     0.8131   0
   -3    9   12  24.054775  22.906567   2.458982     0.8463   0
   -3    9   13   9.657945   9.329676   1.580985     0.8813   0
   -3    9   14   6.319529   8.341819   1.974971     0.9179   0
   -3    9   15  41.429160  43.349387   3.986997     0.9559   0
   -3    9   16   7.666739   9.104558   1.636043     0.9952   0
   -3    9   17   0.000005   0.010521   1.050980     1.0356  -2
   -3    9   18   1.320633   0.097145   1.738078     1.0771  -2
   -3    9   19   0.600371   0.389897   1.446665     1.1193  -2
   -3    9   20   1.381209   0.538022   1.524735     1.1624  -2
   -3   10    1  35.591759  35.104483   1.707227     0.7018   0
   -3   10    2   3.851335   3.325066   0.727498     0.7026   0
   -3   10    3 117.084000 114.165042   4.471880     0.7072   0
   -3   10    4   4.455778   4.470006   0.798748     0.7156   0
   -3   10    5  28.801914  28.154044   2.046479     0.7275   0
   -3   10    6  15.786731  14.933527   1.523312     0.7430   0
   -3   10    7   1.854028   2.502077   1.198611     0.7616  -2
   -3   10    8   2.485552   3.351023   1.014787     0.7833   0
   -3   10    9   1.984654  -0.677316   4.261412     0.8078  -3
   -3   10   10   2.028713   2.346544   1.401693     0.8347  -2
   -3   10   11 109.061637 105.936775   5.305949     0.8640   0
   -3   10   12  12.111916   9.977539   2.970792     0.8953   0
   -3   10   13  72.971979  71.452711   4.379116     0.9285   0
   -3   10   14  13.944456  13.120323   1.833621     0.9633   0
   -3   10   15  13.347235  11.657387   1.552545     0.9996   0
   -3   10   16   0.310133   1.119785   1.332384     1.0372  -2
   -3   10   17   4.928178   5.670382   1.591489     1.0761   0
   -3   10   18   4.939357   4.688712   1.371141     1.1160   0
   -3   10   19   9.611534   6.463440   1.395035     1.1569   0
   -3   11    1  13.357358  13.803527   1.053500     0.7661   0
   -3   11    2   1.324992   2.649114   0.779934     0.7668   0
   -3   11    3  48.065141  49.424196   2.518230     0.7710   0
   -3   11    4  63.005811  61.328944   4.008641     0.7787   0
   -3   11    5  33.612128  31.986073   2.004434     0.7897   0
   -3   11    6  91.137397  90.455693   3.831739     0.8040   0
   -3   11    7   0.696748   0.158141   0.821313     0.8213  -2
   -3   11    8 171.723871 168.818301   5.783693     0.8414   0
   -3   11    9  87.365043  88.275746   6.368996     0.8642   0
   -3   11   10   0.002250   0.264330   1.423299     0.8895  -2
   -3   11   11  32.185360  35.515403   4.653709     0.9170   0
   -3   11   12  67.792886  64.277590   4.008173     0.9465   0
   -3   11   13  44.488262  45.203214   5.033811     0.9780   0
   -3   11   14   9.386741   7.906734   1.227942     1.0111   0
   -3   11   15   0.316912   1.499630   1.313010     1.0457  -2
   -3   11   16   9.058791  10.011475   2.468125     1.0818   0
   -3   11   17   0.084815  -0.158511   2.060305     1.1191  -3
   -3   11   18   1.249891  -0.134127   1.930164     1.1575  -3
   -3   12    1   2.112912   1.613432   1.039759     0.8308  -2
   -3   12    2   0.000102  -4.727349   6.693485     0.8315  -3
   -3   12    3   1.963174   2.905503   0.859323     0.8354   0
   -3   12    4   1.141000   1.365613   1.172389     0.8425  -2
   -3   12    5  19.202529  20.438943   1.993191     0.8527   0
   -3   12    6  61.567431  64.406649   3.471537     0.8659   0
   -3   12    7  29.037791  29.027735   2.381725     0.8820   0
   -3   12    8   2.225552   5.518775   2.290075     0.9007  -2
   -3   12    9 159.377950 146.038208  10.455492     0.9221   0
   -3   12   10  87.733129  82.661930   5.619147     0.9458   0
   -3   12   11   6.214339   4.782978   1.300546     0.9717   0
   -3   12   12   6.057345   5.976069   1.207099     0.9996   0
   -3   12   13   0.458032   0.519916   0.846393     1.0295  -2
   -3   12   14   1.024903   0.252757   1.452382     1.0610  -2
   -3   12   15   3.895968   2.910123   0.973501     1.0940  -2
   -3   12   16   5.452704   4.389227   0.972073     1.1285   0
   -3   12   17   0.010646  -0.493066   2.370515     1.1643  -3
   -3   13    1   9.796810  10.489671   1.399952     0.8959   0
   -3   13    2   8.516146   8.527283   1.840001     0.8965   0
   -3   13    3  19.253093  16.801875   2.491126     0.9001   0
   -3   13    4  10.846284   9.509923   1.510772     0.9067   0
   -3   13    5   9.473568   9.687730   1.513695     0.9162   0
   -3   13    6   8.531406   7.569647   1.280945     0.9285   0
   -3   13    7   2.953729   3.049293   1.318136     0.9435  -2
   -3   13    8  30.384222  31.702757   2.609314     0.9611   0
   -3   13    9   6.905001   4.877180   1.412913     0.9811   0
   -3   13   10   1.048680   0.800520   1.315738     1.0034  -2
   -3   13   11   1.071108   1.564135   1.125146     1.0279  -2
   -3   13   12   4.330188   5.165971   1.244154     1.0543   0
   -3   13   13   0.522316   1.707098   1.957155     1.0826  -2
   -3   13   14   8.914237   5.733313   1.354510     1.1127   0
   -3   13   15   7.956267   7.735114   1.661144     1.1442   0
   -3   13   16   0.228372  -0.331825   1.786714     1.1773  -7
   -3   14    1   0.156621   1.454233   1.020521     0.9612  -2
   -3   14    2   0.201609   0.026028   1.021576     0.9618  -2
   -3   14    3   5.111768   5.256748   1.165097     0.9652   0
   -3   14    4  11.864598  11.905296   1.548439     0.9713   0
   -3   14    5   0.989809   1.814754   1.174421     0.9802  -2
   -3   14    6   3.290546   2.776396   1.080859     0.9917  -2
   -3   14    7  11.278164   8.810550   1.232685     1.0058   0
   -3   14    8   0.331954   1.075163   2.121459     1.0223  -2
   -3   14    9   6.261470   5.189570   1.864601     1.0411  -2
   -3   14   10  12.288667  13.216269   2.092627     1.0622   0
   -3   14   11   1.044685   1.796486   1.630034     1.0853  -2
   -3   14   12   3.377580   1.984227   1.125122     1.1104  -2
   -3   14   13   0.011475   1.943862   1.179761     1.1373  -2
   -3   14   14   0.121693   0.725404   0.960572     1.1659  -2
   -3   15    1   1.396343   0.188576   0.976694     1.0268  -2
   -3   15    2   4.027799   4.934214   1.337117     1.0273   0
   -3   15    3   0.409649   1.062128   1.069150     1.0305  -2
   -3   15    4   0.078564   0.429086   1.988556     1.0362  -2
   -3   15    5  36.603442  37.953468   2.404597     1.0446   0
   -3   15    6   1.110096   1.284818   1.052748     1.0554  -2
   -3   15    7   4.939160   5.822103   1.549906     1.0686   0
   -3   15    8   2.033848   1.704998   2.236933     1.0841  -2
   -3   15    9   3.316008   0.464920   1.576672     1.1019  -2
   -3   15   10  17.275871  21.615333   2.443751     1.1218   0
   -3   15   11  17.345878  16.988598   2.174488     1.1438   0
   -3   15   12  13.838166  14.262324   1.886326     1.1676   0
   -3   16    1   0.008462  -0.882837   2.975298     1.0925  -3
   -3   16    2  14.720044  10.375618   1.432701     1.0930   0
   -3   16    3  53.316478  53.071279   2.685942     1.0960   0
   -3   16    4   2.876298   2.714354   1.394745     1.1014  -2
   -3   16    5   1.131841   3.310318   1.052324     1.1092   0
   -3   16    6   5.035855   4.619433   1.935365     1.1194  -2
   -3   16    7   0.220016   0.676007   1.166170     1.1319  -2
   -3   16    8   1.959354   1.752131   1.153054     1.1466  -2
   -3   16    9   4.728324   4.403894   1.437471     1.1634   0
   -3   17    1   1.722609   1.812170   0.900981     1.1584  -2
   -3   17    2   1.685264   1.205816   0.930437     1.1589  -2
   -3   17    3   8.032811   8.472639   1.220922     1.1617   0
   -3   17    4   0.027008   0.172957   0.823713     1.1668  -2
   -3   17    5   0.325363  -0.513825   1.747511     1.1742  -7
   -2    0    2 622.235724 621.296251  13.345392     0.1501   0
   -2    0    4 1088.38600 1077.35037   31.93132     0.2135   0
   -2    0    6 128.564371 130.863540   6.707036     0.3004   0
   -2    0    8   0.564535   1.368062   1.996874     0.3956  -2
   -2    0   10   0.422303  -2.252957   3.924163     0.4943  -3
   -2    0   12 154.622591 152.273574   6.184356     0.5948   0
   -2    0   14 135.986856 127.512049   4.836087     0.6963   0
   -2    0   16  36.477148  33.312681   2.650552     0.7984   0
   -2    0   18   7.143379   7.411853   1.722184     0.9009   0
   -2    0   20   0.496669  -2.532170   3.601274     1.0037  -3
   -2    0   22   1.863733   1.236981   1.242093     1.1068  -2
   -2    1    1   8.117471   8.482476   0.767680     0.1536   0
   -2    1    2  90.888346  92.972744   2.831298     0.1644   0
   -2    1    3 875.719877 869.108562  18.575586     0.1894   0
   -2    1    4 123.076497 120.331759   3.290758     0.2238   0
   -2    1    5 1456.49459 1438.67306   35.53091     0.2640   0
   -2    1    6 2446.05474 2397.50577   53.06902     0.3078   0
   -2    1    7 227.492047 229.178738  12.392312     0.3538   0
   -2    1    8  43.291756  42.918114   2.996604     0.4012   0
   -2    1    9 274.723012 274.669144   8.072088     0.4497   0
   -2    1   10  47.015385  49.392376   3.355497     0.4988   0
   -2    1   11  84.033356  81.841219   4.983544     0.5485   0
   -2    1   12  54.121542  52.491241   2.120247     0.5986   0
   -2    1   13  23.736145  24.061635   1.501366     0.6489   0
   -2    1   14   7.330764   7.423337   0.985284     0.6995   0
   -2    1   15  13.324450  10.787524   0.955479     0.7503   0
   -2    1   16   4.768788   4.539075   1.002852     0.8012   0
   -2    1   17   3.839121   3.972702   1.584737     0.8523  -2
   -2    1   18   0.679857  -0.048944   3.575188     0.9034  -3
   -2    1   19   1.755999   2.439939   0.946313     0.9547  -2
   -2    1   20   2.129598   0.894730   1.027182     1.0060  -2
   -2    1   21   8.036259   7.919430   1.129006     1.0574   0
   -2    1   22  12.378828  12.644001   1.596876     1.1088   0
   -2    1   23   0.203179   0.105129   0.806530     1.1603  -2
   -2    2    1 270.135094 264.428432   6.666558     0.1926   0
   -2    2    2 1351.55262 1364.05801   21.24705     0.2013   0
   -2    2    3   0.365955   0.143126   0.489538     0.2221  -2
   -2    2    4  78.865462  80.188491   2.523641     0.2521   0
   -2    2    5 398.927882 394.766530   7.525082     0.2884   0
   -2    2    6  64.349537  64.189397   2.940910     0.3290   0
   -2    2    7 158.533355 151.104292   7.050553     0.3724   0
   -2    2    8 882.793837 923.516787  24.788500     0.4177   0
   -2    2    9 469.326753 482.972336  11.314695     0.4644   0
   -2    2   10 125.528291 128.202086   8.085317     0.5122   0
   -2    2   11  26.888794  27.130295   2.875831     0.5607   0
   -2    2   12   1.057121   0.668499   0.675270     0.6097  -2
   -2    2   13   6.084796   5.809617   0.723051     0.6592   0
   -2    2   14  15.373205  16.751964   1.400136     0.7091   0
   -2    2   15   0.658275   0.560370   0.867833     0.7592  -2
   -2    2   16  11.803141  13.782319   1.574185     0.8096   0
   -2    2   17   1.609422   0.896662   1.158522     0.8601  -2
   -2    2   18   2.528838   0.948829   1.643344     0.9109  -2
   -2    2   19   2.602422   2.926808   0.843515     0.9617   0
   -2    2   20   0.389889   0.949915   0.958681     1.0127  -2
   -2    2   21   0.015822  -0.436044   5.241549     1.0637  -3
   -2    2   22  17.962522  16.269164   1.759157     1.1148   0
   -2    2   23   0.047745  -0.280957   3.236469     1.1661  -3
   -2    3    1 406.506427 399.287627  10.784245     0.2440   0
   -2    3    2 116.589966 116.142597   3.380986     0.2510   0
   -2    3    3 1404.25818 1421.18309   27.57691     0.2680   0
   -2    3    4  68.196024  69.666886   3.380840     0.2933   0
   -2    3    5 241.107944 238.070713   5.133747     0.3251   0
   -2    3    6  22.068815  23.037564   1.431424     0.3615   0
   -2    3    7  66.783877  64.811916   2.881242     0.4014   0
   -2    3    8  61.846397  61.142382   5.676440     0.4438   0
   -2    3    9  81.380325  78.297513   5.371770     0.4880   0
   -2    3   10  16.224771  15.161487   4.087433     0.5337   0
   -2    3   11  22.542591  20.583993   1.729340     0.5804   0
   -2    3   12  61.528868  62.439431   2.437176     0.6279   0
   -2    3   13   0.708794   0.904697   0.534412     0.6761  -2
   -2    3   14  12.892483  12.260878   1.206454     0.7248   0
   -2    3   15  42.031047  39.553216   2.267300     0.7739   0
   -2    3   16   0.610428   0.324887   1.606955     0.8233  -2
   -2    3   17   4.530077   2.310605   1.176924     0.8731  -2
   -2    3   18   1.237379   1.777490   1.250867     0.9231  -2
   -2    3   19  36.964029  35.649470   2.111186     0.9733   0
   -2    3   20   4.934042   5.375146   1.084575     1.0237   0
   -2    3   21   0.999393   1.322540   1.123548     1.0742  -2
   -2    3   22   0.055965   0.639455   0.756960     1.1249  -2
   -2    3   23   0.322171  -0.900428   2.992969     1.1757  -7
   -2    4    1 774.414160 766.638446  11.507766     0.3017   0
   -2    4    2 1497.63496 1527.23100   29.72229     0.3073   0
   -2    4    3 100.918187 101.838875   3.555401     0.3214   0
   -2    4    4  32.951239  31.537194   1.949418     0.3428   0
   -2    4    5  51.371194  48.514970   3.664527     0.3703   0
   -2    4    6  21.586139  20.300839   1.461734     0.4027   0
   -2    4    7  34.228211  33.501504   2.426031     0.4388   0
   -2    4    8 172.575582 179.957094   5.667378     0.4779   0
   -2    4    9  47.356646  47.890028   3.527893     0.5193   0
   -2    4   10   0.640558   3.072197   1.931650     0.5624  -2
   -2    4   11  79.423686  78.492797   3.306926     0.6069   0
   -2    4   12  15.895624  15.535758   1.372273     0.6525   0
   -2    4   13   6.932205   7.428700   1.019752     0.6989   0
   -2    4   14  17.022649  15.711110   1.484504     0.7461   0
   -2    4   15  13.921366  13.639708   1.629630     0.7939   0
   -2    4   16  22.975588  18.973584   1.967444     0.8422   0
   -2    4   17  18.093755  18.671370   2.119230     0.8909   0
   -2    4   18   5.865654   2.493371   1.927451     0.9400  -2
   -2    4   19   9.381039  10.384357   1.496325     0.9893   0
   -2    4   20   7.055626   5.603818   1.103545     1.0389   0
   -2    4   21   0.132444  -0.288770   2.416340     1.0888  -3
   -2    4   22  13.676904  12.287578   1.219330     1.1388   0
   -2    5    1   3.295068   3.092453   0.495639     0.3626   0
   -2    5    2  47.877733  47.740132   1.969576     0.3673   0
   -2    5    3   0.041206   1.394811   0.684102     0.3791  -2
   -2    5    4  19.310288  20.645696   1.663502     0.3974   0
   -2    5    5 758.569457 772.275684  17.100051     0.4214   0
   -2    5    6 429.678731 419.954805  11.919882     0.4501   0
   -2    5    7  19.090433  19.367060   1.565522     0.4827   0
   -2    5    8 230.426173 232.121731   7.692309     0.5185   0
   -2    5    9 257.404620 267.287432   9.795273     0.5568   0
   -2    5   10 102.063177 107.186659   4.572720     0.5972   0
   -2    5   11   5.216814   6.379883   0.810512     0.6393   0
   -2    5   12  55.124849  54.604478   2.912271     0.6827   0
   -2    5   13   5.441240   5.115478   1.551232     0.7273   0
   -2    5   14  18.065989  15.216454   1.551978     0.7728   0
   -2    5   15   6.327738   6.289461   1.341965     0.8190   0
   -2    5   16   0.126405   2.232136   1.882401     0.8659  -2
   -2    5   17   0.509232  -4.209805   5.909699     0.9134  -3
   -2    5   18   2.941915   1.865619   0.813941     0.9613  -2
   -2    5   19   5.178882   5.048768   1.264250     1.0096   0
   -2    5   20   2.523259   1.500534   0.914856     1.0582  -2
   -2    5   21  10.350267  10.248255   1.304016     1.1072   0
   -2    5   22   1.691008   2.327953   0.817290     1.1564  -2
   -2    6    1  20.208612  19.459614   1.234757     0.4253   0
   -2    6    2  29.235545  27.302158   1.834008     0.4293   0
   -2    6    3  66.552563  57.953062   4.329576     0.4395   0
   -2    6    4  56.618940  53.827218   3.706395     0.4554   0
   -2    6    5 435.034263 440.387772   9.641808     0.4765   0
   -2    6    6 223.491994 244.245830   7.163540     0.5020   0
   -2    6    7 374.625469 388.929001  13.143163     0.5315   0
   -2    6    8   6.598821   8.316508   2.120425     0.5642   0
   -2    6    9  10.799284  10.515467   1.560374     0.5996   0
   -2    6   10   1.591446   0.842698   0.942620     0.6373  -2
   -2    6   11   0.733577   0.095412   1.006203     0.6769  -2
   -2    6   12  57.240196  51.505290   2.197004     0.7180   0
   -2    6   13   0.360751   0.720271   0.749085     0.7605  -2
   -2    6   14  43.865427  41.619611   2.248919     0.8041   0
   -2    6   15  23.788236  19.695280   2.904421     0.8487   0
   -2    6   16   6.894565   5.845783   1.288819     0.8940   0
   -2    6   17   2.004095   0.773099   2.211590     0.9400  -2
   -2    6   18   4.929261   4.944164   1.125004     0.9866   0
   -2    6   19   0.009425   0.804253   1.309816     1.0338  -2
   -2    6   20   0.010418   0.332686   0.937211     1.0813  -2
   -2    6   21   4.800683   4.547442   1.111917     1.1293   0
   -2    6   22   3.230169   2.061904   0.825878     1.1776  -6
   -2    7    1  25.268269  27.488720   3.199076     0.4892   0
   -2    7    2  24.462589  22.486116   2.617132     0.4927   0
   -2    7    3   7.260099   5.171834   1.918922     0.5016  -2
   -2    7    4  63.521550  68.751845   6.205532     0.5156   0
   -2    7    5   0.337087   1.686196   2.062470     0.5343  -2
   -2    7    6 153.555765 157.297015   8.124131     0.5572   0
   -2    7    7  89.592309  85.210317   3.794765     0.5839   0
   -2    7    8  16.712713  17.635831   1.307781     0.6138   0
   -2    7    9  54.204019  57.325536   2.455994     0.6465   0
   -2    7   10   5.276588   6.575732   1.209354     0.6816   0
   -2    7   11 103.567347  98.914134   3.363476     0.7187   0
   -2    7   12  10.445966  10.362922   1.294067     0.7576   0
   -2    7   13   1.350424   0.683367   0.816206     0.7980  -2
   -2    7   14   1.088116   3.586446   1.397865     0.8397  -2
   -2    7   15  52.208166  49.780522   3.376851     0.8824   0
   -2    7   16  10.673424  11.076558   2.223704     0.9261   0
   -2    7   17   5.095120   5.992852   1.034792     0.9706   0
   -2    7   18  16.117919  15.256125   1.393843     1.0158   0
   -2    7   19   2.182619   2.267639   0.964530     1.0616  -2
   -2    7   20   5.842115   5.751000   2.083436     1.1080  -2
   -2    7   21   0.937396   0.198864   1.072333     1.1549  -2
   -2    8    1  13.402277  15.981633   3.134789     0.5538   0
   -2    8    2  14.585090  14.461129   2.817375     0.5569   0
   -2    8    3   3.659043   5.257136   1.858867     0.5648  -2
   -2    8    4 211.703955 224.139145   7.659084     0.5773   0
   -2    8    5  91.683298  97.012656   6.648807     0.5940   0
   -2    8    6  59.832011  59.113945   3.613195     0.6147   0
   -2    8    7  10.952137  12.654306   2.220700     0.6390   0
   -2    8    8 233.215085 230.525860   8.899534     0.6664   0
   -2    8    9 126.771099 126.661941   4.435359     0.6967   0
   -2    8   10  54.473549  57.358002   3.155835     0.7294   0
   -2    8   11   1.787062   2.821381   0.886368     0.7642   0
   -2    8   12  68.528739  70.244986   3.927685     0.8009   0
   -2    8   13  73.710734  78.863659   4.407657     0.8392   0
   -2    8   14   1.468614   1.324446   1.461246     0.8789  -2
   -2    8   15  12.317017  11.536711   3.068305     0.9198   0
   -2    8   16   1.158755  -0.740195   3.149924     0.9618  -3
   -2    8   17   1.853487   2.863523   1.472164     1.0047  -2
   -2    8   18   0.321363   2.393516   3.276430     1.0485  -2
   -2    8   19   1.132452   2.952378   1.794128     1.0929  -2
   -2    8   20   3.479198   3.329443   1.234752     1.1380  -2
   -2    9    1   1.653606   0.834691   0.788034     0.6190  -2
   -2    9    2  56.246023  54.623538   3.055706     0.6217   0
   -2    9    3  54.409944  51.229566   2.429003     0.6288   0
   -2    9    4  17.153372  15.118150   1.562901     0.6400   0
   -2    9    5  20.223778  21.484497   3.195199     0.6552   0
   -2    9    6   6.353439   5.679153   1.426000     0.6740   0
   -2    9    7 158.263264 155.806620   4.951158     0.6962   0
   -2    9    8 160.189564 150.245461   5.398939     0.7215   0
   -2    9    9  28.883688  26.805629   2.435432     0.7495   0
   -2    9   10  35.681335  33.209305   2.404128     0.7800   0
   -2    9   11   3.204482   4.070425   1.459014     0.8126  -2
   -2    9   12  89.963258  95.017010   4.770573     0.8472   0
   -2    9   13   0.098229  -1.511158   3.069435     0.8835  -3
   -2    9   14   8.640906   6.847709   2.690028     0.9213  -2
   -2    9   15   5.499849   4.372138   1.343242     0.9604   0
   -2    9   16   0.033449  -1.926126   3.365479     1.0007  -3
   -2    9   17   5.140246   6.080657   1.357906     1.0421   0
   -2    9   18   2.360164   2.176959   1.204896     1.0843  -2
   -2    9   19   4.478892   3.733063   1.431148     1.1273  -2
   -2    9   20   8.109840   7.214614   1.506341     1.1711  -4
   -2   10    1 105.813023 105.846482   5.159348     0.6845   0
   -2   10    2 109.368223 103.334600   3.319848     0.6870   0
   -2   10    3   9.144081   8.996256   1.356920     0.6934   0
   -2   10    4   0.345873  -0.061489   1.862049     0.7036  -3
   -2   10    5   1.860532   1.366815   0.770601     0.7174  -2
   -2   10    6   2.120528   1.193403   1.007114     0.7346  -2
   -2   10    7   0.745903  -0.306730   3.001756     0.7550  -3
   -2   10    8   2.465214   4.061476   1.230428     0.7784   0
   -2   10    9   9.877006  10.607730   1.652324     0.8045   0
   -2   10   10  96.014310  94.116990   4.416057     0.8329   0
   -2   10   11   0.595912  -1.177142   3.970489     0.8636  -3
   -2   10   12   0.875817   0.401176   1.490791     0.8962  -2
   -2   10   13   0.998922  -2.053667   4.865307     0.9306  -3
   -2   10   14   0.796112   1.849402   1.034746     0.9666  -2
   -2   10   15   2.355731   2.678043   1.063440     1.0039  -2
   -2   10   16  11.306073  10.258270   1.961484     1.0425   0
   -2   10   17  22.409810  22.996860   2.046850     1.0823   0
   -2   10   18   0.631415  -0.362130   3.138584     1.1230  -3
   -2   10   19   1.730223   1.688490   1.621425     1.1646  -2
   -2   11    1  21.722907  19.454284   1.826917     0.7503   0
   -2   11    2  18.214317  15.485911   1.499072     0.7525   0
   -2   11    3  84.651696  76.791773   3.898917     0.7584   0
   -2   11    4  23.250962  21.146101   2.081384     0.7677   0
   -2   11    5 101.739488 100.166117   3.747794     0.7804   0
   -2   11    6   6.283607   8.155370   1.783225     0.7963   0
   -2   11    7  12.386457  11.275299   1.513621     0.8152   0
   -2   11    8  78.072985  87.007771   4.920921     0.8368   0
   -2   11    9  51.019613  50.763727   3.660505     0.8611   0
   -2   11   10   5.848831   7.275525   1.820585     0.8878   0
   -2   11   11  11.397080  13.982352   2.054135     0.9166   0
   -2   11   12   6.351638   7.218297   1.485467     0.9474   0
   -2   11   13   2.014248   2.308457   0.956282     0.9800  -2
   -2   11   14   5.060259   6.787185   1.348511     1.0142   0
   -2   11   15   5.738624   4.509951   1.589577     1.0499  -2
   -2   11   16   4.325466   4.728398   1.199250     1.0869   0
   -2   11   17   0.135551   0.575255   1.279533     1.1250  -2
   -2   11   18   1.253180   1.877135   0.946103     1.1642  -2
   -2   12    1   0.281444  -0.099417   2.850358     0.8162  -3
   -2   12    2   0.172353   0.343477   0.841003     0.8183  -2
   -2   12    3  88.106280  84.820556   4.816753     0.8237   0
   -2   12    4   8.855371   8.142529   1.897213     0.8323   0
   -2   12    5 106.966536 103.352368   3.926651     0.8440   0
   -2   12    6 200.934592 200.721188   5.501653     0.8587   0
   -2   12    7 138.210056 135.633548   4.659540     0.8763   0
   -2   12    8   3.052237   5.794159   1.511540     0.8965   0
   -2   12    9  16.941730  20.384832   2.789463     0.9192   0
   -2   12   10   6.359169   3.109494   1.524789     0.9442  -2
   -2   12   11   6.867989   7.372166   1.270275     0.9714   0
   -2   12   12   0.336981  -0.943644   2.970969     1.0005  -3
   -2   12   13  12.988117  10.206921   1.485578     1.0314   0
   -2   12   14   1.348358   0.037459   0.929626     1.0639  -2
   -2   12   15   8.649962   7.044253   2.101284     1.0980   0
   -2   12   16   0.845470   1.197711   0.918542     1.1334  -2
   -2   12   17   1.582905   1.928581   0.842110     1.1701  -6
   -2   13    1  12.327717  13.383722   2.654557     0.8824   0
   -2   13    2  31.560401  33.089292   2.508716     0.8843   0
   -2   13    3 111.854782 113.740230   4.968167     0.8893   0
   -2   13    4  18.162108  18.530197   2.324593     0.8973   0
   -2   13    5  27.086158  27.464976   2.214029     0.9082   0
   -2   13    6  34.512185  34.641712   2.664346     0.9218   0
   -2   13    7  58.747911  59.428597   3.685800     0.9382   0
   -2   13    8   0.262122  -0.261448   2.276265     0.9571  -3
   -2   13    9   2.394819   2.734884   1.598018     0.9784  -2
   -2   13   10   3.020217   3.912210   1.407954     1.0019  -2
   -2   13   11  13.569863  15.866982   1.885212     1.0276   0
   -2   13   12   0.462260   0.748779   1.196298     1.0551  -2
   -2   13   13   3.984708   4.572849   1.244327     1.0845   0
   -2   13   14   1.031227   0.975541   0.965849     1.1155  -2
   -2   13   15  13.494933  10.909314   1.454567     1.1480   0
   -2   14    1   8.505294   6.597732   1.452731     0.9487   0
   -2   14    2  13.681804  13.065856   3.461668     0.9505   0
   -2   14    3   4.389224   7.895815   1.702510     0.9551   0
   -2   14    4  10.267150   9.061867   1.342010     0.9625   0
   -2   14    5  33.850262  36.411385   2.363343     0.9727   0
   -2   14    6  32.102211  34.172643   2.294016     0.9854   0
   -2   14    7   2.378480   4.203409   2.294339     1.0008  -2
   -2   14    8   8.653838   8.420821   1.727563     1.0185   0
   -2   14    9   0.001383  -0.779602   2.843591     1.0385  -3
   -2   14   10   3.631215   5.256829   3.360827     1.0608  -2
   -2   14   11   1.783141   1.974681   1.205794     1.0850  -2
   -2   14   12  39.115768  31.579675   3.019686     1.1111   0
   -2   14   13  29.510759  23.207973   2.933770     1.1391   0
   -2   14   14   0.606941   0.709455   1.039954     1.1686  -2
   -2   15    1   1.951846   2.654493   1.473941     1.0150  -2
   -2   15    2  18.411834  12.427605   1.473023     1.0167   0
   -2   15    3   0.992542   2.176200   1.325995     1.0211  -2
   -2   15    4   0.346182   2.187442   1.105847     1.0280  -2
   -2   15    5   5.615546   7.051748   1.436105     1.0375   0
   -2   15    6   0.649587   1.081221   1.158488     1.0495  -2
   -2   15    7  51.298849  50.837221   3.254317     1.0639   0
   -2   15    8  52.259450  52.428246   3.243802     1.0806   0
   -2   15    9  68.133912  73.886576   4.519595     1.0995   0
   -2   15   10   9.458129   8.931968   1.578346     1.1205   0
   -2   15   11   0.575917   1.173574   1.332661     1.1435  -2
   -2   15   12   1.222333   1.546333   1.233563     1.1683  -2
   -2   16    1   0.179935   1.174542   0.863160     1.0815  -2
   -2   16    2   2.393224   3.150069   1.209279     1.0831  -2
   -2   16    3   0.090110   0.203837   1.023635     1.0871  -2
   -2   16    4   0.823174   0.553654   1.115044     1.0937  -2
   -2   16    5   0.700927   0.493176   1.035111     1.1026  -2
   -2   16    6   2.483869   2.240842   1.397675     1.1139  -2
   -2   16    7   7.103716   5.691526   1.200746     1.1275   0
   -2   16    8   3.794601   2.031425   1.672192     1.1432  -2
   -2   16    9   1.538519   0.308430   1.009632     1.1611  -2
   -2   16   10  29.857779  21.521486   3.740654     1.1810  -4
   -2   17    1   2.158434   2.331959   0.960716     1.1480  -2
   -2   17    2  25.947199  22.374018   2.713030     1.1495   0
   -2   17    3  23.504267  23.165815   1.969350     1.1533   0
   -2   17    4   0.547470  -0.752423   1.963939     1.1595  -3
   -2   17    5   7.185583   6.789091   1.438673     1.1679   0
   -2   17    6   0.894477   0.397104   1.178719     1.1786  -6
   -1    0    5  25.828965  25.120596   4.809807     0.2472   0
   -1    0    7  50.070739  51.747740   4.562189     0.3481   0
   -1    0    9 154.989792 156.083152  16.262219     0.4505   0
   -1    0   11  34.344633  32.647196   7.039262     0.5534   0
   -1    0   13   0.732730   2.269739   1.233505     0.6566  -2
   -1    0   15  14.042738  13.302701   1.531553     0.7600   0
   -1    0   17   2.223361   1.081955   1.401682     0.8635  -2
   -1    0   19  67.847893  70.366937   5.114993     0.9672   0
   -1    0   21  60.155863  62.135440   4.260944     1.0708   0
   -1    1    1 1923.29803 1982.40157   42.33000     0.1006   0
   -1    1    2 1996.96486 2025.28658   51.32293     0.1261   0
   -1    1    3 5267.75123 5073.07757   66.81257     0.1645   0
   -1    1    4 218.123480 212.548080   5.136509     0.2089   0
   -1    1    5 610.075516 610.239836  16.076707     0.2561   0
   -1    1    6 2069.38036 2080.25368   36.62993     0.3049   0
   -1    1    7 221.770679 215.768897   6.472292     0.3545   0
   -1    1    8  45.665346  45.035551   2.897395     0.4048   0
   -1    1    9 237.535422 244.785325   7.813906     0.4554   0
   -1    1   10   1.018130   2.076135   1.722023     0.5063  -2
   -1    1   11  11.435801  11.831705   1.906582     0.5574   0
   -1    1   12  46.761858  48.036532   2.150679     0.6087   0
   -1    1   13  22.365133  21.291959   1.287178     0.6600   0
   -1    1   14  37.516956  37.450963   1.914981     0.7115   0
   -1    1   15   2.682138   1.055511   0.859913     0.7630  -2
   -1    1   16  25.219928  23.829362   1.575603     0.8145   0
   -1    1   17   2.609140   4.521161   1.365105     0.8661   0
   -1    1   18   1.090224   2.274666   1.020781     0.9178  -2
   -1    1   19  38.302073  40.829267   1.807211     0.9695   0
   -1    1   20   1.759701   2.291900   0.758218     1.0212   0
   -1    1   21   0.300437   0.850433   0.931872     1.0729  -2
   -1    1   22  15.292376  13.291540   1.478775     1.1247   0
   -1    1   23  23.605401  22.868932   2.989464     1.1765  -4
   -1    2    1 256.387066 255.240866   4.187692     0.1537   0
   -1    2    2 295.401722 303.217148   8.774497     0.1714   0
   -1    2    3  14.343849  13.463984   1.034257     0.2013   0
   -1    2    4 310.639827 312.598545   6.989318     0.2390   0
   -1    2    5 811.485124 796.375278  15.357579     0.2812   0
   -1    2    6  34.205091  34.559819   2.122686     0.3262   0
   -1    2    7  10.512748  11.757549   1.405376     0.3731   0
   -1    2    8   5.579285   6.904970   1.157436     0.4211   0
   -1    2    9 196.447473 195.733283   6.852022     0.4700   0
   -1    2   10  91.298011  93.627407   4.811164     0.5195   0
   -1    2   11  91.817958  96.348141   5.241565     0.5694   0
   -1    2   12  13.568983  13.941389   1.231908     0.6196   0
   -1    2   13  55.974762  57.905412   2.157673     0.6702   0
   -1    2   14   4.735312   4.234179   0.851412     0.7209   0
   -1    2   15   2.967482   3.214162   0.763447     0.7718   0
   -1    2   16   0.049514  -1.751356   3.934113     0.8228  -3
   -1    2   17   1.019789  -0.218843   3.750911     0.8739  -3
   -1    2   18   3.745029   2.648290   1.234823     0.9251  -2
   -1    2   19  21.645853  20.148036   1.345838     0.9764   0
   -1    2   20   5.217431   5.554213   1.002204     1.0278   0
   -1    2   21   9.136278  11.177818   1.621376     1.0792   0
   -1    2   22   3.674351   4.837299   0.967310     1.1307   0
   -1    3    1   0.736023   0.809982   0.244695     0.2147   0
   -1    3    2   1.078316   1.199968   0.374414     0.2277   0
   -1    3    3 114.779788 111.688857   2.973715     0.2510   0
   -1    3    4  42.803832  43.120344   2.055266     0.2821   0
   -1    3    5  19.492948  18.889430   1.407692     0.3186   0
   -1    3    6  88.376518  87.999053   4.636394     0.3590   0
   -1    3    7 115.305251 117.470821   4.181150     0.4021   0
   -1    3    8 122.439417 114.581131   4.739334     0.4470   0
   -1    3    9   7.462846   7.704844   2.330085     0.4933   0
   -1    3   10  21.305097  22.543942   2.500769     0.5407   0
   -1    3   11   9.116349   8.030285   1.104886     0.5888   0
   -1    3   12  11.437342  11.032187   0.901238     0.6375   0
   -1    3   13   2.090621   0.729798   0.805028     0.6867  -2
   -1    3   14   7.061537   7.792762   1.168885     0.7363   0
   -1    3   15   0.109103   0.587376   0.681510     0.7862  -2
   -1    3   16 124.828238 121.559514   3.725955     0.8363   0
   -1    3   17   0.944345   0.336792   0.870213     0.8867  -2
   -1    3   18   3.340412   1.342325   1.568724     0.9372  -2
   -1    3   19   0.307962   1.488594   1.100077     0.9879  -2
   -1    3   20   1.845584   2.629311   1.023963     1.0386  -2
   -1    3   21   0.027238  -1.405848   2.205323     1.0896  -3
   -1    3   22   3.568528   1.950000   0.849133     1.1406  -2
   -1    4    1   5.836803   5.378377   0.595265     0.2785   0
   -1    4    2  19.375845  18.404207   1.052958     0.2886   0
   -1    4    3   2.915703   2.675297   0.474252     0.3074   0
   -1    4    4   0.321102   0.542837   0.712611     0.3332  -2
   -1    4    5   0.324224   0.161147   0.950068     0.3647  -2
   -1    4    6 119.040914 118.059258   4.089549     0.4004   0
   -1    4    7  24.579357  24.442674   1.888701     0.4394   0
   -1    4    8  81.392267  85.010187   3.867258     0.4809   0
   -1    4    9   1.076580   0.253684   1.890574     0.5242  -2
   -1    4   10  16.202516  17.334586   2.158319     0.5690   0
   -1    4   11  23.253361  23.508572   1.756541     0.6149   0
   -1    4   12   8.997099   7.040990   0.791441     0.6617   0
   -1    4   13  67.392818  63.826288   2.854397     0.7092   0
   -1    4   14  34.199146  30.906760   1.821102     0.7574   0
   -1    4   15   1.092825   0.786125   0.902002     0.8059  -2
   -1    4   16   0.320788   0.019588   0.828679     0.8549  -2
   -1    4   17  14.826731  13.527108   1.793756     0.9042   0
   -1    4   18  12.899154  15.166559   1.991172     0.9538   0
   -1    4   19  22.353575  23.389043   1.828872     1.0036   0
   -1    4   20   0.018709  -1.361404   2.509604     1.0537  -3
   -1    4   21   1.011355  -0.789414   2.527033     1.1039  -3
   -1    4   22   0.549407  -0.171395   2.142118     1.1543  -3
   -1    5    1  40.194735  42.703770   2.825742     0.3435   0
   -1    5    2 101.429358  99.990539   4.627671     0.3518   0
   -1    5    3 213.081950 219.009097   4.601472     0.3673   0
   -1    5    4  61.039896  60.623885   2.280771     0.3892   0
   -1    5    5 334.350601 341.761961  10.774667     0.4165   0
   -1    5    6 299.322199 309.316348   7.435129     0.4481   0
   -1    5    7  76.487602  78.503135   3.598092     0.4833   0
   -1    5    8   9.909722  10.100976   1.478743     0.5213   0
   -1    5    9 270.535428 257.733203  11.418862     0.5615   0
   -1    5   10   3.264525   0.820454   0.916867     0.6035  -2
   -1    5   11   0.628952   0.792444   0.898464     0.6470  -2
   -1    5   12   1.555975   1.907325   0.796858     0.6916  -2
   -1    5   13  20.158406  20.325391   1.824801     0.7372   0
   -1    5   14   0.900915   1.039439   1.276419     0.7836  -2
   -1    5   15   1.004743   1.451792   1.077812     0.8306  -2
   -1    5   16   6.477735   4.278292   1.904708     0.8783  -2
   -1    5   17   6.194770   5.388294   1.561581     0.9263   0
   -1    5   18   0.740704   1.063328   1.186353     0.9748  -2
   -1    5   19  16.114447  17.128964   1.580967     1.0236   0
   -1    5   20   0.318472  -0.293115   2.253748     1.0727  -3
   -1    5   21   2.319840   3.266319   1.370816     1.1221  -2
   -1    5   22  17.864090  16.859863   1.352005     1.1717  -4
   -1    6    1  89.236483  94.760507   5.144456     0.4092   0
   -1    6    2 825.244892 805.543461  19.391935     0.4162   0
   -1    6    3 1319.36689 1306.35790   33.01919     0.4294   0
   -1    6    4 299.728134 306.552648  10.622235     0.4482   0
   -1    6    5   5.655743   5.922491   1.231408     0.4721   0
   -1    6    6   8.590579   8.268761   0.967481     0.5002   0
   -1    6    7  29.125120  30.296840   2.262115     0.5320   0
   -1    6    8  58.806137  57.960492   3.280856     0.5667   0
   -1    6    9  24.818385  23.847453   1.624833     0.6039   0
   -1    6   10   3.612237   5.001716   0.791095     0.6432   0
   -1    6   11  46.404219  43.275731   2.033363     0.6841   0
   -1    6   12  74.761375  70.613748   3.737472     0.7265   0
   -1    6   13   0.904237  -2.418310   4.490084     0.7700  -3
   -1    6   14   3.577824   3.481907   0.962173     0.8145   0
   -1    6   15   9.711639   8.208577   1.880899     0.8599   0
   -1    6   16   2.557978  -0.880325   7.654480     0.9060  -3
   -1    6   17   1.962365   0.598421   1.570384     0.9526  -2
   -1    6   18   1.424028   0.599364   1.000269     0.9998  -2
   -1    6   19  22.798554  23.069869   1.728031     1.0475   0
   -1    6   20  24.933367  25.621809   1.875197     1.0955   0
   -1    6   21  21.466249  17.813347   1.983548     1.1439   0
   -1    7    1 617.891323 636.981985  19.696895     0.4752   0
   -1    7    2 248.293107 254.602840  10.147254     0.4813   0
   -1    7    3 175.072713 183.875701   8.083556     0.4927   0
   -1    7    4 488.034457 512.689784  18.178556     0.5093   0
   -1    7    5  46.860916  39.591013   4.646844     0.5304   0
   -1    7    6 277.595537 294.300945  19.249631     0.5556   0
   -1    7    7   1.651086  -1.276217   2.834271     0.5843  -3
   -1    7    8  50.862190  54.810100   2.197214     0.6161   0
   -1    7    9   0.277254  -0.295417   2.380336     0.6505  -3
   -1    7   10   0.701947   0.818734   0.699161     0.6871  -2
   -1    7   11   0.397536  -0.682241   3.541703     0.7256  -3
   -1    7   12  21.234771  18.956301   1.747479     0.7656   0
   -1    7   13   0.807929  -1.351081   4.542822     0.8071  -3
   -1    7   14  11.034518   9.649707   1.787053     0.8496   0
   -1    7   15  10.191190   7.502016   1.666151     0.8932   0
   -1    7   16   8.907808   9.419501   1.447287     0.9376   0
   -1    7   17  17.056040  18.748256   1.523306     0.9828   0
   -1    7   18   3.502351   3.741720   1.092064     1.0286   0
   -1    7   19   7.103699   6.396746   1.310157     1.0750   0
   -1    7   20  25.041765  23.596765   2.393274     1.1219   0
   -1    7   21   3.574583   5.689006   1.423066     1.1691   0
   -1    8    1  28.004988  24.736004   3.032963     0.5415   0
   -1    8    2 154.652830 152.569004  13.440208     0.5468   0
   -1    8    3  37.891863  38.048445   3.801905     0.5569   0
   -1    8    4 146.849250 146.972633   7.446468     0.5716   0
   -1    8    5 494.208147 512.833542  15.504406     0.5905   0
   -1    8    6 116.345393 124.284933   7.686446     0.6132   0
   -1    8    7  75.108482  71.342874   3.433239     0.6394   0
   -1    8    8  25.192286  21.419241   1.600730     0.6686   0
   -1    8    9 167.657824 160.636392   5.105819     0.7004   0
   -1    8   10  75.740856  77.891276   3.663074     0.7345   0
   -1    8   11   6.004305   4.710130   1.075409     0.7706   0
   -1    8   12   0.027569  -0.414101   5.141128     0.8085  -3
   -1    8   13   0.022331   1.834267   2.632477     0.8478  -2
   -1    8   14   1.041623   2.086521   1.222851     0.8884  -2
   -1    8   15   5.594130   4.975936   1.600249     0.9302   0
   -1    8   16   6.302784   6.317179   2.433300     0.9729  -2
   -1    8   17   0.714865   1.220326   1.226466     1.0165  -2
   -1    8   18   3.129080   2.979320   1.374202     1.0609  -2
   -1    8   19   1.232297   0.306971   0.953291     1.1059  -2
   -1    8   20   5.484417   7.831431   1.651937     1.1515   0
   -1    9    1   2.209451   0.972843   0.800111     0.6080  -2
   -1    9    2  33.949678  34.078312   2.454056     0.6127   0
   -1    9    3  16.226706  15.514340   2.204628     0.6218   0
   -1    9    4  38.566858  37.458554   3.119864     0.6349   0
   -1    9    5   7.659667   7.786737   1.788200     0.6520   0
   -1    9    6  24.124547  26.004140   2.122703     0.6727   0
   -1    9    7 165.464371 161.680492   5.581172     0.6966   0
   -1    9    8   1.676191   1.765344   0.826503     0.7235  -2
   -1    9    9   4.391463   4.543743   1.195033     0.7530   0
   -1    9   10  34.887730  35.745416   2.684908     0.7848   0
   -1    9   11   3.073332   3.804683   1.056717     0.8187   0
   -1    9   12  29.290047  28.164543   1.886956     0.8544   0
   -1    9   13   0.549823   0.623490   1.007754     0.8917  -2
   -1    9   14  12.744423  12.680360   1.622668     0.9304   0
   -1    9   15   0.063461  -0.954549   2.681467     0.9704  -3
   -1    9   16   9.393458   6.679690   1.275293     1.0114   0
   -1    9   17   2.148386   0.986568   1.283617     1.0534  -2
   -1    9   18   4.843165   3.826085   1.179053     1.0963   0
   -1    9   19   1.699961   2.426031   1.023113     1.1399  -2
   -1   10    1   1.531462   0.111532   0.894492     0.6746  -2
   -1   10    2   2.706688   2.695940   0.838033     0.6788   0
   -1   10    3   0.408297   1.457408   0.801652     0.6870  -2
   -1   10    4   0.116752  -0.966103   2.405921     0.6990  -3
   -1   10    5   9.138505   9.372384   1.255481     0.7145   0
   -1   10    6  21.261700  19.871181   1.827693     0.7334   0
   -1   10    7   1.128261   1.944847   0.982423     0.7554  -2
   -1   10    8   4.816356   3.993539   1.299790     0.7802   0
   -1   10    9  33.908625  34.289910   2.527227     0.8077   0
   -1   10   10   6.394476   8.792314   1.216706     0.8374   0
   -1   10   11   2.216431   2.120522   1.827079     0.8693  -2
   -1   10   12   1.177195   1.167041   0.754463     0.9030  -2
   -1   10   13   4.648406   3.293827   1.300546     0.9384  -2
   -1   10   14  25.711215  26.936465   1.775181     0.9752   0
   -1   10   15   6.218231   6.257608   1.252030     1.0134   0
   -1   10   16   1.406728   1.380492   0.987029     1.0528  -2
   -1   10   17  31.100451  29.571429   2.571630     1.0932   0
   -1   10   18   2.780330   1.035735   0.895872     1.1346  -2
   -1   10   19   3.932716   1.891220   0.895239     1.1768  -6
   -1   11    1  43.279645  42.660158   2.268366     0.7412   0
   -1   11    2  17.333726  14.433331   1.472521     0.7451   0
   -1   11    3   3.014475   2.717116   0.857860     0.7526   0
   -1   11    4  19.864894  16.906543   1.897100     0.7635   0
   -1   11    5  36.754130  36.540444   2.848776     0.7777   0
   -1   11    6   0.454608  -0.573233   2.445285     0.7951  -3
   -1   11    7  11.075430  10.026013   1.596018     0.8155   0
   -1   11    8   8.675494   9.616400   1.384745     0.8385   0
   -1   11    9  22.869962  22.870870   2.318584     0.8641   0
   -1   11   10   2.921235   3.355400   1.098899     0.8920   0
   -1   11   11   9.458568   9.523604   1.502865     0.9220   0
   -1   11   12   1.814773  -0.463996   4.937202     0.9538  -3
   -1   11   13   9.677430   8.639688   1.217424     0.9874   0
   -1   11   14  23.513685  22.861663   1.959756     1.0225   0
   -1   11   15  12.627252  11.573781   1.749773     1.0590   0
   -1   11   16   0.046420   0.270266   1.010629     1.0967  -2
   -1   11   17   6.252423   5.150723   1.033012     1.1356   0
   -1   11   18   2.992751   1.096787   0.818131     1.1754  -6
   -1   12    1  12.336622  12.666323   1.475448     0.8080   0
   -1   12    2 187.255854 192.266947   8.271911     0.8115   0
   -1   12    3  50.744894  50.991316   2.963959     0.8184   0
   -1   12    4  28.257011  22.215238   2.852959     0.8284   0
   -1   12    5  10.112236   9.789830   1.785874     0.8416   0
   -1   12    6  19.108958  20.847441   2.619619     0.8577   0
   -1   12    7   9.936454  12.078807   1.940486     0.8766   0
   -1   12    8  34.696482  33.908064   3.453704     0.8981   0
   -1   12    9   1.659146   1.132447   1.405577     0.9220  -2
   -1   12   10  16.202935  17.852113   1.949563     0.9482   0
   -1   12   11  37.428042  42.096434   2.256672     0.9764   0
   -1   12   12  18.527097  19.835646   1.645879     1.0065   0
   -1   12   13   0.796807   0.135968   1.255812     1.0384  -2
   -1   12   14   2.929765   1.608407   1.183804     1.0718  -2
   -1   12   15   0.675268   1.050789   1.096040     1.1067  -2
   -1   12   16   2.309819   1.233187   0.867782     1.1429  -2
   -1   12   17   9.355075   5.358638   1.271539     1.1802  -4
   -1   13    1  53.671078  55.798636   3.706120     0.8747   0
   -1   13    2  27.287857  22.935965   2.316824     0.8780   0
   -1   13    3  28.286080  28.599854   2.766252     0.8844   0
   -1   13    4 287.857235 290.350033   8.433501     0.8937   0
   -1   13    5  20.592555  22.259819   2.589333     0.9059   0
   -1   13    6   1.358890  -0.060292   3.769987     0.9208  -3
   -1   13    7   0.501554   1.343013   1.411679     0.9385  -2
   -1   13    8  19.570092  17.069523   2.653814     0.9586   0
   -1   13    9  10.111103  11.010284   1.958254     0.9810   0
   -1   13   10   8.522877   7.453332   1.552725     1.0057   0
   -1   13   11   3.330737   1.660239   2.146883     1.0323  -2
   -1   13   12   1.168939   0.367399   1.039415     1.0609  -2
   -1   13   13   5.882933   4.762658   1.302756     1.0912   0
   -1   13   14   3.911444   2.850035   1.028009     1.1230  -2
   -1   13   15   1.313464   1.725188   1.084517     1.1563  -2
   -1   14    1   7.903799   8.749396   1.512369     0.9415   0
   -1   14    2 146.903589 150.966672   5.089537     0.9446   0
   -1   14    3  34.954390  38.223054   3.783959     0.9505   0
   -1   14    4  28.968683  35.670629   2.844592     0.9592   0
   -1   14    5  69.411690  71.474033   3.099237     0.9705   0
   -1   14    6  30.442297  32.724244   2.620427     0.9845   0
   -1   14    7  18.657497  19.089560   2.163859     1.0010   0
   -1   14    8   0.525179   0.976491   2.102140     1.0199  -2
   -1   14    9  21.329941  21.543615   2.431184     1.0410   0
   -1   14   10   6.036675   6.374876   1.469098     1.0643   0
   -1   14   11  10.353710   9.888312   1.672935     1.0895   0
   -1   14   12   0.569616   3.664931   1.364770     1.1166  -2
   -1   14   13   2.131918  -0.756992   2.183727     1.1454  -3
   -1   14   14   1.394677   1.545238   1.396345     1.1758  -6
   -1   15    1   0.229073   0.116039   1.033860     1.0084  -2
   -1   15    2   8.304375  10.370579   1.998683     1.0112   0
   -1   15    3   4.211193   1.904449   1.049156     1.0167  -2
   -1   15    4  26.941588  26.739081   2.045122     1.0248   0
   -1   15    5  49.486723  51.251695   3.335839     1.0355   0
   -1   15    6  62.379501  62.118964   3.016229     1.0486   0
   -1   15    7  30.952289  31.654946   4.236214     1.0641   0
   -1   15    8  22.522260  20.506461   2.722172     1.0819   0
   -1   15    9   1.647970   0.689597   1.197520     1.1019  -2
   -1   15   10  38.485187  33.942792   3.059049     1.1239   0
   -1   15   11   7.272613   8.792507   2.488396     1.1478   0
   -1   15   12  11.756899  11.289561   2.938002     1.1735  -4
   -1   16    1   0.002828  -1.255642   2.786701     1.0752  -3
   -1   16    2   3.589206   3.165462   0.978192     1.0779   0
   -1   16    3   0.063627  -1.141167   3.261150     1.0831  -3
   -1   16    4   2.210121   1.572106   1.090419     1.0907  -2
   -1   16    5   2.067815   2.059514   1.759820     1.1007  -2
   -1   16    6   7.375388   6.726048   1.319685     1.1131   0
   -1   16    7   1.366233   2.092772   1.134046     1.1277  -2
   -1   16    8  25.100302  25.021419   1.995372     1.1445   0
   -1   16    9   2.345638   1.865473   1.013881     1.1634  -2
   -1   17    1   0.706828   0.806359   0.926361     1.1421  -2
   -1   17    2  10.200503   8.282152   1.182986     1.1446   0
   -1   17    3   3.201395   2.069157   0.851515     1.1495  -2
   -1   17    4   1.186483   1.259706   0.978012     1.1567  -2
   -1   17    5   0.718954  -0.281106   2.071192     1.1661  -3
   -1   17    6   7.180559   6.936855   1.369973     1.1778  -4
    0    0    2 105.966973 109.101058   5.162482     0.1039   0
    0    0    6   2.040610   2.615646   1.178937     0.3117  -2
    0    0    8   5.768271   6.110588   1.750290     0.4156   0
    0    0   10   5.983929   5.169137   1.490708     0.5196   0
    0    0   12  32.445042  32.685963   2.156332     0.6235   0
    0    0   14   5.620313   7.417894   2.630361     0.7274  -2
    0    0   16 227.276845 249.829764   7.689353     0.8313   0
    0    0   18 117.943628 123.161362   8.090954     0.9352   0
    0    0   20  75.519221  83.147475   3.915958     1.0391   0
    0    0   22   4.789124   5.806532   2.290237     1.1430  -2
    0    1    1 292.516254 300.028636   7.678515     0.0848   0
    0    1    2 2464.28257 2461.51830   36.58228     0.1237   0
    0    1    3 4843.11906 4788.04980   56.57057     0.1697   0
    0    1    4 143.814082 144.360767   4.824409     0.2184   0
    0    1    5  18.841204  18.046590   1.655022     0.2683   0
    0    1    6 447.922354 457.209030  13.819033     0.3189   0
    0    1    7  54.228903  49.135551   3.096329     0.3698   0
    0    1    8  13.626761  16.152365   2.083226     0.4210   0
    0    1    9  21.912545  23.041764   2.357900     0.4724   0
    0    1   10  26.485760  22.182287   2.367704     0.5239   0
    0    1   11   9.703713   9.459204   1.340908     0.5754   0
    0    1   12  41.861376  42.375711   1.845848     0.6271   0
    0    1   13  53.438014  53.153173   2.058642     0.6787   0
    0    1   14   1.841526   1.603088   0.664782     0.7305  -2
    0    1   15   2.000648   0.691027   0.716987     0.7822  -2
    0    1   16  21.034364  20.924327   1.732328     0.8340   0
    0    1   17  51.717820  54.979541   3.062587     0.8858   0
    0    1   18  28.502596  33.331418   2.337402     0.9376   0
    0    1   19   8.771774   9.911572   1.067250     0.9894   0
    0    1   20  32.537035  35.829732   1.786374     1.0413   0
    0    1   21   3.046419   3.619543   1.067312     1.0931   0
    0    1   22   0.516213   2.288718   1.089794     1.1450  -2
    0    2    0  39.476374  41.120174   2.328922     0.1341   0
    0    2    1 214.204158 216.414999   6.197924     0.1438   0
    0    2    2   1.315859   1.332832   0.393376     0.1696   0
    0    2    3 1258.49448 1238.87257   22.32734     0.2056   0
    0    2    4 131.737977 133.564730   3.747455     0.2473   0
    0    2    5 235.197147 236.933574   6.994003     0.2923   0
    0    2    6 714.889485 690.886251  19.246078     0.3393   0
    0    2    7 244.355289 245.476654   7.223595     0.3876   0
    0    2    8  78.153564  77.335790   5.036767     0.4367   0
    0    2    9  67.139847  66.306673   3.970440     0.4864   0
    0    2   10  93.087220  95.056261   5.081041     0.5366   0
    0    2   11 109.107568 111.240462   3.388561     0.5870   0
    0    2   12   2.972124   3.366723   0.507227     0.6377   0
    0    2   13   1.497806   0.396842   0.719447     0.6886  -2
    0    2   14  18.811426  19.695926   1.437987     0.7396   0
    0    2   15   3.833702   3.193487   0.803772     0.7908   0
    0    2   16   0.566682   3.553882   1.054045     0.8420   0
    0    2   17  29.075208  27.670113   2.121992     0.8934   0
    0    2   18  13.410584  12.085349   1.778686     0.9448   0
    0    2   19   0.007259  -0.193735   2.634011     0.9962  -3
    0    2   20   1.261356   1.996971   0.922331     1.0477  -2
    0    2   21   4.325875   3.123256   0.859532     1.0993   0
    0    2   22   4.847845   5.509988   1.014364     1.1508   0
    0    3    1 211.596000 219.068861   5.508679     0.2077   0
    0    3    2 129.353990 133.125058   3.454997     0.2264   0
    0    3    3 379.857365 375.176726   7.334595     0.2544   0
    0    3    4 105.458526 105.856820   3.316731     0.2892   0
    0    3    5 467.562679 470.888619   9.284885     0.3285   0
    0    3    6 125.089030 126.676801   4.241092     0.3710   0
    0    3    7  17.188089  16.821904   1.746704     0.4156   0
    0    3    8  15.494625  13.998779   1.605539     0.4617   0
    0    3    9   0.118551  11.941026   2.693937     0.5090   0
    0    3   10   0.217082  -1.727531   4.645100     0.5571  -3
    0    3   11  10.041048   8.893735   0.963013     0.6059   0
    0    3   12   8.355612   8.934165   1.055060     0.6551   0
    0    3   13 111.633324 110.711951   3.282132     0.7047   0
    0    3   14  35.938188  35.496182   2.182532     0.7547   0
    0    3   15   9.732887   9.088826   1.173095     0.8049   0
    0    3   16   1.994767   1.913382   1.391819     0.8553  -2
    0    3   17   2.987818   2.707473   2.073663     0.9058  -2
    0    3   18   0.100648  -0.379934   4.205315     0.9566  -3
    0    3   19   3.429015   2.248676   0.959632     1.0074  -2
    0    3   20   0.043199  -1.665149   3.118345     1.0584  -3
    0    3   21   0.355347   0.280334   0.793878     1.1094  -2
    0    3   22   0.213022   1.710506   1.016331     1.1606  -2
    0    4    1   2.487594   1.114290   0.513094     0.2731  -2
    0    4    2  62.940779  62.665243   2.001575     0.2876   0
    0    4    3 321.341197 323.268915   5.971159     0.3102   0
    0    4    4   3.716541   2.882550   1.038697     0.3393  -2
    0    4    5  91.458998  91.952872   3.510206     0.3733   0
    0    4    6 132.739682 131.982427   4.423729     0.4112   0
    0    4    7 255.784063 263.204069   7.009412     0.4519   0
    0    4    8   8.434083   9.809148   1.661257     0.4946   0
    0    4    9   0.683752  -0.345430   3.095586     0.5390  -3
    0    4   10  42.104656  43.408990   2.571436     0.5847   0
    0    4   11  17.917386  17.936268   1.238908     0.6313   0
    0    4   12   4.175547   4.465338   0.630371     0.6787   0
    0    4   13  32.390984  31.455300   1.769333     0.7267   0
    0    4   14  14.431011  14.520038   1.296418     0.7752   0
    0    4   15  43.548849  42.062998   2.228389     0.8242   0
    0    4   16  10.311422   8.599808   1.522689     0.8735   0
    0    4   17   1.215890  -0.114583   3.197024     0.9230  -3
    0    4   18   9.425811  10.670483   1.246745     0.9729   0
    0    4   19   0.004722  -0.931758   2.364296     1.0229  -3
    0    4   20   0.155710  -0.266719   2.859178     1.0731  -3
    0    4   21   0.351143  -0.805085   3.075460     1.1235  -3
    0    4   22   0.131531  -0.082423   1.880140     1.1740  -7
    0    5    1 102.896111 103.490957   4.455534     0.3392   0
    0    5    2  45.917240  45.851416   1.983484     0.3509   0
    0    5    3 115.105746 115.894656   3.729234     0.3697   0
    0    5    4  36.313988  36.344513   1.952245     0.3944   0
    0    5    5 120.251570 124.279118   4.035842     0.4241   0
    0    5    6 280.532932 284.556116   6.776089     0.4577   0
    0    5    7   0.008044  -1.192221   2.557481     0.4946  -3
    0    5    8  12.367796  10.891999   2.123268     0.5340   0
    0    5    9  39.414526  39.732186   2.825952     0.5753   0
    0    5   10 123.495130 124.409146   3.743562     0.6183   0
    0    5   11  20.833790  19.300512   1.288975     0.6625   0
    0    5   12  98.763058  95.079520   3.266448     0.7079   0
    0    5   13   5.683512   5.786067   1.455580     0.7540   0
    0    5   14   1.832866   0.865326   0.975189     0.8009  -2
    0    5   15   8.511358   7.654609   1.282930     0.8484   0
    0    5   16  36.915729  35.483098   2.329100     0.8963   0
    0    5   17   0.045152  -1.837852   4.382863     0.9447  -3
    0    5   18   0.744213   1.679929   0.712712     0.9934  -2
    0    5   19   5.587807   5.371496   1.146339     1.0425   0
    0    5   20   0.923531   2.845965   1.030455     1.0918  -2
    0    5   21   4.182125   4.114456   0.908417     1.1414   0
    0    6    1  55.336450  52.994878   3.819333     0.4056   0
    0    6    2  10.459827   8.465273   1.957817     0.4154   0
    0    6    3   1.224672   1.657202   0.553326     0.4314  -2
    0    6    4  91.458971  90.126828   3.629525     0.4527   0
    0    6    5 139.292147 137.207936   4.817318     0.4788   0
    0    6    6   0.017988   0.102966   0.597260     0.5089  -2
    0    6    7  71.633860  69.822435   3.413436     0.5423   0
    0    6    8  34.592219  35.172162   2.347885     0.5784   0
    0    6    9   6.560861   8.215991   1.396529     0.6168   0
    0    6   10   0.194956  -0.049144   2.789932     0.6571  -3
    0    6   11   8.211173   7.735162   1.034149     0.6989   0
    0    6   12   6.921094   8.701892   1.396030     0.7420   0
    0    6   13   6.358269   4.503846   1.331472     0.7861   0
    0    6   14  13.633436  13.408193   1.532090     0.8312   0
    0    6   15  11.822371  11.716344   1.581168     0.8770   0
    0    6   16  75.105830  76.605857   3.296718     0.9235   0
    0    6   17   0.393250   0.288736   0.751890     0.9705  -2
    0    6   18  44.484123  47.758223   2.365104     1.0180   0
    0    6   19  24.141132  26.392932   1.931036     1.0659   0
    0    6   20  32.369822  32.440282   2.724401     1.1142   0
    0    6   21   8.713645   9.855038   1.425140     1.1628   0
    0    7    1 713.757211 708.295462  17.935783     0.4721   0
    0    7    2 545.905029 544.641129  19.611287     0.4806   0
    0    7    3 399.069189 426.354443  12.012937     0.4945   0
    0    7    4  82.335720  87.442275   6.921268     0.5132   0
    0    7    5   0.241826  -0.897359   6.491658     0.5364  -3
    0    7    6   0.037898  -3.090062   4.582396     0.5634  -3
    0    7    7  16.928982  16.560071   2.356914     0.5937   0
    0    7    8   1.018512   1.236718   0.701708     0.6269  -2
    0    7    9   0.297955  -0.413723   2.129374     0.6625  -3
    0    7   10  22.927194  22.264826   1.635962     0.7001   0
    0    7   11   3.709995   4.163802   0.803893     0.7395   0
    0    7   12   0.021559  -0.258329   4.387790     0.7803  -3
    0    7   13  19.560617  20.511306   2.191722     0.8224   0
    0    7   14  21.678554  24.805783   2.252149     0.8656   0
    0    7   15   2.533261   1.836916   0.744104     0.9097  -2
    0    7   16   0.917337   0.614801   0.951939     0.9546  -2
    0    7   17 138.917646 139.494490   4.838123     1.0002   0
    0    7   18  66.068848  62.573982   3.485848     1.0463   0
    0    7   19   1.209355   1.707372   1.314541     1.0930  -2
    0    7   20  24.242637  21.224441   2.248369     1.1402   0
    0    8    1 222.027362 218.597207   9.288681     0.5388   0
    0    8    2 182.039619 179.446674   8.445018     0.5463   0
    0    8    3   2.532376   2.404128   1.671255     0.5585  -2
    0    8    4  25.087937  24.971508   2.269739     0.5752   0
    0    8    5   8.123337   8.591118   1.194017     0.5959   0
    0    8    6  73.309238  73.079757   3.521335     0.6203   0
    0    8    7   3.496732   1.982224   0.690006     0.6480  -2
    0    8    8   6.443303   5.267651   0.796358     0.6785   0
    0    8    9  29.683341  26.087003   1.826626     0.7115   0
    0    8   10   8.410540   6.885021   1.073895     0.7467   0
    0    8   11  46.380300  48.685056   2.716583     0.7837   0
    0    8   12   6.095164   7.378918   1.527397     0.8224   0
    0    8   13  27.183218  26.393901   3.027536     0.8624   0
    0    8   14  24.572941  24.213469   2.364038     0.9037   0
    0    8   15  29.491704  29.715510   2.654961     0.9460   0
    0    8   16   0.301153  -0.212002   2.415936     0.9893  -3
    0    8   17   7.707896   6.026691   1.251751     1.0333   0
    0    8   18   2.114301   0.717690   1.069243     1.0781  -2
    0    8   19  13.417917  10.696052   1.526318     1.1234   0
    0    8   20   7.118449   4.932825   1.386730     1.1693   0
    0    9    1   8.262895   8.293620   1.130035     0.6056   0
    0    9    2  16.315520  18.361888   1.673000     0.6122   0
    0    9    3  20.780255  20.364318   1.764326     0.6232   0
    0    9    4  98.014766  90.111483   6.940005     0.6381   0
    0    9    5   0.009557   0.342870   0.945867     0.6569  -2
    0    9    6 106.776731 108.803851   4.265935     0.6791   0
    0    9    7 107.410419 111.431547   4.847976     0.7045   0
    0    9    8  12.452437  12.680893   1.341041     0.7327   0
    0    9    9  53.504829  53.435034   3.457662     0.7633   0
    0    9   10   0.649623  -0.075121   3.640767     0.7962  -3
    0    9   11  13.100204  13.088357   1.526790     0.8311   0
    0    9   12   5.035309   4.405412   1.887360     0.8676  -2
    0    9   13  30.765716  26.504384   2.592192     0.9057   0
    0    9   14  51.295770  46.028609   3.983621     0.9450   0
    0    9   15   3.140920   4.019156   0.997678     0.9856   0
    0    9   16   0.606878   0.058605   0.899682     1.0272  -2
    0    9   17   0.208307   0.789275   1.667831     1.0696  -2
    0    9   18   0.064785   0.394931   0.944541     1.1129  -2
    0    9   19   5.780232   5.063871   1.163873     1.1569   0
    0   10    0   5.427050   4.389744   1.439666     0.6704   0
    0   10    1   0.341321   0.311227   0.658153     0.6724  -2
    0   10    2   1.134174   1.396265   0.521144     0.6784  -2
    0   10    3   2.582779   2.434657   0.607796     0.6883   0
    0   10    4 119.760192 115.448361   5.006674     0.7019   0
    0   10    5  13.610751  11.349471   1.460909     0.7190   0
    0   10    6   8.976616   8.598176   1.099434     0.7393   0
    0   10    7  18.812970  17.893141   2.701707     0.7627   0
    0   10    8   0.975930  -0.037395   2.985684     0.7888  -3
    0   10    9   4.286112   4.454128   1.183849     0.8174   0
    0   10   10   1.947063   1.053055   1.273807     0.8481  -2
    0   10   11   3.360285   3.021915   1.079340     0.8809  -2
    0   10   12  10.524670   8.146842   2.881565     0.9155  -2
    0   10   13   1.936303   0.667942   1.110591     0.9516  -2
    0   10   14  11.153808   9.601637   1.202818     0.9892   0
    0   10   15   3.991726   3.976385   0.973301     1.0280   0
    0   10   16  18.247514  16.543273   1.382343     1.0679   0
    0   10   17   1.537083   2.591595   0.960923     1.1088  -2
    0   10   18   2.364295   2.487395   1.054611     1.1507  -2
    0   11    1   1.739994   2.098377   0.777926     0.7393  -2
    0   11    2   1.872399   2.574473   1.017093     0.7447  -2
    0   11    3  28.710264  29.032096   3.666546     0.7537   0
    0   11    4  26.559393  26.124477   2.801707     0.7661   0
    0   11    5  69.389218  68.040325   4.337830     0.7818   0
    0   11    6  42.871155  43.364409   3.683297     0.8006   0
    0   11    7  10.072714  12.440430   1.971983     0.8222   0
    0   11    8   0.941176   0.944699   1.037307     0.8465  -2
    0   11    9   9.136290  10.711640   1.538493     0.8732   0
    0   11   10  24.801741  28.505038   2.772955     0.9021   0
    0   11   11  46.199896  49.544533   3.096830     0.9330   0
    0   11   12  24.986487  27.643785   1.756201     0.9657   0
    0   11   13   0.335442   0.336961   0.823113     1.0000  -2
    0   11   14   6.846949   8.440947   1.242098     1.0358   0
    0   11   15   0.001483   0.034987   0.668665     1.0729  -2
    0   11   16   4.815763   3.896946   0.878698     1.1112   0
    0   11   17   0.987429   1.029612   0.863935     1.1506  -2
    0   12    0   4.684291   4.879102   1.461015     0.8045   0
    0   12    1  42.993507  40.801323   2.431652     0.8061   0
    0   12    2  46.125482  43.602174   2.657610     0.8111   0
    0   12    3   0.652513   0.367774   0.922367     0.8194  -2
    0   12    4   2.413183   0.784516   1.331806     0.8309  -2
    0   12    5  33.625855  39.249710   3.851638     0.8454   0
    0   12    6   0.187485   0.787684   2.590739     0.8627  -2
    0   12    7  16.626577  15.410640   2.628196     0.8829   0
    0   12    8  87.831672  90.929609   6.406745     0.9055   0
    0   12    9   2.996373   0.815579   1.609095     0.9305  -2
    0   12   10   7.190169   6.169544   1.467686     0.9576   0
    0   12   11  13.278313  15.900256   1.607910     0.9868   0
    0   12   12   3.184167   3.390160   0.992538     1.0178   0
    0   12   13   0.001230  -0.903291   1.913317     1.0504  -3
    0   12   14  10.695870  10.894616   1.839145     1.0845   0
    0   12   15   1.110837  -0.660797   1.823525     1.1200  -3
    0   12   16   1.162978   1.359509   0.786254     1.1568  -2
    0   13    1 272.275475 285.977539   6.570806     0.8730   0
    0   13    2  60.150450  63.765070   3.379807     0.8777   0
    0   13    3  23.136525  23.634885   2.901820     0.8853   0
    0   13    4   7.413787   8.040994   1.910264     0.8959   0
    0   13    5  12.429437   9.679282   1.593849     0.9094   0
    0   13    6  27.652634  29.719063   3.402307     0.9256   0
    0   13    7   7.503386   9.043308   2.753476     0.9443   0
    0   13    8   0.151108   0.016816   1.581899     0.9655  -2
    0   13    9   1.228524   0.566798   1.608378     0.9890  -2
    0   13   10  12.044011  11.878935   1.948368     1.0146   0
    0   13   12   1.887536  -0.196830   3.082115     1.0715  -3
    0   13   13   0.315165   0.642169   0.930823     1.1026  -2
    0   13   14  21.899678  18.572517   3.092566     1.1352   0
    0   13   15   0.291247  -0.124443   1.738224     1.1691  -3
    0   14    0  28.084120  28.326876   4.414167     0.9385   0
    0   14    1 145.534387 156.119495   5.508566     0.9400   0
    0   14    2  78.202301  84.410120   4.184058     0.9443   0
    0   14    3 101.963335 100.435542   4.807691     0.9514   0
    0   14    4  12.955997  12.620466   1.354354     0.9613   0
    0   14    5   0.029789   0.504484   1.449970     0.9738  -2
    0   14    6   1.256278  -0.182945   2.648839     0.9890  -3
    0   14    7   3.551485   5.462192   1.357125     1.0065   0
    0   14    8  12.255445  12.974595   1.822814     1.0265   0
    0   14    9   0.092344  -0.138930   3.893425     1.0486  -3
    0   14   10   0.002245   0.561563   1.318201     1.0727  -2
    0   14   11   0.090839   1.494928   1.553403     1.0989  -2
    0   14   12   0.503928   1.793885   1.143902     1.1267  -2
    0   14   13  14.726869  17.133164   2.909105     1.1563   0
    0   15    1   0.006192  -0.395335   2.327824     1.0069  -3
    0   15    2  12.766884  13.321050   2.038063     1.0109   0
    0   15    3   9.284605   9.869155   2.072000     1.0176   0
    0   15    4  23.179345  22.632620   1.897617     1.0268   0
    0   15    5  28.240508  27.432671   2.204644     1.0386   0
    0   15    6   5.564332   4.665194   1.286227     1.0528   0
    0   15    7  41.294859  44.346806   2.706035     1.0693   0
    0   15    8   0.026364  -1.842359   2.825710     1.0881  -3
    0   15    9  22.703677  21.274030   2.254556     1.1090   0
    0   15   10   0.009691   0.485680   1.050936     1.1319  -2
    0   15   11   6.581145   6.230343   1.348382     1.1566   0
    0   16    0   1.529582   1.774825   2.024689     1.0726  -2
    0   16    1   2.181258   2.038370   0.888094     1.0739  -2
    0   16    2   1.234246   3.168741   1.146488     1.0776  -2
    0   16    3  20.412709  20.341382   1.851937     1.0839   0
    0   16    4  54.570859  56.091966   3.330767     1.0926   0
    0   16    5   5.296031   4.546779   1.255859     1.1036   0
    0   16    6   1.530720   5.068539   1.312686     1.1170   0
    0   16    7   0.785666  -1.358734   2.354588     1.1326  -3
    0   16    8   3.000307   2.146479   1.570681     1.1503  -2
    0   16    9   1.106676   3.174524   1.098790     1.1701  -6
    0   17    1   4.430352   2.734448   0.805072     1.1408   0
    0   17    2   1.860035   1.081582   0.824925     1.1444  -2
    0   17    3   3.318973   2.571307   1.170492     1.1503  -2
    0   17    4   0.044978   0.906781   1.174631     1.1584  -2
    0   17    5   0.046666  -0.356519   1.808487     1.1689  -3
    1    0    3 1184.60187 1146.78854   24.35141     0.1912   0
    1    0    5  47.216376  50.526284   4.036327     0.2905   0
    1    0    7  13.425736  16.632112   2.682840     0.3923   0
    1    0    9   4.415897   5.906726   2.043184     0.4949  -2
    1    0   11 121.723255 124.443228   4.186158     0.5980   0
    1    0   13 235.294879 246.271359   6.565621     0.7013   0
    1    0   15  53.567970  50.813638   3.243301     0.8047   0
    1    0   17 269.798438 280.866875   8.037958     0.9083   0
    1    0   19  16.068080  17.620647   3.491211     1.0120   0
    1    0   21   5.811542   4.629706   2.041100     1.1156  -2
    1    1    0 300.558145 296.467001   6.470208     0.0988   0
    1    1    1  85.084680  84.493951   2.072597     0.1216   0
    1    1    2  50.559824  48.707508   2.483744     0.1588   0
    1    1    3 199.663527 205.725246   6.732574     0.2026   0
    1    1    4 111.642374 112.614882   3.882312     0.2496   0
    1    1    5  32.207458  31.449647   2.249872     0.2982   0
    1    1    6  18.777352  17.323602   1.722491     0.3478   0
    1    1    7  47.729461  45.277193   3.690371     0.3979   0
    1    1    8 143.529944 154.281174   8.396318     0.4485   0
    1    1    9 201.884806 208.014061   8.303828     0.4994   0
    1    1   10  33.929491  35.937308   3.961040     0.5505   0
    1    1   11   2.549966  -0.122214   3.318281     0.6017  -3
    1    1   12  13.019326  12.215780   0.869751     0.6530   0
    1    1   13   2.348247   2.704243   0.636304     0.7045   0
    1    1   14 283.429590 288.088677   5.340111     0.7560   0
    1    1   15 160.333582 167.073826   4.667778     0.8075   0
    1    1   16   1.658450   2.259773   1.018671     0.8591  -2
    1    1   17   0.722006   0.401211   1.168420     0.9108  -2
    1    1   18   0.041630  -0.937602   2.349048     0.9625  -3
    1    1   19   3.193029   3.162539   1.082048     1.0142  -2
    1    1   20   5.355488   6.690222   1.095958     1.0659   0
    1    1   21   0.321054   1.069353   1.256825     1.1177  -2
    1    1   22   0.000278  -1.469906   2.595019     1.1694  -3
    1    2    0 2297.86862 2271.58055   38.10611     0.1525   0
    1    2    1  27.757032  28.180211   1.411256     0.1682   0
    1    2    2 539.434403 549.619343   8.508013     0.1967   0
    1    2    3 398.040435 400.400537   7.544756     0.2335   0
    1    2    4 128.164741 124.339690   3.723969     0.2753   0
    1    2    5   8.901317   8.351123   1.068318     0.3200   0
    1    2    6  21.074362  20.988291   2.626323     0.3666   0
    1    2    7  54.465898  55.505467   3.255238     0.4145   0
    1    2    8 225.644972 232.410862   7.696994     0.4633   0
    1    2    9  27.220716  26.357719   2.558692     0.5127   0
    1    2   10   0.964760  -0.831179   4.487193     0.5626  -3
    1    2   11 238.833916 244.152145   4.735877     0.6128   0
    1    2   12  10.452339   8.466016   0.806731     0.6633   0
    1    2   13  21.657008  20.253512   1.265681     0.7140   0
    1    2   14  12.636603  14.099232   1.177483     0.7648   0
    1    2   15   0.608009   0.058194   1.019765     0.8158  -2
    1    2   16   1.211318   0.381022   1.072001     0.8669  -2
    1    2   17   1.053870  -1.699296   6.040841     0.9182  -3
    1    2   18   4.475622   2.679949   1.156944     0.9694  -2
    1    2   19   0.033749   0.534858   0.954092     1.0208  -2
    1    2   20  27.396257  33.503604   1.895049     1.0722   0
    1    2   21   0.096701   0.881940   1.119129     1.1237  -2
    1    2   22   0.332858  -0.115838   1.950630     1.1752  -7
    1    3    0 2377.72114 2361.35638   47.72140     0.2138   0
    1    3    1   2.549367   2.582355   0.412970     0.2253   0
    1    3    2  11.478458  11.789806   1.030888     0.2473   0
    1    3    3 276.739410 276.476614   6.452812     0.2775   0
    1    3    4 1085.08355 1068.08528   16.37206     0.3134   0
    1    3    5  89.999992  90.399805   3.408833     0.3534   0
    1    3    6  11.544110  12.877001   1.601003     0.3961   0
    1    3    7  11.898397  12.653837   1.947302     0.4408   0
    1    3    8  24.232951  28.897545   2.647079     0.4870   0
    1    3    9   7.059026   7.126082   1.448762     0.5342   0
    1    3   10   8.399231   8.352981   1.452996     0.5822   0
    1    3   11  22.535049  21.115896   1.303069     0.6309   0
    1    3   12 108.498340 113.802094   3.147501     0.6800   0
    1    3   13   1.318749   0.682692   0.681644     0.7295  -2
    1    3   14   0.004992  -0.433048   3.537520     0.7794  -3
    1    3   15   0.234148  -0.417354   3.064234     0.8295  -3
    1    3   16   6.984087   5.588521   1.376155     0.8798   0
    1    3   17   1.761534   2.660437   1.307611     0.9303  -2
    1    3   18   5.258582   4.922827   1.511256     0.9810   0
    1    3   19   1.388294   0.032680   1.147173     1.0317  -2
    1    3   20   6.741347   7.583538   1.213919     1.0826   0
    1    3   21   3.769503   3.163702   1.097263     1.1336  -2
    1    4    0   8.052699   7.630219   0.683967     0.2778   0
    1    4    1 503.193130 497.107426  12.930353     0.2867   0
    1    4    2 1086.41602 1070.80052   20.27661     0.3044   0
    1    4    3 544.680904 548.251222  12.335390     0.3293   0
    1    4    4 345.358584 337.185946  10.764959     0.3601   0
    1    4    5   0.351110  -0.449377   1.900363     0.3954  -3
    1    4    6   2.745342   1.705644   0.839758     0.4340  -2
    1    4    7   0.021125   0.745144   0.843920     0.4752  -2
    1    4    8   9.143093  10.179462   1.413436     0.5183   0
    1    4    9  11.653458   9.978233   1.977524     0.5629   0
    1    4   10  57.732181  59.738241   3.048970     0.6086   0
    1    4   11  10.423308   8.020416   1.026473     0.6553   0
    1    4   12   0.435000   0.665188   0.604984     0.7028  -2
    1    4   13   0.009282  -0.304689   1.978670     0.7508  -3
    1    4   14  15.597098  15.016648   1.488591     0.7993   0
    1    4   15  27.134237  30.153890   2.174811     0.8482   0
    1    4   16   0.174108  -1.163477   4.389340     0.8975  -3
    1    4   17   3.969245   2.848921   1.642568     0.9471  -2
    1    4   18   0.828828   0.687898   1.015861     0.9969  -2
    1    4   19   1.927788   3.384781   1.453194     1.0469  -2
    1    4   20  24.646224  26.347382   1.753762     1.0971   0
    1    4   21   0.700629   1.077476   0.778087     1.1474  -2
    1    5    0   3.177838   3.545257   1.533537     0.3430  -2
    1    5    1 331.810769 327.828778   6.914661     0.3502   0
    1    5    2 121.216154 117.368091   3.821918     0.3648   0
    1    5    3  75.552463  77.859940   3.241880     0.3859   0
    1    5    4   2.202710   3.552946   1.153298     0.4125   0
    1    5    5   4.219749   6.003383   1.167325     0.4436   0
    1    5    6  34.771956  36.452089   2.520378     0.4783   0
    1    5    7 133.712092 138.843704   5.043712     0.5160   0
    1    5    8  50.101150  48.916684   3.013128     0.5559   0
    1    5    9 260.479215 266.411964   5.155843     0.5977   0
    1    5   10  21.411186  21.144648   1.347665     0.6410   0
    1    5   11   0.011422   0.333655   0.478010     0.6855  -2
    1    5   12  23.573181  21.590619   1.442960     0.7310   0
    1    5   13  10.300590  11.151053   1.237191     0.7773   0
    1    5   14  23.395485  24.525052   1.889072     0.8242   0
    1    5   15  25.318604  23.880565   2.566090     0.8718   0
    1    5   16   4.629435   5.745605   1.052448     0.9198   0
    1    5   17   4.554627   4.888309   1.076733     0.9682   0
    1    5   18  11.842515  11.790565   1.236518     1.0170   0
    1    5   19   0.017980   1.352131   0.980324     1.0660  -2
    1    5   20   2.384669   2.756254   0.927090     1.1153  -2
    1    5   21   8.253282   8.911309   1.684113     1.1649   0
    1    6    0  10.521774   9.134893   2.415209     0.4087   0
    1    6    1  95.903491  95.128462   4.662205     0.4148   0
    1    6    2  33.346704  31.654138   2.351051     0.4272   0
    1    6    3  19.155117  18.764732   1.617451     0.4454   0
    1    6    4 114.890162 107.388081   4.824425     0.4686   0
    1    6    5  53.907093  48.466512   3.160326     0.4962   0
    1    6    6  49.531920  51.107130   3.897059     0.5275   0
    1    6    7   5.197236   4.551964   1.454039     0.5618   0
    1    6    8  51.964225  51.884390   2.675120     0.5987   0
    1    6    9   3.249361   1.979963   0.708003     0.6377  -2
    1    6   10   1.479666   1.283728   0.640534     0.6785  -2
    1    6   11  35.908130  35.487136   1.880641     0.7206   0
    1    6   12  41.484902  38.147622   2.368528     0.7640   0
    1    6   13 129.821305 134.829151   4.093054     0.8084   0
    1    6   14  40.035028  38.346944   2.483276     0.8537   0
    1    6   15  33.592816  34.836512   2.419796     0.8997   0
    1    6   16  13.265268  15.284764   1.783079     0.9463   0
    1    6   17  81.136612  88.209682   3.250166     0.9934   0
    1    6   18   6.888174   8.442353   1.516884     1.0410   0
    1    6   19   0.087239  -1.210499   3.694135     1.0890  -3
    1    6   20   0.624455  -1.378303   1.907551     1.1373  -3
    1    7    0 177.120072 182.543116   7.892213     0.4748   0
    1    7    1 138.436900 142.669757   6.247820     0.4801   0
    1    7    2  31.273804  34.490363   3.072908     0.4909   0
    1    7    3   6.057755   5.103234   1.109654     0.5067   0
    1    7    4  62.059664  62.512440   5.913349     0.5273   0
    1    7    5   1.321454   1.191937   1.424173     0.5519  -2
    1    7    6   1.443975   1.698650   0.670959     0.5802  -2
    1    7    7  12.306531  11.969955   1.206706     0.6116   0
    1    7    8  17.693417  18.005239   1.382646     0.6457   0
    1    7    9   0.536592   0.437984   0.633223     0.6820  -2
    1    7   10  12.578937  11.647389   1.493146     0.7202   0
    1    7   11  17.158799  17.172737   1.804384     0.7601   0
    1    7   12   2.451678   3.225372   1.006702     0.8014   0
    1    7   13   0.189297   0.452555   1.404213     0.8438  -2
    1    7   14 243.795814 254.673911   6.852619     0.8872   0
    1    7   15 112.230614 121.184129   3.816022     0.9316   0
    1    7   16  19.621663  20.407769   1.350787     0.9766   0
    1    7   17  11.486738  13.230919   1.231822     1.0224   0
    1    7   18  28.050197  26.954071   1.820779     1.0687   0
    1    7   19   3.222078   4.196269   1.464696     1.1155  -2
    1    7   20   0.001771   0.841407   1.354769     1.1627  -2
    1    8    0  32.338012  35.527679   3.584314     0.5412   0
    1    8    1   2.790089   3.092420   1.507827     0.5458  -2
    1    8    2   0.135802  -1.241963   2.764895     0.5553  -3
    1    8    3   0.141646   0.972378   1.448473     0.5694  -2
    1    8    4  25.932729  28.695800   2.099782     0.5877   0
    1    8    5   1.951033   1.776424   0.895497     0.6100  -2
    1    8    6  40.985458  40.915198   2.409604     0.6357   0
    1    8    7  74.573316  77.025500   2.870065     0.6644   0
    1    8    8  88.461224  85.961410   3.269727     0.6959   0
    1    8    9   0.328985   0.581149   1.218000     0.7297  -2
    1    8   10  15.979433  15.621641   2.024382     0.7656   0
    1    8   11 183.193172 182.065001   6.691998     0.8032   0
    1    8   12  53.681210  54.230547   3.477529     0.8424   0
    1    8   13   0.866878   0.443631   1.650321     0.8828  -2
    1    8   14   2.901975   4.775548   1.274510     0.9245   0
    1    8   15  35.875571  39.478430   2.699429     0.9671   0
    1    8   16  39.033896  38.833620   2.780999     1.0106   0
    1    8   17   0.009818   0.152222   1.104566     1.0548  -2
    1    8   18   3.774461   1.349944   0.822951     1.0998  -2
    1    8   19   5.599207   2.982486   1.931909     1.1453  -2
    1    9    0  36.565145  39.965914   2.255444     0.6077   0
    1    9    1   0.000026   0.691334   0.675734     0.6118  -2
    1    9    2   4.081995   4.858749   1.041154     0.6203   0
    1    9    3 153.523969 158.489073   5.195110     0.6329   0
    1    9    4  76.520740  73.388917   3.604198     0.6495   0
    1    9    5  35.052523  38.237915   2.689415     0.6697   0
    1    9    6  23.709025  24.911905   1.896212     0.6932   0
    1    9    7  10.832638  10.888478   1.253565     0.7196   0
    1    9    8   4.810380   2.271096   0.839192     0.7488  -2
    1    9    9  11.570376   9.896857   1.263402     0.7803   0
    1    9   10  63.419960  57.965984   2.889028     0.8140   0
    1    9   11  24.432968  20.595623   1.729017     0.8495   0
    1    9   12   6.803826   6.819652   1.175193     0.8866   0
    1    9   13  21.853367  19.231056   1.778573     0.9251   0
    1    9   14   0.986937   0.539467   0.926287     0.9649  -2
    1    9   15   0.000059  -1.098397   2.153409     1.0058  -3
    1    9   16   3.530925   2.335593   0.885807     1.0477  -2
    1    9   17   3.840960   2.621332   0.922218     1.0904  -2
    1    9   18   4.991510   3.844031   0.936461     1.1340   0
    1    9   19   1.691756   1.469407   0.822883     1.1782  -6
    1   10    0  44.114091  44.921675   2.478608     0.6743   0
    1   10    1 224.137622 225.261746   5.503397     0.6780   0
    1   10    2 120.979328 122.607653   5.019903     0.6857   0
    1   10    3  61.423894  62.916900   3.307702     0.6971   0
    1   10    4  21.238349  20.549588   1.863858     0.7122   0
    1   10    5  11.373928  10.417486   2.659371     0.7306   0
    1   10    6   3.457753   4.809403   1.141946     0.7522   0
    1   10    7   8.977859   5.705547   2.143814     0.7767  -2
    1   10    8   0.001139   0.043548   0.941805     0.8038  -2
    1   10    9   0.798248  -1.019544   3.970877     0.8333  -3
    1   10   10   9.749527   7.980471   1.029825     0.8648   0
    1   10   11  11.035811  10.659580   1.409671     0.8983   0
    1   10   12   0.000295  -1.006741   4.821389     0.9335  -3
    1   10   13  25.405210  23.791565   1.768784     0.9702   0
    1   10   14   1.827123   0.993155   0.738869     1.0082  -2
    1   10   15   3.362868   4.435957   0.924741     1.0474   0
    1   10   16   0.053526  -0.642860   2.834755     1.0877  -3
    1   10   17   3.073159   2.697959   1.187824     1.1289  -2
    1   10   18   5.528326   3.687739   0.910508     1.1710  -4
    1   11    0   0.275219  -0.332549   1.886116     0.7410  -3
    1   11    1   1.328698   1.165180   0.645549     0.7444  -2
    1   11    2  19.238824  16.993929   1.863939     0.7513   0
    1   11    3  64.512387  60.737761   3.743772     0.7618   0
    1   11    4   2.392762   2.097149   1.015428     0.7756  -2
    1   11    5   1.496510   1.947561   1.308958     0.7926  -2
    1   11    6  47.395465  48.777287   4.206106     0.8125   0
    1   11    7  35.826488  38.764164   5.016431     0.8353   0
    1   11    8   5.607653   3.471634   2.249096     0.8605  -2
    1   11    9  11.552976  13.134489   2.186731     0.8881   0
    1   11   10  14.100845  11.959440   2.292643     0.9178   0
    1   11   11   3.480286   2.984828   1.525613     0.9494  -2
    1   11   12   5.735000   5.960934   1.222466     0.9827   0
    1   11   13  19.412044  20.650218   1.503278     1.0176   0
    1   11   14   5.287798   4.888131   1.106278     1.0539   0
    1   11   15   0.005446  -1.211284   2.083630     1.0915  -3
    1   11   16   0.353021  -0.734799   1.609809     1.1302  -3
    1   11   17   0.309306  -0.567272   1.875181     1.1700  -3
    1   12    0  29.099527  29.878166   2.131344     0.8077   0
    1   12    1   0.342114   0.497873   0.824431     0.8108  -2
    1   12    2   6.721668   6.256607   1.635461     0.8172   0
    1   12    3  25.905766  22.093610   2.366041     0.8269   0
    1   12    4  13.786755  17.460091   2.194581     0.8396   0
    1   12    5  36.069393  39.561938   3.955693     0.8553   0
    1   12    6   3.696451   3.711095   2.869951     0.8738  -2
    1   12    7   3.213150   0.153682   1.922072     0.8950  -2
    1   12    8  53.044123  49.720919   4.840578     0.9186   0
    1   12    9  19.880156  21.398404   2.362309     0.9445   0
    1   12   10   4.812770   5.471819   1.285469     0.9725   0
    1   12   11   1.256504   1.476830   0.944549     1.0023  -2
    1   12   12   3.638750   5.022504   1.490184     1.0340   0
    1   12   13  22.588094  22.484016   2.304709     1.0672   0
    1   12   14   9.400099  10.781903   1.613744     1.1019   0
    1   12   15   7.090773   5.832134   1.252383     1.1379   0
    1   12   16   7.391303   2.999333   1.040180     1.1751  -6
    1   13    0 111.331534 114.019669   4.240511     0.8745   0
    1   13    1  33.568957  34.276019   2.506083     0.8774   0
    1   13    2   0.021155  -1.332055   3.318508     0.8833  -3
    1   13    3   7.798567   5.798004   1.788587     0.8922   0
    1   13    4  11.869215  13.216463   1.890994     0.9040   0
    1   13    5   6.880138   5.736495   1.946818     0.9187  -2
    1   13    6  33.698745  33.886096   3.270712     0.9359   0
    1   13    7   1.445498   0.076331   2.213480     0.9557  -2
    1   13    8   0.079190   0.525019   1.202904     0.9779  -2
    1   13    9  12.750353  15.989580   2.357027     1.0022   0
    1   13   10   0.129294   1.581079   1.274639     1.0286  -2
    1   13   11  23.041552  25.257570   2.713126     1.0569   0
    1   13   12   0.000126  -1.240680   2.240665     1.0870  -3
    1   13   13   5.264656   3.352170   1.478886     1.1186  -2
    1   13   14  43.144892  40.603293   3.388900     1.1517   0
    1   14    0  71.310281  76.076215   3.904215     0.9413   0
    1   14    1   0.732746   0.416385   1.449999     0.9440  -2
    1   14    2   1.478001  -0.298470   4.619789     0.9495  -3
    1   14    3   0.000231   1.892367   1.044157     0.9578  -2
    1   14    4  12.287444  11.879969   1.535467     0.9688   0
    1   14    5   0.373967  -2.263165   3.404068     0.9825  -3
    1   14    6   4.293356   1.370798   1.537911     0.9986  -2
    1   14    7  14.371348  14.395405   1.791753     1.0172   0
    1   14    8   0.001594   0.558363   1.283676     1.0380  -2
    1   14    9  16.628311  16.329736   1.797891     1.0610   0
    1   14   10   2.824698   3.711854   1.764116     1.0860  -2
    1   14   11  21.452612  21.709179   2.267510     1.1128   0
    1   14   12  29.174203  29.716802   3.365043     1.1414   0
    1   14   13   3.618071   3.030847   1.956622     1.1716  -6
    1   15    0   0.942042   1.298682   1.572723     1.0082  -2
    1   15    1   0.262407  -0.110207   2.442781     1.0107  -3
    1   15    2   2.236962   2.227953   1.167356     1.0158  -2
    1   15    3   3.067305   3.349989   1.294079     1.0236  -2
    1   15    4   2.322887   2.006033   1.654456     1.0339  -2
    1   15    5   8.962364   7.807332   1.532309     1.0467   0
    1   15    6   6.538909   7.411045   1.470395     1.0619   0
    1   15    7   1.326103   0.300516   1.342441     1.0794  -2
    1   15    8   4.478155   4.924506   1.497911     1.0990   0
    1   15    9   1.621360   0.800895   1.186650     1.1208  -2
    1   15   10  29.275233  28.541866   2.927471     1.1444   0
    1   15   11   0.478851   0.110389   0.962420     1.1699  -2
    1   16    0   7.449843   7.879000   1.298446     1.0751   0
    1   16    1  45.401537  45.289630   3.042848     1.0774   0
    1   16    2   0.006981  -1.433299   3.129232     1.0822  -3
    1   16    3   6.892258   8.389098   1.795323     1.0895   0
    1   16    4   2.044101  -0.973165   2.646271     1.0992  -3
    1   16    5  12.044782  12.442627   2.285359     1.1113   0
    1   16    6  11.813009  13.371592   1.876102     1.1256   0
    1   16    7  10.561588  14.382547   1.878218     1.1421   0
    1   16    8   9.791063  11.011172   2.002027     1.1607   0
    1   16    9   0.184050  -0.556487   2.286909     1.1813  -7
    1   17    0   2.836469   2.356430   0.908293     1.1420  -2
    1   17    1  25.175192  26.331068   2.327904     1.1442   0
    1   17    2   1.741437   1.528607   0.828425     1.1487  -2
    1   17    3  38.489717  36.291049   2.554654     1.1556   0
    1   17    4   0.143432   0.220820   1.325575     1.1647  -2
    1   17    5   0.357933   0.182412   0.975197     1.1761  -6
    2    0    0 3018.90169 3024.74131   34.83183     0.1452   0
    2    0    2 2095.38722 2024.88276   36.04133     0.2030   0
    2    0    4 186.975392 176.586059   8.586676     0.2880   0
    2    0    6 304.433553 334.268796  22.443474     0.3824   0
    2    0    8 306.888919 313.280182  12.665322     0.4808   0
    2    0   10  90.264610  94.807188   5.056376     0.5811   0
    2    0   12   0.137789   0.032700   0.242584     0.6825  -2
    2    0   14 183.309403 191.901900   7.800677     0.7845   0
    2    0   16   0.264798  -2.120280   4.190551     0.8870  -3
    2    0   18  13.926939  13.759915   1.590415     0.9898   0
    2    0   20   0.677949   0.782562   2.340600     1.0928  -2
    2    1    0  45.754012  49.063349   3.314906     0.1599   0
    2    1    1   0.128779   0.794834   0.317221     0.1815  -2
    2    1    2 182.318569 188.485637   5.227932     0.2138   0
    2    1    3  28.093684  28.752495   2.622624     0.2527   0
    2    1    4 249.047003 240.290072   6.933366     0.2957   0
    2    1    5 924.619059 936.461435  20.177433     0.3411   0
    2    1    6 256.213987 254.200642   7.640169     0.3882   0
    2    1    7  15.337097  13.071413   3.653931     0.4365   0
    2    1    8   6.407939   3.091904   1.331921     0.4854  -2
    2    1    9  37.515876  36.171035   3.260375     0.5350   0
    2    1   10  43.998926  44.879194   2.309168     0.5849   0
    2    1   11 470.624363 476.002514   7.206845     0.6352   0
    2    1   12 224.316414 226.082295   4.453143     0.6857   0
    2    1   13   9.360902   9.078521   0.958015     0.7365   0
    2    1   14  52.739393  51.185308   2.551488     0.7874   0
    2    1   15   0.139233  -0.105232   3.630849     0.8384  -3
    2    1   16  11.908346   7.083052   2.162002     0.8895   0
    2    1   17   3.139138   4.459152   1.305450     0.9407   0
    2    1   18   0.198476  -0.692414   3.581067     0.9920  -3
    2    1   19   3.701484   3.120768   1.046131     1.0434  -2
    2    1   20   1.070733  -0.620839   2.735562     1.0948  -3
    2    1   21   4.964430   5.269670   1.107342     1.1463   0
    2    2    0   4.271680   4.025553   0.827388     0.1976   0
    2    2    1 101.008190 100.764246   2.793437     0.2154   0
    2    2    2 143.405710 145.123813   3.833854     0.2433   0
    2    2    3  55.633799  57.248004   2.525644     0.2781   0
    2    2    4   2.143295   1.683240   0.798470     0.3176  -2
    2    2    5  66.595703  70.163577   3.397510     0.3604   0
    2    2    6 165.753039 162.740099   7.262006     0.4052   0
    2    2    7   0.009844   1.362275   1.150769     0.4516  -2
    2    2    8 522.380663 524.865571  12.862173     0.4991   0
    2    2    9 196.772932 194.583222   6.916923     0.5474   0
    2    2   10  17.559842  17.211988   1.163497     0.5963   0
    2    2   11  36.767013  35.805019   1.727676     0.6457   0
    2    2   12  68.152797  70.001890   2.553232     0.6955   0
    2    2   13  54.997657  54.045277   2.371791     0.7456   0
    2    2   14   2.182681   1.567885   0.950353     0.7959  -2
    2    2   15   0.278484   0.079543   0.966977     0.8464  -2
    2    2   16   4.972685   2.560889   1.683741     0.8971  -2
    2    2   17  33.972930  39.231619   2.890078     0.9479   0
    2    2   18   0.007993   0.580984   0.952545     0.9988  -2
    2    2   19   0.001146   0.548750   1.141103     1.0498  -2
    2    2   20   0.183896  -0.552299   3.868356     1.1009  -3
    2    2   21   0.428530   1.242665   1.178133     1.1521  -2
    2    3    0   0.012734  -0.587941   1.420663     0.2480  -3
    2    3    1 2724.20091 2740.95729   38.35227     0.2625   0
    2    3    2  14.873501  14.425238   1.289309     0.2857   0
    2    3    3 174.938648 168.154431   6.325223     0.3159   0
    2    3    4  28.802797  29.021112   2.285262     0.3512   0
    2    3    5  52.916759  50.629176   2.773682     0.3903   0
    2    3    6   0.715716   0.681910   1.123161     0.4321  -2
    2    3    7  16.245676  17.802040   1.905758     0.4759   0
    2    3    8  41.234797  43.114044   3.197347     0.5211   0
    2    3    9  37.652251  39.099007   3.636971     0.5676   0
    2    3   10  56.451070  56.113288   2.091948     0.6149   0
    2    3   11  17.947363  16.369310   1.117987     0.6629   0
    2    3   12   1.206851   0.746994   0.633212     0.7115  -2
    2    3   13   8.971756   7.036678   0.947717     0.7605   0
    2    3   14   3.156045   2.879368   1.452810     0.8099  -2
    2    3   15  29.912639  30.009648   2.183517     0.8596   0
    2    3   16   0.001556   0.299137   1.146997     0.9095  -2
    2    3   17  56.814333  62.493380   2.483130     0.9597   0
    2    3   18   0.024458  -1.377080   2.878803     1.0100  -3
    2    3   19  18.896627  17.964050   1.515359     1.0605   0
    2    3   20   0.963868   1.907082   0.927324     1.1111  -2
    2    3   21   0.149618  -0.022642   2.386183     1.1618  -3
    2    4    0 373.581215 370.185591   7.677013     0.3049   0
    2    4    1  17.721198  17.815609   1.312948     0.3168   0
    2    4    2  11.090596  11.780049   1.198638     0.3363   0
    2    4    3   4.007250   3.534499   0.741688     0.3623   0
    2    4    4   2.243696   2.009473   0.695939     0.3935  -2
    2    4    5  35.184007  31.614241   2.318633     0.4287   0
    2    4    6 116.759904 117.099313   4.796982     0.4671   0
    2    4    7   1.798441   1.076121   1.366235     0.5078  -2
    2    4    8  18.229253  17.585919   2.318568     0.5505   0
    2    4    9 198.637934 200.976398   7.679306     0.5947   0
    2    4   10   7.475229   6.870323   0.757480     0.6400   0
    2    4   11  17.929949  18.447658   1.275227     0.6862   0
    2    4   12   0.608980   0.319694   0.654443     0.7333  -2
    2    4   13   1.335256   0.851919   0.592008     0.7809  -2
    2    4   14  30.893317  31.915971   2.241101     0.8291   0
    2    4   15   5.075156   6.077911   1.797681     0.8777   0
    2    4   16   1.670303   2.020570   1.345644     0.9266  -2
    2    4   17  10.571589  13.585742   1.303207     0.9759   0
    2    4   18  22.904504  26.873955   1.877216     1.0254   0
    2    4   19   5.739031   6.196681   1.265998     1.0752   0
    2    4   20   0.122990  -0.134150   2.131086     1.1252  -3
    2    4   21   7.697893   7.538699   1.682788     1.1753  -4
    2    5    0   3.696531   2.619652   0.608392     0.3653   0
    2    5    1  19.688402  18.675247   1.470715     0.3752   0
    2    5    2  10.345180  10.533235   1.193681     0.3919   0
    2    5    3   0.522355   0.290035   0.659991     0.4144  -2
    2    5    4  22.379732  20.937734   2.363295     0.4419   0
    2    5    5  25.024517  23.821609   2.683212     0.4735   0
    2    5    6 101.399876 101.843236   4.779893     0.5085   0
    2    5    7 105.083080 108.385985   5.001473     0.5462   0
    2    5    8   1.036979   1.664245   1.095608     0.5861  -2
    2    5    9  10.346429  10.412866   1.097829     0.6277   0
    2    5   10  14.793188  14.514659   0.968198     0.6708   0
    2    5   11 202.963646 209.257807   5.247816     0.7151   0
    2    5   12 204.646937 206.628173   4.838801     0.7603   0
    2    5   13  24.837827  22.566233   1.759077     0.8064   0
    2    5   14  10.614245   9.177374   1.176349     0.8531   0
    2    5   15   1.714761   0.912258   0.814515     0.9004  -2
    2    5   16   8.413638   8.269230   1.689378     0.9482   0
    2    5   17   0.779937   3.130185   0.981088     0.9964   0
    2    5   18  18.187588  20.621628   1.547032     1.0450   0
    2    5   19   4.717352   4.716769   1.160576     1.0939   0
    2    5   20   0.129122   0.221482   1.072188     1.1430  -2
    2    6    0  40.956517  39.013883   1.739629     0.4276   0
    2    6    1   2.968361   4.184558   0.820092     0.4361   0
    2    6    2 116.671345 117.442070   4.514652     0.4505   0
    2    6    3  54.262346  54.256714   2.943542     0.4703   0
    2    6    4  15.927332  14.506292   1.795791     0.4947   0
    2    6    5 123.890475 123.250039   5.644312     0.5231   0
    2    6    6  99.746747 101.165637   5.473144     0.5550   0
    2    6    7  36.111186  37.814879   2.240632     0.5897   0
    2    6    8  58.700387  59.189539   2.339227     0.6268   0
    2    6    9   5.910946   3.920190   0.937838     0.6660   0
    2    6   10 128.193798 124.382171   3.291097     0.7067   0
    2    6   11  84.081177  79.781931   4.449912     0.7489   0
    2    6   12   6.020905   5.143810   0.750455     0.7922   0
    2    6   13   9.019672   8.591101   1.168110     0.8365   0
    2    6   14  64.848493  68.998655   2.951263     0.8816   0
    2    6   15 104.258524 108.630050   4.009093     0.9275   0
    2    6   16   1.784287   2.354863   1.098722     0.9739  -2
    2    6   17   1.552944   1.796163   0.842194     1.0209  -2
    2    6   18   5.529569   6.711640   1.147385     1.0684   0
    2    6   19   0.006731   0.655606   0.928232     1.1162  -2
    2    6   20   0.129729  -1.294109   2.032491     1.1644  -3
    2    7    0  12.358297  10.408666   1.680866     0.4912   0
    2    7    1  73.007640  75.080895   4.504718     0.4986   0
    2    7    2  12.162410  12.118413   2.153231     0.5113   0
    2    7    3  32.102117  33.483414   3.353074     0.5287   0
    2    7    4  63.145133  63.242535   5.531390     0.5506   0
    2    7    5 163.279863 162.620570   5.515754     0.5763   0
    2    7    6   9.376732   9.047023   1.450326     0.6054   0
    2    7    7   0.004585   0.755387   0.866589     0.6373  -2
    2    7    8   6.522071   6.551875   0.905704     0.6718   0
    2    7    9  34.606609  32.495847   2.479238     0.7085   0
    2    7   10   0.141999   1.481611   1.351533     0.7469  -2
    2    7   11 149.604919 149.838740   4.710938     0.7869   0
    2    7   12  22.279058  19.979242   1.686794     0.8282   0
    2    7   13  51.110189  53.913150   3.004631     0.8707   0
    2    7   14   6.300049   6.110668   1.535522     0.9141   0
    2    7   15   5.040570   3.525987   1.035452     0.9584   0
    2    7   16  10.171978  10.069560   1.094719     1.0035   0
    2    7   17   1.301893   0.542850   1.201478     1.0491  -2
    2    7   18   9.295160   8.167646   1.243163     1.0954   0
    2    7   19   3.559125   3.321722   1.579777     1.1421  -2
    2    8    0   8.155606   7.092840   1.425604     0.5556   0
    2    8    1  29.628438  31.274876   3.156885     0.5622   0
    2    8    2   0.138927  -0.786706   2.019682     0.5734  -3
    2    8    3   5.858861   5.020598   1.250874     0.5891   0
    2    8    4  73.085064  73.738135   3.415536     0.6087   0
    2    8    5  18.676338  18.112008   1.730842     0.6321   0
    2    8    6  15.150691  13.841292   1.274938     0.6587   0
    2    8    7   8.786274   7.529346   1.081434     0.6882   0
    2    8    8 314.958431 317.804510   7.721852     0.7203   0
    2    8    9  39.061413  38.339676   2.989480     0.7545   0
    2    8   10   1.567991   3.265931   1.275918     0.7907  -2
    2    8   11  90.593890  92.271401   4.372332     0.8286   0
    2    8   12 151.856698 154.702109   5.934606     0.8680   0
    2    8   13  68.255232  67.891076   3.581939     0.9086   0
    2    8   14   4.017639   2.193790   1.108399     0.9503  -2
    2    8   15   0.140554   0.325052   0.935936     0.9930  -2
    2    8   16   0.000044  -0.945760   2.902337     1.0365  -3
    2    8   17   7.480991   7.127988   1.149160     1.0808   0
    2    8   18   4.668932   3.746437   1.168073     1.1257   0
    2    8   19   0.147260  -1.494634   2.178849     1.1712  -7
    2    9    0   0.052031  -0.673257   1.604366     0.6206  -3
    2    9    1  23.765782  23.805941   1.938628     0.6265   0
    2    9    2   0.777486   1.619599   0.733926     0.6366  -2
    2    9    3   0.004542   0.089390   0.804369     0.6507  -2
    2    9    4  12.021163  11.821158   1.190630     0.6685   0
    2    9    5   1.629967   2.287232   0.982905     0.6899  -2
    2    9    6   5.665045   5.262240   1.288349     0.7143   0
    2    9    7  37.374163  35.499574   3.561103     0.7416   0
    2    9    8  60.602018  61.312791   2.874830     0.7715   0
    2    9    9  73.576083  72.884311   3.675027     0.8036   0
    2    9   10 157.922942 151.261456   5.060123     0.8377   0
    2    9   11   4.231577   4.176127   1.170037     0.8735   0
    2    9   12  12.538928  14.035591   2.008036     0.9109   0
    2    9   13   0.630755   1.259861   1.488983     0.9497  -2
    2    9   14   1.268983   2.717924   0.795587     0.9897   0
    2    9   15   8.829030   7.828120   1.487667     1.0307   0
    2    9   16   0.998516   1.084871   1.068696     1.0727  -2
    2    9   17   4.012842   3.690598   1.017891     1.1156   0
    2    9   18   0.132448   0.612343   0.922436     1.1592  -2
    2   10    0 231.813062 229.249809   5.188487     0.6859   0
    2   10    1  10.309050  10.259804   1.625204     0.6913   0
    2   10    2  48.549337  47.079978   2.704000     0.7004   0
    2   10    3  50.215752  52.588318   4.755486     0.7133   0
    2   10    4  26.669924  24.775255   2.807619     0.7296   0
    2   10    5  13.859774  13.195416   2.262487     0.7492   0
    2   10    6   7.147927   7.040845   1.355793     0.7718   0
    2   10    7   0.085941   0.946809   1.043813     0.7971  -2
    2   10    8  36.581761  40.078820   3.168208     0.8250   0
    2   10    9   3.893494   7.305844   2.158917     0.8551   0
    2   10   10   0.950422   1.156856   0.882539     0.8872  -2
    2   10   11  15.442573  18.014608   2.119424     0.9211   0
    2   10   12   1.954973   1.532309   0.715443     0.9566  -2
    2   10   13   1.641806   1.491032   0.901958     0.9936  -2
    2   10   14  13.691437  15.962476   1.444671     1.0319   0
    2   10   15   9.199695   7.326244   1.340504     1.0714   0
    2   10   16   0.139419  -0.462646   1.891786     1.1118  -3
    2   10   17   0.018148   0.857574   0.803395     1.1532  -2
    2   11    0  76.397991  74.875435   3.315309     0.7516   0
    2   11    1   0.000192  -1.344226   2.650697     0.7565  -3
    2   11    2   0.146822  -0.865030   2.146091     0.7648  -3
    2   11    3  22.827988  21.922877   1.849676     0.7766   0
    2   11    4  25.326269  20.757633   2.609686     0.7917   0
    2   11    5  14.630510  15.221381   2.249225     0.8097   0
    2   11    6   1.290225   0.891540   1.845153     0.8307  -2
    2   11    7  69.750054  73.279725   4.396835     0.8543   0
    2   11    8   0.608660   1.083564   1.491090     0.8803  -2
    2   11    9   5.218658   4.982058   2.471468     0.9086  -2
    2   11   10  10.932825   8.824005   1.779655     0.9389   0
    2   11   11   5.891534   4.467244   1.596269     0.9710  -2
    2   11   12  12.194787  11.298251   1.539546     1.0048   0
    2   11   13   1.274136  -0.061431   2.174455     1.0400  -3
    2   11   14   2.177830   1.701170   0.775254     1.0767  -2
    2   11   15  11.572183  10.807569   1.492230     1.1145   0
    2   11   16  28.174028  24.738265   2.721978     1.1535   0
    2   12    0  29.964502  28.886077   1.778023     0.8175   0
    2   12    1   4.835739   4.568311   1.154787     0.8219   0
    2   12    2   0.447752   0.355516   0.902627     0.8297  -2
    2   12    3   3.614084   3.021382   1.712299     0.8405  -2
    2   12    4   0.062483   0.226262   1.921587     0.8544  -2
    2   12    5  86.037910  90.724149   5.131033     0.8712   0
    2   12    6  11.523526   9.164000   2.278962     0.8907   0
    2   12    7   3.814961   4.379084   2.070546     0.9128  -2
    2   12    8   0.569240  -3.976401   5.772111     0.9372  -3
    2   12    9   3.632567   2.655107   0.979456     0.9638  -2
    2   12   10  85.264986  89.500593   3.376883     0.9924   0
    2   12   11  47.974994  51.519989   2.700511     1.0228   0
    2   12   12  21.131224  23.831946   1.967154     1.0549   0
    2   12   13   1.818806   3.282988   1.304221     1.0886  -2
    2   12   14   1.426357   2.075004   0.942123     1.1237  -2
    2   12   15  34.824887  34.246621   2.149306     1.1600   0
    2   13    0   4.325630   5.923703   1.418253     0.8835   0
    2   13    1  18.376222  17.724831   1.693206     0.8877   0
    2   13    2  17.788418  17.186306   2.147691     0.8948   0
    2   13    3  85.423506  86.028443   4.214231     0.9049   0
    2   13    4   8.681451   8.171184   1.779283     0.9178   0
    2   13    5   2.162478   1.747301   2.047819     0.9335  -2
    2   13    6   7.324010   3.250473   1.966798     0.9517  -2
    2   13    7   0.155266   2.000654   1.469629     0.9724  -2
    2   13    8   4.321147   3.146725   1.584550     0.9953  -2
    2   13    9   0.402421  -1.407759   2.665024     1.0204  -3
    2   13   10   8.578722   8.303408   2.233154     1.0475   0
    2   13   11  15.363443  14.341439   2.238791     1.0763   0
    2   13   12   0.457275   1.243366   1.178360     1.1069  -2
    2   13   13  77.590143  71.194432   3.941317     1.1390   0
    2   13   14   9.854663   8.411582   1.219105     1.1726  -4
    2   14    0   1.846656  -0.395138   4.381167     0.9497  -3
    2   14    1   3.580244   3.427489   1.160841     0.9536  -2
    2   14    2   2.224495   3.177496   0.970214     0.9602   0
    2   14    3  36.023769  38.524784   2.104709     0.9696   0
    2   14    4  23.935064  26.129645   3.055221     0.9817   0
    2   14    5   8.615142   8.378776   1.500230     0.9964   0
    2   14    6  50.656340  51.542602   3.166528     1.0135   0
    2   14    7   4.874509   7.984267   1.727288     1.0329   0
    2   14    8  39.394037  43.778398   3.516376     1.0545   0
    2   14    9   5.529830   6.368592   1.691817     1.0782   0
    2   14   10  10.770744  13.688812   1.952035     1.1039   0
    2   14   11  18.652460  19.562668   1.990736     1.1313   0
    2   14   12  21.208465  17.541500   2.441667     1.1604   0
    2   15    0   0.272956   0.080731   1.124446     1.0160  -2
    2   15    1   2.091903   4.146035   1.272864     1.0196   0
    2   15    2  10.419072  11.047160   1.941519     1.0259   0
    2   15    3   2.698667   2.860583   1.301280     1.0347  -2
    2   15    4   0.832240   2.031505   1.318199     1.0460  -2
    2   15    5   1.821223   1.932183   1.214569     1.0597  -2
    2   15    6  19.530612  16.512421   1.944879     1.0758   0
    2   15    7  34.746832  36.086234   2.822996     1.0942   0
    2   15    8   4.318954   6.008310   1.384644     1.1146   0
    2   15    9  88.234792  80.995957   4.627380     1.1371   0
    2   15   10  43.148853  42.654989   2.596134     1.1614   0
    2   16    0  46.555930  45.152980   3.684040     1.0824   0
    2   16    1   1.729456   0.955531   1.117063     1.0858  -2
    2   16    2   5.183905   4.907740   1.077982     1.0917   0
    2   16    3  10.876424  12.215264   1.828694     1.0999   0
    2   16    4   8.590350  10.235834   2.270208     1.1106   0
    2   16    5   7.652001   9.053936   2.441069     1.1236   0
    2   16    6  14.643376  16.106847   1.963535     1.1387   0
    2   16    7   2.503617   3.376883   1.018696     1.1561   0
    2   16    8   2.674735   1.463399   0.951847     1.1754  -6
    2   17    0  35.292388  35.174262   2.093612     1.1489   0
    2   17    1   0.012265   0.230334   0.712926     1.1521  -2
    2   17    2   2.806313   2.412334   1.290099     1.1576  -2
    2   17    3   5.729214   4.726799   1.205810     1.1654   0
    2   17    4  11.290214  11.957453   1.676957     1.1755  -4
    3    0    1   0.247123  -0.592101   1.460670     0.2390  -3
    3    0    3 2506.32055 2498.94374   48.42274     0.3045   0
    3    0    5 160.262310 155.682892  13.726447     0.3871   0
    3    0    7  41.175366  33.637993   4.486336     0.4782   0
    3    0    9  13.668365  20.380148   4.597563     0.5736   0
    3    0   11   3.185065   3.992279   1.031818     0.6716   0
    3    0   13  42.234040  41.062187   3.000674     0.7711   0
    3    0   15  14.285005  13.636041   2.130537     0.8716   0
    3    0   17   0.889128   0.957478   1.321536     0.9729  -2
    3    0   19  51.713078  54.490765   3.899353     1.0746   0
    3    1    0 483.642841 481.055029  10.198134     0.2278   0
    3    1    1 681.508364 695.253899  13.148283     0.2482   0
    3    1    2 627.564321 618.385563  11.754254     0.2769   0
    3    1    3   3.707107   4.436780   0.800350     0.3118   0
    3    1    4  75.529422  76.809541   3.840348     0.3508   0
    3    1    5  11.770145  10.148320   1.470195     0.3929   0
    3    1    6  86.504116  79.447574   5.512717     0.4371   0
    3    1    7  31.366918  31.591305   3.402291     0.4829   0
    3    1    8 203.798284 204.665639   8.737508     0.5298   0
    3    1    9  71.052473  70.053740   2.975896     0.5775   0
    3    1   10   6.578890   6.909945   0.888723     0.6260   0
    3    1   11  92.721380  88.935739   2.985103     0.6749   0
    3    1   12  16.445995  14.953992   1.171258     0.7243   0
    3    1   13   0.011015   0.211048   0.957261     0.7740  -2
    3    1   14  49.160035  50.972256   2.533898     0.8240   0
    3    1   15   0.860080  -0.857821   4.047456     0.8742  -3
    3    1   16  29.207528  28.527167   2.343072     0.9246   0
    3    1   17   0.813320   1.133225   1.484947     0.9752  -2
    3    1   18   0.377920   0.002030   0.969056     1.0259  -2
    3    1   19   1.435078   0.690075   1.328870     1.0767  -2
    3    1   20   0.000057   1.251237   1.553773     1.1276  -2
    3    1   21   0.553614   0.167578   1.174132     1.1787  -6
    3    2    0  55.116082  56.153669   3.014678     0.2557   0
    3    2    1   0.257475   0.350920   0.447114     0.2740  -2
    3    2    2  27.058825  28.736827   1.560387     0.3003   0
    3    2    3  29.663734  28.369680   2.199734     0.3327   0
    3    2    4  10.911894  11.099220   1.442010     0.3695   0
    3    2    5 206.852845 206.946378   7.070630     0.4097   0
    3    2    6 612.640613 612.349358  14.565846     0.4523   0
    3    2    7  21.058406  16.455726   2.142150     0.4966   0
    3    2    8 300.445017 291.947519  12.641238     0.5423   0
    3    2    9 387.787861 397.389703   8.638751     0.5891   0
    3    2   10 168.656872 172.236179   3.777030     0.6366   0
    3    2   11   6.159382   5.968219   0.773539     0.6848   0
    3    2   12  22.721327  23.064539   1.548388     0.7335   0
    3    2   13   4.817346   4.545584   0.990740     0.7827   0
    3    2   14   0.722877   0.507209   1.100419     0.8321  -2
    3    2   15  10.615384   9.319129   2.445705     0.8819   0
    3    2   16   7.278822   5.850823   2.536062     0.9319  -2
    3    2   17   7.141859   8.735780   1.186254     0.9821   0
    3    2   18   0.109466  -0.203800   3.001627     1.0324  -3
    3    2   19   4.702249   6.510573   1.213268     1.0830   0
    3    2   20   1.011400   2.922092   1.017426     1.1336  -2
    3    3    0 282.300200 287.793085   8.253497     0.2964   0
    3    3    1   0.001805  -0.042130   1.394475     0.3123  -3
    3    3    2  35.166757  35.137434   1.969043     0.3356   0
    3    3    3   1.271564   2.599671   0.727078     0.3649   0
    3    3    4   0.010394  -1.098510   2.448952     0.3988  -3
    3    3    5 276.720409 271.456403   8.441577     0.4363   0
    3    3    6 419.866015 416.813136  11.352459     0.4765   0
    3    3    7 109.187766 108.733265   5.565181     0.5188   0
    3    3    8  57.426725  53.099223   4.462075     0.5627   0
    3    3    9  27.340970  29.876874   1.723654     0.6079   0
    3    3   10   0.562043  -0.015275   2.278009     0.6540  -3
    3    3   11   1.181561   0.369728   0.579216     0.7010  -2
    3    3   12  81.570344  83.741081   3.246629     0.7487   0
    3    3   13   0.849354   0.638004   0.837043     0.7969  -2
    3    3   14  70.843241  74.072169   3.226987     0.8455   0
    3    3   15   9.787095   9.955087   1.450503     0.8945   0
    3    3   16   5.375623   3.473087   2.119844     0.9438  -2
    3    3   17   0.088734   1.200916   1.101894     0.9934  -2
    3    3   18   0.004112  -1.276492   2.862004     1.0433  -3
    3    3   19   0.017794   0.822948   1.034845     1.0933  -2
    3    3   20   5.149284   5.059865   1.104215     1.1435   0
    3    4    0  46.568307  46.550013   2.674910     0.3454   0
    3    4    1  82.047764  77.858164   4.151688     0.3592   0
    3    4    2 127.028478 129.955283   4.662431     0.3796   0
    3    4    3  43.529733  42.531260   2.648823     0.4057   0
    3    4    4 230.607856 233.699835   9.693593     0.4365   0
    3    4    5  67.815925  66.019157   4.639802     0.4709   0
    3    4    6 498.234385 489.098995  12.605347     0.5084   0
    3    4    7  22.977367  20.689631   3.492713     0.5482   0
    3    4    8  29.278460  28.542997   1.994080     0.5900   0
    3    4    9 173.329029 180.147694   4.396367     0.6332   0
    3    4   10  28.832806  28.302809   1.634169     0.6777   0
    3    4   11  45.216342  45.881459   2.240002     0.7231   0
    3    4   12  11.908949  11.576624   1.005438     0.7694   0
    3    4   13   0.146130  -0.098594   4.225521     0.8164  -3
    3    4   14   0.121190  -1.124406   5.533651     0.8639  -3
    3    4   15  69.335404  73.089448   3.431511     0.9119   0
    3    4   16  13.989521  14.899138   1.437893     0.9604   0
    3    4   17   6.040080   6.508909   0.965670     1.0092   0
    3    4   18   5.207705   4.946926   2.019116     1.0582  -2
    3    4   19   1.228035   1.825253   1.726642     1.1076  -2
    3    4   20   3.925706   3.530138   1.210984     1.1572  -2
    3    5    0   1.579751   0.797739   0.572149     0.3997  -2
    3    5    1   1.021956  -0.680830   1.821070     0.4117  -3
    3    5    2   0.047558  -0.015123   1.855071     0.4296  -3
    3    5    3  24.237917  23.989272   1.933686     0.4528   0
    3    5    4 175.651862 177.482525   6.290785     0.4806   0
    3    5    5  18.169530  17.209727   1.949580     0.5121   0
    3    5    6   0.473743   1.330312   2.511947     0.5467  -2
    3    5    7  56.470202  57.412760   3.353300     0.5840   0
    3    5    8 441.929601 447.861554   9.893852     0.6233   0
    3    5    9 276.256996 270.085053   5.303461     0.6644   0
    3    5   10   7.973723   8.314796   0.903210     0.7069   0
    3    5   11   5.233207   4.290390   0.812512     0.7506   0
    3    5   12 119.232220 121.034557   3.798723     0.7953   0
    3    5   13  26.984553  27.587251   1.818970     0.8408   0
    3    5   14  14.249595  16.426005   1.958593     0.8870   0
    3    5   15   0.937192  -0.231597   3.210770     0.9339  -3
    3    5   16   3.006394   3.281583   0.800463     0.9812   0
    3    5   17   0.065791  -0.252724   2.131667     1.0290  -3
    3    5   18   0.074930   0.478792   1.008166     1.0772  -2
    3    5   19   2.833929   1.988717   1.026415     1.1257  -2
    3    5   20   2.214365   3.763090   1.335581     1.1745  -6
    3    6    0  23.780655  25.725347   1.953214     0.4574   0
    3    6    1   0.556219   0.707859   0.796433     0.4679  -2
    3    6    2  56.818988  57.877145   3.037825     0.4837   0
    3    6    3 271.697184 268.477875   7.229442     0.5045   0
    3    6    4   5.862647   5.934929   1.779913     0.5295   0
    3    6    5  72.157010  71.028707   4.220143     0.5583   0
    3    6    6  24.026284  27.849245   2.361437     0.5902   0
    3    6    7  79.657935  73.957486   3.152863     0.6249   0
    3    6    8  29.449897  26.556880   1.666458     0.6618   0
    3    6    9   0.004961   0.635898   0.588849     0.7006  -2
    3    6   10  73.397444  73.908059   2.888139     0.7410   0
    3    6   11   5.471293   5.623508   0.785526     0.7828   0
    3    6   12  84.039785  89.522722   3.431608     0.8258   0
    3    6   13   2.878445   2.332443   0.851134     0.8697  -2
    3    6   14   1.808406   1.930665   1.139528     0.9145  -2
    3    6   15  12.796179  12.610791   1.596243     0.9600   0
    3    6   16   0.292998  -1.594332   3.232786     1.0061  -3
    3    6   17   0.959972   0.622912   0.844159     1.0527  -2
    3    6   18   0.001313   0.754098   0.978665     1.0999  -2
    3    6   19  14.786062  13.722797   1.844620     1.1474   0
    3    7    0 144.500986 142.590933   7.558485     0.5173   0
    3    7    1 289.326356 290.067363  12.683687     0.5266   0
    3    7    2 290.470587 292.562931  13.641113     0.5408   0
    3    7    3  20.230250  23.162100   2.261130     0.5594   0
    3    7    4   3.624227   1.947690   1.291567     0.5821  -2
    3    7    5   0.131720  -0.206016   1.931909     0.6084  -3
    3    7    6  40.385521  39.170562   2.366057     0.6378   0
    3    7    7   1.465439   1.768946   0.765658     0.6700  -2
    3    7    8  19.201035  16.845002   1.426463     0.7045   0
    3    7    9  11.635355  10.324560   1.275327     0.7411   0
    3    7   10  39.740320  38.006610   2.198571     0.7794   0
    3    7   11  33.716992  31.132088   2.359725     0.8193   0
    3    7   12  14.299200  12.353400   1.923736     0.8604   0
    3    7   13   0.049553   0.448340   1.045879     0.9027  -2
    3    7   14   2.708574  -0.450703   5.854861     0.9459  -3
    3    7   15   2.197620   2.801287   0.896549     0.9899   0
    3    7   16  10.678716   9.616432   1.065963     1.0347   0
    3    7   17  12.270121  13.728321   1.550256     1.0801   0
    3    7   18   4.149816   4.126086   1.343814     1.1261   0
    3    8    0   0.333973   3.738958   1.484298     0.5788  -2
    3    8    1   0.995416   0.151675   1.258787     0.5871  -2
    3    8    2  12.272169  11.494230   1.010732     0.5999   0
    3    8    3  12.502920  15.295909   1.425226     0.6167   0
    3    8    4  74.758462  76.626532   3.000367     0.6373   0
    3    8    5 153.624498 157.309453   3.972524     0.6614   0
    3    8    6  33.678214  33.361300   2.943962     0.6886   0
    3    8    7  21.936491  23.453492   1.874163     0.7185   0
    3    8    8 159.624597 154.645737   5.527239     0.7508   0
    3    8    9  92.446535  89.979032   4.018591     0.7853   0
    3    8   10  30.658988  32.451105   2.167090     0.8216   0
    3    8   11   0.847360   0.952868   0.914907     0.8594  -2
    3    8   12   6.230386   8.346083   1.749127     0.8987   0
    3    8   13   5.155208   6.021619   0.952011     0.9393   0
    3    8   14   4.116861   5.068038   1.643198     0.9809   0
    3    8   15   9.607976   9.535961   2.085422     1.0234   0
    3    8   16   4.795634   4.847168   1.400144     1.0668   0
    3    8   17   0.077276   0.159344   1.051902     1.1109  -2
    3    8   18   0.017983  -0.063921   1.535075     1.1557  -3
    3    9    0   1.937304   5.980624   0.832098     0.6414   0
    3    9    1   0.117747  -0.448034   1.681932     0.6489  -3
    3    9    2   5.294816   5.884840   0.873672     0.6605   0
    3    9    3   3.181111   3.476689   0.675906     0.6758   0
    3    9    4   0.206386  -0.265887   2.826614     0.6947  -3
    3    9    5 351.523996 349.851155   7.416278     0.7169   0
    3    9    6 142.347270 151.595652   4.614119     0.7420   0
    3    9    7 174.458668 186.242049   7.128359     0.7699   0
    3    9    8   0.000077  -0.392967   2.818974     0.8001  -3
    3    9    9  87.906362  89.775348   3.833903     0.8325   0
    3    9   10  22.361950  21.524879   2.061258     0.8668   0
    3    9   11   9.431397  10.418939   1.507854     0.9028   0
    3    9   12   2.017528   2.444122   1.060112     0.9403  -2
    3    9   13   0.366527   0.866348   1.074824     0.9791  -2
    3    9   14  20.423147  20.642142   1.573993     1.0191   0
    3    9   15  20.137161  22.394854   1.843732     1.0601   0
    3    9   16   0.909390   0.078386   0.923619     1.1020  -2
    3    9   17   0.313994   0.298123   0.729696     1.1448  -2
    3   10    0  39.513495  34.777071   1.787683     0.7049   0
    3   10    1  17.968044  16.479632   1.266686     0.7117   0
    3   10    2  87.065432  85.891954   3.704166     0.7222   0
    3   10    3  13.497673  12.564368   1.443044     0.7363   0
    3   10    4  57.477966  52.913146   2.630329     0.7537   0
    3   10    5   5.118150   3.641591   1.374304     0.7741  -2
    3   10    6   0.137336   2.137369   1.249346     0.7975  -2
    3   10    7 166.382907 169.357796   5.918922     0.8235   0
    3   10    8   0.016534  -2.267413   5.150222     0.8518  -3
    3   10    9   3.475123   4.838365   1.420081     0.8823   0
    3   10   10   2.761880   3.164558   1.038807     0.9147   0
    3   10   11  24.792644  24.136099   2.290641     0.9489   0
    3   10   12   2.544976   1.660756   1.239535     0.9846  -2
    3   10   13   1.137485   1.832668   0.989440     1.0218  -2
    3   10   14   0.799046   0.764700   1.042443     1.0601  -2
    3   10   15  21.100624  18.970192   1.690913     1.0996   0
    3   10   16   1.419052   1.296463   1.037609     1.1401  -2
    3   10   17   0.227489   0.604761   0.827989     1.1815  -6
    3   11    0   2.609932   2.339664   0.556213     0.7689   0
    3   11    1  13.973879  14.626031   1.571725     0.7752   0
    3   11    2  14.661205  14.888590   1.408154     0.7849   0
    3   11    3   5.455937   6.203723   0.954253     0.7978   0
    3   11    4  29.593851  32.063282   2.119698     0.8139   0
    3   11    5  34.089177  32.363235   2.263650     0.8329   0
    3   11    6   0.002192  -2.935192   6.529875     0.8546  -3
    3   11    7   7.916407   6.287054   1.568580     0.8789   0
    3   11    8 130.732901 137.118451   6.245203     0.9055   0
    3   11    9  55.579070  57.357033   4.621469     0.9343   0
    3   11   10  16.240687  15.622836   2.013980     0.9649   0
    3   11   11   2.448749   2.441538   1.504932     0.9974  -2
    3   11   12  56.977500  57.728057   3.052249     1.0314   0
    3   11   13  30.945323  30.322199   3.526585     1.0669   0
    3   11   14   3.690686   2.071612   1.531990     1.1037  -2
    3   11   15   0.037583   0.152777   0.893906     1.1417  -2
    3   11   16   2.445763   0.772599   0.880312     1.1808  -6
    3   12    0   3.408488   2.583615   1.142670     0.8334  -2
    3   12    1   0.001702  -0.547243   2.192675     0.8392  -3
    3   12    2  30.260570  30.288279   2.122476     0.8482   0
    3   12    3   0.011368   1.101847   1.219478     0.8601  -2
    3   12    4   1.366641   1.531770   1.366629     0.8751  -2
    3   12    5  16.297214  14.928002   2.232798     0.8928   0
    3   12    6   0.167677   2.030423   1.697180     0.9131  -2
    3   12    7  83.918733  93.763896   6.577493     0.9359   0
    3   12    8  48.402757  47.757416   4.432452     0.9609   0
    3   12    9  22.071554  23.073423   1.907405     0.9880   0
    3   12   10  37.501465  36.945065   2.288573     1.0171   0
    3   12   11  31.093827  31.512319   2.207213     1.0479   0
    3   12   12  16.018847  18.550549   2.455348     1.0804   0
    3   12   13  12.942623  12.130996   1.404754     1.1143   0
    3   12   14   4.380270   2.758402   1.239947     1.1496  -2
    3   13    0  33.368610  33.613765   2.176830     0.8983   0
    3   13    1  26.655959  28.169550   2.334899     0.9037   0
    3   13    2  78.718331  81.533190   4.007171     0.9120   0
    3   13    3   1.306929   1.799797   1.044464     0.9232  -2
    3   13    4   1.648177   3.891810   3.447098     0.9371  -2
    3   13    5   1.922303   1.454716   2.314498     0.9536  -2
    3   13    6   0.495493  -1.568302   4.301697     0.9727  -3
    3   13    7   1.694361  -1.154106   4.110354     0.9941  -3
    3   13    8   8.653644   9.884742   2.132410     1.0177   0
    3   13    9   1.903248   1.994112   1.945008     1.0433  -2
    3   13   10  23.497894  25.501958   2.307536     1.0709   0
    3   13   11  13.462899  15.036951   1.578561     1.1002   0
    3   13   12  10.343774   9.915271   1.232148     1.1312   0
    3   13   13   4.609929   4.266420   1.030048     1.1637   0
    3   14    0  62.756657  67.657833   3.351960     0.9635   0
    3   14    1   0.308204   1.064020   1.173658     0.9685  -2
    3   14    2  17.833339  21.095221   1.936238     0.9762   0
    3   14    3  19.952118  21.223311   2.762957     0.9867   0
    3   14    4  24.481911  26.648465   2.996426     0.9997   0
    3   14    5  53.745900  54.349268   3.695330     1.0153   0
    3   14    6   0.417882   1.548824   1.294949     1.0332  -2
    3   14    7   6.348333   6.424367   1.810086     1.0533   0
    3   14    8   4.165257   3.828056   2.125739     1.0756  -2
    3   14    9   0.000447   1.129581   1.216621     1.1000  -2
    3   14   10   4.812559   6.680772   1.508854     1.1261   0
    3   14   11   5.432465   2.482840   1.319516     1.1541  -2
    3   15    0  16.172948  16.366079   1.983985     1.0289   0
    3   15    1   0.222265  -2.506035   3.327262     1.0336  -3
    3   15    2   0.637986   0.182144   1.146945     1.0409  -2
    3   15    3  28.104146  29.495028   2.165927     1.0507   0
    3   15    4   1.303944   0.002740   1.191697     1.0629  -2
    3   15    5  17.035586  16.725958   2.742314     1.0775   0
    3   15    6  23.436838  21.582705   2.222622     1.0944   0
    3   15    7  13.804873  14.906067   2.058819     1.1135   0
    3   15    8  13.795006  13.740661   1.528367     1.1346   0
    3   15    9  36.444164  34.219485   2.109328     1.1577   0
    3   16    0   0.452464   1.575913   0.992503     1.0945  -2
    3   16    1   0.107014  -0.641193   2.727728     1.0989  -3
    3   16    2   4.351882   4.019060   1.126410     1.1058   0
    3   16    3  27.149100  26.260966   2.030148     1.1150   0
    3   16    4   0.193978   0.889446   1.088161     1.1265  -2
    3   16    5   0.751068  -1.576456   1.972872     1.1403  -3
    3   16    6  65.881426  64.693518   2.992339     1.1563   0
    3   16    7  80.492864  76.999656   3.004648     1.1744  -4
    3   17    0   0.715702  -1.270519   2.066169     1.1603  -3
    3   17    1  18.653921  19.610802   1.674050     1.1644   0
    3   17    2   0.017126   3.183860   1.181319     1.1709  -6
    3   17    3  25.354633  26.421683   2.175764     1.1796  -4
    4    0    0 1924.92467 1940.74417   33.03922     0.2903   0
    4    0    2  17.704997  17.969381   2.334252     0.3373   0
    4    0    4  59.897026  54.371074   5.136105     0.4059   0
    4    0    6   0.554039   0.742280   2.461954     0.4873  -2
    4    0    8 202.039523 210.606544   9.743165     0.5759   0
    4    0   10  35.574936  36.703746   2.630894     0.6690   0
    4    0   12   9.678511  11.241104   1.628596     0.7648   0
    4    0   14   2.154783  -3.224112   7.154187     0.8625  -3
    4    0   16  77.572152  82.045549   5.175743     0.9616   0
    4    1    0 722.918313 735.031151  13.011729     0.2979   0
    4    1    1  87.907330  92.273500   3.460198     0.3175   0
    4    1    2  32.451063  30.974924   2.013027     0.3438   0
    4    1    3  20.730560  21.108789   1.864036     0.3756   0
    4    1    4   0.032140  -2.207423   3.707816     0.4114  -3
    4    1    5   2.475162   3.320898   1.811265     0.4505  -2
    4    1    6   8.405737   6.554411   1.559833     0.4919   0
    4    1    7  77.589841  84.031181   5.512459     0.5351   0
    4    1    8   0.565541   0.196803   0.706192     0.5798  -2
    4    1    9  62.775385  63.704337   2.374521     0.6256   0
    4    1   10  70.682107  69.555757   2.724482     0.6723   0
    4    1   11  45.611278  42.357297   2.057850     0.7197   0
    4    1   12  11.696242  11.921303   1.521101     0.7678   0
    4    1   13  36.086477  37.414619   2.174197     0.8162   0
    4    1   14   5.739050   5.139141   1.031073     0.8651   0
    4    1   15   0.501947   1.433280   1.167952     0.9144  -2
    4    1   16   2.522589   2.243314   1.018319     0.9639  -2
    4    1   17   6.345072   5.621925   1.156501     1.0137   0
    4    1   18   9.792812   7.829251   1.564493     1.0636   0
    4    1   19   7.831359   9.396823   1.806468     1.1138   0
    4    1   20   3.827715   3.760893   1.459067     1.1641  -2
    4    2    0 164.922102 165.062835   5.512798     0.3198   0
    4    2    1  50.542441  48.639991   2.662149     0.3381   0
    4    2    2   0.021029   0.622312   0.832948     0.3629  -2
    4    2    3 430.622687 433.363031  12.940949     0.3931   0
    4    2    4  72.149679  70.312826   3.874236     0.4275   0
    4    2    5 403.464556 382.619818  12.459732     0.4652   0
    4    2    6 477.393651 481.265012  14.555832     0.5054   0
    4    2    7  67.241268  63.526497   5.148381     0.5476   0
    4    2    8  26.546812  25.242386   1.598574     0.5913   0
    4    2    9  65.704532  67.374679   2.912659     0.6363   0
    4    2   10   0.167101   0.329725   0.926364     0.6823  -2
    4    2   11  33.115450  31.352409   1.957995     0.7290   0
    4    2   12  26.028103  22.897037   1.757607     0.7765   0
    4    2   13  51.050520  48.268967   2.639568     0.8245   0
    4    2   14   4.413429   1.945154   1.360130     0.8729  -2
    4    2   15   3.963814   6.153828   1.646655     0.9217   0
    4    2   16   7.314392   7.426552   1.188519     0.9709   0
    4    2   17   0.373605  -2.172129   4.717189     1.0203  -3
    4    2   18   0.653381  -0.527566   2.928731     1.0699  -3
    4    2   19  15.083304  14.682968   1.935398     1.1198   0
    4    2   20   0.199165   0.396832   1.185148     1.1699  -2
    4    3    0   6.272410   6.704775   2.247933     0.3532  -2
    4    3    1  75.405625  78.680005   3.915522     0.3698   0
    4    3    2 124.679093 124.594900   3.814342     0.3927   0
    4    3    3 2769.04635 2821.02544   41.66468     0.4207   0
    4    3    4   7.797453   8.043772   1.425895     0.4530   0
    4    3    5   2.142128   3.312693   1.592920     0.4887  -2
    4    3    6  61.335169  54.683949   3.925052     0.5271   0
    4    3    7 112.512959 106.429266   6.654718     0.5677   0
    4    3    8  36.288884  35.856061   2.041197     0.6100   0
    4    3    9  64.949755  67.081349   2.665638     0.6537   0
    4    3   10   2.410139   2.097198   0.698147     0.6985   0
    4    3   11  25.651938  24.028684   1.531247     0.7443   0
    4    3   12  12.747148  12.270812   1.156104     0.7908   0
    4    3   13   0.103270  -0.380079   3.484766     0.8380  -3
    4    3   14   0.644022  -1.828952   6.097763     0.8857  -3
    4    3   15   6.594273   6.016499   1.612584     0.9338   0
    4    3   16   3.708459   4.026151   1.006168     0.9824   0
    4    3   17   4.864952   6.331231   1.512429     1.0312   0
    4    3   18   0.187342   0.115966   1.286495     1.0804  -2
    4    3   19  40.649246  39.636725   2.819588     1.1298   0
    4    3   20   1.016941   1.220010   1.192045     1.1794  -6
    4    4    0  94.469527  91.627399   5.060559     0.3952   0
    4    4    1 384.972499 385.399671   9.335233     0.4101   0
    4    4    2 219.478638 219.068861   6.375134     0.4309   0
    4    4    3  98.891275  96.361386   6.751682     0.4566   0
    4    4    4 114.876447 118.919704   6.657384     0.4865   0
    4    4    5 491.786716 492.008068  12.716509     0.5199   0
    4    4    6 714.253275 730.269381  16.177741     0.5562   0
    4    4    7  71.831076  68.884457   4.047908     0.5948   0
    4    4    8  19.338161  17.816255   1.195936     0.6353   0
    4    4    9  21.107258  22.511637   1.736834     0.6774   0
    4    4   10   0.000629  -0.969875   2.879934     0.7207  -3
    4    4   11   2.554589   2.177718   0.810425     0.7651  -2
    4    4   12  35.795725  35.754300   2.798945     0.8105   0
    4    4   13   1.833017   3.644030   1.040505     0.8565   0
    4    4   14  14.183090  12.054077   1.469962     0.9033   0
    4    4   15   1.276977   3.376398   2.173244     0.9505  -2
    4    4   16   4.552017   6.263891   1.228367     0.9983   0
    4    4   17   2.580294   3.044044   1.850581     1.0464  -2
    4    4   18   9.872525  11.252475   2.374181     1.0949   0
    4    4   19   1.302533   0.160871   1.155488     1.1436  -2
    4    5    0 144.849269 141.268847   4.603911     0.4434   0
    4    5    1  11.095914  12.711066   1.497434     0.4568   0
    4    5    2 106.820248 109.756690   4.491360     0.4755   0
    4    5    3   1.180922   0.635669   0.642403     0.4989  -2
    4    5    4  28.375788  24.367565   3.974139     0.5264   0
    4    5    5 282.363043 298.568446  14.300880     0.5575   0
    4    5    6  30.847684  30.929858   1.961856     0.5914   0
    4    5    7   1.524801   0.577746   0.496836     0.6279  -2
    4    5    8   0.872512   0.928881   0.571151     0.6664  -2
    4    5    9 252.888367 251.966745   6.504855     0.7066   0
    4    5   10  23.856913  24.317169   1.499003     0.7482   0
    4    5   11  17.847528  17.154808   1.431516     0.7911   0
    4    5   12  40.656733  43.838647   2.871518     0.8350   0
    4    5   13   1.181873  -1.320083   4.582735     0.8798  -3
    4    5   14  14.534616  14.518342   2.036723     0.9254   0
    4    5   15   2.038807   2.428454   1.170373     0.9716  -2
    4    5   16   6.557974   5.043712   2.075230     1.0183  -2
    4    5   17   0.150011  -0.776643   2.076862     1.0655  -3
    4    5   18   0.782152   0.679310   1.552653     1.1132  -2
    4    5   19   0.659972   0.276457   1.580166     1.1612  -2
    4    6    0 192.050329 195.765588   6.581919     0.4961   0
    4    6    1  53.581371  54.835137   3.020186     0.5080   0
    4    6    2  58.155027  57.684122   6.331716     0.5249   0
    4    6    3  41.675884  39.628971   3.738151     0.5462   0
    4    6    4  37.010334  39.242441   3.022981     0.5715   0
    4    6    5   0.038064  -0.313786   2.292870     0.6002  -3
    4    6    6   1.384188   0.673933   0.783523     0.6318  -2
    4    6    7  50.432650  50.782625   2.498395     0.6661   0
    4    6    8  11.004334  12.799485   1.112894     0.7025   0
    4    6    9  14.915288  13.314266   1.101180     0.7407   0
    4    6   10   4.993677   3.758681   0.732880     0.7806   0
    4    6   11   4.926000   5.630486   1.069450     0.8218   0
    4    6   12  19.154025  17.910909   1.942020     0.8641   0
    4    6   13   1.813973   4.762077   1.747188     0.9075  -2
    4    6   14   3.508819   2.325433   0.931580     0.9517  -2
    4    6   15   9.092038   7.785768   1.657154     0.9967   0
    4    6   16  30.478668  31.326403   2.252214     1.0423   0
    4    6   17  10.191991   9.763534   1.407581     1.0885   0
    4    6   18   1.218291   2.254152   1.113647     1.1352  -2
    4    7    0   4.939209   4.577421   1.323849     0.5518   0
    4    7    1   3.652560   2.239098   1.041001     0.5626  -2
    4    7    2   4.774897   4.735183   0.863605     0.5779   0
    4    7    3   1.614728   1.026720   0.571571     0.5973  -2
    4    7    4   0.012612  -0.130760   1.981578     0.6205  -3
    4    7    5   0.221882   0.136879   0.632136     0.6470  -2
    4    7    6  14.889386  15.519282   1.271061     0.6765   0
    4    7    7   1.401497   1.168436   0.328612     0.7086   0
    4    7    8   0.000528  -1.436397   2.216403     0.7429  -3
    4    7    9  30.275369  27.858937   1.927854     0.7792   0
    4    7   10  47.540463  47.170109   2.685118     0.8171   0
    4    7   11   1.378178   2.184648   1.263517     0.8566  -2
    4    7   12   3.323263   4.589713   0.944656     0.8973   0
    4    7   13  12.022925  10.701383   1.395719     0.9391   0
    4    7   14   5.321166   5.362289   0.857487     0.9819   0
    4    7   15   1.176263   1.530082   0.959776     1.0256  -2
    4    7   16   2.526841   1.961613   0.904835     1.0700  -2
    4    8    0   2.850838   4.616413   0.768210     0.6098   0
    4    8    1  26.430216  25.098306   1.472098     0.6196   0
    4    8    2   1.402593   1.415394   0.583134     0.6335  -2
    4    8    3  56.498821  61.084879   2.536676     0.6513   0
    4    8    4  36.277388  36.354851   2.070401     0.6726   0
    4    8    5  43.771084  42.974486   2.341828     0.6972   0
    4    8    6   0.022292  -0.229726   1.515847     0.7246  -3
    4    8    7   3.773126   3.400369   0.836807     0.7546   0
    4    8    8  47.788011  50.207756   2.686249     0.7870   0
    4    8    9  24.223819  21.398566   2.303530     0.8213   0
    4    8   10   3.314876   3.920497   1.060214     0.8574   0
    4    8   11   2.736442   1.141239   0.657946     0.8951  -2
    4    8   12   0.022974   0.754589   1.150580     0.9341  -2
    4    8   13  37.977428  41.193991   2.293063     0.9744   0
    4    8   14  10.954648  11.287429   1.641761     1.0157   0
    4    8   15  10.670160  12.890892   1.900686     1.0579   0
    4    8   16   0.531818   0.886469   1.650903     1.1010  -2
    4    8   17   0.995560   0.566334   0.966588     1.1448  -2
    4    9    0  12.305596  12.426103   1.564540     0.6696   0
    4    9    1  23.414144  23.253685   1.424317     0.6785   0
    4    9    2 196.218311 199.093012   4.666986     0.6912   0
    4    9    3 176.631307 179.572664   5.850903     0.7075   0
    4    9    4   2.159681   2.628358   0.891953     0.7272  -2
    4    9    5  18.510327  17.528255   1.923946     0.7500   0
    4    9    6 120.401693 117.599718   4.535828     0.7755   0
    4    9    7  40.423794  37.413812   2.882357     0.8037   0
    4    9    8  56.701620  52.363152   3.041540     0.8341   0
    4    9    9   0.126285   0.477610   1.276254     0.8666  -2
    4    9   10   6.915893   7.698027   0.971080     0.9009   0
    4    9   11  47.701733  47.096292   3.027471     0.9368   0
    4    9   12  29.881447  31.929216   2.074116     0.9742   0
    4    9   13   0.682301   1.191491   1.233176     1.0128  -2
    4    9   14   0.081601  -0.502737   2.016516     1.0526  -3
    4    9   15   1.520325   0.654184   1.478974     1.0934  -2
    4    9   16   5.439061   4.249734   1.057977     1.1352   0
    4    9   17   1.803633   0.270030   0.772416     1.1777  -6
    4   10    0   8.810277   7.042476   1.192586     0.7305   0
    4   10    1 133.710717 130.046545   3.919366     0.7387   0
    4   10    2 234.391624 234.589840   5.213912     0.7504   0
    4   10    3  16.737532  14.325399   1.491222     0.7655   0
    4   10    4 394.949451 402.989790   8.209158     0.7837   0
    4   10    5  97.477351 102.411805   3.959828     0.8049   0
    4   10    6  89.625581  87.704269   3.851978     0.8288   0
    4   10    7   1.173102   0.619786   1.321666     0.8551  -2
    4   10    8  13.209646  15.459986   2.776800     0.8838   0
    4   10    9   2.069936   2.637872   1.594175     0.9145  -2
    4   10   10   1.862815   1.666329   1.982095     0.9471  -2
    4   10   11   6.284851   8.817447   1.768590     0.9813   0
    4   10   12   3.355135   3.508106   1.443664     1.0170  -2
    4   10   13   6.414771   7.696509   1.658333     1.0541   0
    4   10   14   0.495422  -1.765457   3.302565     1.0924  -3
    4   10   15   2.076299   0.777826   2.278962     1.1318  -2
    4   10   16   0.348569   0.270100   1.071285     1.1722  -6
    4   11    0  40.510065  41.533518   2.844560     0.7925   0
    4   11    1  18.079000  18.881999   1.739144     0.8001   0
    4   11    2 112.660486 117.091398   4.281393     0.8109   0
    4   11    3   0.607968   1.403448   1.143061     0.8248  -2
    4   11    4 111.457042 111.660428   4.633422     0.8418   0
    4   11    5 211.120782 220.352989   6.594066     0.8615   0
    4   11    6  70.326440  66.878311   4.175416     0.8839   0
    4   11    7  22.955137  21.107981   2.644672     0.9087   0
    4   11    8   2.190147   1.025023   1.169089     0.9357  -2
    4   11    9  70.400260  70.464337   2.978771     0.9647   0
    4   11   10   2.346562   1.009364   0.990571     0.9956  -2
    4   11   11   6.909750   5.206271   1.115470     1.0283   0
    4   11   12   4.558414   4.522777   1.088845     1.0624   0
    4   11   13   3.703027   3.906670   1.152078     1.0980   0
    4   11   14   7.185522   6.366056   1.182292     1.1348   0
    4   11   15   5.645926   6.242328   2.021895     1.1728  -4
    4   12    0   0.262482   1.041881   0.945972     0.8552  -2
    4   12    1   9.427273  10.285745   1.480952     0.8622   0
    4   12    2  29.068635  28.677871   2.200057     0.8723   0
    4   12    3   3.218800   2.202787   1.189412     0.8853  -2
    4   12    4  16.275543  16.463802   2.458352     0.9011   0
    4   12    5  15.491859  16.209884   2.291690     0.9196   0
    4   12    6  12.316260  16.909451   3.282762     0.9405   0
    4   12    7  55.375834  55.015561   4.822600     0.9639   0
    4   12    8  52.123495  52.143154   2.841458     0.9894   0
    4   12    9   6.477167   6.337596   1.464039     1.0169   0
    4   12   10  60.710860  64.665413   3.227003     1.0463   0
    4   12   11   7.273432   7.755983   1.148058     1.0774   0
    4   12   12  13.177960  13.313491   1.621699     1.1100   0
    4   12   13   0.234039   0.951924   1.128567     1.1441  -2
    4   12   14   2.395557   1.804239   0.899874     1.1795  -6
    4   13    0  15.858814  19.093759   2.266186     0.9186   0
    4   13    1   0.000051  -0.073121   2.608555     0.9251  -3
    4   13    2   7.701352   7.971021   1.422210     0.9345   0
    4   13    3   0.601956  -1.391404   2.818570     0.9466  -3
    4   13    4   0.211636  -2.081077   2.868078     0.9614  -3
    4   13    5  10.189660   8.343628   1.544031     0.9787   0
    4   13    6   1.377742   1.410316   1.917727     0.9985  -2
    4   13    7  11.257597  13.167391   2.484503     1.0205   0
    4   13    8   8.518830   8.855131   1.340464     1.0446   0
    4   13    9  20.990206  23.199574   1.994548     1.0707   0
    4   13   10   1.691422   1.420592   1.107032     1.0987  -2
    4   13   11   0.129453   0.536001   0.871822     1.1283  -2
    4   13   12   0.708043   1.175149   0.893186     1.1595  -2
    4   14    0   0.340324   0.187975   0.955040     0.9824  -2
    4   14    1  17.339938  16.491746   1.569749     0.9885   0
    4   14    2  27.577609  27.383083   2.750326     0.9973   0
    4   14    3   0.001646  -0.551661   2.405727     1.0087  -3
    4   14    4   1.039167   1.286892   1.111172     1.0226  -2
    4   14    5   0.029426   0.019225   1.214789     1.0389  -2
    4   14    6  19.684341  17.853567   1.887457     1.0575   0
    4   14    7  14.455044  13.810343   1.653423     1.0783   0
    4   14    8   9.611272   8.852288   1.458576     1.1012   0
    4   14    9   4.334186   3.346645   1.062409     1.1259   0
    4   14   10   0.414930   0.535580   2.261469     1.1526  -2
    4   14   11   6.477048   6.445107   1.245951     1.1808  -4
    4   15    0   8.594819  10.051582   1.499600     1.0466   0
    4   15    1  16.917662  19.159500   1.636527     1.0524   0
    4   15    2  29.848512  26.067943   2.019989     1.0606   0
    4   15    3   1.820413   2.902386   1.051453     1.0713  -2
    4   15    4   1.357428   1.398754   1.148594     1.0844  -2
    4   15    5  14.910231  15.299382   1.867896     1.0998   0
    4   15    6  19.609994  16.636473   2.101446     1.1174   0
    4   15    7   0.127444  -1.357360   2.195114     1.1371  -3
    4   15    8   1.307780   0.932357   0.815279     1.1588  -2
    4   16    0   6.055558   4.828011   1.247038     1.1112   0
    4   16    1   2.579130   1.992271   1.044947     1.1166  -2
    4   16    2  29.465484  28.876870   2.102140     1.1244   0
    4   16    3  28.204631  28.455612   2.139081     1.1345   0
    4   16    4 110.285230 110.495669   3.734500     1.1469   0
    4   16    5   0.069562   0.803898   0.922396     1.1614  -2
    4   16    6   1.542397  -0.006415   2.795811     1.1781  -7
    4   17    0  64.332047  60.848890   2.936452     1.1760  -4
    4   17    1  15.413284  14.914677   1.935204     1.1812  -4
    5    0    1  38.531981  39.490867   4.136925     0.3822   0
    5    0    3  44.114551  40.489741   4.360007     0.4370   0
    5    0    5  39.790367  36.524776   4.882106     0.5074   0
    5    0    7  85.621239  85.638843   5.134667     0.5879   0
    5    0    9  11.115506  13.379006   2.282645     0.6748   0
    5    0   11  26.507066  29.777697   2.825855     0.7659   0
    5    0   13  17.100639  19.442816   3.457710     0.8599   0
    5    0   15  35.403151  37.030997   4.576904     0.9560   0
    5    1    0  37.217959  36.260359   2.173195     0.3690   0
    5    1    1   2.160530   0.375043   1.044763     0.3880  -2
    5    1    2   0.547475  -0.226181   2.705260     0.4127  -3
    5    1    3  76.253096  72.661568   3.817880     0.4421   0
    5    1    4   3.930095   2.690254   1.746801     0.4754  -2
    5    1    5 146.275413 145.614527   8.597256     0.5118   0
    5    1    6  48.206559  44.388803   3.950282     0.5508   0
    5    1    7 173.137970 175.639520   4.564612     0.5917   0
    5    1    8   0.440501   0.437589   0.734416     0.6342  -2
    5    1    9  22.716151  26.022554   1.990559     0.6781   0
    5    1   10   1.187580   0.025107   1.086250     0.7230  -2
    5    1   11  26.720719  24.867001   2.605244     0.7688   0
    5    1   12   3.964361   4.235164   1.597083     0.8154  -2
    5    1   13  12.859853  14.061887   1.608924     0.8625   0
    5    1   14  46.419499  46.830744   3.383215     0.9102   0
    5    1   15   9.564626  11.121769   1.876990     0.9584   0
    5    1   16   0.052244   0.708640   1.744636     1.0069  -2
    5    1   17  22.002914  22.731150   2.254103     1.0557   0
    5    1   18  15.505840  13.391605   1.799506     1.1049   0
    5    1   19   0.005531   1.303980   1.157924     1.1542  -2
    5    2    0   6.005113   6.099959   0.982611     0.3869   0
    5    2    1  39.146727  40.336776   2.529424     0.4050   0
    5    2    2 132.748340 138.007810   4.733422     0.4287   0
    5    2    3  83.959967  82.465676   4.076191     0.4571   0
    5    2    4  33.676824  32.027262   3.076817     0.4894   0
    5    2    5  81.583065  78.642693   5.867443     0.5248   0
    5    2    6  78.232926  77.320607   5.257491     0.5629   0
    5    2    7   0.287260   1.353426   0.659592     0.6030  -2
    5    2    8  36.613961  37.979797   2.037223     0.6448   0
    5    2    9   2.103211   1.671659   1.024045     0.6880  -2
    5    2   10  92.973459  92.503190   3.579323     0.7323   0
    5    2   11  10.308423  10.852942   1.307883     0.7775   0
    5    2   12  58.805902  57.608851   3.240669     0.8236   0
    5    2   13   4.717706   5.779218   1.931941     0.8703  -2
    5    2   14   2.509586  -0.577817   5.852955     0.9176  -3
    5    2   15   0.003064  -0.197864   3.107685     0.9654  -3
    5    2   16   3.728893   3.011561   1.676925     1.0136  -2
    5    2   17  24.095401  25.602588   2.293887     1.0621   0
    5    2   18   5.945780   3.416877   1.910038     1.1109  -2
    5    2   19   0.008506   1.087606   1.367807     1.1601  -2
    5    3    0 3077.56390 3066.85099   81.61476     0.4149   0
    5    3    1 109.806817 110.043559   4.169101     0.4319   0
    5    3    2 202.791603 207.980141   6.590577     0.4542   0
    5    3    3   8.859474   9.861305   1.743166     0.4811   0
    5    3    4 407.263010 405.254376  11.071857     0.5118   0
    5    3    5  44.706556  46.405771   3.638893     0.5458   0
    5    3    6   0.254927   1.147092   0.863499     0.5825  -2
    5    3    7  27.556126  26.115270   1.555138     0.6213   0
    5    3    8  11.844865  12.892766   1.306440     0.6620   0
    5    3    9   1.208614   1.011314   0.612152     0.7041  -2
    5    3   10   0.706535   0.045316   0.923872     0.7475  -2
    5    3   11   1.010465   0.494769   1.165690     0.7919  -2
    5    3   12  22.247396  25.378229   2.186570     0.8371   0
    5    3   13   2.605987   2.548467   1.445158     0.8831  -2
    5    3   14   0.800491   0.354314   2.724643     0.9298  -2
    5    3   15   8.207861   8.617640   1.342192     0.9770   0
    5    3   16  75.384125  76.596650   3.589063     1.0246   0
    5    3   17   0.127161  -1.594065   3.695282     1.0726  -3
    5    3   18  13.920603  14.994567   1.930180     1.1210   0
    5    3   19   3.917528   3.505102   1.214957     1.1697  -2
    5    4    0 188.828070 191.859903   6.253715     0.4512   0
    5    4    1 337.107375 340.775041   7.832917     0.4669   0
    5    4    2 827.692025 856.839091  18.776685     0.4876   0
    5    4    3 603.758434 614.885307  21.931923     0.5127   0
    5    4    4  24.232907  21.881527   3.492874     0.5417   0
    5    4    5   1.703182   0.716913   1.076541     0.5739  -2
    5    4    6  16.969636  17.775873   1.435123     0.6089   0
    5    4    7   0.068589  -0.005708   1.625543     0.6461  -3
    5    4    8   0.186013  -0.039634   1.330601     0.6853  -3
    5    4    9   4.326900   4.319271   1.060067     0.7261   0
    5    4   10   0.171355   0.474865   1.035662     0.7682  -2
    5    4   11   0.080029   0.062062   1.052705     0.8115  -2
    5    4   12   7.353966   7.299835   1.345694     0.8557   0
    5    4   13   5.935603   4.948961   1.468660     0.9008   0
    5    4   14   1.193329   3.235564   1.941859     0.9465  -2
    5    4   15   8.874857   7.381922   1.461510     0.9929   0
    5    4   16   0.731785  -0.287908   2.673133     1.0398  -3
    5    4   17  75.322220  80.682274   5.030225     1.0872   0
    5    4   18  45.616292  45.664208   3.771441     1.1350   0
    5    5    0  18.547480  19.077930   1.735429     0.4940   0
    5    5    1  26.540073  26.626821   2.045396     0.5083   0
    5    5    2   8.933541  10.768577   1.460179     0.5274   0
    5    5    3  79.953987  77.589708   4.539737     0.5507   0
    5    5    4   1.635877   1.776570   0.988001     0.5778  -2
    5    5    5   0.602676   0.444673   0.411782     0.6081  -2
    5    5    6  89.660932  92.106806   3.369404     0.6412   0
    5    5    7   9.201850   8.344129   0.931207     0.6767   0
    5    5    8   2.130076   1.530256   0.595439     0.7142  -2
    5    5    9  91.439905  86.916833   3.161424     0.7534   0
    5    5   10   3.615410   3.574428   1.014953     0.7941   0
    5    5   11  66.053547  64.118649   3.331284     0.8360   0
    5    5   12  14.463068  16.442804   1.861225     0.8790   0
    5    5   13   4.872970   4.360363   2.240051     0.9230  -2
    5    5   14  42.375657  44.905200   2.668949     0.9677   0
    5    5   15   0.531489   0.677672   1.630002     1.0131  -2
    5    5   16   0.203289  -0.001561   2.551423     1.0591  -3
    5    5   17  10.470549  12.312550   1.905435     1.1056   0
    5    5   18   1.235663   1.564873   0.849514     1.1526  -2
    5    6    0   0.128860  -0.566408   1.989089     0.5417  -3
    5    6    1  11.590771   9.507209   2.074423     0.5548   0
    5    6    2   0.926143   1.911993   0.900738     0.5724  -2
    5    6    3  31.380795  33.459508   2.006711     0.5939   0
    5    6    4   2.573827   2.397700   0.676724     0.6191   0
    5    6    5  12.883389  11.160987   1.850726     0.6475   0
    5    6    6 234.682564 233.606150   5.138398     0.6787   0
    5    6    7  88.311080  83.741889   3.709981     0.7123   0
    5    6    8  29.412732  28.074088   1.980560     0.7480   0
    5    6    9  13.748034  12.762738   1.244410     0.7856   0
    5    6   10   1.670225   0.834555   0.686848     0.8246  -2
    5    6   11   5.131219   3.913390   1.414391     0.8651  -2
    5    6   12   8.671187  10.594550   2.106179     0.9067   0
    5    6   13  32.981385  30.913221   4.114456     0.9494   0
    5    6   14  30.458735  32.935842   1.987974     0.9929   0
    5    6   15   8.413279  10.465782   1.592054     1.0372   0
    5    6   16   0.433256  -1.052202   3.062732     1.0822  -3
    5    6   17   0.581543   1.311877   0.833831     1.1278  -2
    5    6   18   3.323559   1.637997   0.688536     1.1739  -6
    5    7    0  17.766618  17.176937   1.387195     0.5932   0
    5    7    1   1.446321   1.347831   0.647029     0.6052  -2
    5    7    2   0.433825   1.157780   1.006975     0.6213  -2
    5    7    3   8.077733   9.367215   1.193536     0.6412   0
    5    7    4  32.146516  30.287956   2.028291     0.6646   0
    5    7    5 108.082415 108.760239   3.751913     0.6912   0
    5    7    6   4.545003   3.128376   1.022976     0.7205   0
    5    7    7  83.352727  78.821017   3.560570     0.7522   0
    5    7    8   1.347029   2.443896   1.665053     0.7861  -2
    5    7    9   1.805480   0.736341   0.993297     0.8219  -2
    5    7   10   3.231052   4.195785   1.170263     0.8593   0
    5    7   11   0.556273  -0.478356   2.667819     0.8982  -3
    5    7   12   0.003124   1.694644   2.064957     0.9384  -2
    5    7   13  12.108171  13.112327   1.457387     0.9796   0
    5    7   14   5.722372   4.540464   0.836414     1.0219   0
    5    7   15   5.525929   5.797180   1.425087     1.0650   0
    5    7   16  12.873735   9.814204   2.733253     1.1088   0
    5    8    0  38.556729  36.311239   2.361696     0.6475   0
    5    8    1   3.179632   2.446222   0.750717     0.6585   0
    5    8    2   3.739255   4.037312   0.736491     0.6734   0
    5    8    3  18.216994  17.939176   1.971531     0.6918   0
    5    8    4  49.390425  49.679568   2.709201     0.7136   0
    5    8    5  69.921621  72.214627   3.035935     0.7383   0
    5    8    6  51.125369  52.730945   2.972326     0.7658   0
    5    8    7   0.170522   1.770480   1.136727     0.7958  -2
    5    8    8  16.475202  16.662802   1.997294     0.8279   0
    5    8    9  32.177791  32.982039   2.678463     0.8619   0
    5    8   10  69.180743  66.948413   4.408546     0.8977   0
    5    8   11  19.027627  18.454603   2.775233     0.9350   0
    5    8   12  34.765701  35.620718   2.327969     0.9736   0
    5    8   13   3.060475   3.000916   1.256918     1.0135  -2
    5    8   14   4.726351   4.319335   2.567770     1.0544  -2
    5    8   15   6.455699   7.037970   1.645023     1.0962   0
    5    8   16   8.756306   6.242199   1.995857     1.1388   0
    5    9    0 241.999359 242.795331   5.315656     0.7041   0
    5    9    1 173.519519 170.721070   4.680668     0.7142   0
    5    9    2  45.655077  48.977094   2.833770     0.7279   0
    5    9    3   8.650982   8.563868   1.188859     0.7450   0
    5    9    4  16.852134  14.739131   1.421458     0.7652   0
    5    9    5  42.888433  41.537556   2.384455     0.7884   0
    5    9    6   5.613014   4.573043   0.798748     0.8142   0
    5    9    7  28.625729  26.574809   2.751893     0.8424   0
    5    9    8  40.188245  41.329188   3.367369     0.8728   0
    5    9    9   6.422179   7.411627   1.988297     0.9052   0
    5    9   10   0.166757  -0.416148   4.875580     0.9393  -3
    5    9   11   7.494243   7.741025   1.307852     0.9750   0
    5    9   12   2.618638  -0.185753   3.506184     1.0121  -3
    5    9   13   1.160563   3.829671   2.714306     1.0505  -2
    5    9   14   0.633721  -0.058833   2.270886     1.0900  -3
    5    9   15  11.602024   9.114234   1.520339     1.1305   0
    5    9   16  17.246810  18.911882   2.042424     1.1719  -4
    5   10    0  36.757730  36.586963   2.093903     0.7623   0
    5   10    1 185.141049 182.058540   5.304883     0.7717   0
    5   10    2 261.473165 270.362876   7.204842     0.7844   0
    5   10    3 302.506769 304.578808   7.345369     0.8002   0
    5   10    4  20.357307  20.507591   1.838353     0.8191   0
    5   10    5   0.043680   0.198875   0.734119     0.8408  -2
    5   10    6  14.181386  15.137145   1.934138     0.8650   0
    5   10    7   8.953888  12.304539   2.196907     0.8916   0
    5   10    8   2.352976   3.975528   1.288299     0.9204   0
    5   10    9   1.050214   4.264174   1.227732     0.9512   0
    5   10   10  18.040050  18.942410   1.895404     0.9837   0
    5   10   11   0.278723   0.170955   1.330608     1.0179  -2
    5   10   12   0.032101  -1.961323   3.277092     1.0535  -3
    5   10   13   1.717479   1.288792   1.154829     1.0904  -2
    5   10   14  16.301309  14.034201   2.417228     1.1285   0
    5   10   15   2.302716   1.606430   1.263326     1.1676  -2
    5   11    0  47.389762  48.230039   2.562924     0.8219   0
    5   11    1 210.061180 207.729776   6.221733     0.8306   0
    5   11    2  38.942953  39.774990   2.752345     0.8424   0
    5   11    3  28.391371  29.403927   2.504791     0.8572   0
    5   11    4   1.137793   1.392236   1.633587     0.8748  -2
    5   11    5  13.280478  12.071571   1.949725     0.8951   0
    5   11    6  30.069776  23.846483   2.097795     0.9180   0
    5   11    7   8.531545  11.388302   1.974778     0.9431   0
    5   11    8   0.005337  -0.625543   2.183420     0.9703  -3
    5   11    9   9.782822  12.507495   1.886552     0.9995   0
    5   11   10   6.276992   6.261759   1.542427     1.0306   0
    5   11   11   6.585485   6.216096   1.387810     1.0632   0
    5   11   12   0.841788   1.878040   0.971115     1.0973  -2
    5   11   13  15.590153  14.022717   1.664035     1.1328   0
    5   11   14   6.059147   6.282192   1.398146     1.1695   0
    5   12    0   7.559258   8.483041   1.034675     0.8825   0
    5   12    1   1.172292   0.465006   1.401556     0.8906  -2
    5   12    2   2.460226   1.347200   1.086040     0.9016  -2
    5   12    3   7.441154  10.883115   1.680640     0.9155   0
    5   12    4  17.848215  18.923188   1.802995     0.9320   0
    5   12    5   7.123849   8.409999   1.781448     0.9511   0
    5   12    6  54.026787  54.496418   2.714128     0.9726   0
    5   12    7  33.569869  36.591486   2.585909     0.9964   0
    5   12    8   1.386067   1.791479   1.718711     1.0222  -2
    5   12    9   7.143755   8.103682   2.249952     1.0500   0
    5   12   10   0.059248  -0.441932   2.180545     1.0795  -3
    5   12   11   0.191571   0.699137   1.101802     1.1107  -2
    5   12   12   0.077292  -0.712825   2.048934     1.1435  -3
    5   12   13  30.715183  23.216857   2.318100     1.1776  -4
    5   13    0   0.415728  -0.267011   2.586345     0.9440  -3
    5   13    1   0.026922   0.238134   1.148006     0.9516  -2
    5   13    2   3.569955   3.847455   0.953381     0.9619   0
    5   13    3  19.158441  18.931103   1.489767     0.9749   0
    5   13    4  54.501759  58.230240   2.552102     0.9905   0
    5   13    5   5.240697   4.874757   1.498901     1.0085   0
    5   13    6   0.902405   1.357825   1.724139     1.0288  -2
    5   13    7   0.734803  -2.295002   3.496654     1.0512  -3
    5   13    8  15.503894  17.537946   3.017650     1.0758   0
    5   13    9   0.424513   2.251503   1.866362     1.1022  -2
    5   13   10   6.065702   5.200440   1.262436     1.1304   0
    5   13   11   4.661236   3.602776   1.319320     1.1602  -2
    5   14    0   9.101069   9.283545   1.159961     1.0063   0
    5   14    1   0.108524  -0.149612   2.466671     1.0134  -3
    5   14    2   0.476285   0.388134   1.653132     1.0231  -2
    5   14    3   8.278775   6.563198   1.600846     1.0353   0
    5   14    4   0.393231   0.633553   1.074524     1.0499  -2
    5   14    5   0.781271   1.027255   1.195393     1.0669  -2
    5   14    6  27.135404  26.928550   3.747180     1.0861   0
    5   14    7   0.234445   1.503965   1.240977     1.1075  -2
    5   14    8   1.268568  -0.538065   2.324076     1.1308  -3
    5   14    9  12.651812  11.957614   2.026401     1.1559   0
    5   15    0   0.666640   0.825148   1.260347     1.0691  -2
    5   15    1  20.245349  19.709171   1.640371     1.0757   0
    5   15    2   0.479674   0.237685   1.322071     1.0849  -2
    5   15    3   0.430663   0.771210   1.290123     1.0964  -2
    5   15    4  10.174439  10.379818   1.533164     1.1103   0
    5   15    5   0.000010   1.236752   1.100024     1.1264  -2
    5   15    6   5.709810   4.416848   1.163279     1.1446   0
    5   15    7   0.026687  -0.600868   3.613372     1.1648  -3
    5   16    0   2.104020   2.949680   1.111539     1.1323  -2
    5   16    1  21.884757  20.778631   1.858092     1.1387   0
    5   16    2   0.230152   0.563074   0.796635     1.1473  -2
    5   16    3  40.587612  40.106118   2.367139     1.1582   0
    5   16    4   0.012958   0.472556   0.849745     1.1713  -6
    6    0    0 147.743146 160.640753   8.594671     0.4355   0
    6    0    2 111.276570 109.179882   6.757190     0.4779   0
    6    0    4 611.117664 624.323238  34.952326     0.5374   0
    6    0    6  14.191948  17.527124   1.748012     0.6089   0
    6    0    8  28.269575  27.675282   2.526290     0.6887   0
    6    0   10   0.831174   1.051039   1.282998     0.7743  -2
    6    0   12  84.157412  88.358932   6.113398     0.8639   0
    6    0   14   8.326542  10.916438   2.676363     0.9564   0
    6    0   16  16.476763  18.318437   2.417228     1.0510   0
    6    1    0  21.939067  23.062116   2.063471     0.4406   0
    6    1    1 150.961078 150.599202   6.269771     0.4591   0
    6    1    2 207.563792 213.140878   7.395103     0.4826   0
    6    1    3  26.246176  27.729070   3.125889     0.5103   0
    6    1    4  50.463673  48.955773   3.974172     0.5416   0
    6    1    5  25.617750  27.015451   2.382080     0.5758   0
    6    1    6   8.407619   9.720584   1.095125     0.6126   0
    6    1    7  10.952885  10.590802   1.147275     0.6514   0
    6    1    8  47.108625  46.023279   2.276426     0.6920   0
    6    1    9  48.619911  50.697986   2.609120     0.7340   0
    6    1   10   1.197934   0.558288   0.976465     0.7772  -2
    6    1   11  72.956362  79.782255   3.804215     0.8214   0
    6    1   12   7.393281   6.414191   1.937465     0.8665   0
    6    1   13   0.594481   0.764849   1.160185     0.9123  -2
    6    1   14  15.537298  16.280632   2.510412     0.9587   0
    6    1   15   5.212531   5.492672   1.247530     1.0057   0
    6    1   16   4.525081   6.338080   1.818582     1.0531   0
    6    1   17   0.305371  -1.900056   3.142122     1.1010  -3
    6    1   18   0.290048   0.442723   1.107699     1.1492  -2
    6    2    0   1.552420   1.753019   0.809341     0.4556  -2
    6    2    1 160.348563 158.749936   5.496743     0.4736   0
    6    2    2  40.167734  36.780794   2.596747     0.4964   0
    6    2    3  48.870542  47.206452   3.734032     0.5233   0
    6    2    4   2.754916   2.892145   1.617209     0.5539  -2
    6    2    5   0.809509   0.751232   0.871922     0.5874  -2
    6    2    6   9.408157   9.928128   1.562192     0.6235   0
    6    2    7  53.748207  53.928333   2.466203     0.6617   0
    6    2    8  57.336061  56.059338   3.041185     0.7017   0
    6    2    9 115.944531 115.100435   4.315362     0.7431   0
    6    2   10  13.345021  11.887109   1.425887     0.7858   0
    6    2   11  19.039669  16.817543   1.826626     0.8296   0
    6    2   12   1.560595   1.005087   2.695472     0.8742  -2
    6    2   13   9.718994   6.865234   1.681980     0.9196   0
    6    2   14 119.848687 124.649819   3.805781     0.9657   0
    6    2   15  53.065127  51.849824   3.003162     1.0124   0
    6    2   16   3.157095   1.147643   1.354767     1.0595  -2
    6    2   17   2.136290   5.165971   1.518376     1.1071   0
    6    2   18   0.034481   0.652366   1.132221     1.1550  -2
    6    3    0  44.606236  44.837520   3.512322     0.4797   0
    6    3    1 286.358891 293.173497   7.699287     0.4968   0
    6    3    2   0.093674  -1.929405   3.356757     0.5185  -3
    6    3    3  85.750405  86.618172   5.932005     0.5444   0
    6    3    4  15.334607  17.063385   2.474069     0.5738   0
    6    3    5  39.261729  39.496521   1.947674     0.6063   0
    6    3    6   0.729058   1.330919   0.887711     0.6413  -2
    6    3    7   1.668501   0.393019   0.708245     0.6785  -2
    6    3    8  31.155669  31.397959   1.989686     0.7175   0
    6    3    9   0.829625  -0.649329   3.658260     0.7581  -3
    6    3   10   2.271447   0.085356   1.056564     0.8000  -2
    6    3   11  27.875190  29.667698   3.490031     0.8430   0
    6    3   12  10.638055   7.903617   2.028953     0.8870   0
    6    3   13  67.212762  63.813043   4.706593     0.9318   0
    6    3   14   2.312671   3.025000   1.456108     0.9773  -2
    6    3   15   5.942825   4.308788   1.360897     1.0234   0
    6    3   16   0.408257   0.197861   1.419324     1.0701  -2
    6    3   17 131.692989 126.018262   4.669264     1.1172   0
    6    3   18   9.012598   9.268571   1.264944     1.1647   0
    6    4    0  85.534454  86.521741   5.147331     0.5114   0
    6    4    1  17.930325  19.499834   2.008649     0.5275   0
    6    4    2   0.586967  -1.184266   3.601096     0.5480  -3
    6    4    3   0.255988   0.138795   0.831577     0.5726  -2
    6    4    4   7.105866   7.900612   1.356728     0.6006   0
    6    4    5   2.013759   1.166404   0.594420     0.6317  -2
    6    4    6  40.612183  39.692289   2.149920     0.6653   0
    6    4    7  13.107585  13.106319   1.280225     0.7013   0
    6    4    8  48.849682  46.731406   2.456349     0.7391   0
    6    4    9  41.950781  41.063317   2.603483     0.7786   0
    6    4   10   4.669345   3.334466   1.119570     0.8194  -2
    6    4   11   0.434549   0.107869   1.234557     0.8615  -2
    6    4   12   1.560730   0.347777   2.391594     0.9045  -2
    6    4   13   3.605357   2.897912   2.351487     0.9485  -2
    6    4   14 165.280589 177.476064   4.933148     0.9933   0
    6    4   15  50.261495  51.542602   2.788640     1.0387   0
    6    4   16   7.244272   5.261901   1.450440     1.0847   0
    6    4   17   3.072000   4.512229   1.116094     1.1312   0
    6    4   18  11.446540  10.194370   1.194839     1.1782  -4
    6    5    0  84.845158  81.413177   3.740509     0.5495   0
    6    5    1   8.946649   9.885001   2.025222     0.5645   0
    6    5    2  19.363537  21.424248   2.458772     0.5838   0
    6    5    3   1.210442   2.211380   0.831480     0.6068  -2
    6    5    4   2.605028   2.625951   0.927901     0.6334  -2
    6    5    5   1.617048   1.741745   0.636320     0.6629  -2
    6    5    6   9.336839   8.308351   0.859512     0.6951   0
    6    5    7  13.414341  15.595910   1.904595     0.7295   0
    6    5    8  46.750942  47.820734   2.891160     0.7660   0
    6    5    9  25.771394  24.917720   2.157156     0.8041   0
    6    5   10   0.251788   0.664172   1.583272     0.8437  -2
    6    5   11 159.688250 161.987390   6.774280     0.8846   0
    6    5   12   0.667116  -1.803383   7.563654     0.9266  -3
    6    5   13   0.484247  -1.169732   2.125642     0.9696  -3
    6    5   14   3.249793   4.969394   1.379941     1.0134   0
    6    5   15  26.327876  27.170192   1.976748     1.0580   0
    6    5   16  30.874273  33.244194   1.940954     1.1032   0
    6    5   17   0.005709  -1.027496   1.854344     1.1489  -3
    6    6    0  82.608653  80.713610   2.763490     0.5928   0
    6    6    1   0.381698   1.019049   0.686858     0.6067  -2
    6    6    2   0.874210   0.717785   0.741607     0.6247  -2
    6    6    3  91.702164  95.645990   3.157321     0.6463   0
    6    6    4 201.521952 203.024541   4.751917     0.6713   0
    6    6    5   8.175563   7.308864   0.874279     0.6992   0
    6    6    6   3.284434   3.100012   0.602758     0.7298   0
    6    6    7   0.144409  -0.567828   2.031715     0.7627  -3
    6    6    8   3.059814   2.077362   1.249640     0.7976  -2
    6    6    9   3.069980   2.570015   0.976589     0.8343  -2
    6    6   10  22.040156  23.131249   2.048465     0.8725   0
    6    6   11   0.068491   0.810475   1.250766     0.9121  -2
    6    6   12   5.666688   5.693787   2.239938     0.9529  -2
    6    6   13  33.244467  34.728775   1.751663     0.9948   0
    6    6   14   3.568963   2.836887   0.866385     1.0375   0
    6    6   15   1.615182   1.482929   0.850192     1.0811  -2
    6    6   16   7.305935   6.356930   1.099827     1.1253   0
    6    6   17   1.470465   2.083516   1.208530     1.1702  -6
    6    7    0  29.910164  28.781570   2.215806     0.6402   0
    6    7    1 122.381314 124.109193   3.487948     0.6531   0
    6    7    2 172.222371 173.941887   4.369618     0.6698   0
    6    7    3 166.096183 163.227906   5.472352     0.6900   0
    6    7    4  10.102024  10.802061   1.169581     0.7135   0
    6    7    5   7.681101   5.083141   1.270775     0.7398   0
    6    7    6  22.369787  23.472552   2.133541     0.7688   0
    6    7    7   0.063720   1.893191   1.296547     0.8001  -2
    6    7    8   7.254703   7.982280   1.556965     0.8334   0
    6    7    9   0.450142   0.635769   0.968098     0.8686  -2
    6    7   10   1.620057   1.612463   1.102485     0.9054  -2
    6    7   11   1.232205   2.093127   1.387261     0.9436  -2
    6    7   12  12.438149  12.653256   1.125010     0.9831   0
    6    7   13   4.655295   4.214069   1.446208     1.0237  -2
    6    7   14  18.963814  18.634381   1.469723     1.0653   0
    6    7   15  20.557206  18.316337   4.952450     1.1078   0
    6    7   16   0.057706  -3.527958   2.749970     1.1510  -3
    6    8    0   1.427868   1.826190   0.525967     0.6908   0
    6    8    1  11.576172  10.043167   1.157086     0.7028   0
    6    8    2   4.737348   3.056400   0.733660     0.7184   0
    6    8    3  91.780765  90.416766   3.417959     0.7372   0
    6    8    4   0.188969   0.832979   0.735317     0.7592  -2
    6    8    5   1.457088   0.499861   1.043997     0.7840  -2
    6    8    6  51.618380  50.312586   3.988370     0.8114   0
    6    8    7  31.391605  31.932285   2.812933     0.8411   0
    6    8    8   1.694163   1.700944   1.710797     0.8729  -2
    6    8    9  23.189661  22.211685   2.589624     0.9066   0
    6    8   10  24.925986  25.455923   3.128150     0.9419   0
    6    8   11  14.363443  15.059759   1.595149     0.9787   0
    6    8   12   3.978345   2.252424   2.370983     1.0168  -2
    6    8   13   1.490744   1.519135   1.336755     1.0561  -2
    6    8   14   4.337944   3.945759   1.303635     1.0965   0
    6    8   15  11.818287  10.606906   1.959546     1.1378   0
    6    9    0 101.695913  97.262213   3.352476     0.7441   0
    6    9    1   3.810119   2.293467   0.751298     0.7552   0
    6    9    2   0.019534  -0.083899   2.215596     0.7697  -3
    6    9    3  15.565292  18.882484   1.653374     0.7874   0
    6    9    4  16.411125  17.863905   1.530794     0.8080   0
    6    9    5  13.560036  13.930938   2.634867     0.8313   0
    6    9    6   0.032266  -1.378106   2.700334     0.8572  -3
    6    9    7   0.032065   1.202502   1.217952     0.8854  -2
    6    9    8  76.119446  76.777720   4.216185     0.9156   0
    6    9    9  19.992804  17.742761   3.122723     0.9478   0
    6    9   10   4.459888   4.045954   1.312141     0.9816   0
    6    9   11   0.157736   0.789557   1.535750     1.0170  -2
    6    9   12  21.225600  20.397431   1.996309     1.0537   0
    6    9   13  42.082522  45.057357   5.604658     1.0917   0
    6    9   14   5.304308   6.502561   1.503952     1.1308   0
    6    9   15   7.702050   7.331995   1.363682     1.1709  -4
    6   10    0 294.750945 300.676353   6.555057     0.7994   0
    6   10    1  17.694545  20.305038   1.957834     0.8098   0
    6   10    2   7.280548  10.002963   1.749821     0.8233   0
    6   10    3  11.969494  13.209339   1.579491     0.8398   0
    6   10    4  23.639538  24.279049   1.934574     0.8592   0
    6   10    5   9.012366   8.469860   0.935043     0.8812   0
    6   10    6   7.967734   8.064932   1.257820     0.9056   0
    6   10    7   0.080994  -1.109886   2.065006     0.9324  -3
    6   10    8   0.627728  -0.553247   2.723286     0.9611  -3
    6   10    9   0.308429  -0.205872   2.308166     0.9918  -3
    6   10   10   0.226025   0.221459   1.026686     1.0242  -2
    6   10   11  19.404869  18.648918   2.662811     1.0581   0
    6   10   12   1.346390  -0.415789   2.254540     1.0935  -3
    6   10   13   2.020327   2.349630   1.250013     1.1301  -2
    6   10   14  36.137900  32.146145   3.437940     1.1679   0
    6   11    0   1.402608   0.639316   1.093488     0.8564  -2
    6   11    1   9.075083   9.137784   1.437287     0.8661   0
    6   11    2   1.254036   0.243798   1.132242     0.8788  -2
    6   11    3   0.986095  -0.483843   4.757893     0.8943  -3
    6   11    4  11.568950   9.644926   1.465323     0.9125   0
    6   11    5   5.364348   4.414845   2.608959     0.9332  -2
    6   11    6   7.752550   6.713078   1.330978     0.9563   0
    6   11    7  45.238089  44.720415   3.296669     0.9817   0
    6   11    8   3.197002   1.515464   0.976541     1.0090  -2
    6   11    9   3.172973   5.572660   2.210282     1.0383  -2
    6   11   10   0.001593  -1.118430   3.002790     1.0693  -3
    6   11   11  39.602572  38.787101   2.559532     1.1018   0
    6   11   12   3.016932   3.342187   1.402926     1.1358  -2
    6   11   13   6.398420   7.170857   2.268625     1.1711  -4
    6   12    0   4.867958   5.120728   1.071414     0.9148   0
    6   12    1   0.252414  -1.303463   2.690674     0.9238  -3
    6   12    2   6.071081   7.021010   1.507462     0.9357   0
    6   12    3  25.274514  25.482251   2.301834     0.9503   0
    6   12    4   0.823294  -0.214751   2.982955     0.9675  -3
    6   12    5   2.440592   3.237761   1.370112     0.9870  -2
    6   12    6   0.115747   0.486923   1.772952     1.0089  -2
    6   12    7   0.033610   1.656072   1.605002     1.0330  -2
    6   12    8   0.710783   2.265539   1.538704     1.0590  -2
    6   12    9   0.018633  -0.525886   2.262002     1.0869  -3
    6   12   10  61.743432  58.058215   3.087187     1.1165   0
    6   12   11   0.343059  -0.468148   2.080884     1.1478  -3
    6   12   12  23.077969  21.727593   3.312353     1.1804  -4
    6   13    0  18.497916  19.333625   1.514695     0.9742   0
    6   13    1  23.639401  23.137064   1.480671     0.9828   0
    6   13    2   7.632702   8.001259   1.390259     0.9939   0
    6   13    3  71.952380  71.501815   3.224742     1.0077   0
    6   13    4   1.937722   2.524352   1.267706     1.0239  -2
    6   13    5  30.038392  30.564649   2.607489     1.0424   0
    6   13    6  15.340669  17.000713   2.071047     1.0632   0
    6   13    7  13.821074  15.999077   1.989008     1.0860   0
    6   13    8   2.621610   4.027863   1.533466     1.1108  -2
    6   13    9   1.472157   2.421525   1.232664     1.1374  -2
    6   13   10   0.007710  -0.379678   1.929163     1.1658  -3
    6   14    0  10.076949  10.968433   1.214258     1.0346   0
    6   14    1  29.747596  29.565937   1.785761     1.0427   0
    6   14    2   4.588739   6.297101   1.138588     1.0532   0
    6   14    3  44.627691  42.395741   3.338537     1.0662   0
    6   14    4   0.750571   1.893175   1.080662     1.0815  -2
    6   14    5   4.106943   5.903657   1.628629     1.0991   0
    6   14    6  29.322018  27.312658   3.159502     1.1188   0
    6   14    7   8.666145   7.628491   1.410290     1.1405   0
    6   14    8   0.160972   0.963268   0.965218     1.1641  -2
    6   15    0  30.683107  33.282476   1.994451     1.0958   0
    6   15    1   5.636813   5.741664   1.051802     1.1034   0
    6   15    2   1.335871  -1.188593   2.210379     1.1134  -3
    6   15    3  19.848286  19.330233   1.555411     1.1257   0
    6   15    4   0.718166   1.797180   0.937030     1.1402  -2
    6   15    5  12.487838  11.510932   1.658139     1.1568   0
    6   15    6   1.219441   2.266379   1.129531     1.1756  -6
    6   16    0  91.139592  90.627556   5.005883     1.1576   0
    6   16    1  10.503500   8.806447   1.684209     1.1648   0
    6   16    2   1.683129   2.937921   1.094453     1.1743  -6
    7    0    1 476.848812 494.506867  18.011862     0.5264   0
    7    0    3  13.692860  14.197811   2.091867     0.5757   0
    7    0    5   0.242499   1.624574   1.131014     0.6381  -2
    7    0    7   5.257328   8.418253   1.333733     0.7104   0
    7    0    9   0.053455  -1.197256   3.727958     0.7898  -3
    7    0   11  77.985423  74.908709   6.376669     0.8743   0
    7    0   13  14.709887  14.161629   2.749001     0.9626   0
    7    0   15   8.728726  10.060644   2.125061     1.0537   0
    7    0   17  36.488987  42.727675   5.498859     1.1471   0
    7    1    0  48.400413  48.875172   4.142013     0.5124   0
    7    1    1  13.190708  13.969979   1.923526     0.5307   0
    7    1    2   2.611048   3.001013   1.200018     0.5532  -2
    7    1    3   0.003406  -0.936862   2.729651     0.5796  -3
    7    1    4   0.006806  -0.228542   3.701711     0.6092  -3
    7    1    5  37.493842  36.660942   1.657235     0.6417   0
    7    1    6  57.954941  56.088090   2.123688     0.6766   0
    7    1    7  20.739373  19.058708   1.406108     0.7136   0
    7    1    8  27.129581  27.279868   1.961710     0.7523   0
    7    1    9 120.317718 119.763190   4.242320     0.7926   0
    7    1   10  10.812810  10.420974   1.414548     0.8342   0
    7    1   11  11.850454   9.767540   1.870303     0.8768   0
    7    1   12  26.082354  20.086656   2.399073     0.9205   0
    7    1   13  44.561615  46.713800   2.387669     0.9649   0
    7    1   14   1.655732   2.124835   1.131789     1.0101  -2
    7    1   15   0.181936  -0.508950   3.180985     1.0559  -3
    7    1   16   0.014394   0.031048   1.008607     1.1022  -2
    7    1   17   4.496490   4.126119   1.487344     1.1490  -2
    7    2    0   8.723052   5.882675   1.470718     0.5254   0
    7    2    1   0.026331   1.240530   1.136477     0.5432  -2
    7    2    2  25.349408  28.058421   3.103243     0.5653   0
    7    2    3   0.083314   0.473985   0.628628     0.5911  -2
    7    2    4  10.469681  10.134622   0.909609     0.6201   0
    7    2    5  24.554865  21.345101   1.632198     0.6521   0
    7    2    6  27.377244  28.189579   1.812154     0.6865   0
    7    2    7  56.789247  57.102146   2.713659     0.7229   0
    7    2    8  15.855804  16.940625   1.466436     0.7612   0
    7    2    9   6.982167   5.693206   1.521350     0.8011   0
    7    2   10  28.135342  28.591777   2.206001     0.8422   0
    7    2   11 184.709644 189.420869   6.111896     0.8845   0
    7    2   12 109.294440 114.960716   4.638994     0.9278   0
    7    2   13   0.545627  -0.473145   3.743626     0.9719  -3
    7    2   14  32.696803  32.285864   2.370725     1.0167   0
    7    2   15  22.172751  23.381775   2.248046     1.0622   0
    7    2   16   0.082727   1.348388   0.993104     1.1083  -2
    7    2   17   7.787732   6.521638   1.284951     1.1549   0
    7    3    0  85.509520  79.908406   4.435941     0.5464   0
    7    3    1   6.367458   6.508425   1.732053     0.5635   0
    7    3    2  74.993031  76.153263   3.504343     0.5848   0
    7    3    3   0.028709  -0.180508   1.768574     0.6098  -3
    7    3    4   5.580801   6.111767   0.665459     0.6380   0
    7    3    5  48.820962  50.085482   2.020069     0.6691   0
    7    3    6 193.408287 193.089112   4.205864     0.7026   0
    7    3    7   8.258325  10.006565   1.393913     0.7383   0
    7    3    8  62.664801  58.903962   2.818877     0.7758   0
    7    3    9   0.580437  -0.923546   3.315051     0.8150  -3
    7    3   10  38.828476  39.957353   3.333917     0.8554   0
    7    3   11   3.335776  -0.424920   6.310378     0.8971  -3
    7    3   12   2.242194   0.860160   2.220377     0.9398  -2
    7    3   13  10.782397  11.379466   1.644797     0.9834   0
    7    3   14  41.651748  44.289142   2.203271     1.0277   0
    7    3   15  26.867214  28.631190   4.524521     1.0728   0
    7    3   16  11.433181  10.608344   1.303370     1.1184   0
    7    3   17   0.007866  -1.073349   2.696974     1.1646  -3
    7    4    0  12.706892  11.723209   1.256314     0.5745   0
    7    4    1  34.162275  33.810826   1.897116     0.5908   0
    7    4    2  33.423647  34.562565   1.913882     0.6111   0
    7    4    3   0.019249   0.457067   0.644591     0.6351  -2
    7    4    4 100.934968 100.170317   2.675846     0.6622   0
    7    4    5 139.042179 141.234442   3.776788     0.6922   0
    7    4    6  31.446922  28.442690   1.982789     0.7247   0
    7    4    7   5.301904   5.112619   0.846870     0.7593   0
    7    4    8   0.427223  -0.978723   3.490484     0.7959  -3
    7    4    9  52.901862  49.156226   3.006570     0.8340   0
    7    4   10   0.733779   0.413539   1.580122     0.8736  -2
    7    4   11 121.037725 122.797284   4.868683     0.9145   0
    7    4   12  13.632704  10.415725   1.611828     0.9564   0
    7    4   13  18.641987  21.601119   1.853181     0.9992   0
    7    4   14  41.545178  42.423846   2.171806     1.0429   0
    7    4   15   6.153488   4.977681   1.142878     1.0873   0
    7    4   16   7.491679   7.499270   1.433490     1.1324   0
    7    4   17   2.528323   2.251584   1.103274     1.1780  -6
    7    5    0  10.200235   9.721053   1.257005     0.6087   0
    7    5    1   0.284552   0.709055   0.766139     0.6241  -2
    7    5    2   0.962442   1.411540   0.509337     0.6434  -2
    7    5    3  26.492674  26.286487   1.470519     0.6661   0
    7    5    4   9.764124   8.976016   0.828508     0.6921   0
    7    5    5   0.762294   0.381714   0.649902     0.7208  -2
    7    5    6   7.929669   6.588913   0.891855     0.7521   0
    7    5    7  10.012687   8.481006   1.148848     0.7855   0
    7    5    8 139.319464 139.804942   4.678035     0.8209   0
    7    5    9  18.702241  13.589473   2.472098     0.8579   0
    7    5   10  22.293661  22.348820   1.899119     0.8965   0
    7    5   11  79.941691  76.144217   3.648843     0.9363   0
    7    5   12 108.972748 113.105435   3.203873     0.9773   0
    7    5   13  65.014413  68.379528   3.355012     1.0193   0
    7    5   14   0.618580   0.306764   1.039445     1.0621  -2
    7    5   15   1.060280   0.870590   1.050363     1.1058  -2
    7    5   16   2.770935   2.175118   1.853714     1.1501  -2
    7    6    0  42.459878  40.355351   2.099911     0.6480   0
    7    6    1 164.984435 166.796002   4.103489     0.6625   0
    7    6    2  11.982512  10.976267   1.014456     0.6807   0
    7    6    3   0.823004   0.988356   0.530732     0.7023  -2
    7    6    4   0.022696  -0.924026   3.347324     0.7269  -3
    7    6    5   0.625549   2.791919   1.132245     0.7543  -2
    7    6    6  27.975731  24.191340   2.095195     0.7842   0
    7    6    7  13.962614  10.055265   1.984631     0.8164   0
    7    6    8 101.281036  98.082762   3.555692     0.8505   0
    7    6    9   9.864376   8.842516   1.543424     0.8863   0
    7    6   10  77.613934  81.620252   3.871845     0.9236   0
    7    6   11  15.577558  15.694182   1.538090     0.9624   0
    7    6   12  20.099437  21.198597   1.541949     1.0023   0
    7    6   13   0.078280  -0.367726   1.996374     1.0432  -3
    7    6   14   0.153303   1.639725   1.034608     1.0852  -2
    7    6   15   2.962913   2.085778   0.908404     1.1279  -2
    7    6   16   0.362304   0.687182   0.927884     1.1714  -6
    7    7    0 239.766177 236.458689   5.145150     0.6916   0
    7    7    1  12.409018  10.108697   1.352241     0.7052   0
    7    7    2  24.987541  26.317984   1.819826     0.7223   0
    7    7    3  86.667024  85.848665   3.235290     0.7427   0
    7    7    4   1.403382   0.896931   0.861073     0.7660  -2
    7    7    5  53.828617  52.500610   2.948017     0.7921   0
    7    7    6   8.582151   5.627239   1.481884     0.8207   0
    7    7    7  17.207491  19.082453   3.657097     0.8514   0
    7    7    8   0.493601  -1.116452   3.522482     0.8841  -3
    7    7    9  51.147707  53.200661   3.729832     0.9187   0
    7    7   10   4.179741   5.664487   2.506697     0.9547  -2
    7    7   11   7.038167   5.439724   1.115049     0.9922   0
    7    7   12   4.690510   2.329100   1.127139     1.0310  -2
    7    7   13   2.128226   2.829570   1.150796     1.0709  -2
    7    7   14   4.517261   3.119104   1.060972     1.1118  -2
    7    7   15   4.415911   5.247622   1.553566     1.1535   0
    7    8    0  85.610914  94.855484   3.280258     0.7387   0
    7    8    1   4.887701   3.188463   0.735123     0.7515   0
    7    8    2   9.949226  11.210123   1.396340     0.7676   0
    7    8    3   6.229949   4.863062   1.204888     0.7868   0
    7    8    4   3.739757   3.962881   0.687412     0.8088   0
    7    8    5   5.809371   7.969051   1.429272     0.8336   0
    7    8    6   3.126811   2.807473   1.589722     0.8607  -2
    7    8    7  49.748088  46.818145   3.455707     0.8901   0
    7    8    8   5.691451   2.229309   1.985212     0.9215  -2
    7    8    9   5.420052   3.422805   1.714253     0.9546  -2
    7    8   10   2.539406   4.924846   1.244247     0.9894   0
    7    8   11  69.133125  73.789500   3.827038     1.0257   0
    7    8   12  66.964969  67.258704   6.650600     1.0632   0
    7    8   13   0.859583  -0.217145   2.171919     1.1019  -3
    7    8   14   0.055446   0.663671   1.562298     1.1417  -2
    7    9    0   0.386139   0.245000   1.009897     0.7888  -2
    7    9    1   0.829431   0.820344   0.805041     0.8007  -2
    7    9    2   7.802282   4.107252   1.382914     0.8158  -2
    7    9    3   0.021660  -0.710810   2.874781     0.8339  -3
    7    9    4   0.078303   0.897758   0.820922     0.8548  -2
    7    9    5  99.648424 104.375632   3.836859     0.8782   0
    7    9    6  22.448370  25.930323   2.899688     0.9040   0
    7    9    7   3.993979   6.568464   1.580513     0.9320   0
    7    9    8   7.651581   6.326919   1.975892     0.9620   0
    7    9    9   6.219085   4.405267   1.451107     0.9938   0
    7    9   10  53.490459  56.012657   3.006990     1.0273   0
    7    9   11  13.405471  15.501531   2.087393     1.0622   0
    7    9   12   2.468179   2.905067   1.403661     1.0985  -2
    7    9   13  17.644473  16.670070   1.985374     1.1360   0
    7    9   14  24.255001  24.332837   2.245107     1.1747  -4
    7   10    0   0.680585  -0.126340   3.836180     0.8411  -3
    7   10    1  16.330128  16.407591   1.824284     0.8524   0
    7   10    2  43.091102  38.008225   3.560586     0.8666   0
    7   10    3  13.530646  15.517069   1.799539     0.8836   0
    7   10    4  47.212202  50.146054   2.265233     0.9033   0
    7   10    5  48.991700  52.492372   2.564814     0.9256   0
    7   10    6   0.011716   0.660902   1.150781     0.9501  -2
    7   10    7   3.028923   3.508316   0.947243     0.9768   0
    7   10    8   1.857254   1.625220   1.377943     1.0054  -2
    7   10    9  12.445052  12.950834   1.760869     1.0359   0
    7   10   10   4.291742   4.761043   1.231795     1.0681   0
    7   10   11  27.115720  29.358216   2.699251     1.1017   0
    7   10   12   0.002162   0.183727   1.111137     1.1367  -2
    7   10   13  36.492957  31.504242   2.583341     1.1730  -4
    7   11    0   3.044748   1.022491   1.317503     0.8955  -2
    7   11    1   1.862054   3.297364   2.101236     0.9060  -2
    7   11    2   0.280919  -0.319704   3.180371     0.9194  -3
    7   11    3   7.759507   8.487709   1.424273     0.9355   0
    7   11    4  14.984021  11.992165   1.943345     0.9542   0
    7   11    5   1.370823   0.632503   0.911147     0.9752  -2
    7   11    6   7.106060   6.773440   1.326561     0.9985   0
    7   11    7  24.395184  21.272576   2.085422     1.0239   0
    7   11    8  86.573387  91.130223   3.846017     1.0513   0
    7   11    9   0.631589  -0.600779   2.312382     1.0805  -3
    7   11   10   7.023087   7.412951   1.407130     1.1114   0
    7   11   11  22.175701  22.997990   3.990082     1.1437   0
    7   11   12  32.656084  30.103494   2.456915     1.1775  -4
    7   12    0   3.171538   4.307625   1.197142     0.9515   0
    7   12    1   0.374435  -0.838141   2.560905     0.9614  -3
    7   12    2   8.650079   9.622506   1.692043     0.9740   0
    7   12    3   1.507363   0.389250   1.551192     0.9892  -2
    7   12    4   0.343117  -0.301537   3.284523     1.0069  -3
    7   12    5   1.595179   0.684010   1.415972     1.0268  -2
    7   12    6   0.144039  -0.927926   2.627728     1.0490  -3
    7   12    7  18.187726  18.064035   2.002576     1.0732   0
    7   12    8  24.837173  22.676878   1.832312     1.0994   0
    7   12    9  26.309154  23.451554   2.057414     1.1273   0
    7   12   10  44.095177  39.863022   2.811382     1.1569   0
    7   13    0 107.937024 107.692718   5.597389     1.0088   0
    7   13    1   0.800427   1.037657   1.154190     1.0182  -2
    7   13    2   4.384802   5.205383   0.991240     1.0301   0
    7   13    3  28.790800  27.651861   1.666652     1.0445   0
    7   13    4   3.717627   1.990607   1.098182     1.0612  -2
    7   13    5   5.105673   4.557117   1.230480     1.0802   0
    7   13    6   2.958408   3.782506   1.147939     1.1013   0
    7   13    7   0.133836  -0.449382   2.693130     1.1244  -3
    7   13    8   0.000490  -0.724395   2.176636     1.1494  -3
    7   14    0  30.135554  29.422987   1.972274     1.0672   0
    7   14    1   2.502364   1.604429   1.140602     1.0761  -2
    7   14    2   9.380890   7.753980   1.266679     1.0874   0
    7   14    3   5.834706   5.131695   1.316061     1.1010   0
    7   14    4  22.391282  19.614517   1.503653     1.1169   0
    7   14    5   0.090501   0.700260   0.738961     1.1349  -2
    7   14    6   1.885225   1.941164   0.915775     1.1550  -2
    7   14    7   3.572501   2.538404   0.870188     1.1771  -6
    7   15    0   5.249971   3.729057   1.125390     1.1266   0
    7   15    1   6.779075   6.284114   1.116278     1.1350   0
    7   15    2   3.550500   3.476253   1.455002     1.1458  -2
    7   15    3   0.105281  -1.644636   2.352004     1.1587  -3
    7   15    4   1.962433   1.913527   1.328463     1.1738  -6
    8    0    0  22.711463  23.491128   2.938987     0.5806   0
    8    0    2  12.203129   9.938450   1.612226     0.6207   0
    8    0    4 110.886659 109.122702   5.135798     0.6745   0
    8    0    6 361.037906 371.476179   7.966563     0.7391   0
    8    0    8  39.476023  39.285730   2.747273     0.8119   0
    8    0   10  11.766744  13.409001   2.664184     0.8909   0
    8    0   12  36.664834  41.747701   2.830039     0.9746   0
    8    0   14  38.336163  41.211921   4.495673     1.0618   0
    8    0   16   0.475383   1.883031   2.607618     1.1518  -2
    8    1    0   0.818464   1.150998   0.958343     0.5845  -2
    8    1    1  35.671311  36.111917   2.345753     0.6025   0
    8    1    2  19.236312  17.956943   1.613725     0.6243   0
    8    1    3   2.750681   2.603903   0.627730     0.6495   0
    8    1    4  48.768519  47.275747   1.991512     0.6778   0
    8    1    5   3.980821   3.585057   0.664466     0.7088   0
    8    1    6 152.424303 149.013022   3.554415     0.7421   0
    8    1    7  25.800242  26.232537   1.664390     0.7775   0
    8    1    8 193.132954 196.439149   4.538267     0.8147   0
    8    1    9 178.198883 173.712521   4.497417     0.8534   0
    8    1   10  83.621719  83.888231   3.271423     0.8934   0
    8    1   11  12.449598  10.000653   1.332360     0.9346   0
    8    1   12   0.172516   0.605423   0.912015     0.9769  -2
    8    1   13   0.100627   0.811861   0.889256     1.0200  -2
    8    1   14   2.572129   2.846433   0.953649     1.0639  -2
    8    1   15  34.391523  34.849919   2.186731     1.1085   0
    8    1   16   8.403441   9.289586   1.313573     1.1538   0
    8    2    0  52.410754  53.645825   2.573859     0.5959   0
    8    2    1  10.035162  10.527258   1.324636     0.6136   0
    8    2    2   0.145356  -1.020938   3.260811     0.6350  -3
    8    2    3  30.553138  31.332218   1.575378     0.6598   0
    8    2    4  59.035578  57.433435   2.454653     0.6877   0
    8    2    5   2.302177   3.721158   0.700964     0.7183   0
    8    2    6   4.370253   3.015486   0.683411     0.7512   0
    8    2    7   1.126995   1.201318   0.928354     0.7861  -2
    8    2    8 118.088558 120.276518   3.479888     0.8229   0
    8    2    9  58.716074  58.099889   2.579028     0.8612   0
[truncated: 51,905 more chars]
