# Supplementary material for: Comparative study of conventional and synchrotron X-ray electron densities on molecular crystals
Source: Acta Crystallogr B Struct Sci Cryst Eng Mater. 2023 Sep 4;79(Pt 5):380–91. doi: 10.1107/S2052520623006625 (PMC10552600; doi:10.1107/S2052520623006625)
Supplement: Supplementary file 4 [file b-79-00380-100K_Synergy_Agsup4.hkl]

#
#  Unique observations used in XD refinement
#  F^2(calc) includes anomalous dispersion and is corrected for extinction
#  if the latter is included in the model.
#


data_XD


_cell_length_a                          7.2392(13)
_cell_length_b                          7.4552(11)
_cell_length_c                          10.1192(17)
_cell_angle_alpha                       90
_cell_angle_beta                        108.012(19)
_cell_angle_gamma                       90

loop_
 _refln_index_h
 _refln_index_k
 _refln_index_l
 _refln_F_squared_calc
 _refln_F_squared_meas
 _refln_F_squared_sigma
 _refln_sint/lambda
 _refln_XD_refine_code
  -17    1    3   0.095825  -0.373702   0.679669     1.1976  -3
  -17    1    4   5.927360   7.155992   0.601571     1.1889   0
  -17    1    5  65.426403  71.178827   1.936821     1.1824   0
  -17    1    6  22.585657  24.505167   1.376760     1.1782   0
  -17    1    7   1.395664   1.429247   0.380344     1.1762   0
  -17    1    8   0.251420  -0.169333   0.987750     1.1766  -3
  -17    1    9  16.490465  18.505364   0.853035     1.1792   0
  -17    2    1  14.302038  15.313730   0.863320     1.2270   0
  -17    2    2   3.089216   3.415561   0.594232     1.2140   0
  -17    2    3  44.982084  49.906275   1.513759     1.2032   0
  -17    2    4   1.621538   2.284708   0.416872     1.1945   0
  -17    2    5   2.492925   2.930224   0.526596     1.1881   0
  -17    2    6  24.091224  26.221194   2.143876     1.1839   0
  -17    2    7  16.011648  18.195610   0.855556     1.1819   0
  -17    2    8   0.714097   0.869510   0.418581     1.1823  -2
  -17    2    9   4.803958   6.259687   0.573440     1.1849   0
  -17    3    2   5.813580   5.795488   0.641208     1.2233   0
  -17    3    3   7.821351   7.904965   0.606189     1.2125   0
  -17    3    4   2.353418   3.159848   0.433939     1.2039   0
  -17    3    5   0.276722   1.203038   0.439510     1.1975  -2
  -17    3    7   0.077264   0.222007   0.413959     1.1914  -2
  -17    3    8   6.235329   7.830432   0.613218     1.1918   0
  -17    4    3   7.013536   6.553031   0.589345     1.2254   0
  -17    4    4   5.383187   6.880837   0.663942     1.2169   0
  -17    4    5   0.008059  -0.115646   0.662693     1.2106  -3
  -17    4    6   0.136655   0.276573   0.415208     1.2065  -2
  -17    4    7   2.615406   3.331355   0.814370     1.2046   0
  -17    5    4   0.072954  -0.317436   0.695186     1.2334  -3
  -17    5    5  48.316811  51.975409   2.725658     1.2272   0
  -17    5    6  24.333691  25.639931   0.975214     1.2231   0
  -17    5    7   1.190543   1.305633   0.580187     1.2212  -2
  -16    1    1   1.145814   1.409299   0.618794     1.1490  -2
  -16    1    4   9.934106  10.651364   1.345789     1.1174   0
  -16    1    5   0.120488   0.101683   0.315863     1.1116  -2
  -16    1    6   5.907983   5.589942   0.467166     1.1081   0
  -16    1    7  14.635200  14.779876   0.653343     1.1071   0
  -16    1    8   3.973329   3.906746   0.760633     1.1086   0
  -16    1    9   8.901473   9.112119   0.612033     1.1124   0
  -16    1   10   3.531348   3.051646   0.694425     1.1187   0
  -16    1   15   2.165803   2.172462   0.551769     1.1841   0
  -16    1   16   1.402456   1.036855   0.425711     1.2035  -2
  -16    1   17   6.775213   8.138910   1.138397     1.2249   0
  -16    2    1   0.177601  -0.064568   0.636426     1.1549  -3
  -16    2    3  40.327627  39.288462   1.585287     1.1316   0
  -16    2    4  39.189838  39.838180   1.899012     1.1235   0
  -16    2    5   6.316195   6.569442   0.482123     1.1176   0
  -16    2    6   9.413586   9.692288   0.540359     1.1142   0
  -16    2    7   5.805804   5.181267   0.458660     1.1132   0
  -16    2    8   0.328098  -0.179019   0.996990     1.1146  -3
  -16    2    9  17.024370  17.182104   0.797526     1.1185   0
  -16    2   14   0.243392  -0.276842   0.701003     1.1725  -3
  -16    2   15   0.012987   0.297706   0.414770     1.1898  -2
  -16    2   16   2.263044   1.959039   0.462476     1.2091   0
  -16    2   17   5.696744   5.261224   0.550761     1.2303   0
  -16    3    1  51.734468  53.840318   2.845134     1.1646   0
  -16    3    2   0.180609   0.439961   0.473676     1.1519  -2
  -16    3    3  30.340802  30.012691   1.102968     1.1415   0
  -16    3    4   0.787527   0.252349   0.327150     1.1334  -2
  -16    3    5   8.262603   9.359421   0.949253     1.1277   0
  -16    3    6   0.617786   0.780937   0.737676     1.1243  -2
  -16    3    7   1.032085   1.295836   0.402421     1.1233   0
  -16    3    8   2.933871   3.630429   0.634881     1.1247   0
  -16    3   13   1.511778   0.624068   0.416060     1.1669  -2
  -16    3   16   2.554638   2.093563   0.604010     1.2184   0
  -16    4    1   2.360191   2.255984   0.465699     1.1780   0
  -16    4    2   9.154859   9.392699   0.652354     1.1655   0
  -16    4    3   4.595649   4.965282   0.599374     1.1552   0
  -16    4    4  17.824051  19.060415   0.874506     1.1472   0
  -16    4    5   0.925984   1.147893   0.430370     1.1415  -2
  -16    4    6  22.192709  23.505109   1.284796     1.1382   0
  -16    4    7   0.983737   1.097429   0.460165     1.1372  -2
  -16    4    8  15.864981  16.231734   0.872099     1.1386   0
  -16    4   16   0.771156  -0.217899   0.767243     1.2313  -3
  -16    5    1   3.670704   4.215785   0.528703     1.1951   0
  -16    5    2  68.843039  73.835559   4.255577     1.1828   0
  -16    5    3  46.317619  48.027234   2.738440     1.1726   0
  -16    5    4   0.010702   0.190097   0.559778     1.1647  -2
  -16    5    5   4.431819   4.156259   0.536726     1.1591   0
  -16    5    6   2.160316   1.991806   0.439956     1.1558   0
  -16    5    7  22.710046  22.474144   1.459411     1.1549   0
  -16    5    8   0.012585  -0.096281   0.685162     1.1562  -3
  -16    5    9   0.389497   1.158204   0.421180     1.1599  -2
  -16    6    1   3.095232   3.350373   0.596270     1.2156   0
  -16    6    2   0.870756   0.330943   0.310438     1.2035  -2
  -16    6    3   0.022457   0.216956   0.274863     1.1935  -2
  -16    6    4   6.466741   6.864335   0.523925     1.1858   0
  -16    6    5  30.599561  30.711929   0.837824     1.1803   0
  -16    6    6   0.079917  -0.144488   0.683060     1.1770  -3
  -16    6    8   1.301970   1.466135   0.423691     1.1774   0
  -16    7    2   0.340496   0.123031   0.354324     1.2275  -2
  -16    7    3  10.560722  10.313119   0.473827     1.2178   0
  -16    7    4  12.364788  12.421456   0.808266     1.2102   0
  -16    7    5   0.091304   0.271946   0.322737     1.2048  -2
  -16    8    5   0.340668   0.208176   0.350640     1.2325  -2
  -15    0    1   8.686600   9.080346   0.579116     1.0745   0
  -15    0   15   1.235614   1.277985   0.466683     1.1266  -2
  -15    0   17   2.138563   2.763631   0.541886     1.1713   0
  -15    1    1  28.123918  28.225505   1.132836     1.0766   0
  -15    1    2   5.653859   5.398710   0.448650     1.0640   0
  -15    1    5   1.521403   1.207108   0.382737     1.0411   0
  -15    1    6   2.418430   2.414878   0.362953     1.0385   0
  -15    1    7   8.799920  10.013530   0.963398     1.0385   0
  -15    1    8  10.544044  11.079231   0.777053     1.0412   0
  -15    1    9   0.905193   0.905035   0.375658     1.0464  -2
  -15    1   10   3.574272   3.298269   0.748745     1.0541   0
  -15    1   12   0.032178  -0.073958   0.728154     1.0770  -3
  -15    1   13   2.297444   2.954603   0.401646     1.0920   0
  -15    1   14   2.280325   2.690958   0.377550     1.1092   0
  -15    1   15   0.119736  -0.011647   0.681921     1.1286  -3
  -15    1   16   1.466969   1.566337   0.391453     1.1499   0
  -15    1   17   0.110207   0.279372   0.383599     1.1732  -2
  -15    1   18   1.553039   1.565872   0.396372     1.1983   0
  -15    1   19   3.031403   3.347055   0.762612     1.2251   0
  -15    2    1  31.888275  31.578513   1.122670     1.0828   0
  -15    2    2  12.908205  13.982081   0.755414     1.0703   0
  -15    2    4   0.220870   0.449776   0.349788     1.0526  -2
  -15    2    5   3.358533   3.828758   0.955845     1.0475   0
  -15    2    6  51.944580  53.891374   1.271152     1.0450   0
  -15    2    7   2.133524   2.310117   0.357355     1.0450   0
  -15    2    8   7.076598   7.869089   0.488387     1.0476   0
  -15    2    9   0.265525   0.336851   0.415203     1.0528  -2
  -15    2   10   0.122153  -0.041118   0.593402     1.0605  -3
  -15    2   11   3.938872   4.208692   0.501014     1.0707   0
  -15    2   12   0.011487  -0.159249   0.691261     1.0833  -3
  -15    2   13   0.480456   0.465658   0.337886     1.0982  -2
  -15    2   14  10.285548  10.325974   0.914954     1.1153   0
  -15    2   15   1.333953   0.984071   0.409701     1.1345  -2
  -15    2   16  16.662433  16.602847   1.057478     1.1558   0
  -15    2   17  17.490100  17.142991   0.818874     1.1789   0
  -15    2   18   1.303918   1.074550   0.455000     1.2039  -2
  -15    2   19   2.405078   2.485499   0.713092     1.2306   0
  -15    3    1   4.030305   4.373038   0.827507     1.0932   0
  -15    3    2   0.002756   0.239999   0.607794     1.0808  -2
  -15    3    3   8.356153   8.873250   0.620900     1.0708   0
  -15    3    4   0.809067   0.657883   0.375662     1.0632  -2
  -15    3    5   3.092838   3.296208   0.384770     1.0582   0
  -15    3    6   0.659804   0.673601   0.328518     1.0557  -2
  -15    3    7   1.544953   2.114436   0.409491     1.0557   0
  -15    3    8   3.685938   4.421285   0.416917     1.0583   0
  -15    3    9   0.785395   0.749287   0.374824     1.0635  -2
  -15    3   10   0.239800   0.394863   0.376925     1.0711  -2
  -15    3   11   2.685982   2.529330   0.485082     1.0812   0
  -15    3   12   4.695302   5.448718   0.547999     1.0936   0
  -15    3   13   0.800364   0.872026   0.465079     1.1084  -2
  -15    3   14  66.305750  64.503717   2.090144     1.1253   0
  -15    3   15   0.055509   0.098000   0.389757     1.1444  -2
  -15    3   16   0.318491   0.364074   0.427110     1.1655  -2
  -15    3   17   9.041405   9.749178   1.467945     1.1884   0
  -15    3   18  21.823322  22.988988   1.614462     1.2132   0
  -15    4    1  46.444957  46.171898   1.265485     1.1075   0
  -15    4    2   4.511230   4.741092   0.539538     1.0953   0
  -15    4    3   4.082973   4.113418   0.419142     1.0854   0
  -15    4    4   0.197040   0.042057   0.242374     1.0779  -2
  -15    4    5   6.850021   7.312442   0.488592     1.0730   0
  -15    4    6  12.386167  12.087586   1.567222     1.0705   0
  -15    4    7   1.663227   1.599792   0.418089     1.0705   0
  -15    4    8   0.153401  -0.516704   0.573750     1.0731  -3
  -15    4    9   2.526958   3.218982   0.440640     1.0782   0
  -15    4   10   0.001496   0.011620   0.370379     1.0857  -2
  -15    4   11   0.422911   0.963166   0.398793     1.0956  -2
  -15    4   12   0.458617  -0.154171   0.646797     1.1079  -3
  -15    4   14   0.450169   0.416803   0.422183     1.1392  -2
  -15    4   15   5.147179   6.041058   0.763915     1.1581   0
  -15    4   16  32.147116  32.818124   1.283419     1.1789   0
  -15    4   17  22.744521  22.891754   0.953821     1.2016   0
  -15    4   18   5.197541   4.682560   0.895963     1.2261   0
  -15    5    1   7.945222   7.734930   0.914827     1.1256   0
  -15    5    2  20.065568  22.000600   0.879028     1.1136   0
  -15    5    3   9.555851   9.658554   0.483108     1.1039   0
  -15    5    4  44.517188  44.826665   1.032000     1.0966   0
  -15    5    5   9.629076  10.123072   0.761540     1.0917   0
  -15    5    6   0.079644   0.337142   0.291511     1.0892  -2
  -15    5    7  15.410536  15.795889   1.541757     1.0893   0
  -15    5    9   4.843384   5.461938   0.486987     1.0968   0
  -15    5   10   0.975146   0.889896   0.339695     1.1042  -2
  -15    5   14   0.025924  -0.094340   0.750372     1.1569  -3
  -15    5   15   0.084067  -0.109374   0.834432     1.1754  -3
  -15    5   16   8.996879   8.073358   0.637575     1.1959   0
  -15    5   17   0.222263   0.606681   0.439934     1.2183  -2
  -15    6    1   1.792731   1.807308   0.408707     1.1474   0
  -15    6    2   2.157549   2.607482   0.356448     1.1356   0
  -15    6    3   0.613337   0.730880   0.398619     1.1261  -2
  -15    6    4   4.083696   4.288248   0.352063     1.1189   0
  -15    6    5   2.823241   2.864407   0.382815     1.1141   0
  -15    6    6   0.287822   0.812264   0.310840     1.1117  -2
  -15    6    7   0.023831   0.284085   0.356854     1.1118  -2
  -15    6    9   4.938286   5.358367   0.500111     1.1191   0
  -15    6   10   4.223551   5.252380   1.049874     1.1263   0
  -15    6   11  19.839202  19.836831   1.352399     1.1359   0
  -15    6   16   1.203669   1.039809   0.632465     1.2165  -2
  -15    7    1  11.815378  10.405111   0.603322     1.1726   0
  -15    7    2   6.199450   5.851239   0.436255     1.1610   0
  -15    7    3   0.774602   0.830179   0.310593     1.1517  -2
  -15    7    4   1.063071   1.073114   0.308118     1.1447   0
  -15    7    5   1.530414   1.378821   0.294529     1.1400   0
  -15    7    6   0.817064   1.120414   0.380440     1.1377  -2
  -15    7   10  14.714890  14.580530   0.753850     1.1520   0
  -15    7   11  14.998220  14.164788   0.986779     1.1614   0
  -15    8    1   0.094752  -0.230258   0.698190     1.2010  -3
  -15    8    2   0.139891  -0.023358   0.898380     1.1897  -3
  -15    8    3   8.804040   9.066533   0.758286     1.1807   0
  -15    8    4   1.635352   1.563014   0.340156     1.1738   0
  -15    8    5   0.017955   0.087907   0.302019     1.1693  -2
  -15    8    6  16.975672  17.820257   0.996749     1.1670   0
  -15    9    1   5.168523   5.067303   0.394489     1.2324   0
  -15    9    2   2.317379   3.096265   0.394517     1.2215   0
  -15    9    3  19.323575  21.325476   0.718120     1.2126   0
  -15    9    4   5.717712   5.937351   0.440964     1.2060   0
  -15    9    5   7.326323   6.944247   0.502482     1.2015   0
  -15    9    6   1.636280   2.514492   0.638842     1.1993   0
  -15   10    6   0.365302   0.344682   0.380896     1.2344  -2
  -15   10    7   3.262729   3.782133   0.709308     1.2345   0
  -14    0    2   2.415643   2.601866   0.433246     0.9896   0
  -14    0   10  28.859909  28.447826   2.091375     0.9885   0
  -14    0   12   3.664973   3.539800   1.257175     1.0152  -2
  -14    0   14   2.532991   2.720279   0.616268     1.0515   0
  -14    0   16   2.732609   2.584333   0.622974     1.0965   0
  -14    1    1  26.481807  26.469363   0.728167     1.0042   0
  -14    1    2   0.240100   0.112829   0.242543     0.9919  -2
  -14    1    3   7.865576   7.836951   0.480213     0.9822   0
  -14    1    6   1.240237   1.451534   0.362552     0.9693   0
  -14    1    7  17.433247  18.478195   0.941540     0.9705   0
  -14    1    8  52.107841  52.312743   1.212702     0.9746   0
  -14    1    9  10.495414  10.379537   0.519991     0.9813   0
  -14    1   10   0.038829   0.209097   0.249860     0.9908  -2
  -14    1   11   2.517690   2.394428   0.351953     1.0028   0
  -14    1   12   0.344507   0.580643   0.277708     1.0174  -2
  -14    1   13   0.370183   0.373843   0.267679     1.0343  -2
  -14    1   14   5.712360   6.044887   0.620398     1.0536   0
  -14    1   15   0.001278   0.591068   0.363195     1.0750  -2
  -14    1   16   0.492777   0.631950   0.309859     1.0985  -2
  -14    1   17   0.001872  -0.169529   0.830653     1.1239  -3
  -14    1   18  10.817118  11.571557   0.612544     1.1511   0
  -14    1   19   0.316709   0.118988   0.392406     1.1799  -2
  -14    1   20   2.499729   1.577287   0.463296     1.2103   0
  -14    2    1   2.048353   1.816899   0.292377     1.0109   0
  -14    2    2   0.974584   1.631789   0.391804     0.9987   0
  -14    2    3  33.220268  33.134944   1.094831     0.9890   0
  -14    2    5  40.204604  41.185646   3.029395     0.9777   0
  -14    2    6   9.304000   8.988126   0.489690     0.9762   0
  -14    2    7   0.783812   0.921774   0.296772     0.9775   0
  -14    2    8  11.769947  13.456387   0.638582     0.9815   0
  -14    2    9   1.249319   1.269652   0.342636     0.9882   0
  -14    2   10   2.062677   2.671976   0.491195     0.9975   0
  -14    2   11   0.578303   0.354693   0.304813     1.0095  -2
  -14    2   12   9.882139  10.440166   0.539119     1.0240   0
  -14    2   13  25.544135  25.273240   0.818094     1.0408   0
  -14    2   14   2.647557   2.262389   0.361622     1.0600   0
  -14    2   15   4.422160   4.552431   0.404787     1.0813   0
  -14    2   16  12.101325  11.701430   0.648907     1.1046   0
  -14    2   17   0.027435  -0.052287   0.755245     1.1299  -3
  -14    2   18   2.586329   2.585943   0.522767     1.1569   0
  -14    2   19   4.320316   4.478988   0.559751     1.1856   0
  -14    2   20   0.038544   0.044742   0.411402     1.2158  -2
  -14    3    1   3.183766   3.314402   0.720997     1.0219   0
  -14    3    2   0.157419   0.291880   0.298240     1.0098  -2
  -14    3    3   7.602082   7.259791   0.760661     1.0003   0
  -14    3    4   0.069016  -0.215926   0.522576     0.9934  -3
  -14    3    5   2.028299   2.184119   0.269042     0.9892   0
  -14    3    6   0.217562   0.637857   0.268732     0.9877  -2
  -14    3    7   0.991737   0.771455   0.298937     0.9889  -2
  -14    3    8   7.735365   8.155048   0.479274     0.9928   0
  -14    3    9   0.003596   0.057985   0.255453     0.9995  -2
  -14    3   10   1.359506   1.763696   0.424357     1.0088   0
  -14    3   11 125.274059 128.398866   3.221968     1.0206   0
  -14    3   12   4.185016   4.178779   0.418568     1.0349   0
  -14    3   13  37.155433  36.113329   1.413876     1.0516   0
  -14    3   14   3.557305   2.775264   0.454056     1.0705   0
  -14    3   15  89.723543  90.069527   3.319439     1.0916   0
  -14    3   16   0.256159   0.374017   0.389707     1.1148  -2
  -14    3   17   0.315943   0.495913   0.396974     1.1398  -2
  -14    3   18   0.014461   0.240259   0.383143     1.1666  -2
  -14    3   19   1.085431   1.026220   0.437978     1.1950  -2
  -14    3   20   1.406296   0.853108   0.417004     1.2250  -2
  -14    4    1   2.706582   2.983199   0.346652     1.0372   0
  -14    4    2   0.503359   0.582061   0.312927     1.0253  -2
  -14    4    3   0.872368   1.025422   0.323458     1.0159   0
  -14    4    4   3.910417   4.118255   0.388586     1.0091   0
  -14    4    5   0.004902   0.087597   0.241718     1.0050  -2
  -14    4    6   0.948027   0.695888   0.340233     1.0035  -2
  -14    4    7   0.000027  -0.155415   0.522617     1.0047  -3
  -14    4    8   8.008449   8.436494   0.651560     1.0086   0
  -14    4    9   0.002532   0.064659   0.284578     1.0151  -2
  -14    4   10  30.138441  31.114405   0.914891     1.0242   0
  -14    4   11  28.833646  29.328176   0.826901     1.0359   0
  -14    4   12  36.915877  36.593346   1.657536     1.0500   0
  -14    4   13  67.877884  68.411321   1.738779     1.0665   0
  -14    4   14  48.211655  48.254707   1.641075     1.0851   0
  -14    4   15   0.374625   0.624619   0.390177     1.1060  -2
  -14    4   16   0.327303   0.215201   0.386101     1.1288  -2
  -14    4   17   2.105343   1.875057   0.403552     1.1535   0
  -14    4   18   1.141279   1.216061   0.428578     1.1800  -2
  -14    4   19   3.787894   3.001246   0.933212     1.2081   0
  -14    5    1  16.920139  16.348296   0.856409     1.0566   0
  -14    5    2  23.915514  22.919516   1.437681     1.0449   0
  -14    5    3   0.055009  -0.080796   0.572602     1.0357  -3
  -14    5    4  32.131054  33.139731   0.951013     1.0290   0
  -14    5    5   0.063478  -0.075463   0.582539     1.0249  -3
  -14    5    6  17.886176  19.431483   0.861916     1.0235   0
  -14    5    7  14.275376  14.513017   0.763610     1.0246   0
  -14    5    8   3.847501   3.835655   0.393970     1.0285   0
  -14    5    9  20.974283  22.067656   1.466938     1.0349   0
  -14    5   10   7.449042   6.880427   0.459768     1.0438   0
  -14    5   11   0.588447   0.488318   0.393910     1.0553  -2
  -14    5   12   4.365553   4.091779   0.545164     1.0691   0
  -14    5   13   0.164781   0.000907   0.350312     1.0853  -2
  -14    5   14   1.495222   1.588287   0.756166     1.1036  -2
  -14    5   15   0.423122   0.092142   0.364248     1.1241  -2
  -14    5   16   1.849083   1.630207   0.420514     1.1466   0
  -14    5   17   8.143422   7.253728   0.588429     1.1709   0
  -14    5   18   1.398105   1.621856   0.439842     1.1970   0
  -14    5   19   0.333056   0.050915   0.599297     1.2248  -2
  -14    6    1  28.499758  28.869767   0.913496     1.0797   0
  -14    6    2   6.169089   6.334721   0.843718     1.0683   0
  -14    6    3   2.277977   1.712544   0.316820     1.0593   0
  -14    6    4   1.171034   1.214781   0.364371     1.0528   0
  -14    6    5   0.450053   0.495056   0.288990     1.0488  -2
  -14    6    6   9.446035   9.683945   0.569041     1.0474   0
  -14    6    7  18.861581  20.235112   0.622336     1.0485   0
  -14    6    8   7.811027   6.807444   0.565504     1.0522   0
  -14    6    9  12.723699  13.516743   1.003336     1.0585   0
  -14    6   10   7.978928   8.908943   1.329401     1.0673   0
  -14    6   11   1.342665   1.302793   0.405763     1.0784   0
  -14    6   12   0.680779   0.774769   0.462995     1.0920  -2
  -14    6   13   0.064980  -0.064982   0.720969     1.1078  -3
  -14    6   14   0.005441  -0.042960   0.741861     1.1258  -3
  -14    6   15   1.459272   1.394393   0.675260     1.1459  -2
  -14    6   16   0.772506   0.541293   0.410668     1.1680  -2
  -14    6   17   9.422277  10.376802   0.656388     1.1919   0
  -14    6   18   4.809961   4.200993   0.514325     1.2175   0
  -14    7    1  17.480665  16.642688   0.743192     1.1065   0
  -14    7    2   2.005212   1.908841   0.449333     1.0953   0
  -14    7    3   5.858513   6.540723   0.391485     1.0865   0
  -14    7    4   0.123352   0.218146   0.281847     1.0802  -2
  -14    7    5   1.338907   1.277848   0.301093     1.0763   0
  -14    7    6   2.081282   2.239419   0.393495     1.0749   0
  -14    7    7   7.691577   7.805770   0.439642     1.0760   0
  -14    7    8  25.428238  23.222296   1.698239     1.0797   0
  -14    7    9   1.468083   1.726361   0.434910     1.0858   0
  -14    7   10   4.439667   4.841517   0.729211     1.0943   0
  -14    7   11   0.428815   0.279126   0.387337     1.1052  -2
  -14    7   14   0.702341   0.521728   0.435010     1.1515  -2
  -14    7   15   0.432620   0.347709   0.394216     1.1711  -2
  -14    7   16   1.378187   1.223218   0.432813     1.1927  -2
  -14    7   17   0.521498   0.308013   0.404249     1.2161  -2
  -14    8    1   0.278577   0.233554   0.291908     1.1366  -2
  -14    8    2   7.687619   7.548895   0.666905     1.1257   0
  -14    8    3  20.013456  19.485730   0.622481     1.1171   0
  -14    8    4   0.109078   0.045294   0.266220     1.1110  -2
  -14    8    5  34.713388  33.568829   1.087369     1.1072   0
  -14    8    6  13.416191  11.633097   0.977411     1.1058   0
  -14    8    7   0.192283   0.482397   0.340256     1.1069  -2
  -14    8   10   5.118197   4.943082   0.524855     1.1247   0
  -14    8   11   1.597264   1.876570   0.441816     1.1353   0
  -14    8   16   3.201438   2.353597   0.498972     1.2207   0
  -14    9    1   1.841706   1.984504   0.410836     1.1697   0
  -14    9    2   0.039253   0.084229   0.271390     1.1592  -2
  -14    9    3   0.957596   0.674736   0.285230     1.1509  -2
  -14    9    4   0.577861   0.968595   0.294456     1.1449   0
  -14    9    5  11.825324  11.279535   0.717099     1.1412   0
  -14    9    6   4.418779   4.776147   0.373128     1.1399   0
  -14    9    7   2.186870   2.902945   0.573486     1.1410   0
  -14    9    8  11.110740  11.963274   1.413525     1.1444   0
  -14    9   15   4.198563   3.716672   0.525320     1.2311   0
  -14   10    1   5.896238   6.368500   0.467859     1.2057   0
  -14   10    2   0.504709   0.368875   0.294971     1.1955  -2
  -14   10    3   0.968801   1.037812   0.300555     1.1874   0
  -14   10    4   1.527604   1.428267   0.520871     1.1816  -2
  -14   10    5   8.375110   8.463161   0.485879     1.1780   0
  -14   10    6   1.961548   2.332942   0.580128     1.1768   0
  -14   10    7   0.021939   0.449342   0.324506     1.1778  -2
  -14   10    8   4.859596   4.883638   0.473950     1.1811   0
  -14   11    2  15.925329  16.260909   0.918934     1.2343   0
  -14   11    3   0.162186   0.301914   0.311915     1.2265  -2
  -14   11    4   2.429992   2.483689   0.356225     1.2209   0
  -14   11    5   0.791776   0.995126   0.391549     1.2175  -2
  -14   11    6   3.062619   3.309013   0.380285     1.2163   0
  -14   11    7   1.161874   0.554253   0.372480     1.2172  -2
  -13    0    1   1.041025   0.955950   0.315804     0.9294   0
  -13    0    9   1.659735   1.526746   0.621752     0.9149  -2
  -13    0   11   1.272507   1.440753   0.392766     0.9404   0
  -13    0   13   0.005996   0.132486   0.331034     0.9764  -2
  -13    0   15  63.967200  64.549759   2.387891     1.0217   0
  -13    0   17   0.191995   1.015872   0.429476     1.0751  -2
  -13    1    1   7.784849   8.003794   0.409806     0.9318   0
  -13    1    2  10.920242  10.113408   0.568358     0.9198   0
  -13    1    3   0.456721   0.393368   0.224701     0.9106  -2
  -13    1    7  12.514602  12.659686   0.892718     0.9032   0
  -13    1    8   1.960929   1.809587   0.312184     0.9088   0
  -13    1    9   3.584572   3.153671   0.340238     0.9174   0
  -13    1   10   3.690906   3.675481   0.298021     0.9287   0
  -13    1   11   8.418582   7.798522   0.470854     0.9428   0
  -13    1   12   8.149993   8.360229   0.438192     0.9595   0
  -13    1   13   9.984519  10.873184   0.648844     0.9787   0
  -13    1   14   0.559813   0.796318   0.331517     1.0002  -2
  -13    1   15   5.462382   5.491386   0.392110     1.0239   0
  -13    1   16   0.394370  -0.030050   0.649796     1.0496  -3
  -13    1   17  11.107529  11.826426   0.593635     1.0772   0
  -13    1   18   2.432024   3.015720   0.421029     1.1066   0
  -13    1   19   2.803415   3.041289   0.503485     1.1376   0
  -13    1   20   0.950201   0.909274   0.613036     1.1700  -2
  -13    1   21   0.160493  -0.293982   0.868439     1.2039  -3
  -13    2    1  17.360910  17.554949   0.570003     0.9390   0
  -13    2    2  50.572862  52.606770   0.971754     0.9271   0
  -13    2    3  32.292656  33.228896   0.729407     0.9180   0
  -13    2    4   0.160123   0.314910   0.257322     0.9117  -2
  -13    2    5  30.024389  30.154827   1.400237     0.9084   0
  -13    2    6   8.760552   9.193672   0.509812     0.9081   0
  -13    2    7  11.982690  12.210075   0.483076     0.9107   0
  -13    2    8  87.444468  90.790692   1.802083     0.9162   0
  -13    2    9  72.619641  72.031734   1.568434     0.9247   0
  -13    2   10  16.474407  16.845454   0.560375     0.9360   0
  -13    2   11   0.002590  -0.348493   0.537204     0.9499  -3
  -13    2   12  42.806475  42.921731   0.987714     0.9665   0
  -13    2   13   2.608517   2.431120   0.311852     0.9855   0
  -13    2   14   2.554500   2.203611   0.407741     1.0069   0
  -13    2   15   0.321400   0.032721   0.267187     1.0304  -2
  -13    2   16   0.969290   0.831195   0.324132     1.0560  -2
  -13    2   17   0.015360  -0.228758   0.670570     1.0834  -3
  -13    2   18   1.487132   0.959720   0.358381     1.1127  -2
  -13    2   19   3.009647   2.346536   0.439774     1.1435   0
  -13    2   20   0.076300   0.345435   0.337101     1.1758  -2
  -13    2   21   1.464643   1.155752   0.483213     1.2095  -2
  -13    3    1   0.362141   0.487046   0.231293     0.9509  -2
  -13    3    2  13.494918  12.662103   0.490433     0.9392   0
  -13    3    3  12.685511  13.081901   0.569903     0.9302   0
  -13    3    4   0.000658  -0.147552   0.482479     0.9240  -3
  -13    3    5   1.274445   1.394867   0.328089     0.9207   0
  -13    3    6  13.063226  13.192492   0.488915     0.9204   0
  -13    3    7   6.455777   6.224495   0.358750     0.9229   0
  -13    3    8  86.834076  89.460502   1.969169     0.9284   0
  -13    3    9   6.163178   6.724570   0.595654     0.9368   0
  -13    3   10 123.132545 126.037985   2.082203     0.9479   0
  -13    3   11  10.935934  11.005474   0.937446     0.9617   0
  -13    3   12  83.026632  85.586632   1.807194     0.9781   0
  -13    3   13   5.523116   5.968531   0.612430     0.9969   0
  -13    3   14   0.357479   0.467321   0.344723     1.0180  -2
  -13    3   15   0.122187   0.073142   0.284049     1.0413  -2
  -13    3   16   0.035863   0.005530   0.283456     1.0666  -2
  -13    3   17   1.958494   2.356081   0.389466     1.0938   0
  -13    3   18   9.088096   9.757566   0.873193     1.1227   0
  -13    3   19   2.151106   1.684295   0.375899     1.1533   0
  -13    3   20   0.522067   0.491290   0.356676     1.1853  -2
  -13    3   21   0.255443  -0.034212   0.817005     1.2187  -3
  -13    4    1  23.539268  23.108696   0.851654     0.9674   0
  -13    4    2   7.394176   7.769894   0.517812     0.9558   0
  -13    4    3  44.045856  42.974246   0.989596     0.9469   0
  -13    4    4   0.449296   0.478071   0.263152     0.9409  -2
  -13    4    5  33.572681  33.656672   0.889850     0.9377   0
  -13    4    6   0.019199   0.187175   0.206362     0.9373  -2
  -13    4    7  35.961998  37.885746   0.992523     0.9399   0
  -13    4    8  69.277788  70.581198   2.429853     0.9452   0
  -13    4    9  57.285784  59.972502   1.290175     0.9534   0
  -13    4   10  20.711022  21.935823   0.758008     0.9644   0
  -13    4   11  49.640855  49.691111   1.039741     0.9779   0
  -13    4   12  46.707864  46.130415   1.706048     0.9940   0
  -13    4   13   0.051164  -0.200682   0.675001     1.0125  -3
  -13    4   14  16.257513  15.529441   1.693366     1.0333   0
  -13    4   15   0.217360  -0.054830   0.692186     1.0563  -3
  -13    4   16   9.944191   9.545137   0.834427     1.0812   0
  -13    4   17   4.790396   4.991767   0.671158     1.1081   0
  -13    4   18   1.036945   1.056972   0.435717     1.1367  -2
  -13    4   19   4.238708   3.982277   0.496487     1.1668   0
  -13    4   20   0.581993   0.429084   0.350057     1.1985  -2
  -13    4   21   1.342520   1.489489   0.535513     1.2316  -2
  -13    5    1   8.020731   8.620569   0.560649     0.9881   0
  -13    5    2   0.750371   1.319035   0.263886     0.9767   0
  -13    5    3   2.415451   3.157468   0.370060     0.9681   0
  -13    5    4  47.837300  48.837292   0.972990     0.9621   0
  -13    5    5   4.716323   4.717934   0.556788     0.9590   0
  -13    5    6  88.683804  91.749814   1.491258     0.9587   0
  -13    5    7   0.881202   0.643765   0.217972     0.9611  -2
  -13    5    8  25.256435  27.096029   0.991579     0.9664   0
  -13    5    9  70.763321  73.730712   2.469216     0.9744   0
  -13    5   10  26.046255  26.583691   0.902026     0.9851   0
  -13    5   11   2.130477   2.139107   0.415664     0.9984   0
  -13    5   12   0.374528   0.678948   0.361385     1.0142  -2
  -13    5   13   1.085881   0.924345   0.368811     1.0323  -2
  -13    5   14   0.000715  -0.262204   0.725779     1.0527  -3
  -13    5   15   3.728376   3.401078   0.434691     1.0753   0
  -13    5   16   2.180290   3.050132   0.403401     1.0998   0
  -13    5   17   2.310505   3.039014   0.499058     1.1262   0
  -13    5   18   0.014445   0.165786   0.330647     1.1543  -2
  -13    5   19   0.278642   0.180382   0.340174     1.1841  -2
  -13    5   20   1.336801   1.275364   0.451521     1.2153  -2
  -13    6    1   3.161066   2.935731   0.293380     1.0128   0
  -13    6    2   0.529946   0.296758   0.315311     1.0017  -2
  -13    6    3   8.738676   8.930551   0.461186     0.9933   0
  -13    6    4   2.771069   2.841391   0.338387     0.9875   0
  -13    6    5   0.316447   0.265158   0.238910     0.9845  -2
  -13    6    6   8.617875   9.308456   0.475299     0.9841   0
  -13    6    7   0.193390   0.297296   0.213377     0.9866  -2
  -13    6    8   7.973476   8.454318   0.520470     0.9917   0
  -13    6    9   4.474865   5.433036   0.519859     0.9995   0
  -13    6   10   0.981019   0.678853   0.418672     1.0099  -2
  -13    6   11   1.443745   1.370852   0.323604     1.0229   0
  -13    6   12   4.614161   3.730590   0.622149     1.0383   0
  -13    6   13   0.607759   0.683963   0.359069     1.0560  -2
  -13    6   14   9.359352   9.528954   0.598175     1.0760   0
  -13    6   15  24.512659  24.133325   0.808083     1.0980   0
  -13    6   16   1.050746   1.257554   0.355655     1.1221   0
  -13    6   17   0.109064   0.098105   0.333965     1.1480  -2
  -13    6   18   4.136966   3.539513   0.595207     1.1756   0
  -13    6   19   1.358211   1.267040   0.366545     1.2048   0
  -13    6   20   1.400178   1.851111   0.554126     1.2355   0
  -13    7    1   4.081975   4.472993   0.465070     1.0413   0
  -13    7    2   1.651392   1.721009   0.335766     1.0305   0
  -13    7    3   3.392383   3.133727   0.359238     1.0223   0
  -13    7    4   0.874350   0.898999   0.243879     1.0167   0
  -13    7    5   3.116697   2.986477   0.293312     1.0137   0
  -13    7    6   5.604035   6.138885   0.644586     1.0134   0
  -13    7    7   6.553936   6.674881   0.377741     1.0158   0
  -13    7    8   1.253439   1.429703   0.327633     1.0207   0
  -13    7    9   2.603315   2.987375   0.683543     1.0283   0
  -13    7   10   0.284272   0.094960   0.340739     1.0385  -2
  -13    7   11   0.514286   0.102996   0.364754     1.0511  -2
  -13    7   12  11.413630  10.975752   1.269834     1.0661   0
  -13    7   13   2.617670   3.003015   0.434755     1.0834   0
  -13    7   14   8.201819   7.651873   0.842036     1.1028   0
  -13    7   15   1.239489   1.225448   0.317367     1.1244   0
  -13    7   16   5.520858   5.560722   0.465156     1.1478   0
  -13    7   17   9.042614   8.593673   0.531752     1.1731   0
  -13    7   18   0.535132   0.695090   0.347240     1.2002  -2
  -13    7   19   3.229886   2.870529   0.477090     1.2288   0
  -13    8    1   1.123242   0.936617   0.274535     1.0732   0
  -13    8    2  20.421949  20.600937   0.628125     1.0627   0
  -13    8    3   0.711484   0.352113   0.248661     1.0548  -2
  -13    8    4   2.242525   1.935102   0.278059     1.0494   0
  -13    8    5  17.004007  17.940102   0.772805     1.0465   0
  -13    8    6   1.094754   1.400961   0.296804     1.0462   0
  -13    8    7   3.503832   3.690014   0.370830     1.0484   0
  -13    8    8  12.159724  13.575639   0.647499     1.0533   0
  -13    8    9   4.151183   4.154349   1.243723     1.0606   0
  -13    8   10   3.400959   3.689964   0.486212     1.0705   0
  -13    8   11   1.570507   1.285270   0.413754     1.0827   0
  -13    8   13   0.000222  -0.436775   0.667342     1.1141  -3
  -13    8   14  16.514413  17.770022   0.822005     1.1330   0
  -13    8   15   0.890051   0.571498   0.319651     1.1540  -2
  -13    8   16   0.035984   0.085140   0.327000     1.1769  -2
  -13    8   17   4.042216   3.183758   0.604867     1.2016   0
  -13    8   18   0.868724   0.957449   0.442810     1.2280  -2
  -13    9    1   0.775072   0.920074   0.337051     1.1082  -2
  -13    9    2  20.348698  20.216878   0.562855     1.0981   0
  -13    9    3  29.234928  29.464067   0.739039     1.0904   0
  -13    9    4   9.869318   9.683581   0.577178     1.0852   0
  -13    9    5   2.796974   2.368599   0.390747     1.0824   0
  -13    9    6   0.044564  -0.254286   0.632260     1.0821  -3
  -13    9    7  14.382049  14.300497   0.539443     1.0843   0
  -13    9    8  30.166476  30.535376   1.133697     1.0890   0
  -13    9   10  11.466582  11.591478   0.684487     1.1056   0
  -13    9   15   0.000001   0.229756   0.409537     1.1866  -2
  -13    9   16   0.859793   0.642010   0.422246     1.2089  -2
  -13    9   17   2.212948   3.225108   0.553624     1.2330   0
  -13   10    1   0.233976   0.276345   0.253839     1.1461  -2
  -13   10    2   3.735695   3.565879   0.412063     1.1364   0
  -13   10    3  15.703208  15.683748   0.526209     1.1289   0
  -13   10    4   0.566263   0.566502   0.278159     1.1239  -2
  -13   10    5  11.336898  10.471575   0.685385     1.1212   0
  -13   10    6   4.853579   4.248976   0.386070     1.1209   0
  -13   10    7   8.873614   8.493567   0.743799     1.1230   0
  -13   10    8   6.228558   6.392615   0.585416     1.1275   0
  -13   10   14  13.570562  13.077981   0.732963     1.2023   0
  -13   10   15   1.252957   0.921232   0.834377     1.2221  -2
  -13   11    1   2.454273   2.677442   0.323211     1.1866   0
  -13   11    2  17.616991  18.582951   0.740029     1.1772   0
  -13   11    3   0.179513   0.486445   0.261334     1.1700  -2
  -13   11    4   1.031118   0.507008   0.368164     1.1651  -2
  -13   11    5   0.216883   0.019647   0.384374     1.1625  -2
  -13   11    6  29.426232  28.421933   1.203079     1.1623   0
  -13   11    7   0.002465   0.437727   0.360409     1.1643  -2
  -13   11    8  49.498527  50.585958   3.081486     1.1687   0
  -13   12    1   2.892477   2.590419   0.368464     1.2294   0
  -13   12    2   0.113129   0.454703   0.281938     1.2204  -2
  -13   12    3   8.559510   8.094145   0.728468     1.2134   0
  -13   12    4   5.472104   5.917247   0.483003     1.2087   0
  -13   12    5  41.493439  41.299428   1.130041     1.2062   0
  -13   12    6  14.199818  15.121404   0.849466     1.2059   0
  -13   12    7   9.129781  11.485081   1.122697     1.2079   0
  -13   12    8   1.543079   1.629505   0.504766     1.2121   0
  -12    0    8  30.355574  30.950479   0.887908     0.8416   0
  -12    0   10   0.150715   0.109784   0.255535     0.8657  -2
  -12    0   12  94.216697  92.384367   3.294731     0.9013   0
  -12    0   14  15.807242  15.808106   0.788559     0.9469   0
  -12    0   16  12.574745  12.406048   1.441328     1.0013   0
  -12    1    1  26.319855  26.457146   0.683110     0.8595   0
  -12    1    2  30.768246  30.753276   0.697844     0.8479   0
  -12    1    3  21.446056  21.631173   0.541612     0.8393   0
  -12    1    4  17.937522  17.602723   0.622231     0.8338   0
  -12    1    5  33.140515  33.544167   0.783782     0.8316   0
  -12    1    6  71.695980  71.368463   1.375438     0.8326   0
  -12    1    7  55.129293  55.676509   1.168762     0.8368   0
  -12    1    8   0.365326   0.003478   0.158004     0.8443  -2
  -12    1    9  34.701746  35.388289   0.658221     0.8548   0
  -12    1   10   8.791624   9.025825   0.524800     0.8683   0
  -12    1   11  18.658568  19.341588   0.609895     0.8847   0
  -12    1   12   8.313436   8.797076   0.577074     0.9037   0
  -12    1   13   5.376147   5.177255   0.621396     0.9253   0
  -12    1   14  10.812319  11.215897   0.676222     0.9493   0
  -12    1   15   0.039782  -0.122265   0.565786     0.9754  -3
  -12    1   16   1.270546   1.304780   0.401737     1.0035   0
  -12    1   17   0.009010   0.264502   0.303920     1.0335  -2
  -12    1   18   0.184859   0.479238   0.320536     1.0652  -2
  -12    1   19   0.581954   0.502965   0.328044     1.0984  -2
  -12    1   20   1.700881   1.601010   0.422830     1.1331   0
  -12    1   21   5.307791   5.403953   0.548993     1.1690   0
  -12    1   22   0.730399   1.119880   0.449452     1.2061  -2
  -12    2    1   8.710685   8.154957   0.415664     0.8673   0
  -12    2    2  57.334089  57.389618   0.925261     0.8558   0
  -12    2    3   5.023577   4.980872   0.295974     0.8473   0
  -12    2    4  18.434830  17.515016   0.558010     0.8419   0
  -12    2    5 228.085479 226.532041   4.312080     0.8397   0
  -12    2    6  83.964838  81.336681   1.264829     0.8407   0
  -12    2    7   0.074198   0.397667   0.221177     0.8449  -2
  -12    2    8  11.318913  11.909210   0.549759     0.8522   0
  -12    2    9  62.695078  65.103169   1.315912     0.8627   0
  -12    2   10  28.155744  27.719367   0.635027     0.8761   0
  -12    2   11   2.389711   2.409722   0.284801     0.8923   0
  -12    2   12  14.268457  16.602345   0.982148     0.9112   0
  -12    2   13   0.107722   0.006491   0.222691     0.9326  -2
  -12    2   14   0.584201   0.899104   0.241121     0.9564   0
  -12    2   15   0.096893  -0.129691   0.597774     0.9823  -3
  -12    2   16   1.619782   1.804458   0.308569     1.0102   0
  -12    2   17   0.478205   0.416389   0.278629     1.0400  -2
  -12    2   18   9.256798   9.319351   0.872341     1.0715   0
  -12    2   19   4.728698   4.520744   0.437103     1.1045   0
  -12    2   20   4.017462   4.060188   0.502172     1.1390   0
  -12    2   21   3.674476   4.352269   0.534050     1.1747   0
  -12    2   22   6.997068   6.142030   0.693782     1.2116   0
  -12    3    1  16.118264  16.047203   0.481011     0.8802   0
  -12    3    2   1.941940   2.060864   0.231106     0.8688   0
  -12    3    3  28.756778  27.230233   0.845769     0.8604   0
  -12    3    4   3.913695   3.503805   0.381283     0.8551   0
  -12    3    5  11.824972  12.730481   0.473439     0.8529   0
  -12    3    6   1.754091   1.643208   0.223880     0.8539   0
  -12    3    7  94.337969  94.769865   1.562804     0.8581   0
  -12    3    8  58.930178  59.229000   1.109537     0.8653   0
  -12    3    9   0.515369   0.617941   0.219873     0.8756  -2
  -12    3   10  14.086681  14.169894   0.499127     0.8888   0
  -12    3   11   0.210790   0.144475   0.227837     0.9048  -2
  -12    3   12   0.068306   0.083057   0.227842     0.9234  -2
  -12    3   13   2.061650   2.341631   0.271185     0.9446   0
  -12    3   14   0.007746  -0.112282   0.626402     0.9680  -3
  -12    3   15  28.931522  29.112511   0.798009     0.9937   0
  -12    3   16   2.812205   2.798723   0.340110     1.0213   0
  -12    3   17  21.266336  20.720919   0.847488     1.0508   0
  -12    3   18   0.447544   0.335301   0.326001     1.0820  -2
  -12    3   19   1.880464   1.737051   0.324629     1.1147   0
  -12    3   20   1.215550   1.701572   0.378457     1.1488   0
  -12    3   21   1.249811   1.338650   0.425902     1.1843   0
  -12    3   22   0.244924  -0.233111   0.762174     1.2209  -3
  -12    4    1   1.516206   1.353976   0.301248     0.8979   0
  -12    4    2  60.524125  60.213195   0.993006     0.8868   0
  -12    4    3   0.150603   0.147474   0.212953     0.8785  -2
  -12    4    4   5.636702   5.671586   0.396910     0.8733   0
  -12    4    5  47.989075  48.764810   0.939037     0.8712   0
  -12    4    6   8.921376   9.097212   0.579439     0.8722   0
  -12    4    7  11.849242  11.656118   0.418408     0.8762   0
  -12    4    8  22.441356  22.450211   0.606066     0.8833   0
  -12    4    9  89.826601  88.781276   1.484894     0.8934   0
  -12    4   10   4.005864   4.290897   0.400174     0.9063   0
  -12    4   11  13.703547  13.212504   0.595545     0.9220   0
  -12    4   12  14.448639  14.675348   0.572561     0.9403   0
  -12    4   13  10.094689  10.283078   0.960622     0.9611   0
  -12    4   14   2.371054   2.493627   0.351502     0.9842   0
  -12    4   15   0.727416   0.566981   0.273546     1.0094  -2
  -12    4   16   9.214400   9.159710   0.666285     1.0366   0
  -12    4   17   0.011222   0.099482   0.269945     1.0657  -2
  -12    4   18   3.219738   3.073190   0.365975     1.0964   0
  -12    4   19   0.997656   0.526879   0.330820     1.1287  -2
  -12    4   20   7.366657   7.008477   0.602488     1.1624   0
  -12    4   21   1.464963   2.307191   0.416899     1.1975   0
  -12    4   22   4.446713   5.300109   1.104390     1.2337   0
  -12    5    1  35.427191  34.433725   0.832294     0.9202   0
  -12    5    2   0.000040  -0.126578   0.539064     0.9093  -3
  -12    5    3  71.642276  70.238850   1.486275     0.9013   0
  -12    5    4   2.715670   2.680774   0.278401     0.8962   0
  -12    5    5 107.495843 107.242103   1.724351     0.8941   0
  -12    5    6 196.055168 197.814439   2.665462     0.8951   0
  -12    5    7  84.752956  83.490603   1.675082     0.8990   0
  -12    5    8   0.399304   0.376091   0.221109     0.9060  -2
  -12    5    9  10.359022   9.805431   0.488254     0.9158   0
  -12    5   10   4.829388   4.933828   0.473781     0.9284   0
  -12    5   11   6.981305   7.045310   0.964729     0.9437   0
  -12    5   12   1.469224   1.592389   0.344746     0.9616   0
  -12    5   13   0.884367   0.458086   0.291899     0.9819  -2
  -12    5   14   0.163134   0.074806   0.278652     1.0045  -2
  -12    5   15   2.855719   2.080863   0.441556     1.0293   0
  -12    5   16   2.088108   2.075283   0.427698     1.0560   0
  -12    5   17   0.064415   0.066323   0.313433     1.0845  -2
  -12    5   18   0.825354   0.604480   0.335675     1.1147  -2
  -12    5   19   7.960280   6.940144   0.659789     1.1465   0
  -12    5   20   0.287082   0.185853   0.507496     1.1797  -2
  -12    5   21   4.254232   4.171225   0.504291     1.2143   0
  -12    6    1  10.037525   9.972184   0.408379     0.9467   0
  -12    6    2   1.102547   1.024410   0.237953     0.9361   0
  -12    6    3 140.692326 142.656695   2.977865     0.9283   0
  -12    6    4  27.692020  27.820658   0.640643     0.9234   0
  -12    6    5   0.967995   0.788860   0.209881     0.9214   0
  -12    6    6  33.458852  34.521797   0.752592     0.9223   0
  -12    6    7   4.330907   4.216806   0.643957     0.9261   0
  -12    6    8   2.592100   2.691259   0.281040     0.9329   0
  -12    6    9   1.978800   2.054058   0.305661     0.9424   0
  -12    6   10   0.001536   0.277676   0.271267     0.9547  -2
  -12    6   11   0.337995   0.256119   0.265933     0.9696  -2
  -12    6   12  35.734408  34.594324   1.370182     0.9870   0
  -12    6   13  11.355911  10.979353   0.545309     1.0068   0
  -12    6   14   4.662490   4.635515   0.489052     1.0289   0
  -12    6   15   0.775079   0.825666   0.255275     1.0530   0
  -12    6   16   1.948185   2.076960   0.356416     1.0791   0
  -12    6   17   1.849597   2.034023   0.371560     1.1071   0
  -12    6   18   4.226394   3.877166   0.498903     1.1367   0
  -12    6   19   4.454611   4.255180   0.443052     1.1679   0
  -12    6   20   0.937920   0.895685   0.417246     1.2005  -2
  -12    6   21   2.463297   2.782271   0.571640     1.2345   0
  -12    7    1   0.015379   0.007804   0.195284     0.9771  -2
  -12    7    2  10.902341  11.412827   0.406952     0.9668   0
  -12    7    3   3.605763   3.790238   0.296161     0.9593   0
  -12    7    4  16.293471  15.989355   0.495302     0.9545   0
  -12    7    5   1.273664   0.842801   0.264246     0.9526   0
  -12    7    6   1.114112   1.173612   0.243045     0.9535   0
  -12    7    7   5.913373   6.071965   0.367234     0.9572   0
  -12    7    8   0.016718  -0.022743   0.565887     0.9637  -3
  -12    7    9  38.909488  39.690664   1.135398     0.9729   0
  -12    7   10   1.675625   1.519106   0.350358     0.9848   0
  -12    7   11  47.438457  45.979070   1.148421     0.9993   0
  -12    7   12  17.252450  17.543279   0.790373     1.0162   0
  -12    7   13   6.897149   6.981992   0.895585     1.0354   0
  -12    7   14  18.844162  18.170720   0.748407     1.0569   0
  -12    7   15   3.304257   3.171541   0.465598     1.0804   0
  -12    7   16   2.261631   1.854653   0.321365     1.1059   0
  -12    7   17   1.219565   1.783763   0.328609     1.1332   0
  -12    7   18   0.019909  -0.299284   0.706008     1.1621  -3
  -12    7   19   0.767054   0.746680   0.404450     1.1927  -2
  -12    7   20   0.565922   0.239858   0.401013     1.2246  -2
  -12    8    1  11.870723  11.449433   0.553971     1.0110   0
  -12    8    2  11.303764  11.351788   0.433196     1.0011   0
  -12    8    3   0.086812   0.292984   0.233057     0.9938  -2
  -12    8    4   6.670675   6.481416   0.486928     0.9893   0
  -12    8    5  86.979325  85.151289   1.541160     0.9874   0
  -12    8    6  65.127739  65.095419   1.791070     0.9882   0
  -12    8    7   6.498257   6.709709   0.362939     0.9918   0
  -12    8    8   5.799523   6.395851   0.381862     0.9981   0
  -12    8    9   0.250235  -0.057447   0.617472     1.0070  -3
  -12    8   10  14.186656  13.452330   1.623716     1.0185   0
  -12    8   11  14.381938  14.429915   0.740845     1.0325   0
  -12    8   12   1.222778   1.165375   0.406756     1.0489  -2
  -12    8   13   1.526379   1.843553   0.387050     1.0675   0
  -12    8   14   0.485250   0.756435   0.353093     1.0883  -2
  -12    8   15   0.307553   0.318863   0.260198     1.1112  -2
  -12    8   16   1.419456   1.464207   0.301030     1.1360   0
  -12    8   17   0.075070   0.447104   0.300756     1.1626  -2
  -12    8   18   1.218709   1.423786   0.364024     1.1908   0
  -12    8   19   1.905844   2.141505   0.392830     1.2206   0
  -12    9    1   3.875219   3.812972   0.328486     1.0481   0
  -12    9    2   0.482323   0.355317   0.243933     1.0386  -2
  -12    9    3   0.473291   0.173499   0.252417     1.0316  -2
  -12    9    4  16.692295  17.919315   0.568490     1.0272   0
  -12    9    5  14.253050  14.806999   0.859121     1.0254   0
  -12    9    6  10.653482  10.775540   0.522881     1.0262   0
  -12    9    7  24.791637  23.309136   1.166788     1.0296   0
  -12    9    8 118.284850 120.363481   3.555860     1.0357   0
  -12    9    9   5.611993   5.718129   0.752205     1.0443   0
  -12    9   10  15.558416  14.923516   1.348798     1.0554   0
  -12    9   13   2.129404   2.791219   0.478586     1.1028   0
  -12    9   14   0.221458   0.279021   0.351762     1.1229  -2
  -12    9   15   0.524361   0.570377   0.327451     1.1451  -2
  -12    9   16   4.950709   4.428707   0.415249     1.1692   0
  -12    9   17   3.813454   4.211619   0.417387     1.1950   0
  -12    9   18   0.319765   0.040940   0.448198     1.2225  -2
  -12   10    1   2.953863   2.420918   0.490005     1.0881   0
  -12   10    2   8.071338   7.603005   0.501401     1.0790   0
  -12   10    3   0.005036  -0.075116   0.647891     1.0722  -3
  -12   10    4   1.894537   1.448339   0.286620     1.0680   0
  -12   10    5   0.917820   0.881321   0.262054     1.0662   0
  -12   10    6  11.002468  11.496933   0.566726     1.0670   0
  -12   10    7   0.981258   1.391644   0.349729     1.0703   0
  -12   10    8  22.896642  22.246124   1.390919     1.0762   0
  -12   10    9   1.263258   1.008856   0.418139     1.0844  -2
  -12   10   12   0.000812  -0.111740   0.618205     1.1234  -3
  -12   10   14   1.884829   1.834682   0.402558     1.1604   0
  -12   10   15   1.349743   2.158294   0.369636     1.1818   0
  -12   10   16  11.883452  13.549975   0.979253     1.2052   0
  -12   10   17   2.573919   1.729352   0.413626     1.2302   0
  -12   11    1   2.819824   2.155464   0.295468     1.1307   0
  -12   11    2   7.259408   7.963679   0.586934     1.1219   0
  -12   11    3  35.479106  33.968934   0.903827     1.1154   0
  -12   11    4   4.795566   4.635105   0.367776     1.1113   0
  -12   11    5  44.331789  43.854095   1.032101     1.1096   0
  -12   11    6  46.942761  46.632769   1.492315     1.1104   0
  -12   11    7   8.489696   8.962142   0.547776     1.1136   0
  -12   11    8   2.714935   3.319015   0.608063     1.1192   0
  -12   11    9   0.697063   0.690988   0.860420     1.1271  -2
  -12   11   12   5.907489   5.669672   0.558383     1.1647   0
  -12   11   14   1.099389   1.152004   0.592609     1.2004  -2
  -12   11   15   0.490277   0.797968   0.378284     1.2211  -2
  -12   12    1   1.579009   1.583436   0.328322     1.1756   0
  -12   12    2  25.263991  24.791947   0.752601     1.1671   0
  -12   12    3  72.751986  70.647754   2.195520     1.1608   0
  -12   12    4   8.769387   9.115720   0.540477     1.1569   0
  -12   12    5   0.358261   0.275160   0.301955     1.1553  -2
  -12   12    6  53.814736  51.825888   1.470712     1.1560   0
  -12   12    7  16.287923  17.449919   1.508899     1.1591   0
  -12   12    8   6.303544   6.432776   0.874351     1.1645   0
  -12   12   13  10.117313  10.934953   0.694160     1.2245   0
  -12   13    1   5.480736   6.149278   0.548788     1.2225   0
  -12   13    2   4.992273   4.948780   0.589796     1.2143   0
  -12   13    3   6.889553   7.070154   0.494887     1.2083   0
  -12   13    4   8.945720   8.566185   0.575300     1.2045   0
  -12   13    5   5.433842   5.825392   0.425948     1.2030   0
  -12   13    6   4.757391   4.527208   0.501556     1.2037   0
  -12   13    7   2.587725   2.568857   0.561023     1.2066   0
  -12   13    9   8.568093   8.900054   0.693390     1.2192   0
  -11    0    7   1.149069   1.257832   0.404140     0.7687   0
  -11    0    9  28.450086  26.889161   0.803520     0.7911   0
  -11    0   11  31.020605  31.952270   1.059119     0.8261   0
  -11    0   13  15.980233  15.605660   0.610935     0.8722   0
  -11    0   15  29.627990  29.461925   1.560042     0.9277   0
  -11    0   17  30.294516  30.759840   2.811236     0.9910   0
  -11    1    1   3.186041   2.933269   0.322354     0.7873   0
  -11    1    2 187.478293 189.115782   2.703458     0.7760   0
  -11    1    3 178.808194 177.080711   2.998990     0.7681   0
  -11    1    4 150.857314 149.956784   2.413519     0.7637   0
  -11    1    5   5.604135   5.511991   0.340406     0.7628   0
  -11    1    6  66.140201  67.524680   1.275213     0.7654   0
  -11    1    7   0.091844   0.031965   0.168001     0.7716  -2
  -11    1    8  41.811447  41.026005   1.336973     0.7811   0
  -11    1    9  84.439666  86.334237   1.305747     0.7940   0
  -11    1   10  22.243832  22.210978   0.560462     0.8099   0
  -11    1   11   1.941493   1.931597   0.280097     0.8289   0
  -11    1   12   4.025500   3.902657   0.284309     0.8506   0
  -11    1   13   0.452759   0.613041   0.223721     0.8748  -2
  -11    1   14   0.028070  -0.202587   0.506037     0.9014  -3
  -11    1   15   0.410305   0.519640   0.219686     0.9301  -2
  -11    1   16   1.604631   1.371308   0.244303     0.9608   0
  -11    1   17   3.605431   3.610731   0.338232     0.9932   0
  -11    1   18   5.639902   5.617248   0.500631     1.0273   0
  -11    1   19  25.751725  25.954746   0.919126     1.0628   0
  -11    1   20  18.795884  18.008025   0.821376     1.0996   0
  -11    1   21  11.599906  13.461128   0.734850     1.1376   0
  -11    1   22   1.060422   1.213659   0.566005     1.1767  -2
  -11    1   23   0.486569   0.984842   0.431450     1.2167  -2
  -11    2    1   6.585995   6.451648   0.318384     0.7958   0
  -11    2    2 123.034338 119.939078   1.693289     0.7847   0
  -11    2    3  17.068683  17.107252   0.760893     0.7769   0
  -11    2    4  30.009317  29.462517   1.391958     0.7725   0
  -11    2    5  80.423533  80.140968   1.302989     0.7716   0
  -11    2    6   8.167108   8.665926   0.353558     0.7742   0
  -11    2    7 132.875167 131.445356   1.792351     0.7803   0
  -11    2    8   3.138301   2.791160   0.231174     0.7897   0
  -11    2    9  12.335584  12.260174   0.383594     0.8024   0
  -11    2   10  11.791143  12.336666   0.382774     0.8182   0
  -11    2   11   0.983158   1.004831   0.195161     0.8370   0
  -11    2   12   0.268484   0.425629   0.203453     0.8584  -2
  -11    2   13   2.487065   2.351983   0.332470     0.8825   0
  -11    2   14   0.654276   0.645566   0.268614     0.9088  -2
  -11    2   15   6.739379   6.680534   0.425392     0.9373   0
  -11    2   16   0.529935   0.473330   0.261972     0.9678  -2
  -11    2   17   2.021777   1.981791   0.307972     1.0000   0
  -11    2   18   0.033372  -0.054657   0.632715     1.0338  -3
  -11    2   19  15.771604  16.094749   0.701044     1.0691   0
  -11    2   20   1.505862   1.349194   0.398701     1.1057   0
  -11    2   21   2.069900   2.574259   0.507195     1.1435   0
  -11    2   22  11.775702  13.238397   0.797890     1.1824   0
  -11    2   23   7.680725   7.591381   0.609512     1.2222   0
  -11    3    1   0.416135   0.311387   0.194783     0.8098  -2
  -11    3    2   5.946951   6.208996   0.317427     0.7989   0
  -11    3    3   0.033629   0.233235   0.293412     0.7912  -2
  -11    3    4   4.151107   4.337503   0.317449     0.7869   0
  -11    3    5  25.550347  25.617503   0.708009     0.7860   0
  -11    3    6  58.121404  58.778614   0.925973     0.7886   0
  -11    3    7   0.000090  -0.158789   0.459722     0.7946  -3
  -11    3    8   0.098887   0.061062   0.190667     0.8038  -2
  -11    3    9   0.369528   0.335077   0.191856     0.8163  -2
  -11    3   10   1.859229   1.464927   0.210086     0.8319   0
  -11    3   11   7.709058   7.953924   0.333477     0.8503   0
  -11    3   12  33.466580  33.479572   1.026348     0.8714   0
  -11    3   13   0.682392   0.570208   0.231183     0.8951  -2
  -11    3   14  69.850207  66.769325   1.820363     0.9211   0
  -11    3   15   1.357879   1.405607   0.305442     0.9493   0
  -11    3   16  16.414263  15.576941   0.669353     0.9793   0
  -11    3   17   1.782912   2.364036   0.557226     1.0112   0
  -11    3   18   0.578774   0.433579   0.293854     1.0447  -2
  -11    3   19   1.262326   1.084779   0.324151     1.0796   0
  -11    3   20   0.115916   0.487229   0.342540     1.1159  -2
  -11    3   21   0.151642   0.311902   0.344970     1.1533  -2
  -11    3   22   0.333919   0.099085   0.397822     1.1919  -2
  -11    3   23   0.269093   0.477916   0.409934     1.2314  -2
  -11    4    1   3.441015   2.758940   0.333628     0.8290   0
  -11    4    2   8.777857   8.810524   0.395314     0.8183   0
  -11    4    3  19.481268  19.695287   0.573294     0.8109   0
  -11    4    4  62.252099  62.119587   0.987413     0.8067   0
  -11    4    5   1.655588   1.635755   0.215588     0.8058   0
  -11    4    6   5.717485   4.880173   0.271061     0.8083   0
  -11    4    7  11.744315  11.284549   0.369467     0.8141   0
  -11    4    8   0.395998   0.280370   0.168599     0.8232  -2
  -11    4    9  20.587604  20.631297   0.571503     0.8354   0
  -11    4   10   3.798994   3.795804   0.280356     0.8506   0
  -11    4   11   1.357385   1.312726   0.283620     0.8686   0
  -11    4   12   0.401179   0.157024   0.188191     0.8893  -2
  -11    4   13  20.186620  19.346967   0.558794     0.9125   0
  -11    4   14  21.749367  19.592218   1.086056     0.9381   0
  -11    4   15   0.338816   0.230951   0.239183     0.9657  -2
  -11    4   16  12.565411  11.920196   0.734308     0.9953   0
  -11    4   17  18.281718  17.543279   1.173804     1.0266   0
  -11    4   18   1.086369   0.664698   0.280434     1.0596  -2
  -11    4   19   4.419938   4.859523   0.549895     1.0941   0
  -11    4   20   0.425087   0.606631   0.340443     1.1299  -2
  -11    4   21   2.421033   2.155158   0.459435     1.1669   0
  -11    4   22   3.153577   2.528432   0.408265     1.2050   0
  -11    5    1   5.715110   5.437869   0.425405     0.8531   0
  -11    5    2 127.756151 128.967320   1.747326     0.8427   0
  -11    5    3 111.628819 111.526244   1.453545     0.8355   0
  -11    5    4  51.063567  52.375195   0.919618     0.8314   0
  -11    5    5   0.680950   0.905714   0.234278     0.8306   0
  -11    5    6  34.382114  34.879644   0.696075     0.8330   0
  -11    5    7   0.046881   0.129358   0.204525     0.8386  -2
  -11    5    8   3.213406   3.563956   0.232400     0.8474   0
  -11    5    9  82.113149  81.601533   2.195328     0.8593   0
  -11    5   10   0.021330   0.043935   0.197778     0.8740  -2
  -11    5   11   4.422137   4.611583   0.337307     0.8916   0
  -11    5   12   1.280311   1.533739   0.436337     0.9118   0
  -11    5   13   0.775811   0.804906   0.255225     0.9345   0
  -11    5   14   2.149124   2.023128   0.316807     0.9594   0
  -11    5   15   0.001012   0.086098   0.226073     0.9864  -2
  -11    5   16   4.647252   4.781617   0.501128     1.0154   0
  -11    5   17  14.662567  15.483491   0.574963     1.0462   0
  -11    5   18   7.612829   6.989605   0.637365     1.0786   0
  -11    5   19   6.275111   6.867253   0.551327     1.1124   0
  -11    5   20  17.659911  16.404822   1.346514     1.1477   0
  -11    5   21   0.909384   0.354565   0.414615     1.1841  -2
  -11    5   22   3.544526   2.511469   0.483363     1.2217   0
  -11    6    1 114.685148 113.036953   1.850568     0.8816   0
  -11    6    2  23.342294  22.122040   0.824955     0.8716   0
  -11    6    3 143.063509 144.943728   2.199891     0.8646   0
  -11    6    4  53.142697  53.123712   0.916901     0.8606   0
  -11    6    5   0.053550  -0.066313   0.524071     0.8598  -3
  -11    6    6  10.023211   9.644651   0.622919     0.8622   0
  -11    6    7   0.551004   0.593799   0.208190     0.8676  -2
  -11    6    8  17.194001  17.179186   0.647225     0.8761   0
  -11    6    9  14.231383  13.630388   0.540113     0.8876   0
  -11    6   10  10.413592  10.323148   0.443941     0.9019   0
  -11    6   11  10.904874  11.245027   0.472678     0.9189   0
  -11    6   12  10.215190   9.650166   0.431774     0.9385   0
  -11    6   13   0.445212   0.528183   0.257167     0.9606  -2
  -11    6   14   2.134914   2.218417   0.365802     0.9848   0
  -11    6   15   5.616313   5.770279   0.354889     1.0112   0
  -11    6   16   4.281044   4.172579   0.329872     1.0395   0
  -11    6   17  15.061360  14.918411   0.633358     1.0696   0
  -11    6   18   0.000806  -0.058441   0.710690     1.1013  -3
  -11    6   19   0.851662   1.105899   0.404568     1.1345  -2
  -11    6   20  31.475781  33.562310   1.132549     1.1690   0
  -11    6   21  10.653425  10.748462   0.821458     1.2048   0
  -11    7    1  10.768141  10.211691   0.442299     0.9142   0
  -11    7    2   5.141776   4.533627   0.386156     0.9045   0
  -11    7    3  19.241830  17.867347   0.553323     0.8977   0
  -11    7    4  57.955873  56.616941   1.008173     0.8940   0
  -11    7    5   0.080908   0.170016   0.192531     0.8932  -2
  -11    7    6  48.805012  48.902479   1.188427     0.8954   0
  -11    7    7   0.639166   0.628371   0.215702     0.9007  -2
  -11    7    8  49.456471  50.410453   0.928448     0.9089   0
  -11    7    9   8.376377   7.562343   0.452182     0.9199   0
  -11    7   10   1.371131   1.082568   0.239311     0.9338   0
  -11    7   11   2.672104   2.776509   0.285849     0.9502   0
  -11    7   12   1.573777   1.593018   0.284537     0.9692   0
  -11    7   13   0.009969   0.470490   0.262505     0.9905  -2
  -11    7   14   4.089888   3.709752   0.435102     1.0141   0
  -11    7   15   1.202871   1.549498   0.293294     1.0397   0
  -11    7   16   8.220390   9.096665   0.421822     1.0672   0
  -11    7   17   3.634619   3.371420   0.326156     1.0966   0
  -11    7   18   3.603096   3.618576   0.568882     1.1275   0
  -11    7   19  12.851630  13.109389   1.012544     1.1599   0
  -11    7   20   4.504318   3.430800   0.495275     1.1938   0
  -11    7   21   3.470894   3.250545   0.739997     1.2289   0
  -11    8    1  27.076268  26.481397   0.652354     0.9503   0
  -11    8    2 126.339381 125.158637   2.101335     0.9411   0
  -11    8    3 135.085383 133.929319   2.155176     0.9346   0
  -11    8    4   0.936741   0.735589   0.276536     0.9309  -2
  -11    8    5  56.086027  56.652954   1.036627     0.9302   0
  -11    8    6   0.326182   0.461304   0.215274     0.9324  -2
  -11    8    7  51.191527  52.428530   0.975675     0.9374   0
  -11    8    8   2.176222   2.153380   0.266316     0.9453   0
  -11    8    9  14.738749  14.499615   0.842122     0.9559   0
  -11    8   10  24.598616  23.491160   0.601279     0.9692   0
  -11    8   11   4.411624   4.502797   0.451604     0.9851   0
  -11    8   12   4.674994   3.859606   0.354743     1.0034   0
  -11    8   13   1.691584   1.743788   0.297013     1.0240   0
  -11    8   14   1.669412   1.961278   0.283794     1.0468   0
  -11    8   15   1.651818   1.277174   0.278930     1.0717   0
  -11    8   16   0.371652   0.449142   0.268162     1.0984  -2
  -11    8   17   2.767886   3.052093   0.341131     1.1269   0
  -11    8   18   0.021927   0.067759   0.318858     1.1570  -2
  -11    8   19  13.521313  11.588560   0.687806     1.1887   0
  -11    8   20   2.359933   2.599591   0.397945     1.2217   0
  -11    9    1   6.603757   6.489667   0.337452     0.9898   0
  -11    9    2   0.786954   0.645899   0.235906     0.9808  -2
  -11    9    3   0.493357   0.331982   0.217343     0.9746  -2
  -11    9    4  17.203684  17.021779   0.535508     0.9711   0
  -11    9    5  70.661934  70.772202   1.287371     0.9704   0
  -11    9    6  23.770589  24.189395   0.632688     0.9725   0
  -11    9    7   2.434670   2.316322   0.262350     0.9773   0
  -11    9    8   8.539246   9.034851   0.537405     0.9849   0
  -11    9    9   0.470975   0.572747   0.314409     0.9951  -2
  -11    9   10   0.289814   0.411657   0.338619     1.0079  -2
  -11    9   11   7.942422   8.318655   0.728906     1.0232   0
  -11    9   12   1.382764   1.653082   0.367120     1.0408   0
  -11    9   13   0.140535  -0.184513   0.615908     1.0607  -3
  -11    9   14   5.689946   5.977375   0.433201     1.0827   0
  -11    9   15   3.765996   4.037491   0.389261     1.1068   0
  -11    9   16   6.718960   7.041435   0.847994     1.1327   0
  -11    9   17   3.164023   3.613804   0.537656     1.1603   0
  -11    9   18   0.489064   0.202564   0.359995     1.1896  -2
  -11    9   19   1.675073   1.928078   0.513026     1.2204   0
  -11   10    1   0.020126  -0.078184   0.625299     1.0320  -3
  -11   10    2   3.728442   3.980422   0.304831     1.0235   0
  -11   10    3  14.928698  13.908323   0.629962     1.0175   0
  -11   10    4   6.539701   5.957454   0.330058     1.0142   0
  -11   10    5   7.490156   7.913763   0.427192     1.0135   0
  -11   10    6   0.353701   0.431719   0.308136     1.0155  -2
  -11   10    7  15.135413  16.218559   0.657605     1.0201   0
  -11   10    8   1.095107   1.485892   0.418891     1.0274   0
  -11   10    9   1.092548   1.327628   0.327811     1.0372   0
  -11   10   11   0.472039   0.452916   0.571093     1.0641  -2
  -11   10   12   2.993537   2.436663   0.340347     1.0811   0
  -11   10   13  24.657899  25.282266   0.775171     1.1003   0
  -11   10   14  14.450853  13.578055   0.710334     1.1215   0
  -11   10   15   2.982842   2.963087   0.380618     1.1447   0
  -11   10   16   5.884973   6.232153   0.736651     1.1698   0
  -11   10   17   5.776805   6.888404   0.645967     1.1966   0
  -11   10   18   0.349768   0.021626   0.382728     1.2250  -2
  -11   11    1   6.559579   6.382723   0.398747     1.0768   0
  -11   11    2   5.724376   5.759977   0.344500     1.0686   0
  -11   11    3   0.601028   0.365105   0.233786     1.0629  -2
  -11   11    4   1.476971   1.321848   0.276760     1.0597   0
  -11   11    5  11.797964  11.758686   0.465042     1.0591   0
  -11   11    6   7.444844   7.101472   0.435234     1.0610   0
  -11   11    7   1.912880   2.120002   0.316861     1.0654   0
  -11   11    8  13.236880  12.794802   0.798706     1.0723   0
  -11   11   11   8.989250  10.179872   1.178216     1.1076   0
  -11   11   12   3.268120   3.476691   0.379305     1.1239   0
  -11   11   13   0.947913   0.969320   0.296188     1.1424   0
  -11   11   14   0.929176   0.704745   0.327820     1.1629  -2
  -11   11   15   7.804095   7.463878   0.967483     1.1853   0
  -11   11   16   6.676456   7.429050   0.562705     1.2095   0
  -11   11   17   1.925814   1.917401   0.785929     1.2354  -2
  -11   12    1   0.803725   0.669029   0.290668     1.1238  -2
  -11   12    2  16.188833  13.966582   0.528443     1.1160   0
  -11   12    3  75.929849  75.563256   2.228154     1.1105   0
  -11   12    4  20.802713  21.711632   0.641363     1.1075   0
  -11   12    5  10.741404  10.885356   0.636595     1.1068   0
  -11   12    6   8.674709   9.410659   0.493825     1.1087   0
  -11   12    7   2.838738   2.311057   0.380385     1.1129   0
  -11   12    8   8.027282   9.590130   0.706405     1.1195   0
  -11   12   10  16.500051  14.819262   0.820911     1.1398   0
  -11   12   12   1.841428   1.562677   0.428665     1.1690   0
  -11   12   13   2.901387   3.135150   0.369554     1.1868   0
  -11   12   14   3.618103   2.976803   0.531853     1.2065   0
  -11   12   15   0.804067   0.583483   0.385732     1.2281  -2
  -11   13    1  19.755978  19.267785   0.699412     1.1728   0
  -11   13    2  15.570483  15.734485   0.773976     1.1653   0
  -11   13    3   2.727976   2.962444   0.341086     1.1600   0
  -11   13    4  11.544083  10.392939   0.505367     1.1571   0
  -11   13    5   5.932542   6.063486   0.574192     1.1565   0
  -11   13    6   3.539038   3.902315   0.388987     1.1583   0
  -11   13    7   0.614782   0.129595   0.444802     1.1623  -2
  -11   13    9   1.738804   1.882779   0.961479     1.1773  -2
  -11   13   10   7.899334   8.305663   0.944745     1.1881   0
  -11   13   13   1.319759   1.075968   0.418609     1.2333  -2
  -11   14    1   0.131239  -0.086727   0.780933     1.2235  -3
  -11   14    2  31.404444  32.498113   0.944622     1.2163   0
  -11   14    3  51.713134  52.279009   1.210076     1.2113   0
  -11   14    4   0.008198   0.205163   0.378698     1.2085  -2
  -11   14    5   4.587105   4.844434   0.462125     1.2079   0
  -11   14    6   1.406809   0.777464   0.484781     1.2096  -2
  -11   14    8   0.087477   0.203850   0.557472     1.2195  -2
  -10    0    2   8.432100   8.458739   0.402129     0.7011   0
  -10    0    4   0.655409   0.881454   0.197249     0.6909   0
  -10    0    6   1.498599   1.176087   0.241554     0.6962   0
  -10    0    8   1.880094   2.216512   0.253962     0.7166   0
  -10    0   10   0.280090   0.810057   0.399900     0.7510  -2
  -10    0   12  22.366249  22.656805   0.720609     0.7976   0
  -10    0   14 100.046685  97.272062   1.846374     0.8543   0
  -10    0   16  47.753655  48.993650   1.172737     0.9193   0
  -10    0   18 137.564465 132.718564   5.813814     0.9910   0
  -10    0   24   0.011007   1.004097   0.498689     1.2338  -2
  -10    1    1 117.534519 117.422294   1.939465     0.7151   0
  -10    1    2   2.932472   2.521038   0.289391     0.7043   0
  -10    1    3  78.427514  78.452475   1.502198     0.6973   0
  -10    1    4   4.835008   4.550575   0.262108     0.6941   0
  -10    1    5   4.674262   4.931229   0.256424     0.6948   0
  -10    1    6 122.701966 122.233405   1.524763     0.6994   0
  -10    1    7   0.478573   0.436852   0.151080     0.7077  -2
  -10    1    8   1.509137   1.601721   0.173855     0.7198   0
  -10    1    9   0.044006   0.036455   0.170764     0.7353  -2
  -10    1   10   2.581264   2.874614   0.222285     0.7540   0
  -10    1   11   0.512869   0.377085   0.181135     0.7758  -2
  -10    1   12   2.327984   2.397884   0.236631     0.8004   0
  -10    1   13  25.562845  25.715057   0.626817     0.8275   0
  -10    1   14   0.201912   0.347153   0.198320     0.8570  -2
  -10    1   15   5.599636   6.140663   0.329744     0.8884   0
  -10    1   16  84.670723  82.868359   1.358991     0.9218   0
  -10    1   17  28.644516  28.769068   0.753969     0.9568   0
  -10    1   18   2.162041   1.798350   0.303505     0.9933   0
  -10    1   19  13.806456  14.011119   0.609462     1.0311   0
  -10    1   20   5.215836   4.553926   0.483687     1.0701   0
  -10    1   21  10.112102   8.374999   0.757748     1.1101   0
  -10    1   22   5.293261   6.428080   0.703045     1.1512   0
  -10    1   23   0.283943   0.596461   0.503311     1.1930  -2
  -10    1   24   3.356242   3.078122   0.432152     1.2357   0
  -10    2    1  90.375430  90.900553   1.450326     0.7245   0
  -10    2    2  68.236943  66.764311   1.433336     0.7139   0
  -10    2    3  37.507050  38.527774   0.698222     0.7069   0
  -10    2    4  97.232331  97.209154   1.972633     0.7038   0
  -10    2    5  31.772645  31.714313   0.742914     0.7045   0
  -10    2    6   6.762211   6.592645   0.272867     0.7090   0
  -10    2    7  70.943984  70.853801   1.278714     0.7172   0
  -10    2    8   1.902120   2.079395   0.214294     0.7291   0
  -10    2    9   1.276055   1.242971   0.231794     0.7444   0
  -10    2   10  31.529965  32.184939   0.688339     0.7629   0
  -10    2   11  29.352693  27.992927   0.832613     0.7845   0
  -10    2   12   6.402614   5.960235   0.387597     0.8088   0
  -10    2   13   2.973289   3.101207   0.262136     0.8357   0
  -10    2   14   0.648347   0.812738   0.212940     0.8648   0
  -10    2   15   4.717174   4.599639   0.303044     0.8960   0
  -10    2   16  15.868051  15.507924   0.546157     0.9291   0
  -10    2   17   0.120530   0.074523   0.248127     0.9638  -2
  -10    2   18   2.965547   2.848229   0.316893     1.0000   0
  -10    2   19   5.978644   5.279732   0.760775     1.0376   0
  -10    2   20   5.546381   5.176754   0.440959     1.0764   0
  -10    2   21   2.937630   3.440104   0.408375     1.1162   0
  -10    2   22   0.561928   0.655809   0.409223     1.1570  -2
  -10    2   23   1.502682   0.893324   0.396700     1.1987  -2
  -10    3    1  28.767480  29.539329   0.737868     0.7398   0
  -10    3    2   5.426909   5.766450   0.388094     0.7294   0
  -10    3    3  13.691715  14.020145   0.359776     0.7227   0
  -10    3    4  35.640010  34.777852   0.626023     0.7196   0
  -10    3    5  10.986414  11.289746   0.330168     0.7203   0
  -10    3    6   0.758534   0.906589   0.176635     0.7247   0
  -10    3    7   0.281809   0.390929   0.157143     0.7327  -2
  -10    3    8  10.222393  10.534756   0.424202     0.7443   0
  -10    3    9   7.231861   6.588360   0.457780     0.7593   0
  -10    3   10  13.909280  13.596973   0.592878     0.7775   0
  -10    3   11  39.440668  38.879559   0.775234     0.7987   0
  -10    3   12   9.726672  10.238313   0.363072     0.8226   0
  -10    3   13  70.294514  73.237019   1.127876     0.8490   0
  -10    3   14   0.511827   0.561688   0.221122     0.8777  -2
  -10    3   15   4.156304   4.453993   0.342462     0.9085   0
  -10    3   16   0.147733   0.302342   0.241226     0.9411  -2
  -10    3   17   1.587642   1.142951   0.280543     0.9754   0
  -10    3   18   0.020243   0.254559   0.273610     1.0112  -2
  -10    3   19   0.332980   0.064349   0.305374     1.0484  -2
  -10    3   20   0.978103   1.293420   0.474260     1.0868  -2
  -10    3   21   0.079956   0.131898   0.321534     1.1262  -2
  -10    3   22   1.702952   1.258096   0.357811     1.1667   0
  -10    3   23   6.606025   6.747362   0.674590     1.2080   0
  -10    4    1  24.399187  24.832472   0.530968     0.7608   0
  -10    4    2   2.764556   3.160404   0.278123     0.7507   0
  -10    4    3  82.506241  80.485140   1.577405     0.7441   0
  -10    4    4  17.743771  17.419514   0.514808     0.7411   0
  -10    4    5  12.245967  12.993054   0.393464     0.7418   0
  -10    4    6   1.898306   1.834071   0.191186     0.7461   0
  -10    4    7   3.470904   4.014497   0.262897     0.7539   0
  -10    4    8   5.114252   5.331426   0.335064     0.7652   0
  -10    4    9   3.846511   4.255203   0.306144     0.7798   0
  -10    4   10  38.324062  39.144366   0.743037     0.7975   0
  -10    4   11  90.619619  91.188655   1.481662     0.8182   0
  -10    4   12   3.520754   3.687557   0.281861     0.8415   0
  -10    4   13   9.256984   9.032754   0.390159     0.8673   0
  -10    4   14   5.395638   5.599059   0.320417     0.8955   0
  -10    4   15   1.437973   1.822574   0.236859     0.9256   0
  -10    4   16   4.559101   4.534780   0.393564     0.9577   0
  -10    4   17   0.436447   0.033674   0.242507     0.9914  -2
  -10    4   18   0.874215   0.435981   0.275980     1.0267  -2
  -10    4   19   0.029927   0.030998   0.305406     1.0633  -2
  -10    4   20   2.522546   2.111054   0.370748     1.1012   0
  -10    4   21   9.188700   7.054883   0.636162     1.1401   0
  -10    4   22   0.002397   0.128356   0.306965     1.1801  -2
  -10    4   23   0.025418  -0.080463   0.736610     1.2210  -3
  -10    5    1   0.542967   0.565043   0.207059     0.7870  -2
  -10    5    2   2.971298   3.081331   0.284555     0.7772   0
  -10    5    3  51.094389  51.308946   0.900130     0.7709   0
  -10    5    4   3.389716   3.467620   0.279901     0.7680   0
  -10    5    5   3.281465   3.165742   0.315754     0.7686   0
  -10    5    6 211.430625 210.279840   2.503218     0.7727   0
  -10    5    7   0.002273   0.045185   0.172241     0.7803  -2
  -10    5    8  40.375221  40.328681   0.932856     0.7912   0
  -10    5    9   8.556529   8.546127   0.327419     0.8053   0
  -10    5   10   0.141193   0.023910   0.167933     0.8225  -2
  -10    5   11  13.470141  13.723838   0.441137     0.8425   0
  -10    5   12   2.679138   3.161042   0.357282     0.8652   0
  -10    5   13   0.271038   0.310680   0.213687     0.8904  -2
  -10    5   14  25.371052  25.138216   0.549408     0.9178   0
  -10    5   15   0.489057   0.500759   0.207301     0.9472  -2
  -10    5   16  11.981642  12.751633   0.406738     0.9786   0
  -10    5   17   1.821807   1.845066   0.259072     1.0116   0
  -10    5   18   0.498639   0.535782   0.320609     1.0462  -2
  -10    5   19  17.152748  17.207039   0.837819     1.0822   0
  -10    5   20   2.349096   2.979602   0.406022     1.1194   0
  -10    5   21   2.471873   2.424697   0.393742     1.1577   0
  -10    5   22   1.656618   1.634488   0.394544     1.1971   0
  -10    5   23   0.113523   0.507104   0.473161     1.2374  -2
  -10    6    1  47.677725  47.144240   0.801984     0.8178   0
  -10    6    2   4.210496   4.285490   0.294944     0.8084   0
  -10    6    3  62.497089  63.168513   1.076569     0.8023   0
  -10    6    4   0.650059   0.879106   0.200823     0.7995   0
  -10    6    5  15.447035  16.269251   0.451084     0.8001   0
  -10    6    6   0.023833   0.148650   0.177638     0.8041  -2
  -10    6    7   4.551652   3.973712   0.245214     0.8114   0
  -10    6    8  11.140771  11.323160   0.386972     0.8219   0
  -10    6    9  14.165495  13.952633   0.412979     0.8355   0
  -10    6   10   0.009338   0.165667   0.199487     0.8521  -2
  -10    6   11  29.219665  29.765525   0.976244     0.8714   0
  -10    6   12   3.061717   3.467337   0.284755     0.8934   0
  -10    6   13   0.017681  -0.061012   0.561150     0.9177  -3
  -10    6   14  59.990603  59.035717   1.216221     0.9444   0
  -10    6   15   3.479133   3.176190   0.281336     0.9730   0
  -10    6   16  17.905666  18.223964   0.965969     1.0035   0
  -10    6   17  45.763582  47.890933   0.993175     1.0358   0
  -10    6   18  51.319268  51.529581   1.112354     1.0696   0
  -10    6   19   0.872700   1.256943   0.336992     1.1048   0
  -10    6   20   1.510917   1.774723   0.429928     1.1413   0
  -10    6   21   0.845295   0.175395   0.543627     1.1789  -2
  -10    6   22   0.431883   0.288320   0.352131     1.2176  -2
  -10    7    1 163.601999 160.904181   2.209419     0.8528   0
  -10    7    2   1.492237   1.415754   0.206316     0.8438   0
  -10    7    3  15.809308  14.818441   0.534569     0.8380   0
  -10    7    4   1.058299   1.020763   0.186751     0.8353   0
  -10    7    5   6.403399   6.571812   0.302744     0.8359   0
  -10    7    6   0.920692   0.973058   0.199191     0.8397   0
  -10    7    7   2.492197   2.078478   0.223830     0.8466   0
  -10    7    8   6.413128   6.542227   0.368660     0.8567   0
  -10    7    9   0.126379   0.102518   0.190275     0.8698  -2
  -10    7   10   0.004102   0.057962   0.206612     0.8857  -2
  -10    7   11   1.100705   1.143065   0.234164     0.9043   0
  -10    7   12   0.722686   0.647654   0.227477     0.9255  -2
  -10    7   13  34.676175  34.800553   0.877141     0.9491   0
  -10    7   14  38.532184  39.213383   0.777085     0.9748   0
  -10    7   15  17.625131  17.326063   0.591948     1.0026   0
  -10    7   16  53.043830  53.463325   0.972005     1.0323   0
  -10    7   17  65.601341  65.879949   1.142213     1.0636   0
  -10    7   18   0.034973   0.407199   0.277143     1.0966  -2
  -10    7   19   1.059891   1.038993   0.315663     1.1309   0
  -10    7   20   2.141152   2.184843   0.350987     1.1666   0
  -10    7   21   0.758626   0.628079   0.408675     1.2035  -2
  -10    8    1  45.846988  45.987276   0.822922     0.8915   0
  -10    8    2  75.496693  74.653822   1.181945     0.8829   0
  -10    8    3   1.773220   1.595950   0.245935     0.8773   0
  -10    8    4  52.007624  52.694751   1.031052     0.8748   0
  -10    8    5  53.927743  53.155622   0.851285     0.8753   0
  -10    8    6   8.960703   9.207165   0.399476     0.8789   0
  -10    8    7  51.753285  52.401635   0.896807     0.8856   0
  -10    8    8   7.472795   7.618596   0.335643     0.8952   0
  -10    8    9  16.364710  16.154740   0.709345     0.9077   0
  -10    8   10   5.931210   5.642183   0.324894     0.9230   0
  -10    8   11   0.852692   0.995905   0.247175     0.9409   0
  -10    8   12   0.078263   0.063086   0.203991     0.9613  -2
  -10    8   13   3.132000   3.119053   0.267269     0.9840   0
  -10    8   14   0.190236   0.046219   0.224692     1.0088  -2
  -10    8   15   5.669285   5.386402   0.448795     1.0357   0
  -10    8   16   4.620857   4.955025   0.422579     1.0644   0
  -10    8   17   2.723282   2.691624   0.311250     1.0949   0
  -10    8   18   2.224683   2.223637   0.313155     1.1269   0
  -10    8   19   8.701953   8.770682   0.477505     1.1604   0
  -10    8   20  23.064084  23.685446   1.479524     1.1952   0
  -10    8   21   0.026918  -0.032448   0.755601     1.2312  -3
  -10    9    1   0.323134   0.230704   0.201142     0.9334  -2
  -10    9    2   0.464088   0.242794   0.213054     0.9252  -2
  -10    9    3  32.689549  32.477781   0.692168     0.9198   0
  -10    9    4  68.575532  70.211955   1.143485     0.9174   0
  -10    9    5  15.103479  15.618105   0.460123     0.9179   0
  -10    9    6   0.163776   0.258516   0.185980     0.9214  -2
  -10    9    7   5.517189   6.197098   0.349742     0.9278   0
  -10    9    8   6.645082   6.589499   0.467472     0.9370   0
  -10    9    9  17.437871  18.107037   0.869884     0.9489   0
  -10    9   10  13.409534  12.941451   0.565809     0.9635   0
  -10    9   11  15.653623  16.073551   0.667283     0.9807   0
  -10    9   12  16.218224  16.457930   0.623202     1.0003   0
  -10    9   13   8.627301   8.738681   0.427425     1.0221   0
  -10    9   14   1.659032   2.049440   0.298458     1.0460   0
  -10    9   15   1.879097   1.957704   0.340425     1.0720   0
  -10    9   16   0.073660   0.058505   0.308747     1.0998  -2
  -10    9   17   0.211277  -0.234160   0.629296     1.1293  -3
  -10    9   18   1.781597   2.207992   0.419242     1.1604   0
  -10    9   19   1.251238   1.161181   0.347276     1.1929   0
  -10    9   20   1.991953   1.491932   0.589373     1.2267  -2
  -10   10    1   0.025054   0.009464   0.230741     0.9781  -2
  -10   10    2  36.092179  35.772166   0.759991     0.9703   0
  -10   10    3   4.131313   4.136430   0.293923     0.9652   0
  -10   10    4   2.238325   2.540184   0.255398     0.9629   0
  -10   10    5   6.872940   6.278012   0.343803     0.9634   0
  -10   10    6   0.584415   0.621041   0.242876     0.9667  -2
  -10   10    7   0.453719   0.070845   0.253101     0.9727  -2
  -10   10    8   1.219359   1.272269   0.255699     0.9815   0
  -10   10    9   0.201489   0.201170   0.233918     0.9929  -2
  -10   10   10  15.517788  15.543709   0.997724     1.0069   0
  -10   10   11  19.061979  19.235920   0.795406     1.0233   0
  -10   10   12   2.037276   2.048447   0.375457     1.0421   0
  -10   10   13   9.361504   9.499551   0.392634     1.0631   0
  -10   10   14  15.252314  15.573933   0.518633     1.0861   0
  -10   10   15   0.512567   0.795119   0.324679     1.1111  -2
  -10   10   16   0.084688   0.308633   0.308237     1.1380  -2
  -10   10   17   0.485972   0.739596   0.413161     1.1665  -2
  -10   10   18   0.660280   0.580944   0.307019     1.1966  -2
  -10   10   19   0.286590   0.585676   0.358189     1.2282  -2
  -10   11    1   8.126422   7.635781   0.530904     1.0252   0
  -10   11    2   5.694325   5.930650   0.339554     1.0178   0
  -10   11    3   7.473959   7.801531   0.369394     1.0129   0
  -10   11    4   4.079287   4.352784   0.365237     1.0107   0
  -10   11    5   1.821985   2.001972   0.284837     1.0112   0
  -10   11    6  19.065274  19.647741   0.801670     1.0143   0
  -10   11    7   0.016510   0.367215   0.249199     1.0201  -2
  -10   11    8  21.331846  21.388749   0.943053     1.0285   0
  -10   11    9  12.397293  13.998629   0.650631     1.0394   0
  -10   11   10   0.465811   0.805959   0.329056     1.0528  -2
  -10   11   11  14.848626  14.257555   0.667342     1.0685   0
  -10   11   12  12.756301  13.067222   0.554664     1.0865   0
  -10   11   13   0.631084   1.185834   0.337320     1.1066   0
  -10   11   14   4.533845   5.382300   0.508098     1.1288   0
  -10   11   15   4.903613   5.052396   0.577342     1.1529   0
  -10   11   16   0.082662   0.365825   0.328253     1.1787  -2
  -10   11   17   0.013612   0.040662   0.314550     1.2063  -2
  -10   11   18   3.378797   3.071904   0.404728     1.2354   0
  -10   12    1   1.892846   1.819634   0.300943     1.0745   0
  -10   12    2   0.012101   0.231142   0.260736     1.0674  -2
  -10   12    3  14.628711  14.757676   0.843668     1.0628   0
  -10   12    4   2.600264   2.040656   0.295003     1.0607   0
  -10   12    5  13.408983  13.920723   0.519918     1.0611   0
  -10   12    6   2.584218   2.676804   0.399627     1.0641   0
  -10   12    7  10.163928  10.184294   0.598964     1.0696   0
  -10   12    8  22.492109  22.774462   1.306709     1.0776   0
  -10   12    9   0.018130   0.099509   0.411967     1.0880  -2
  -10   12   10   0.832102   0.796778   0.352204     1.1008  -2
  -10   12   11   9.402752   9.999444   0.780354     1.1159   0
  -10   12   12   2.283043   1.857206   0.300172     1.1331   0
  -10   12   13   0.733918   0.524048   0.297205     1.1524  -2
  -10   12   14   8.983151   8.837556   0.430785     1.1737   0
  -10   12   15   0.243019   0.642448   0.348808     1.1969  -2
  -10   12   16   1.232330   0.890384   0.371345     1.2218  -2
  -10   13    1  40.072976  39.560289   1.441893     1.1256   0
  -10   13    2  18.669269  17.973015   0.722314     1.1188   0
  -10   13    3   0.162022  -0.132007   0.683147     1.1144  -3
  -10   13    4   5.958123   6.157165   0.393445     1.1124   0
  -10   13    5   7.940078   7.887369   0.586852     1.1129   0
  -10   13    6   8.361204   8.841613   0.494541     1.1157   0
  -10   13    7   9.678101   9.106512   0.602816     1.1210   0
  -10   13    8   1.166342   1.345197   0.444533     1.1286   0
  -10   13    9   2.623511   3.885905   0.466934     1.1385   0
  -10   13   10   2.923276   3.209591   0.893798     1.1508   0
  -10   13   11   2.166209   2.917838   1.027574     1.1652  -2
  -10   13   12   2.692666   2.921813   0.388230     1.1817   0
  -10   13   13   6.701640   6.452241   0.426969     1.2002   0
  -10   13   14  16.240782  16.409746   0.556970     1.2207   0
  -10   14    1   0.938550   0.524860   0.331964     1.1783  -2
  -10   14    2   8.184652   7.511150   0.613993     1.1718   0
  -10   14    3   8.055917   8.533591   0.572770     1.1676   0
  -10   14    4   0.105084   0.141612   0.525799     1.1657  -2
  -10   14    5   4.180130   4.033602   0.478804     1.1661   0
  -10   14    6   3.330628   2.850804   0.678310     1.1689   0
  -10   14    7   0.247817   0.676874   0.408343     1.1739  -2
  -10   14    8   0.108958  -0.035867   0.729207     1.1812  -3
  -10   14    9   1.658774   1.272588   0.450833     1.1907  -2
  -10   14   10   0.181377   1.043894   0.411274     1.2024  -2
  -10   14   11   3.389721   4.105732   0.519230     1.2162   0
  -10   14   12   0.066355   0.302279   0.511868     1.2320  -2
  -10   15    1   2.859487   3.323893   0.403716     1.2324   0
  -10   15    2   9.864995   9.892500   0.653808     1.2262   0
  -10   15    3  44.850615  43.827199   1.586263     1.2222   0
  -10   15    4   5.919004   5.320440   0.630983     1.2204   0
  -10   15    6   1.528906   1.612233   0.552343     1.2234  -2
   -9    0    3  21.906039  22.250136   1.072959     0.6233   0
   -9    0    5   1.397864   1.186590   0.169902     0.6243   0
   -9    0    7  19.420313  19.585927   0.571394     0.6423   0
   -9    0    9   1.133443   1.194832   0.216856     0.6759   0
   -9    0   11 168.337960 167.043203   3.094474     0.7231   0
   -9    0   13 274.339893 267.164369   5.017067     0.7813   0
   -9    0   15 304.737155 307.373206   4.564356     0.8483   0
   -9    0   17   8.345400   9.053906   0.631088     0.9222   0
   -9    0   19   0.405552   0.772609   0.397689     1.0014  -2
   -9    0   21   4.997503   5.422734   0.590777     1.0848   0
   -9    0   23   0.090018  -0.103507   0.708119     1.1714  -3
   -9    1    1  10.541291   9.636536   0.402376     0.6430   0
   -9    1    2  25.492692  25.778421   0.578970     0.6329   0
   -9    1    3  44.948084  44.755278   0.715175     0.6269   0
   -9    1    4  58.266630  58.058816   0.852529     0.6252   0
   -9    1    5  22.931474  22.558432   0.459157     0.6279   0
   -9    1    6  23.509895  22.970298   0.846394     0.6348   0
   -9    1    7   0.306170   0.202268   0.124978     0.6458  -2
   -9    1    8   6.059237   6.028385   0.237387     0.6607   0
   -9    1    9  31.509165  31.010105   0.568631     0.6793   0
   -9    1   10  82.352282  80.897235   1.113808     0.7012   0
   -9    1   11  40.918226  40.138635   0.684783     0.7262   0
   -9    1   12  97.953601  96.720475   1.310387     0.7540   0
   -9    1   13  67.203987  66.411022   1.457670     0.7842   0
   -9    1   14  48.903497  48.292543   0.855451     0.8166   0
   -9    1   15  43.489441  43.067696   0.896561     0.8509   0
   -9    1   16  12.596012  11.921700   0.384296     0.8870   0
   -9    1   17   9.449495   9.266153   0.385700     0.9246   0
   -9    1   18   6.315155   6.093527   0.659251     0.9635   0
   -9    1   19   7.772371   8.190787   0.887872     1.0036   0
   -9    1   20   0.031227  -0.041620   0.653553     1.0448  -3
   -9    1   21   3.754789   3.463002   0.469396     1.0868   0
   -9    1   22   1.381041   1.088344   0.283716     1.1297   0
   -9    1   23   0.387266   0.125443   0.303167     1.1734  -2
   -9    1   24   0.582040   0.689105   0.289391     1.2176  -2
   -9    2    1   7.916182   7.520951   0.293718     0.6534   0
   -9    2    2  33.607142  33.758966   0.601152     0.6435   0
   -9    2    3  78.795831  79.201448   1.321560     0.6376   0
   -9    2    4  70.761759  70.850154   0.925453     0.6359   0
   -9    2    5  21.433997  21.564482   0.415276     0.6385   0
   -9    2    6   7.871309   8.351795   0.244075     0.6453   0
   -9    2    7 129.760100 130.929782   1.562348     0.6561   0
   -9    2    8  88.497595  87.281051   1.132061     0.6708   0
   -9    2    9  67.794539  68.646999   1.314344     0.6891   0
   -9    2   10   7.465484   7.375989   0.350741     0.7108   0
   -9    2   11   0.506277   0.548300   0.156281     0.7354   0
   -9    2   12   0.538011   0.681752   0.179238     0.7629   0
   -9    2   13   0.047243   0.016826   0.171635     0.7927  -2
   -9    2   14   0.088974   0.188191   0.169488     0.8248  -2
   -9    2   15   0.231960   0.174406   0.213332     0.8588  -2
   -9    2   16   1.426409   1.596629   0.257591     0.8946   0
   -9    2   17   0.661199   0.555411   0.332137     0.9319  -2
   -9    2   18  19.963061  19.105773   0.725054     0.9705   0
   -9    2   19   3.933244   4.376466   0.562760     1.0103   0
   -9    2   20  10.953955  10.469432   0.483190     1.0512   0
   -9    2   21   4.584055   5.180355   0.389657     1.0930   0
   -9    2   22   0.592200   0.523004   0.289761     1.1357  -2
   -9    2   23   2.449169   2.779021   0.363167     1.1791   0
   -9    2   24   1.878730   1.744491   0.377782     1.2232   0
   -9    3    1  40.998107  41.963201   0.912060     0.6704   0
   -9    3    2  60.976505  59.996663   0.802654     0.6607   0
   -9    3    3   0.033175   0.054799   0.108722     0.6550  -2
   -9    3    4   3.291721   3.366014   0.200481     0.6534   0
   -9    3    5   0.342590   0.385550   0.122411     0.6559   0
   -9    3    6   0.036452  -0.091636   0.347791     0.6625  -3
   -9    3    7   4.702059   4.692999   0.193999     0.6731   0
   -9    3    8   1.333186   1.509309   0.160193     0.6874   0
   -9    3    9   0.892904   0.971070   0.151996     0.7052   0
   -9    3   10  83.746672  81.576461   1.732889     0.7264   0
   -9    3   11  18.214294  19.052392   0.758290     0.7506   0
   -9    3   12   0.078372  -0.012500   0.487548     0.7775  -3
   -9    3   13   2.121499   2.182997   0.223260     0.8068   0
   -9    3   14   0.546342   0.479830   0.178969     0.8383  -2
   -9    3   15   1.015733   0.997925   0.205673     0.8718   0
   -9    3   16   0.132142   0.095575   0.204830     0.9071  -2
   -9    3   17   4.776313   4.671665   0.586172     0.9439   0
   -9    3   18  22.271376  22.132889   0.641719     0.9820   0
   -9    3   19   0.029439   0.306140   0.272671     1.0214  -2
   -9    3   20   4.041203   3.573789   0.508221     1.0618   0
   -9    3   21   3.021994   2.806805   0.385327     1.1033   0
   -9    3   22   0.811705   0.854522   0.346000     1.1455  -2
   -9    3   23   0.350745   0.447359   0.459125     1.1886  -2
   -9    3   24   1.553808   1.476032   0.454804     1.2323   0
   -9    4    1  40.698878  40.863265   0.763159     0.6935   0
   -9    4    2   0.599490   0.412090   0.143909     0.6841  -2
   -9    4    3  90.323377  90.608805   1.226450     0.6786   0
   -9    4    4  20.059575  19.965200   0.509470     0.6771   0
   -9    4    5   0.552072   0.638496   0.179320     0.6795   0
   -9    4    6   0.279720   0.193885   0.184658     0.6859  -2
   -9    4    7  44.379297  44.588981   0.625969     0.6960   0
   -9    4    8  60.377361  60.497193   0.744651     0.7099   0
   -9    4    9   3.735345   4.148168   0.256392     0.7272   0
   -9    4   10  11.586844  10.774263   0.343734     0.7478   0
   -9    4   11   2.465167   2.912486   0.236138     0.7713   0
   -9    4   12  12.574278  12.593770   0.539164     0.7974   0
   -9    4   13   1.982628   1.986081   0.224719     0.8261   0
   -9    4   14   3.727375   4.023254   0.261183     0.8569   0
   -9    4   15   0.013866  -0.008242   0.541763     0.8897  -3
   -9    4   16   2.758031   3.376229   0.350650     0.9243   0
   -9    4   17   0.640173   1.263657   0.273879     0.9604   0
   -9    4   18   6.414068   6.741755   0.402754     0.9979   0
   -9    4   19   0.433934   0.363514   0.309641     1.0367  -2
   -9    4   20  12.999528  13.036498   0.580205     1.0766   0
   -9    4   21   0.530435   0.180633   0.309426     1.1174  -2
   -9    4   22   5.445230   5.278911   0.486568     1.1592   0
   -9    4   23   0.638594  -0.071387   0.807058     1.2018  -3
   -9    5    1   0.199735   0.327560   0.137874     0.7221  -2
   -9    5    2  12.117798  11.593939   0.355263     0.7131   0
   -9    5    3  93.874733  93.663500   1.362182     0.7078   0
   -9    5    4   1.331953   0.996781   0.213131     0.7063   0
   -9    5    5  72.050917  72.391861   1.111588     0.7086   0
   -9    5    6  34.361873  33.072401   0.597172     0.7148   0
   -9    5    7   6.635076   6.812003   0.276782     0.7245   0
   -9    5    8  36.389103  37.447804   0.619637     0.7379   0
   -9    5    9  50.344550  48.361377   0.969142     0.7545   0
   -9    5   10   0.386387   0.607593   0.230331     0.7744  -2
   -9    5   11   1.053818   0.944585   0.208687     0.7971   0
   -9    5   12  18.588253  18.357621   0.495270     0.8224   0
   -9    5   13  25.937470  26.056903   0.759311     0.8502   0
   -9    5   14   2.563644   2.631050   0.231616     0.8802   0
   -9    5   15  10.004424  10.266895   0.377003     0.9122   0
   -9    5   16  12.285333  12.227033   0.522909     0.9459   0
   -9    5   17   7.161473   7.425540   0.391549     0.9812   0
   -9    5   18   0.770241   1.121786   0.285243     1.0180   0
   -9    5   19   0.031463   0.572419   0.286834     1.0560  -2
   -9    5   20   2.598986   2.421365   0.430757     1.0952   0
   -9    5   21   4.120339   4.184842   0.574252     1.1354   0
   -9    5   22   0.560752   0.805284   0.543427     1.1765  -2
   -9    5   23   1.417575   1.921491   0.438261     1.2185   0
   -9    6    1   0.222386   0.276687   0.174465     0.7556  -2
   -9    6    2   1.373500   1.526978   0.199652     0.7470   0
   -9    6    3   6.412478   6.588314   0.300879     0.7419   0
   -9    6    4  11.269635  11.730651   0.420751     0.7405   0
   -9    6    5  17.294994  17.114591   0.438046     0.7427   0
   -9    6    6  14.759076  15.077778   0.428751     0.7486   0
   -9    6    7   0.731459   0.609763   0.162923     0.7579   0
   -9    6    8  37.110451  37.733170   0.679185     0.7707   0
   -9    6    9   0.412200   0.348097   0.231457     0.7867  -2
   -9    6   10   6.648090   6.483148   0.497932     0.8057   0
   -9    6   11 105.642802 103.437979   1.534856     0.8275   0
   -9    6   12   3.115497   3.204203   0.356307     0.8520   0
   -9    6   13  81.460115  80.953761   1.544465     0.8788   0
   -9    6   14   0.527378   0.441566   0.212912     0.9079  -2
   -9    6   15  80.847160  80.968348   2.277533     0.9389   0
   -9    6   16  11.648437  10.288092   0.393719     0.9717   0
   -9    6   17   8.362812   8.132483   0.434131     1.0061   0
   -9    6   18   1.808044   1.778279   0.291994     1.0420   0
   -9    6   19   0.001036  -0.007148   0.681861     1.0792  -3
   -9    6   20  11.508262  10.961712   0.637525     1.1176   0
   -9    6   21   4.551474   4.443923   0.826140     1.1570   0
   -9    6   22   1.679873   1.430428   0.423609     1.1974   0
   -9    7    1  25.859150  26.174469   0.591146     0.7933   0
   -9    7    2   5.185596   5.344783   0.283611     0.7851   0
   -9    7    3   0.244997   0.318853   0.176298     0.7804  -2
   -9    7    4  18.722833  17.976388   0.480929     0.7790   0
   -9    7    5   5.165294   5.015198   0.248287     0.7811   0
   -9    7    6   1.524293   1.428887   0.170012     0.7867   0
   -9    7    7   2.488717   2.231318   0.182944     0.7956   0
   -9    7    8   9.057991   9.467231   0.280954     0.8077   0
   -9    7    9   2.513556   2.619403   0.223899     0.8230   0
   -9    7   10  50.621664  49.871175   0.851103     0.8412   0
   -9    7   11  57.266923  56.203024   1.290289     0.8621   0
   -9    7   12  28.966178  28.693943   0.579152     0.8856   0
   -9    7   13  40.696380  39.080136   1.226419     0.9115   0
   -9    7   14 208.127317 206.073194   2.847386     0.9395   0
   -9    7   15  37.541349  37.940403   0.764759     0.9695   0
   -9    7   16   1.016388   0.710753   0.237510     1.0013  -2
   -9    7   17  31.455898  32.419477   0.802134     1.0348   0
   -9    7   18   2.499546   2.658752   0.315435     1.0697   0
   -9    7   19   5.502578   5.462622   0.590398     1.1060   0
   -9    7   20   0.645667   0.679504   0.304562     1.1434  -2
   -9    7   21   0.033286   0.266535   0.324725     1.1820  -2
   -9    7   22   1.800595   1.831842   0.564647     1.2215   0
   -9    8    1   9.874000  10.062899   0.462635     0.8348   0
   -9    8    2  58.306441  57.663132   0.935541     0.8270   0
   -9    8    3   1.043452   1.160379   0.214699     0.8224   0
   -9    8    4  16.561026  16.344330   0.419461     0.8212   0
   -9    8    5   0.054549   0.090620   0.155443     0.8232  -2
   -9    8    6   4.765870   5.130576   0.266758     0.8284   0
   -9    8    7  30.129028  29.550589   0.588944     0.8369   0
   -9    8    8   7.215157   7.688570   0.350071     0.8485   0
   -9    8    9  22.172273  23.984898   0.663467     0.8630   0
   -9    8   10   0.150141  -0.017829   0.519070     0.8804  -3
   -9    8   11  56.179331  53.916447   1.395651     0.9004   0
   -9    8   12  79.547158  78.087790   1.205992     0.9229   0
   -9    8   13   8.529735   8.390726   0.333167     0.9478   0
   -9    8   14   1.713718   1.532262   0.230426     0.9748   0
   -9    8   15   0.341413   0.549006   0.270843     1.0037  -2
   -9    8   16   9.000043   8.838833   0.454020     1.0345   0
   -9    8   17  12.196744  12.512901   0.605141     1.0669   0
   -9    8   18   1.320171   1.433897   0.281920     1.1008   0
   -9    8   19   1.877926   1.476652   0.338802     1.1361   0
   -9    8   20   1.731276   2.160154   0.344199     1.1726   0
   -9    8   21   0.406664   0.660194   0.298737     1.2102  -2
   -9    9    1  53.918142  53.721340   0.866356     0.8794   0
   -9    9    2   5.535029   4.582545   0.471160     0.8720   0
   -9    9    3   0.619781   0.890726   0.206457     0.8677   0
   -9    9    4  22.561008  22.703531   0.518523     0.8665   0
   -9    9    5   0.707187   0.668404   0.174187     0.8684   0
   -9    9    6  48.636186  47.360316   0.807582     0.8734   0
   -9    9    7   7.692063   6.806168   0.308834     0.8814   0
   -9    9    8  35.789072  35.508134   0.907323     0.8924   0
   -9    9    9   0.015404   0.220129   0.207260     0.9062  -2
   -9    9   10   3.624031   3.560801   0.349947     0.9228   0
   -9    9   11  29.422790  28.495098   1.051789     0.9419   0
   -9    9   12   0.002806   0.007599   0.224058     0.9635  -2
   -9    9   13   0.298714   0.314062   0.223880     0.9873  -2
   -9    9   14   1.394532   1.290968   0.238171     1.0132   0
   -9    9   15   4.705070   4.372673   0.464905     1.0411   0
   -9    9   16   0.002250   0.163206   0.276682     1.0708  -2
   -9    9   17  12.090476  13.578602   0.591419     1.1021   0
   -9    9   18   4.520529   4.689261   0.393942     1.1350   0
   -9    9   19   0.005578   0.404108   0.391408     1.1692  -2
   -9    9   20   0.823846   0.374728   0.360847     1.2047  -2
   -9   10    1  94.128518  93.648457   1.469805     0.9267   0
   -9   10    2   2.182294   2.132538   0.240369     0.9197   0
   -9   10    3   0.212223   0.078011   0.175860     0.9156  -2
   -9   10    4   2.687034   2.675049   0.252622     0.9145   0
   -9   10    5   3.265095   3.112699   0.260016     0.9163   0
   -9   10    6   2.110651   2.141008   0.285426     0.9210   0
   -9   10    7   0.980688   0.852844   0.216527     0.9286   0
   -9   10    8   4.321673   4.551806   0.356042     0.9390   0
   -9   10    9  29.719509  30.208253   0.879120     0.9522   0
   -9   10   10   0.022606   0.074920   0.271207     0.9680  -2
   -9   10   11   5.591940   5.162075   0.365902     0.9862   0
   -9   10   12   0.610958   0.425433   0.260413     1.0069  -2
   -9   10   13   0.622751   0.299671   0.236211     1.0297  -2
   -9   10   14   0.259306   0.073771   0.217102     1.0546  -2
   -9   10   15   0.328601   0.366126   0.277024     1.0814  -2
   -9   10   16   0.040034   0.553857   0.299320     1.1100  -2
   -9   10   17   1.397233   1.696626   0.386389     1.1403   0
   -9   10   18   1.662526   1.406555   0.335602     1.1720   0
   -9   10   19  10.063683   8.825385   0.809829     1.2052   0
   -9   11    1   0.696228   0.647836   0.228949     0.9763  -2
   -9   11    2  36.247105  35.167199   0.994547     0.9697   0
   -9   11    3  21.291401  20.700861   0.813002     0.9658   0
   -9   11    4  11.032696  11.232946   0.414583     0.9647   0
   -9   11    5  12.848377  12.233597   0.523693     0.9664   0
   -9   11    6   4.460241   4.225190   0.307662     0.9709   0
   -9   11    7   6.371818   6.388786   0.480851     0.9781   0
   -9   11    8  31.957695  28.965542   0.865850     0.9881   0
   -9   11    9   8.031842   8.221238   0.679732     1.0006   0
   -9   11   10   9.118587   8.999203   0.451143     1.0156   0
   -9   11   11   1.959085   2.119793   0.310165     1.0330   0
   -9   11   12   4.764574   4.970205   0.369850     1.0527   0
   -9   11   13   1.421300   1.736914   0.300505     1.0746   0
   -9   11   14   1.579980   1.374098   0.299370     1.0984   0
   -9   11   15   0.630536   0.918132   0.273965     1.1242   0
   -9   11   16   0.000103  -0.284933   0.688093     1.1518  -3
   -9   11   17   9.831127   9.436917   0.489818     1.1809   0
   -9   11   18   4.071441   4.032348   0.551760     1.2117   0
   -9   12    1   0.854717   1.086129   0.281897     1.0279   0
   -9   12    2   3.476123   3.454819   0.332789     1.0216   0
   -9   12    3   2.144326   1.883385   0.266084     1.0180   0
   -9   12    4   4.674724   4.557550   0.312795     1.0169   0
   -9   12    5  53.266277  54.106539   1.094831     1.0186   0
   -9   12    6  15.208048  15.047737   0.537747     1.0228   0
   -9   12    7  18.789037  18.924114   1.241001     1.0297   0
   -9   12    8  14.332609  13.701182   0.675703     1.0391   0
   -9   12    9   0.613376   0.537131   0.269926     1.0510  -2
   -9   12   10   2.892848   2.653323   0.457721     1.0653   0
   -9   12   11  17.105525  17.085599   0.607575     1.0819   0
   -9   12   12   7.244599   6.822761   0.420806     1.1008   0
   -9   12   13   0.226741   0.275725   0.287869     1.1217  -2
   -9   12   14   0.220659   0.525557   0.291001     1.1446  -2
   -9   12   15   1.157909   1.213737   0.284286     1.1693   0
   -9   12   16   8.112174   7.739261   0.529614     1.1958   0
   -9   12   17   3.057578   2.869563   0.417246     1.2240   0
   -9   13    1  13.561516  13.370321   1.003482     1.0813   0
   -9   13    2   9.010529   7.947724   0.491062     1.0753   0
   -9   13    3   1.418519   0.962332   0.250653     1.0718   0
   -9   13    4   0.002190  -0.237675   0.640552     1.0708  -3
   -9   13    5   9.553486   9.552887   0.570687     1.0723   0
   -9   13    6   4.202263   4.390173   0.382710     1.0764   0
   -9   13    7   0.540951   0.169793   0.358353     1.0829  -2
   -9   13    8   6.167874   5.462257   0.533598     1.0919   0
   -9   13    9  13.960811  13.674651   1.071828     1.1032   0
   -9   13   10   2.272412   1.904838   0.427676     1.1168   0
   -9   13   11  11.381255  10.328618   0.749365     1.1327   0
   -9   13   12   0.309899   0.265053   0.297187     1.1507  -2
   -9   13   13   3.313159   3.461520   0.371619     1.1707   0
   -9   13   14  89.766209  92.465965   1.947771     1.1927   0
   -9   13   15   2.204033   2.216854   0.329753     1.2165   0
   -9   14    1   0.300219   0.425939   0.313620     1.1360  -2
   -9   14    2  15.969974  14.923152   0.762138     1.1303   0
   -9   14    3   3.496191   2.993624   0.476539     1.1270   0
   -9   14    4   0.772843   0.737567   0.275287     1.1261  -2
   -9   14    5  11.723879  12.335709   0.544630     1.1275   0
   -9   14    6   0.129749  -0.071734   0.729380     1.1314  -3
   -9   14    7   0.439568   0.276965   0.364489     1.1376  -2
   -9   14    8   4.367055   4.537985   0.925216     1.1461   0
   -9   14    9   3.985563   4.114508   0.719684     1.1569   0
   -9   14   10   0.879875   0.898940   0.388663     1.1700  -2
   -9   14   11  38.648580  38.425343   3.045542     1.1851   0
   -9   14   12  73.920936  72.147066   1.736025     1.2023   0
   -9   14   13   2.832353   2.503902   0.361262     1.2215   0
   -9   15    1   0.027541   0.395273   0.326074     1.1921  -2
   -9   15    2   0.699721   0.469473   0.366162     1.1866  -2
   -9   15    3   2.031677   2.331301   0.393459     1.1835   0
   -9   15    4   7.067468   5.991461   0.573600     1.1826   0
   -9   15    5   0.010881  -0.096655   0.758404     1.1840  -3
   -9   15    6  18.190657  19.847771   1.439864     1.1876   0
   -9   15    7   0.349440   0.289405   0.580415     1.1936  -2
   -9   15    8  35.023472  35.983045   1.325531     1.2017   0
   -9   15    9   2.517763   2.561208   0.724352     1.2120   0
   -9   15   10   2.768306   3.634153   0.463962     1.2244   0
   -8    0    4   1.638567   1.902199   0.177743     0.5533   0
   -8    0    6  76.503655  76.328639   1.537272     0.5681   0
   -8    0    8 173.007480 171.305919   2.809303     0.6008   0
   -8    0   10 323.776044 323.442153   4.611036     0.6487   0
   -8    0   12  99.665676 100.713324   1.862070     0.7087   0
   -8    0   14  44.140897  44.409465   1.009713     0.7780   0
   -8    0   16  16.796511  16.384674   0.848919     0.8544   0
   -8    0   18  43.709620  42.565980   1.281965     0.9361   0
   -8    0   20   2.629261   2.545581   0.793893     1.0218   0
   -8    0   22   0.268963   0.173859   0.347919     1.1106  -2
   -8    0   24   4.400014   4.870190   0.689310     1.2019   0
   -8    1    1  89.373184  88.438927   1.060277     0.5711   0
   -8    1    2  59.339624  59.105463   1.007917     0.5617   0
   -8    1    3  64.592749  65.313319   0.878363     0.5571   0
   -8    1    4   0.334680   0.305155   0.102787     0.5573  -2
   -8    1    5 132.130837 131.010013   1.391243     0.5623   0
   -8    1    6  56.673788  57.189041   0.860890     0.5721   0
   -8    1    7  52.439287  51.809933   0.694242     0.5862   0
   -8    1    8 159.603641 158.355487   1.959710     0.6046   0
   -8    1    9 149.061563 148.359462   1.472449     0.6267   0
   -8    1   10   0.771440   0.987928   0.126783     0.6522   0
   -8    1   11 124.526589 126.181579   1.494904     0.6807   0
   -8    1   12 259.016604 256.876596   2.960151     0.7119   0
   -8    1   13   6.088540   6.189394   0.372202     0.7454   0
   -8    1   14   1.352595   1.189813   0.189577     0.7809   0
   -8    1   15   6.544691   6.215241   0.326539     0.8182   0
   -8    1   16   1.545269   1.587215   0.206239     0.8570   0
   -8    1   17   0.202535   0.281719   0.251555     0.8972  -2
   -8    1   18   1.055205   1.210208   0.264205     0.9385   0
   -8    1   19   1.086627   0.771392   0.302748     0.9808  -2
   -8    1   20   0.000648  -0.157872   0.609056     1.0240  -3
   -8    1   21  10.682176  10.805353   0.459804     1.0680   0
   -8    1   22   3.376476   3.557834   0.336842     1.1126   0
   -8    1   23   1.554305   1.671052   0.290121     1.1579   0
   -8    1   24   2.408688   2.480576   0.348051     1.2037   0
   -8    2    1   1.008067   0.870322   0.143841     0.5828   0
   -8    2    2  16.614869  16.715808   0.380572     0.5736   0
   -8    2    3   2.680846   2.696556   0.181704     0.5691   0
   -8    2    4 134.474791 135.351592   1.700427     0.5693   0
   -8    2    5  37.801263  37.072224   0.669202     0.5742   0
   -8    2    6  48.648233  48.870569   0.666968     0.5837   0
   -8    2    7   2.780759   2.915026   0.137888     0.5976   0
   -8    2    8 117.134141 119.777249   1.274584     0.6156   0
   -8    2    9 142.261019 140.639529   1.623128     0.6374   0
   -8    2   10  74.006820  73.838750   0.799477     0.6625   0
   -8    2   11   1.572490   1.575764   0.157261     0.6906   0
   -8    2   12   7.536738   6.935905   0.256852     0.7213   0
   -8    2   13   8.518203   8.955988   0.370078     0.7544   0
   -8    2   14   0.537641   0.310115   0.162034     0.7895  -2
   -8    2   15  11.854150  11.927809   0.401227     0.8264   0
   -8    2   16   0.005542  -0.169378   0.482319     0.8648  -3
   -8    2   17  19.176953  18.699514   0.761705     0.9046   0
   -8    2   18   0.007890  -0.060907   0.565818     0.9456  -3
   -8    2   19   0.320871   0.403018   0.275716     0.9876  -2
   -8    2   20   0.085715   0.123086   0.261220     1.0305  -2
   -8    2   21   1.235581   1.707634   0.289191     1.0743   0
   -8    2   22   0.878946   0.477045   0.319318     1.1187  -2
   -8    2   23   0.371113   0.268390   0.386357     1.1637  -2
   -8    2   24   7.061452   6.401732   0.441082     1.2093   0
   -8    3    1  36.669857  38.874818   0.641231     0.6017   0
   -8    3    2  21.394476  21.875057   0.424626     0.5929   0
   -8    3    3   8.716907   9.176349   0.244863     0.5885   0
   -8    3    4  14.025145  14.316680   0.297333     0.5887   0
   -8    3    5  17.933308  18.072392   0.440936     0.5935   0
   -8    3    6  32.318740  31.734963   0.567924     0.6027   0
   -8    3    7   0.458761   0.307152   0.126117     0.6162  -2
   -8    3    8  16.298802  16.302391   0.372982     0.6336   0
   -8    3    9  11.425146  11.207190   0.311975     0.6548   0
   -8    3   10   0.188407   0.130781   0.115924     0.6792  -2
   -8    3   11   5.720086   5.838931   0.248123     0.7066   0
   -8    3   12   5.236879   4.847306   0.290736     0.7367   0
   -8    3   13   0.050607   0.160370   0.164801     0.7692  -2
   -8    3   14   2.664775   2.933643   0.229893     0.8036   0
   -8    3   15  82.079095  80.430893   2.097214     0.8399   0
   -8    3   16   3.822984   3.184542   0.399121     0.8778   0
   -8    3   17   8.762371   8.630871   0.465006     0.9170   0
   -8    3   18   5.842628   5.934251   0.364065     0.9574   0
   -8    3   19  13.718468  12.977783   0.509146     0.9989   0
   -8    3   20   1.352952   0.665204   0.280625     1.0414  -2
   -8    3   21   5.837533   5.473562   0.357123     1.0847   0
   -8    3   22   0.544594   0.148454   0.286752     1.1287  -2
   -8    3   23   0.008845  -0.341592   0.686944     1.1733  -3
   -8    3   24   0.445992   0.424042   0.400748     1.2186  -2
   -8    4    1  52.201333  52.604491   0.823222     0.6274   0
   -8    4    2  24.472661  25.721028   0.440362     0.6189   0
   -8    4    3   8.297422   8.277947   0.426062     0.6147   0
   -8    4    4  23.682050  24.452516   0.668149     0.6149   0
   -8    4    5   1.469129   1.226560   0.480268     0.6194  -2
   -8    4    6   2.619455   2.451939   0.424981     0.6283   0
   -8    4    7  88.310547  90.636612   1.195530     0.6412   0
   -8    4    8   0.957714   0.695259   0.167391     0.6580   0
   -8    4    9   0.068502   0.156468   0.130225     0.6784  -2
   -8    4   10   5.676309   6.480914   0.301754     0.7020   0
   -8    4   11   1.399328   1.500097   0.196278     0.7286   0
   -8    4   12   5.306091   4.737946   0.373647     0.7578   0
   -8    4   13   5.003222   4.731473   0.357738     0.7894   0
   -8    4   14  25.039654  23.984989   0.757757     0.8230   0
   -8    4   15   2.427753   2.438655   0.238454     0.8584   0
   -8    4   16   7.899674   8.175333   0.313370     0.8955   0
   -8    4   17  41.879762  42.291190   1.199664     0.9340   0
   -8    4   18   3.325383   3.092883   0.314737     0.9737   0
   -8    4   19   5.967943   5.526259   0.477077     1.0146   0
   -8    4   20   0.000468  -0.275652   0.620539     1.0564  -3
   -8    4   21   0.057637   0.255458   0.278838     1.0991  -2
   -8    4   22   0.129576   0.284040   0.325140     1.1425  -2
   -8    4   23   0.199701  -0.075859   0.697638     1.1867  -3
   -8    4   24   2.226872   1.833738   0.428296     1.2314   0
   -8    5    1   0.744448   0.702585   0.150770     0.6588   0
   -8    5    2  29.283360  29.794746   0.715937     0.6508   0
   -8    5    3   6.689101   7.064183   0.265144     0.6468   0
   -8    5    4  42.969623  42.871906   0.855356     0.6470   0
   -8    5    5  60.580978  61.850632   1.101140     0.6513   0
   -8    5    6  98.901285  96.389523   1.939009     0.6597   0
   -8    5    7  19.717883  19.049475   0.420496     0.6720   0
   -8    5    8 140.607252 139.395041   1.639033     0.6881   0
   -8    5    9  86.077966  84.484371   1.032834     0.7076   0
   -8    5   10  23.547047  23.554570   0.580337     0.7303   0
   -8    5   11   3.572909   3.794710   0.236494     0.7559   0
   -8    5   12  44.851387  43.851861   0.740608     0.7841   0
   -8    5   13   5.703897   5.692920   0.379606     0.8146   0
   -8    5   14  41.166159  40.617649   0.986487     0.8472   0
   -8    5   15   8.414768   8.178342   0.340037     0.8817   0
   -8    5   16   0.175786  -0.026426   0.538923     0.9178  -3
   -8    5   17   4.915399   5.531501   0.327451     0.9554   0
   -8    5   18   2.312470   2.483375   0.424111     0.9943   0
   -8    5   19   1.568548   1.061020   0.480017     1.0343  -2
   -8    5   20   0.174591   0.357765   0.301659     1.0754  -2
   -8    5   21   2.334716   1.663808   0.355026     1.1174   0
   -8    5   22   8.183170   7.709038   0.716155     1.1601   0
   -8    5   23   0.434107   0.087926   0.393008     1.2036  -2
   -8    6    1  30.813321  31.127625   0.672480     0.6954   0
   -8    6    2  60.321556  60.540044   0.859322     0.6877   0
   -8    6    3 137.139665 136.323478   1.746533     0.6840   0
   -8    6    4  11.017739  10.726809   0.404372     0.6841   0
   -8    6    5   9.080275   8.992456   0.360601     0.6882   0
   -8    6    6  21.988513  21.421662   0.634293     0.6962   0
   -8    6    7  18.978017  18.631226   0.595025     0.7079   0
   -8    6    8  89.704584  87.533140   1.503429     0.7231   0
   -8    6    9   0.410064   0.356484   0.174684     0.7417  -2
   -8    6   10 147.008689 146.230155   1.986651     0.7634   0
   -8    6   11 162.582282 162.811941   2.212806     0.7879   0
   -8    6   12  35.066721  35.901721   0.646952     0.8150   0
   -8    6   13  45.163024  44.605939   0.856482     0.8444   0
   -8    6   14  15.357222  16.009139   0.676851     0.8759   0
   -8    6   15   1.056710   1.201442   0.213865     0.9093   0
   -8    6   16   0.154473   0.176006   0.202988     0.9444  -2
   -8    6   17   4.347015   4.551419   0.294424     0.9810   0
   -8    6   18  13.032969  13.463043   0.517046     1.0189   0
   -8    6   19   5.590743   5.620394   0.435480     1.0580   0
   -8    6   20   2.473114   2.065856   0.389247     1.0982   0
   -8    6   21   0.013158   0.319934   0.404021     1.1393  -2
   -8    6   22   0.877635   0.970651   0.341738     1.1813  -2
   -8    6   23   2.925198   3.090129   0.400247     1.2240   0
   -8    7    1  33.012633  33.964467   0.665286     0.7362   0
   -8    7    2   5.578872   5.476343   0.255763     0.7290   0
   -8    7    3  70.058365  71.084464   0.991680     0.7254   0
   -8    7    4   0.556853   0.443325   0.166597     0.7256  -2
   -8    7    5  72.097265  72.247355   1.033568     0.7295   0
   -8    7    6   7.333078   7.280943   0.276140     0.7370   0
   -8    7    7  18.333054  18.129146   0.412391     0.7481   0
   -8    7    8  17.950902  18.327991   0.427849     0.7625   0
   -8    7    9  15.006346  14.925704   0.408470     0.7801   0
   -8    7   10   0.086642   0.129263   0.195298     0.8008  -2
   -8    7   11 209.331043 204.611718   3.169749     0.8242   0
   -8    7   12 103.810548 101.461840   1.435816     0.8501   0
   -8    7   13   1.362058   1.204237   0.191314     0.8784   0
   -8    7   14  44.818938  44.174106   0.757141     0.9087   0
   -8    7   15   0.559910   0.675301   0.218451     0.9409   0
   -8    7   16   8.863993   9.292365   0.541831     0.9749   0
   -8    7   17   7.921508   8.230446   0.381260     1.0103   0
   -8    7   18   0.063773   0.375065   0.269863     1.0472  -2
   -8    7   19   6.309278   6.020362   0.444305     1.0853   0
   -8    7   20   0.024952  -0.458692   0.667721     1.1245  -3
   -8    7   21   1.931327   1.978331   0.391891     1.1647   0
   -8    7   22   0.237371   0.659515   0.429640     1.2058  -2
   -8    8    1   2.963997   2.902531   0.210683     0.7807   0
   -8    8    2   9.205863   9.917116   0.490780     0.7739   0
   -8    8    3  14.709508  15.331143   0.398920     0.7706   0
   -8    8    4  65.431269  64.451294   0.961110     0.7707   0
   -8    8    5  40.014556  40.360363   0.915027     0.7743   0
   -8    8    6  88.068343  88.758483   1.122087     0.7814   0
   -8    8    7  10.050689  10.914758   0.336832     0.7919   0
   -8    8    8 217.188627 218.542697   2.522893     0.8055   0
   -8    8    9 227.397430 223.969215   3.054094     0.8223   0
   -8    8   10  50.277838  48.117950   0.897591     0.8419   0
   -8    8   11   1.500751   1.720964   0.232505     0.8641   0
   -8    8   12  13.546817  13.327106   0.584176     0.8889   0
   -8    8   13   6.068211   5.659005   0.280479     0.9160   0
   -8    8   14   4.238297   4.151874   0.250853     0.9451   0
   -8    8   15   0.992035   1.264555   0.253228     0.9761   0
   -8    8   16   4.761340   4.004199   0.316323     1.0089   0
   -8    8   17   0.499924   0.523597   0.229032     1.0432  -2
   -8    8   18   1.335696   1.814774   0.285480     1.0789   0
   -8    8   19   4.122487   3.580813   0.448540     1.1159   0
   -8    8   20   1.763029   1.688457   0.333623     1.1541   0
   -8    8   21   1.124439   0.957057   0.328946     1.1933  -2
   -8    8   22   5.449417   5.006355   0.565841     1.2334   0
   -8    9    1  17.619878  16.735319   0.493278     0.8282   0
   -8    9    2  10.961094  10.926064   0.354182     0.8218   0
   -8    9    3  25.304681  25.492462   0.525881     0.8187   0
   -8    9    4   5.537865   5.382208   0.316948     0.8188   0
   -8    9    5  33.213810  32.287233   0.603007     0.8222   0
   -8    9    6  90.235618  89.751794   1.211890     0.8289   0
   -8    9    7   0.000043   0.134760   0.159892     0.8388  -2
   -8    9    8  16.574556  15.974084   0.473270     0.8517   0
   -8    9    9  34.114668  34.270802   1.050362     0.8675   0
   -8    9   10   8.709829   8.230811   0.644504     0.8861   0
   -8    9   11   0.246124   0.054179   0.226360     0.9073  -2
   -8    9   12   7.766311   7.944077   0.423071     0.9309   0
   -8    9   13   0.330080   0.212817   0.220320     0.9568  -2
   -8    9   14   7.401498   7.138624   0.364845     0.9847   0
   -8    9   15  15.166828  14.414963   0.522412     1.0145   0
   -8    9   16   7.893303   8.611451   0.527276     1.0461   0
   -8    9   17   1.097919   1.087264   0.318088     1.0792   0
   -8    9   18   6.298457   5.783043   0.454708     1.1138   0
   -8    9   19   1.544195   1.529085   0.316474     1.1497   0
   -8    9   20   0.777843   0.610520   0.345179     1.1867  -2
   -8    9   21   2.492460   2.567973   0.710886     1.2249   0
   -8   10    1  25.767214  26.378829   0.567122     0.8783   0
   -8   10    2   0.258177   0.493907   0.180615     0.8723  -2
   -8   10    3   2.236093   2.053406   0.243582     0.8693   0
   -8   10    4   0.015244   0.088824   0.181481     0.8694  -2
   -8   10    5   0.040646  -0.030169   0.507446     0.8727  -3
   -8   10    6   9.741063   9.659010   0.330975     0.8790   0
   -8   10    7   9.154014   8.855654   0.341628     0.8882   0
   -8   10    8   9.063183   9.147995   0.504579     0.9004   0
   -8   10    9   7.398622   7.442498   0.654209     0.9154   0
   -8   10   10   0.919181   0.960905   0.247152     0.9331   0
   -8   10   11   0.560243   0.926210   0.284491     0.9532   0
   -8   10   12  10.572245  10.898758   0.553410     0.9758   0
   -8   10   13   0.138245   0.159778   0.228421     1.0005  -2
   -8   10   14  22.665191  21.759224   0.874110     1.0272   0
   -8   10   15  15.341703  15.480573   0.750755     1.0558   0
   -8   10   16   9.528261   9.397622   0.470658     1.0862   0
   -8   10   17   7.640310   8.552646   0.606691     1.1181   0
   -8   10   18   6.030116   5.645238   0.621830     1.1515   0
   -8   10   19   0.396893   0.200053   0.298987     1.1863  -2
   -8   10   20   1.986716   1.850318   0.396285     1.2222   0
   -8   11    1   9.379844   9.985814   0.498598     0.9305   0
   -8   11    2   1.761890   1.730838   0.247644     0.9248   0
   -8   11    3   0.622164   0.723394   0.223032     0.9220   0
   -8   11    4  21.725312  20.289861   0.671108     0.9222   0
   -8   11    5   8.884858   7.680000   0.347828     0.9252   0
   -8   11    6   0.666261   0.532249   0.203595     0.9311  -2
   -8   11    7   0.391266   0.444237   0.201388     0.9399  -2
   -8   11    8   3.134805   3.260291   0.411092     0.9515   0
   -8   11    9   5.840557   5.250056   0.361759     0.9657   0
   -8   11   10  12.144569  12.198952   0.763624     0.9824   0
   -8   11   11   0.330155   0.602196   0.264958     1.0016  -2
   -8   11   12   1.481748   1.752226   0.317901     1.0230   0
   -8   11   13   1.857230   1.704051   0.327187     1.0466   0
   -8   11   14  14.584441  15.189691   0.696927     1.0722   0
   -8   11   15   0.740726   0.939179   0.277676     1.0996   0
   -8   11   16   3.689462   3.130491   0.369800     1.1288   0
   -8   11   17   0.705216   0.904857   0.282157     1.1596   0
   -8   11   18   4.109146   3.743162   0.328932     1.1918   0
   -8   11   19   2.570731   2.273790   0.553743     1.2254   0
   -8   12    1   5.707334   5.341911   0.325773     0.9845   0
   -8   12    2  24.204626  23.753460   0.672913     0.9792   0
   -8   12    3  31.688771  31.762770   0.850505     0.9765   0
   -8   12    4  10.753979  10.974293   0.496606     0.9766   0
   -8   12    5  16.617584  16.168370   0.585831     0.9795   0
   -8   12    6   0.122526   0.021804   0.234315     0.9851  -2
   -8   12    7  15.279872  15.122862   1.105366     0.9934   0
   -8   12    8  15.291804  14.688750   0.849083     1.0043   0
   -8   12    9  12.237105  11.716291   0.656543     1.0178   0
   -8   12   10  10.791331  11.031002   0.686958     1.0337   0
   -8   12   11  53.975441  53.417739   1.161664     1.0519   0
   -8   12   12   1.632132   2.138442   0.342016     1.0724   0
   -8   12   13  10.370911  10.795734   0.491664     1.0949   0
   -8   12   14   0.022774   0.328089   0.277266     1.1194  -2
   -8   12   15   4.130983   3.785871   0.389393     1.1457   0
   -8   12   16   8.866367   8.990496   0.613478     1.1737   0
   -8   12   17   0.372077   0.203039   0.271873     1.2034  -2
   -8   12   18   0.001126  -0.318895   0.723385     1.2345  -3
   -8   13    1   1.464549   2.474331   0.409008     1.0401   0
   -8   13    2  10.081296   9.507711   0.454311     1.0350   0
   -8   13    3  34.535616  33.566367   0.859664     1.0325   0
   -8   13    4   2.239138   2.857382   0.284404     1.0326   0
   -8   13    5   2.294633   2.739876   0.461956     1.0353   0
   -8   13    6  10.255728  11.433204   0.571859     1.0406   0
   -8   13    7   1.414388   1.866036   0.350285     1.0485   0
   -8   13    8   0.328390  -0.173709   0.935199     1.0589  -3
   -8   13    9   6.113790   5.373410   0.761499     1.0716   0
   -8   13   10   4.657492   5.363290   0.421230     1.0867   0
   -8   13   11  70.033321  68.037062   1.400100     1.1041   0
   -8   13   12   1.135881   1.184913   0.344258     1.1236   0
   -8   13   13  12.887240  12.299924   0.620576     1.1451   0
   -8   13   14   7.043513   7.326756   0.530011     1.1685   0
   -8   13   15   1.692580   1.844879   0.440631     1.1938   0
   -8   13   16   1.836746   2.027751   0.304499     1.2207   0
   -8   14    1   0.586269   0.774596   0.331472     1.0969  -2
   -8   14    2  16.557797  16.490751   0.676263     1.0921   0
   -8   14    3   7.676967   7.229704   0.402417     1.0897   0
   -8   14    4   0.070262   0.231347   0.334676     1.0898  -2
   -8   14    5   0.441752   0.383002   0.340142     1.0924  -2
   -8   14    6  27.354976  28.682775   1.024989     1.0974   0
   -8   14    7   0.355596   0.397557   0.453896     1.1049  -2
   -8   14    8  49.798949  50.485669   1.626647     1.1147   0
   -8   14    9  50.442737  48.552837   2.382717     1.1269   0
   -8   14   10   0.066919   0.087032   0.324916     1.1413  -2
   -8   14   11   3.864020   3.228272   0.714856     1.1578   0
   -8   14   12   3.690481   3.455403   0.396221     1.1764   0
   -8   14   13  24.142949  25.057119   0.803197     1.1970   0
   -8   14   14   0.303520   0.021466   0.276185     1.2194  -2
   -8   15    1   4.137234   4.208496   0.475044     1.1548   0
   -8   15    2   4.952038   4.615685   0.633395     1.1503   0
   -8   15    3   4.944011   4.433676   0.440918     1.1480   0
   -8   15    4   8.027894   9.072505   0.881549     1.1481   0
   -8   15    5  47.989610  43.972754   1.868935     1.1506   0
   -8   15    6  20.799104  21.098733   1.226747     1.1553   0
   -8   15    7   0.428104   0.539757   0.466984     1.1624  -2
   -8   15    8   0.575763   0.248433   0.377235     1.1718  -2
   -8   15    9  56.410238  56.154247   1.533693     1.1833   0
   -8   15   10  32.060682  32.026985   1.076351     1.1970   0
   -8   15   11   3.525002   3.131024   0.499026     1.2128   0
   -8   15   12   0.331471   0.735269   0.325263     1.2306  -2
   -8   16    1   1.486460   1.376190   0.415577     1.2137   0
   -8   16    2   0.111690  -0.095470   0.776000     1.2094  -3
   -8   16    3   2.519748   2.527073   0.431623     1.2072   0
   -8   16    4   0.079243  -0.326206   0.764463     1.2073  -3
   -8   16    5   8.944675   8.705540   0.630012     1.2096   0
   -8   16    6   0.160415   0.239120   0.378575     1.2142  -2
   -8   16    7  22.146066  22.865542   0.898635     1.2209   0
   -8   16    8   0.164347   0.469428   0.347782     1.2298  -2
   -7    0    1 143.906413 142.822627   2.324737     0.4948   0
   -7    0    3 186.776569 185.477590   2.163792     0.4835   0
   -7    0    5  67.893759  66.866878   0.866160     0.4942   0
   -7    0    7  85.475797  87.424190   1.492780     0.5257   0
   -7    0    9  66.914296  65.337935   1.303549     0.5745   0
   -7    0   11  38.048284  38.490257   0.718211     0.6367   0
   -7    0   13  15.542643  15.294128   1.455104     0.7087   0
   -7    0   15  95.646190  95.073921   2.451073     0.7879   0
   -7    0   17  32.210961  30.823341   0.852976     0.8723   0
   -7    0   19  12.922507  13.199466   0.593389     0.9605   0
   -7    0   21   0.068608   0.011925   0.322573     1.0516  -2
   -7    0   23   0.393399   0.285663   0.311583     1.1449  -2
   -7    1    1  39.207956  39.202670   0.545496     0.4993   0
   -7    1    2 325.740720 325.886456   3.578393     0.4910   0
   -7    1    3  10.325015  10.087242   0.216573     0.4881   0
   -7    1    4   0.864111   0.907278   0.086440     0.4907   0
   -7    1    5 179.907325 180.157743   1.756370     0.4988   0
   -7    1    6  30.120541  30.703542   0.397694     0.5120   0
   -7    1    7  54.162064  53.239499   0.630085     0.5300   0
   -7    1    8 219.969609 220.434047   2.163482     0.5523   0
   -7    1    9 262.545864 266.044329   2.464306     0.5785   0
   -7    1   10  89.566407  91.014517   1.139227     0.6079   0
   -7    1   11   6.221462   6.451056   0.223137     0.6402   0
   -7    1   12  52.263440  52.601756   0.702471     0.6750   0
   -7    1   13   0.001291   0.131355   0.137336     0.7119  -2
   -7    1   14   0.552973   0.577438   0.199150     0.7506  -2
   -7    1   15   1.731874   1.771919   0.218615     0.7908   0
   -7    1   16   4.982421   4.640028   0.239721     0.8323   0
   -7    1   17   0.622136   0.552785   0.189203     0.8749  -2
   -7    1   18  16.718760  16.461987   0.964497     0.9185   0
   -7    1   19   8.445487   8.453315   0.327683     0.9629   0
   -7    1   20   8.440738   8.279360   0.430771     1.0080   0
   -7    1   21   2.269465   2.396087   0.254673     1.0538   0
   -7    1   22  12.204012  11.467530   0.567633     1.1001   0
   -7    1   23   0.537257   0.546194   0.262145     1.1469  -2
   -7    1   24   2.760266   2.535178   0.338118     1.1941   0
   -7    2    1  13.942788  13.829004   0.314450     0.5127   0
   -7    2    2  21.965886  22.224927   0.398045     0.5046   0
   -7    2    3   0.086836   0.116357   0.086316     0.5017  -2
   -7    2    4   0.002107  -0.018284   0.296093     0.5043  -3
   -7    2    5 529.938979 534.277682   4.752670     0.5121   0
   -7    2    6 597.885374 593.730508   5.069901     0.5250   0
   -7    2    7 205.945533 205.597736   1.864673     0.5426   0
   -7    2    8  13.753080  13.660565   0.237173     0.5644   0
   -7    2    9  81.936706  82.466293   1.039039     0.5900   0
   -7    2   10   1.705759   1.633722   0.181518     0.6189   0
   -7    2   11   7.213932   7.211014   0.315261     0.6507   0
   -7    2   12  27.737994  27.468600   0.462243     0.6850   0
   -7    2   13  16.252314  16.491663   0.357241     0.7213   0
   -7    2   14  11.682287  11.048370   0.573030     0.7595   0
   -7    2   15   5.190637   4.712692   0.244248     0.7993   0
   -7    2   16   0.000050   0.232177   0.180806     0.8403  -2
   -7    2   17   0.114747   0.327606   0.217685     0.8826  -2
   -7    2   18   0.818564   0.846913   0.245470     0.9258   0
   -7    2   19   1.193550   1.133839   0.243487     0.9699   0
   -7    2   20   1.000783   0.898452   0.218597     1.0147   0
   -7    2   21  18.015237  16.790614   0.878759     1.0601   0
   -7    2   22   4.951111   4.859295   0.394539     1.1062   0
   -7    2   23  11.831829  11.592116   0.699594     1.1527   0
   -7    2   24   4.301914   4.052981   0.448964     1.1997   0
   -7    3    1  41.611439  42.169978   0.737959     0.5341   0
   -7    3    2  15.020370  15.077596   0.282143     0.5264   0
   -7    3    3 113.790272 114.447373   1.237555     0.5237   0
   -7    3    4 183.898230 183.136311   1.751023     0.5261   0
   -7    3    5  12.639213  12.450494   0.263207     0.5336   0
   -7    3    6  17.506160  17.751013   0.388659     0.5460   0
   -7    3    7  32.514180  32.188540   0.518514     0.5629   0
   -7    3    8  21.627951  21.103884   0.343502     0.5840   0
   -7    3    9   1.424168   1.364001   0.152005     0.6088   0
   -7    3   10   0.181796   0.296881   0.160001     0.6368  -2
   -7    3   11   0.334745   0.294894   0.144342     0.6678  -2
   -7    3   12 106.546201 106.875138   1.355084     0.7012   0
   -7    3   13   2.765272   2.987571   0.275251     0.7368   0
   -7    3   14  66.560789  65.400388   1.120181     0.7742   0
   -7    3   15   0.831740   1.008843   0.172888     0.8132   0
   -7    3   16  30.490318  29.985886   0.677403     0.8536   0
   -7    3   17   0.051816   0.201790   0.178596     0.8952  -2
   -7    3   18  16.768178  16.535745   0.622664     0.9379   0
   -7    3   19   0.340671   0.282444   0.234980     0.9814  -2
   -7    3   20   2.160139   2.078314   0.245565     1.0257   0
   -7    3   21   0.248713   0.156404   0.216322     1.0707  -2
   -7    3   22   0.676939   0.769924   0.299265     1.1163  -2
   -7    3   23   5.494336   4.894351   0.577014     1.1625   0
   -7    3   24   0.438918   0.235053   0.303710     1.2091  -2
   -7    4    1   6.228372   6.319495   0.233914     0.5628   0
   -7    4    2  66.245586  66.949388   0.777409     0.5555   0
   -7    4    3   2.747320   2.779873   0.156974     0.5529   0
   -7    4    4  13.982792  14.266581   0.389019     0.5552   0
   -7    4    5  50.632226  51.157602   0.671554     0.5624   0
   -7    4    6 152.491021 151.203096   1.627103     0.5741   0
   -7    4    7  94.290015  95.009645   1.283278     0.5902   0
   -7    4    9  60.647346  60.132508   1.129576     0.6341   0
   -7    4   10   1.791857   1.717750   0.216801     0.6611   0
   -7    4   11 129.633421 129.329726   1.606630     0.6909   0
   -7    4   12  32.347074  31.988921   0.600445     0.7233   0
   -7    4   13  23.913897  23.038221   0.550009     0.7578   0
   -7    4   14  18.677014  19.414707   0.442108     0.7943   0
   -7    4   15   7.646567   7.675578   0.294661     0.8323   0
   -7    4   16   0.121339   0.238832   0.186532     0.8719  -2
   -7    4   17   1.107126   1.081588   0.215743     0.9126   0
   -7    4   18   1.526024   1.666958   0.312075     0.9545   0
   -7    4   19   0.407874   0.653384   0.243984     0.9973  -2
   -7    4   20   0.309541   0.318858   0.249609     1.0409  -2
   -7    4   21   3.800271   3.437255   0.464190     1.0853   0
   -7    4   22   6.332057   6.866250   0.473886     1.1303   0
   -7    4   23   0.687047   1.158646   0.359489     1.1759   0
   -7    4   24   8.218059   8.509795   0.660194     1.2220   0
   -7    5    1  61.937508  64.023700   0.872852     0.5977   0
   -7    5    2  48.099581  49.073881   0.791477     0.5908   0
   -7    5    3   8.490382   8.603884   0.253721     0.5884   0
   -7    5    4  86.808971  86.667012   1.201460     0.5906   0
   -7    5    5 309.462544 307.739714   3.788930     0.5973   0
   -7    5    6 117.318565 118.429281   1.517889     0.6083   0
   -7    5    7   0.797208   0.916058   0.150360     0.6236   0
   -7    5    8 151.385296 149.869259   1.907787     0.6427   0
   -7    5    9  99.561612 101.181489   1.215077     0.6653   0
   -7    5   10 105.067008 105.130119   1.362460     0.6910   0
   -7    5   11  10.224091   9.524487   0.370087     0.7196   0
   -7    5   12   0.149598   0.405348   0.170003     0.7507  -2
   -7    5   13  10.179673   9.176167   0.366545     0.7841   0
   -7    5   14   0.076096   0.327697   0.171320     0.8193  -2
   -7    5   15   2.729789   2.800040   0.323335     0.8563   0
   -7    5   16   1.804011   1.699693   0.247425     0.8948   0
   -7    5   17   3.445779   3.333260   0.429877     0.9345   0
   -7    5   18   4.514674   4.168791   0.428291     0.9755   0
   -7    5   19   2.135489   2.175439   0.279221     1.0174   0
   -7    5   20   0.322580   0.536211   0.322883     1.0602  -2
   -7    5   21   0.105348   0.134528   0.312886     1.1038  -2
   -7    5   22  13.188832  13.083041   0.681711     1.1481   0
   -7    5   23   0.335988   0.244786   0.339340     1.1930  -2
   -7    6    1  16.607888  16.960375   0.353248     0.6378   0
   -7    6    2   0.234425   0.316889   0.111822     0.6313  -2
   -7    6    3  71.753952  71.314672   1.008715     0.6290   0
   -7    6    4  16.621903  16.335578   0.423746     0.6311   0
   -7    6    5  30.175672  29.630409   0.526943     0.6373   0
   -7    6    6   1.878954   2.032077   0.163858     0.6477   0
   -7    6    7 109.093385 107.387065   1.265312     0.6621   0
   -7    6    8 255.551612 252.480314   3.043140     0.6801   0
   -7    6    9   0.000168   0.140463   0.176850     0.7015  -2
   -7    6   10   4.908871   4.711507   0.307653     0.7259   0
   -7    6   11   4.453520   4.428602   0.276473     0.7532   0
   -7    6   12  27.729324  28.603364   0.603117     0.7830   0
   -7    6   13   0.020120   0.190320   0.154490     0.8150  -2
   -7    6   14   9.668681  10.243965   0.344723     0.8490   0
   -7    6   15  20.116617  20.455337   0.859171     0.8847   0
   -7    6   16   0.392894   0.513126   0.193037     0.9220  -2
   -7    6   17  12.338567  11.896810   0.485847     0.9607   0
   -7    6   18   0.944336   1.177359   0.346232     1.0005   0
   -7    6   19   8.875886   8.962005   0.903389     1.0414   0
   -7    6   20  11.920476  12.391278   0.522056     1.0833   0
   -7    6   21   0.040572   0.338446   0.267023     1.1260  -2
   -7    6   22   0.861457   0.527107   0.385750     1.1694  -2
   -7    6   23   0.016611   0.427917   0.409109     1.2136  -2
   -7    7    1  34.559789  34.302165   0.576207     0.6821   0
   -7    7    2 142.321591 143.284410   1.730751     0.6760   0
   -7    7    3   0.777110   0.610889   0.159942     0.6739   0
   -7    7    4   0.478335   0.413426   0.143868     0.6758  -2
   -7    7    5   0.191819   0.274435   0.155525     0.6817  -2
   -7    7    6   0.081827   0.233549   0.143887     0.6914  -2
   -7    7    7  24.660212  25.243473   0.514881     0.7048   0
   -7    7    8  36.050633  35.394443   0.887708     0.7218   0
   -7    7    9  28.991110  28.657475   0.687286     0.7420   0
   -7    7   10  16.630451  16.501920   0.666631     0.7652   0
   -7    7   11   0.404439   0.543928   0.195521     0.7911  -2
   -7    7   12   3.555327   3.742620   0.248715     0.8195   0
   -7    7   13   2.477560   2.120353   0.218018     0.8501   0
   -7    7   14   9.180981   9.615795   0.360373     0.8828   0
   -7    7   15   1.809835   1.918021   0.326407     0.9172   0
   -7    7   16  21.840192  22.078597   0.547133     0.9532   0
   -7    7   17  15.584522  16.797543   0.764545     0.9906   0
   -7    7   18   0.730269   0.966521   0.279481     1.0293   0
   -7    7   19   4.904138   4.375321   0.421439     1.0691   0
   -7    7   20   8.759757   9.184691   0.501447     1.1099   0
   -7    7   21   0.818948   0.616578   0.299151     1.1517  -2
   -7    7   22   4.383669   4.339527   0.514275     1.1942   0
   -7    8    1  31.250901  31.318583   0.611919     0.7299   0
   -7    8    2  16.974114  16.888122   0.401911     0.7242   0
   -7    8    3  72.065014  73.595323   0.972734     0.7222   0
   -7    8    4   2.397904   2.251294   0.198890     0.7240   0
   -7    8    5 228.781977 226.536600   2.587214     0.7295   0
   -7    8    6 174.084029 172.178428   1.952279     0.7386   0
   -7    8    7  25.202311  25.075581   0.726918     0.7512   0
   -7    8    8  39.745139  39.499433   0.973391     0.7671   0
   -7    8    9  62.910740  62.129616   1.978623     0.7861   0
   -7    8   10   6.580489   5.876175   0.306823     0.8080   0
   -7    8   11  41.363510  40.287062   0.982822     0.8326   0
   -7    8   12  14.584088  14.503399   0.531274     0.8597   0
   -7    8   13   4.965814   4.752989   0.409779     0.8889   0
   -7    8   14   4.114503   3.771270   0.281970     0.9202   0
   -7    8   15   4.589465   4.280603   0.317345     0.9533   0
   -7    8   16   2.545847   2.444996   0.259542     0.9880   0
   -7    8   17   0.413532   0.380116   0.226515     1.0241  -2
   -7    8   18   0.075059   0.306568   0.246040     1.0616  -2
   -7    8   19  12.101260  11.649918   0.467490     1.1002   0
   -7    8   20   2.787074   2.391584   0.374938     1.1399   0
   -7    8   21   4.538327   4.349652   0.432152     1.1806   0
   -7    8   22   0.806872   0.776648   0.331485     1.2221  -2
   -7    9    1  23.554980  23.849098   0.485930     0.7805   0
   -7    9    2  10.010065   9.798229   0.502258     0.7752   0
   -7    9    3 240.925372 244.191928   2.888759     0.7734   0
   -7    9    4   6.855151   6.902490   0.266011     0.7750   0
   -7    9    5  32.449510  32.375077   0.624824     0.7801   0
   -7    9    6 174.625423 176.162160   2.108857     0.7887   0
   -7    9    7 110.775092 111.912810   1.605896     0.8005   0
   -7    9    8  10.008350  10.107664   0.479625     0.8154   0
   -7    9    9   1.405598   1.484288   0.266745     0.8333   0
   -7    9   10   0.042926   0.068543   0.200550     0.8541  -2
   -7    9   11   1.388845   1.194007   0.243642     0.8774   0
   -7    9   12  18.178910  17.742853   0.627282     0.9031   0
   -7    9   13  15.099056  15.278127   0.711323     0.9309   0
   -7    9   14   2.308584   2.130391   0.302990     0.9608   0
   -7    9   15   3.596858   3.370955   0.471228     0.9926   0
   -7    9   16   0.168281   0.262277   0.254623     1.0259  -2
   -7    9   17   0.276430   0.277763   0.268782     1.0608  -2
   -7    9   18   1.858037   1.434130   0.301636     1.0970   0
   -7    9   19   2.209762   1.740424   0.312759     1.1344   0
   -7    9   20   0.173926   0.109921   0.376533     1.1730  -2
   -7    9   21   0.000647   0.251897   0.382710     1.2125  -2
   -7   10    1   2.727432   2.886717   0.234561     0.8334   0
   -7   10    2   0.986094   0.966088   0.181208     0.8285   0
   -7   10    3  50.418877  52.057919   1.568343     0.8268   0
   -7   10    4   1.379996   1.295203   0.211996     0.8283   0
   -7   10    5  36.273998  35.833752   0.638733     0.8331   0
   -7   10    6   3.240853   3.217979   0.222403     0.8411   0
   -7   10    7  10.848877  10.282531   0.359425     0.8522   0
   -7   10    8   1.273734   1.240865   0.252330     0.8662   0
   -7   10    9  32.538092  32.165155   0.780322     0.8831   0
   -7   10   10   2.735828   2.380652   0.275419     0.9027   0
   -7   10   11  46.049353  45.168010   1.138593     0.9248   0
   -7   10   12   8.358361   7.839002   0.548450     0.9492   0
   -7   10   13   0.063857  -0.050664   0.533366     0.9758  -3
   -7   10   14   5.621717   5.548277   0.461687     1.0043   0
   -7   10   15  22.577707  22.861667   0.676186     1.0347   0
   -7   10   16   0.266632  -0.069486   0.896214     1.0668  -3
   -7   10   17   5.542510   5.532550   0.392082     1.1003   0
   -7   10   18   6.191656   5.323357   0.468653     1.1353   0
   -7   10   19   5.364890   5.353535   0.407080     1.1715   0
   -7   10   20   1.881781   1.532303   0.367507     1.2089   0
   -7   11    1  11.350395  10.975114   0.378621     0.8883   0
   -7   11    2   3.556963   3.838149   0.293116     0.8837   0
   -7   11    3   0.176729   0.296343   0.209876     0.8821  -2
   -7   11    4  40.202394  39.277795   1.078972     0.8835   0
   -7   11    5  49.851897  50.133292   0.953401     0.8880   0
   -7   11    6  87.218056  86.290019   1.219572     0.8955   0
   -7   11    7   5.331137   5.472787   0.465886     0.9059   0
   -7   11    8  15.097516  15.510432   0.549284     0.9191   0
   -7   11    9   0.371731   0.394836   0.265828     0.9351  -2
   -7   11   10   9.719640   9.841489   0.480619     0.9536   0
   -7   11   11   0.844104   0.908066   0.271089     0.9745   0
   -7   11   12  39.900273  40.520004   1.457356     0.9977   0
   -7   11   13  34.381192  33.531767   1.292285     1.0230   0
   -7   11   14   1.145299   1.002602   0.281323     1.0503   0
   -7   11   15   7.658385   7.878160   0.431869     1.0794   0
   -7   11   16   3.164122   3.283996   0.336796     1.1102   0
   -7   11   17   0.180594   0.533083   0.267301     1.1424  -2
   -7   11   18   0.009296  -0.097025   0.721626     1.1762  -3
   -7   11   19   0.683627   0.897313   0.310894     1.2112  -2
   -7   12    1   1.818066   2.116356   0.242543     0.9447   0
   -7   12    2  11.260824  10.271818   0.529560     0.9404   0
   -7   12    3   1.362053   1.375292   0.289715     0.9389   0
   -7   12    4  14.507761  14.198978   0.457097     0.9402   0
   -7   12    5  10.107645  10.884854   0.408908     0.9445   0
   -7   12    6   3.318485   3.264754   0.384962     0.9515   0
   -7   12    7  54.168150  54.707814   1.233771     0.9613   0
   -7   12    8 117.618339 118.663136   2.410853     0.9738   0
   -7   12    9  53.110653  55.649614   1.363440     0.9888   0
   -7   12   10   0.718079   0.638240   0.271896     1.0064  -2
   -7   12   11   2.967289   3.005650   0.331007     1.0262   0
   -7   12   12  10.006471   9.782137   0.514197     1.0483   0
   -7   12   13   5.008666   4.867273   0.377208     1.0724   0
   -7   12   14   0.576696   0.195362   0.265637     1.0985  -2
   -7   12   15   0.227699   0.295641   0.259104     1.1263  -2
   -7   12   16   1.004744   1.321218   0.280498     1.1558   0
   -7   12   17   1.050377   0.922312   0.303970     1.1869   0
   -7   12   18   0.811309   0.965564   0.334991     1.2193  -2
   -7   13    1   8.603587   9.204931   0.457607     1.0025   0
   -7   13    2   2.106793   2.335340   0.274243     0.9984   0
   -7   13    3   0.205745   0.363286   0.234424     0.9970  -2
   -7   13    4   2.630939   2.892720   0.294780     0.9982   0
   -7   13    5   4.081043   3.960305   0.368783     1.0022   0
   -7   13    6   7.058346   7.175594   0.545451     1.0089   0
   -7   13    7   2.956337   2.905995   0.380946     1.0181   0
   -7   13    8   4.717818   4.530235   0.475308     1.0299   0
   -7   13    9   8.278166   8.820918   0.619318     1.0442   0
   -7   13   10  58.231724  58.293126   1.646882     1.0608   0
   -7   13   11   3.457363   3.583553   0.475431     1.0796   0
   -7   13   12   4.763809   5.065935   0.601052     1.1006   0
   -7   13   13   6.111520   6.046802   0.609813     1.1236   0
   -7   13   14   1.025459   0.858560   0.294720     1.1485  -2
   -7   13   15   0.322377   0.500695   0.281970     1.1752  -2
   -7   13   16  12.257855  12.770414   0.934055     1.2035   0
   -7   13   17   7.190533   6.970778   0.403470     1.2333   0
   -7   14    1   5.244771   5.507204   0.455050     1.0613   0
   -7   14    2  22.260610  22.558614   0.922262     1.0575   0
   -7   14    3  44.186740  44.057908   1.045694     1.0561   0
   -7   14    4   0.015553   0.184198   0.287956     1.0573  -2
   -7   14    5  17.508246  18.254962   0.719533     1.0611   0
   -7   14    6   1.923070   1.769225   0.845496     1.0674  -2
   -7   14    7   9.854448  10.881618   0.724529     1.0761   0
   -7   14    8  17.156147  17.597024   0.738438     1.0873   0
   -7   14    9   5.762975   5.000884   0.648183     1.1008   0
   -7   14   10   1.781438   1.601926   0.319250     1.1165   0
   -7   14   11   6.248140   5.275173   0.409131     1.1345   0
   -7   14   12   3.911447   3.105797   0.506808     1.1545   0
   -7   14   13   8.374789   8.211711   0.749269     1.1764   0
   -7   14   14   2.289293   2.028061   0.321361     1.2002   0
   -7   14   15   0.010361   0.073598   0.289278     1.2257  -2
   -7   15    1   9.026327   9.025187   0.673013     1.1211   0
   -7   15    2   8.040184   9.765270   1.360787     1.1174   0
   -7   15    3  42.597853  43.352196   0.978355     1.1162   0
   -7   15    4   3.292792   3.086519   0.380608     1.1173   0
   -7   15    5   8.887034   8.535460   1.111611     1.1209   0
   -7   15    6 100.975603 101.220236   2.714987     1.1268   0
   -7   15    7  33.254736  33.828348   1.095866     1.1351   0
   -7   15    8   7.744205   7.258606   1.213190     1.1457   0
   -7   15    9   0.004575  -0.256998   0.689807     1.1585  -3
   -7   15   10   0.106884  -0.120023   0.703701     1.1735  -3
   -7   15   11   0.858257   0.555790   0.302192     1.1906  -2
   -7   15   12   0.428622   0.833671   0.444287     1.2096  -2
   -7   15   13  12.379653  12.691779   0.681100     1.2306   0
   -7   16    1   0.434137   0.389821   0.353006     1.1817  -2
   -7   16    2  20.597445  21.068418   0.926210     1.1782   0
   -7   16    3  39.462356  39.191729   1.408852     1.1770   0
   -7   16    4  28.158645  29.618010   1.065515     1.1781   0
   -7   16    5  13.487308  13.650035   0.697579     1.1814   0
   -7   16    6  16.465686  16.810353   0.933134     1.1871   0
   -7   16    7   9.435988   9.619396   0.789243     1.1949   0
   -7   16    8   2.128211   2.482108   0.546818     1.2050   0
   -7   16    9   1.343236   1.396886   0.378133     1.2172   0
   -7   16   10   0.042588   0.100357   0.329151     1.2315  -2
   -6    0    2   0.489507   0.562518   0.145860     0.4156   0
   -6    0    4   0.243909   0.378644   0.116936     0.4208   0
   -6    0    6 301.874314 299.113995   2.932772     0.4506   0
   -6    0    8  16.478461  16.985538   0.343397     0.5006   0
   -6    0   10   3.300384   3.307194   0.177278     0.5655   0
   -6    0   12  37.723728  37.852514   0.853459     0.6408   0
   -6    0   14  51.240804  50.359853   1.354491     0.7232   0
   -6    0   16 106.023125 101.366566   2.921772     0.8105   0
   -6    0   18   9.842440   8.638757   1.300988     0.9014   0
   -6    0   20   0.049160   0.254669   0.316355     0.9948  -2
   -6    0   22   1.105215   0.754128   0.345380     1.0902  -2
   -6    0   24   1.454363   0.983844   0.385536     1.1869  -2
   -6    1    1   3.037729   3.170018   0.165394     0.4279   0
   -6    1    2  41.793942  41.453872   0.589992     0.4209   0
   -6    1    3  16.324332  16.760892   0.281943     0.4203   0
   -6    1    4 111.330785 111.686249   1.026995     0.4261   0
   -6    1    5 127.746096 128.209686   1.304762     0.4380   0
   -6    1    6   0.100230   0.199779   0.068351     0.4556  -2
   -6    1    7  71.568098  71.713091   0.701472     0.4782   0
   -6    1    8  10.834175  11.083152   0.225686     0.5051   0
   -6    1    9   3.861753   3.578238   0.158310     0.5358   0
   -6    1   10  10.691242  10.763460   0.209047     0.5695   0
   -6    1   11   8.388068   8.564179   0.216359     0.6058   0
   -6    1   12  15.118925  15.412787   0.396144     0.6443   0
   -6    1   13  49.048030  50.050782   0.677326     0.6845   0
   -6    1   14  23.678054  23.136731   0.650302     0.7263   0
   -6    1   15   0.075030  -0.054844   0.415217     0.7693  -3
   -6    1   16   3.599668   3.446700   0.348844     0.8133   0
   -6    1   17   4.315458   4.347988   0.308870     0.8582   0
   -6    1   18   2.009874   1.670528   0.207278     0.9039   0
   -6    1   19  27.545399  27.744986   0.858369     0.9502   0
   -6    1   20   0.630572   0.591342   0.220744     0.9971  -2
   -6    1   21   2.458330   2.578234   0.257258     1.0444   0
   -6    1   22   6.493914   6.765095   0.321835     1.0922   0
   -6    1   23   1.091495   1.127849   0.272497     1.1404   0
   -6    1   24   1.027145   0.941845   0.357738     1.1888  -2
   -6    2    1   9.367970   9.303442   0.237729     0.4434   0
   -6    2    2 510.650557 511.562344   4.876253     0.4367   0
   -6    2    3 560.600679 555.912639   4.684292     0.4361   0
   -6    2    4 103.482973 103.959479   0.934433     0.4417   0
   -6    2    5  55.967928  57.360899   0.671153     0.4532   0
   -6    2    6 349.145963 348.356999   3.072547     0.4702   0
   -6    2    7  61.799885  62.812033   0.657523     0.4921   0
   -6    2    8   9.935644   9.788884   0.199355     0.5183   0
   -6    2    9 339.512284 336.595897   3.433667     0.5482   0
   -6    2   10  12.940640  12.844217   0.290239     0.5812   0
   -6    2   11   3.062413   2.907185   0.197035     0.6169   0
   -6    2   12   0.053704   0.139752   0.119093     0.6547  -2
   -6    2   13   3.080884   3.180434   0.199661     0.6943   0
   -6    2   14   0.840250   0.861574   0.184111     0.7355   0
   -6    2   15   1.209253   1.255046   0.177811     0.7780   0
   -6    2   16   8.955891   9.468371   0.322587     0.8215   0
   -6    2   17   8.568312   8.364423   0.352961     0.8660   0
   -6    2   18   5.502410   5.822703   0.434924     0.9113   0
   -6    2   19  32.248417  32.034187   0.671796     0.9573   0
   -6    2   20   6.940874   6.786475   0.315093     1.0038   0
   -6    2   21   5.032001   5.429526   0.331636     1.0509   0
   -6    2   22  18.697743  18.912809   0.588342     1.0984   0
   -6    2   23  13.824737  14.786805   0.511426     1.1463   0
   -6    2   24   7.532737   7.636101   0.577671     1.1945   0
   -6    3    1 468.624685 468.237727   4.204858     0.4681   0
   -6    3    2 167.488709 166.424605   1.617594     0.4617   0
   -6    3    3 881.861690 879.616454   7.293023     0.4612   0
   -6    3    4 130.296803 129.777833   1.265650     0.4664   0
   -6    3    5   0.160134   0.211677   0.090570     0.4773  -2
   -6    3    6   9.859002   9.687182   0.238231     0.4935   0
   -6    3    7   2.934112   2.873793   0.165777     0.5144   0
   -6    3    8  10.681092  10.545742   0.241048     0.5396   0
   -6    3    9  62.631400  62.037533   0.818573     0.5683   0
   -6    3   10   0.027025   0.000497   0.113294     0.6003  -2
   -6    3   11  43.240224  43.298451   0.749802     0.6348   0
   -6    3   12  29.734433  29.697603   0.588356     0.6716   0
   -6    3   13   7.545045   7.648363   0.246386     0.7103   0
   -6    3   14   4.624720   4.868458   0.275670     0.7506   0
   -6    3   15  27.065306  26.758968   0.725610     0.7923   0
   -6    3   16   0.147118   0.075604   0.167660     0.8351  -2
   -6    3   17  10.647326  10.560512   0.376620     0.8789   0
   -6    3   18   2.515620   2.683943   0.254341     0.9236   0
   -6    3   19  14.948413  14.122667   0.709409     0.9690   0
   -6    3   20  22.259338  21.450290   0.649701     1.0150   0
   -6    3   21  42.156598  40.965240   0.826650     1.0615   0
   -6    3   22   0.425434   0.558930   0.272092     1.1086  -2
   -6    3   23   0.005807   0.273437   0.261443     1.1560  -2
   -6    3   24   0.798510   0.749301   0.297415     1.2039  -2
   -6    4    1 222.813127 223.238933   2.230470     0.5006   0
   -6    4    2 281.150764 285.750557   2.592461     0.4946   0
   -6    4    3 506.809393 507.322878   4.474302     0.4941   0
   -6    4    4 278.857956 281.042013   2.601943     0.4990   0
   -6    4    5   0.553071   0.576157   0.093095     0.5093   0
   -6    4    6 267.289392 265.985068   2.478620     0.5244   0
   -6    4    7   1.192424   1.284973   0.136146     0.5442   0
   -6    4    8  92.886893  94.416576   1.291638     0.5680   0
   -6    4    9  42.814273  42.340103   0.654464     0.5954   0
   -6    4   10   7.612927   7.411135   0.281182     0.6259   0
   -6    4   11   1.682321   1.756913   0.222891     0.6592   0
   -6    4   12   8.105507   8.304888   0.295701     0.6947   0
   -6    4   13   8.987764   8.935110   0.328094     0.7322   0
   -6    4   14  19.129019  18.738353   0.419675     0.7713   0
   -6    4   15   6.902992   7.121530   0.306482     0.8119   0
   -6    4   16  15.820198  15.798168   0.748900     0.8538   0
   -6    4   17   9.942003  10.149740   0.437745     0.8967   0
   -6    4   18   0.366228   0.645867   0.205281     0.9405   0
   -6    4   19  50.032086  50.000182   0.975488     0.9851   0
   -6    4   20  11.600005  11.305792   0.522890     1.0304   0
   -6    4   21   6.743993   6.759306   0.691060     1.0763   0
   -6    4   22   1.727236   2.180937   0.333391     1.1227   0
   -6    4   23   3.000164   2.615313   0.351971     1.1696   0
   -6    4   24   2.492022   2.590606   0.340037     1.2169   0
   -6    5    1  65.894726  65.171547   0.772495     0.5395   0
   -6    5    2 156.765664 155.266602   1.591874     0.5340   0
   -6    5    3  72.008124  70.937678   0.744300     0.5335   0
   -6    5    4 113.943555 114.883172   1.321588     0.5381   0
   -6    5    5 386.361115 387.048289   3.896996     0.5476   0
   -6    5    6  70.348055  71.453708   1.107873     0.5617   0
   -6    5    7 155.822660 156.692522   1.642762     0.5802   0
   -6    5    8  39.912190  41.350667   0.882962     0.6026   0
   -6    5    9  41.561417  41.706007   0.878381     0.6285   0
   -6    5   10  93.862923  93.541331   1.651856     0.6575   0
   -6    5   11  16.148805  15.737676   0.425278     0.6892   0
   -6    5   12   2.752398   2.763107   0.178386     0.7232   0
   -6    5   13   8.673457   8.708868   0.321502     0.7593   0
   -6    5   14   2.035765   1.998995   0.201680     0.7971   0
   -6    5   15   0.872526   0.842674   0.167833     0.8365   0
   -6    5   16   0.864610   1.041582   0.181344     0.8772   0
   -6    5   17   4.606103   4.778745   0.296362     0.9190   0
   -6    5   18   1.000104   1.157680   0.283958     0.9618   0
   -6    5   19  21.408235  20.679892   0.807637     1.0054   0
   -6    5   20   2.279104   2.622457   0.360232     1.0498   0
   -6    5   21   7.700958   8.168723   0.668372     1.0949   0
   -6    5   22  11.389666  11.292572   0.810759     1.1406   0
   -6    5   23  13.235962  12.439052   0.719729     1.1867   0
   -6    5   24   0.311895   0.202934   0.317126     1.2334  -2
   -6    6    1   3.895455   3.989338   0.180651     0.5835   0
   -6    6    2   0.235968   0.256930   0.093815     0.5785  -2
   -6    6    3   8.637229   8.672445   0.245337     0.5780   0
   -6    6    4  16.689643  16.994883   0.589660     0.5822   0
   -6    6    5  20.748587  21.173311   0.479589     0.5910   0
   -6    6    6   4.615380   4.909120   0.242320     0.6041   0
   -6    6    7  74.134087  72.605202   0.972137     0.6214   0
   -6    6    8   6.715347   6.559686   0.273414     0.6423   0
   -6    6    9  29.937019  29.896174   1.053781     0.6667   0
   -6    6   10   0.376931   0.377563   0.203937     0.6941  -2
   -6    6   11  48.878451  49.318220   0.829554     0.7242   0
   -6    6   12  20.522823  19.908901   0.506288     0.7567   0
   -6    6   13  11.761183  11.361316   0.394093     0.7912   0
   -6    6   14  24.547211  24.489759   0.756357     0.8276   0
   -6    6   15   7.562616   7.703750   0.443430     0.8656   0
   -6    6   16  39.349448  39.276291   0.733665     0.9049   0
   -6    6   17   2.031813   2.329756   0.268882     0.9455   0
   -6    6   18   0.086914   0.008684   0.216309     0.9871  -2
   -6    6   19   0.538518   0.667028   0.278702     1.0297  -2
   -6    6   20   0.011694   0.020172   0.247886     1.0731  -2
   -6    6   21   0.252136   0.304790   0.269439     1.1173  -2
   -6    6   22   2.721126   2.473948   0.377344     1.1621   0
   -6    6   23   0.038217   0.151477   0.340324     1.2074  -2
   -6    7    1   8.226489   8.338667   0.371341     0.6317   0
   -6    7    2   0.135606   0.044113   0.154823     0.6270  -2
   -6    7    3  19.013856  18.845616   0.446120     0.6266   0
   -6    7    4  14.830139  15.380740   0.416863     0.6305   0
   -6    7    5  15.992246  15.492517   0.377499     0.6386   0
   -6    7    6  28.727027  28.378490   0.550105     0.6507   0
   -6    7    7   9.508241   9.259908   0.289697     0.6668   0
   -6    7    8  46.088314  46.136341   0.685668     0.6863   0
   -6    7    9  10.689932  11.510153   0.606125     0.7092   0
   -6    7   10   0.045843   0.159509   0.220917     0.7350  -2
   -6    7   11   0.236277   0.133881   0.231110     0.7635  -2
   -6    7   12   3.746478   3.678604   0.253885     0.7944   0
   -6    7   13  37.507043  37.249005   0.777432     0.8273   0
   -6    7   14  65.265202  67.228829   1.126983     0.8622   0
   -6    7   15   0.002101   0.128337   0.209361     0.8987  -2
   -6    7   16  17.354369  17.426215   0.481736     0.9367   0
   -6    7   17  29.064041  29.387666   1.098099     0.9759   0
   -6    7   18   0.087340   0.174903   0.222896     1.0163  -2
   -6    7   19   5.816121   5.789835   0.435097     1.0577   0
   -6    7   20   0.000343  -0.145587   0.651369     1.1000  -3
   -6    7   21   1.163891   1.025409   0.285312     1.1431   0
   -6    7   22   0.022531  -0.081225   0.709486     1.1869  -3
   -6    7   23   1.173602   0.814411   0.372936     1.2314  -2
   -6    8    1   8.993077   9.058237   0.338095     0.6830   0
   -6    8    2  57.755452  59.207119   1.892690     0.6786   0
   -6    8    3   9.044655   9.116677   0.307047     0.6783   0
   -6    8    4   3.432062   3.325948   0.195973     0.6819   0
   -6    8    5  88.359704  88.615344   1.122210     0.6894   0
   -6    8    6  54.986714  55.737138   0.825670     0.7007   0
   -6    8    7   4.721913   4.884869   0.225389     0.7156   0
   -6    8    8   7.211548   7.418338   0.295473     0.7338   0
   -6    8    9 121.341305 124.609786   2.854661     0.7553   0
   -6    8   10   0.574813   0.727105   0.311359     0.7796  -2
   -6    8   11  21.157783  21.871638   0.622787     0.8065   0
   -6    8   12   0.061233  -0.075184   0.475855     0.8358  -3
   -6    8   13   1.275094   1.076186   0.229870     0.8672   0
   -6    8   14   8.875723   8.533363   0.341870     0.9005   0
   -6    8   15   1.123410   1.255124   0.238477     0.9355   0
   -6    8   16   2.977807   2.663447   0.263093     0.9720   0
   -6    8   17  18.412197  18.791688   0.618994     1.0099   0
   -6    8   18   4.615404   4.360647   0.311997     1.0490   0
   -6    8   19   0.694209   0.729330   0.242042     1.0892   0
   -6    8   20   5.333740   4.761240   0.826044     1.1303   0
   -6    8   21   0.029039   0.086932   0.310206     1.1723  -2
   -6    8   22   8.892533   9.277139   0.539962     1.2150   0
   -6    9    1  30.501859  31.265932   0.603714     0.7368   0
   -6    9    2 240.962162 242.023418   2.871382     0.7328   0
   -6    9    3 275.686978 276.295634   3.389518     0.7325   0
   -6    9    4 173.617966 173.046379   2.525359     0.7358   0
   -6    9    5   4.860408   4.763109   0.325030     0.7428   0
   -6    9    6   6.460598   7.043760   0.294957     0.7533   0
   -6    9    7   0.257121   0.120013   0.159390     0.7671  -2
   -6    9    8  31.059458  29.567182   0.805257     0.7842   0
   -6    9    9   3.680932   3.523676   0.400602     0.8043   0
   -6    9   10  12.061341  12.091689   0.696016     0.8271   0
   -6    9   11  18.668313  18.641346   0.649345     0.8526   0
   -6    9   12  40.869298  41.394292   2.900689     0.8803   0
   -6    9   13   0.222277   0.462881   0.282782     0.9102  -2
   -6    9   14   9.670539  10.080814   1.243778     0.9420   0
   -6    9   15   1.740130   1.612652   0.349861     0.9755   0
   -6    9   16   2.245332   2.535762   0.362853     1.0106   0
   -6    9   17  10.176020   9.901480   0.527691     1.0471   0
   -6    9   18   0.972426   1.028062   0.298636     1.0848   0
   -6    9   19   5.668272   5.697707   0.404741     1.1237   0
   -6    9   20  49.197615  51.657221   1.287485     1.1636   0
   -6    9   21   8.581797   7.600544   0.667452     1.2044   0
   -6   10    1 121.810939 121.535033   1.595539     0.7927   0
   -6   10    2   0.367908   0.600523   0.184294     0.7890   0
   -6   10    3   7.049838   7.458590   0.340174     0.7887   0
   -6   10    4 164.275136 165.862990   2.361265     0.7918   0
   -6   10    5   4.405772   4.417593   0.240036     0.7982   0
   -6   10    6  30.765252  30.145072   0.569397     0.8080   0
   -6   10    7   2.008760   2.252889   0.333669     0.8209   0
   -6   10    8  40.076267  40.346597   1.196323     0.8369   0
   -6   10    9   4.472265   4.719210   0.406127     0.8558   0
   -6   10   10   5.207775   4.958079   0.359429     0.8773   0
   -6   10   11   0.124089   0.081015   0.227349     0.9013  -2
   -6   10   12   8.588464   8.067478   0.485460     0.9276   0
   -6   10   13   0.044267   0.205760   0.371218     0.9560  -2
   -6   10   14   2.235645   1.997391   0.585648     0.9863   0
   -6   10   15   6.780972   6.849565   0.437098     1.0184   0
   -6   10   16  11.365758  11.577437   0.462859     1.0520   0
   -6   10   17  18.636184  17.969733   0.585165     1.0871   0
   -6   10   18   2.627070   2.074348   0.323307     1.1235   0
   -6   10   19   4.494598   4.873928   0.472395     1.1611   0
   -6   10   20  16.538329  16.863414   0.860051     1.1998   0
   -6   11    1  19.807400  20.001076   0.497504     0.8502   0
   -6   11    2 150.560359 152.098398   2.013145     0.8467   0
   -6   11    3 132.827543 132.732240   2.188249     0.8464   0
   -6   11    4  14.531107  14.826692   0.443731     0.8493   0
   -6   11    5 100.527504 102.430536   1.486207     0.8554   0
   -6   11    6  13.760412  13.667449   0.416772     0.8645   0
   -6   11    7  31.948353  32.298812   0.791126     0.8766   0
   -6   11    8  11.293169  11.792009   0.523989     0.8916   0
   -6   11    9  60.413178  59.850333   2.186425     0.9093   0
   -6   11   10  48.130425  49.206536   1.216713     0.9296   0
   -6   11   11   2.171957   2.068468   0.316957     0.9522   0
   -6   11   12   9.577027   8.439138   0.539392     0.9772   0
   -6   11   13   0.105077   0.070986   0.271207     1.0042  -2
   -6   11   14   0.750719   0.551878   0.296179     1.0331  -2
   -6   11   15   3.137355   3.113013   0.422611     1.0637   0
   -6   11   16   1.496718   1.176429   0.279536     1.0960   0
   -6   11   17   0.527435   0.621510   0.296248     1.1297  -2
   -6   11   18   3.629081   3.353692   0.364033     1.1648   0
   -6   11   19   1.731444   1.959901   0.346620     1.2011   0
   -6   12    1   4.253904   4.098179   0.267880     0.9090   0
   -6   12    2   8.279855   7.656660   0.328230     0.9058   0
   -6   12    3   1.129409   1.130898   0.275848     0.9055   0
   -6   12    4  40.786554  41.886982   0.847570     0.9082   0
   -6   12    5  54.547482  53.950636   0.971873     0.9138   0
   -6   12    6 106.041090 107.698415   1.985839     0.9224   0
   -6   12    7  46.637404  46.044714   1.012494     0.9337   0
   -6   12    8   1.503908   2.108446   0.436291     0.9478   0
   -6   12    9   1.787786   1.406614   0.465844     0.9645   0
   -6   12   10   7.915086   8.086760   0.532190     0.9836   0
   -6   12   11   0.718160   0.905691   0.307576     1.0051  -2
   -6   12   12   6.995349   6.500881   0.548300     1.0287   0
   -6   12   13   0.013273   0.180702   0.264812     1.0544  -2
   -6   12   14   4.495509   4.232460   0.386977     1.0820   0
   -6   12   15   3.405705   3.787859   0.339540     1.1113   0
   -6   12   16   0.927062   1.441624   0.284359     1.1422   0
   -6   12   17   0.234123   0.541216   0.320855     1.1746  -2
   -6   12   18   5.959303   5.840344   0.440977     1.2084   0
   -6   13    1   0.412117   0.244955   0.226725     0.9689  -2
   -6   13    2   3.968533   3.497054   0.536197     0.9658   0
   -6   13    3   0.547775   0.547242   0.250890     0.9656  -2
   -6   13    4   1.675093   1.797115   0.286734     0.9681   0
   -6   13    5   9.437644   9.508988   0.466551     0.9734   0
   -6   13    6   1.478822   1.121421   0.406806     0.9814  -2
   -6   13    7  11.707643  11.626806   0.586250     0.9921   0
   -6   13    8   0.863465   0.740211   0.276144     1.0054  -2
   -6   13    9   0.000321   0.229601   0.286761     1.0211  -2
   -6   13   10   6.809633   6.502111   0.576408     1.0392   0
   -6   13   11   0.038248  -0.071752   0.629889     1.0596  -3
   -6   13   12   3.976459   4.356166   0.428911     1.0820   0
   -6   13   13   7.496214   6.549748   0.386721     1.1065   0
   -6   13   14   9.880729   9.588170   0.423719     1.1328   0
   -6   13   15   0.339268   0.181267   0.277284     1.1608  -2
   -6   13   16   0.970972   0.818395   0.272001     1.1904   0
   -6   13   17  11.257990  11.313132   0.725642     1.2216   0
   -6   14    1   0.083891   0.342822   0.275848     1.0297  -2
   -6   14    2   0.853898   1.403656   0.327729     1.0268   0
   -6   14    3  10.305132   9.835791   0.580684     1.0265   0
   -6   14    4  15.615188  16.972227   0.567751     1.0289   0
   -6   14    5  10.966227  12.037624   0.678479     1.0339   0
   -6   14    6   0.128024   0.039997   0.323973     1.0415  -2
   -6   14    7  12.088378  11.904970   0.786567     1.0516   0
   -6   14    8   0.339019   0.484731   0.314796     1.0641  -2
   -6   14    9   0.697585   0.543135   0.278314     1.0790  -2
   -6   14   10   0.937167   1.118066   0.282586     1.0961   0
   -6   14   11   8.018109   7.033504   0.393131     1.1154   0
   -6   14   12   1.161455   1.159148   0.352564     1.1368   0
   -6   14   13   3.662939   2.951348   0.420336     1.1600   0
   -6   14   14   5.458461   5.735953   0.534911     1.1852   0
   -6   14   15  16.556868  18.101156   1.187616     1.2120   0
   -6   15    1   4.954545   4.399970   0.483965     1.0912   0
   -6   15    2  21.582719  23.024591   0.828734     1.0885   0
   -6   15    3  33.238753  31.990379   0.882830     1.0882   0
   -6   15    4   2.572181   2.662709   0.377217     1.0905   0
   -6   15    5   0.016564   0.128082   0.403985     1.0952  -2
   -6   15    6   0.236466   0.687601   0.350075     1.1023  -2
   -6   15    7   0.000193  -0.097298   0.705215     1.1119  -3
   -6   15    8   9.185904  10.485250   0.834414     1.1237   0
   -6   15    9   0.020024  -0.188611   0.667183     1.1378  -3
   -6   15   10  19.519501  20.129764   0.736090     1.1541   0
   -6   15   11   7.037629   7.038153   0.552111     1.1724   0
   -6   15   12   0.125167  -0.290176   0.665068     1.1928  -3
   -6   15   13   0.114279   0.079661   0.273222     1.2150  -2
   -6   16    1   8.673893   8.440688   0.484945     1.1533   0
   -6   16    2   5.326702   5.238705   0.399317     1.1507   0
   -6   16    3  27.693733  26.587384   0.740927     1.1505   0
   -6   16    4  39.437806  39.098096   1.013292     1.1526   0
   -6   16    5  14.494551  14.672294   1.694893     1.1571   0
   -6   16    6   0.337263   0.318544   0.340821     1.1639  -2
   -6   16    7   1.715592   1.982197   0.461094     1.1729   0
   -6   16    8   5.320698   4.610899   0.389735     1.1841   0
   -6   16    9   4.347347   4.435020   0.386598     1.1975   0
   -6   16   10  11.928637  11.766800   0.807691     1.2130   0
   -6   16   11   0.726174   0.390154   0.322286     1.2305  -2
   -6   17    1  10.790811  10.919545   0.880337     1.2159   0
   -6   17    2  52.285108  54.316689   1.350329     1.2135   0
   -6   17    3  26.251006  25.351055   0.882169     1.2133   0
   -6   17    4   0.011675  -0.043863   0.760779     1.2153  -3
   -6   17    5   0.888299   0.437103   0.338911     1.2195  -2
   -6   17    6   0.396325   0.426992   0.339467     1.2260  -2
   -6   17    7   0.050622  -0.441251   0.750586     1.2345  -3
   -5    0    1   8.987194   8.849728   0.252408     0.3506   0
   -5    0    3   3.756196   3.566148   0.195927     0.3481   0
   -5    0    5 346.289311 348.780945   6.185975     0.3755   0
   -5    0    7  14.226421  14.434975   0.316615     0.4272   0
   -5    0    9   9.128525   9.416722   0.256542     0.4955   0
   -5    0   11  10.438722  10.641746   0.362251     0.5746   0
   -5    0   13 224.930112 223.585384   3.058101     0.6606   0
   -5    0   15   3.241497   2.876738   0.312895     0.7512   0
   -5    0   17   0.154624  -0.166844   0.486144     0.8448  -3
   -5    0   19   0.362284   0.534196   0.484453     0.9406  -2
   -5    0   21   1.875992   1.857301   0.331827     1.0380   0
   -5    0   23  13.709910  14.242238   0.606677     1.1365   0
   -5    0   25   0.089460  -0.004645   0.796500     1.2359  -3
   -5    1    1  77.557635  76.454456   0.968171     0.3569   0
   -5    1    2   1.108535   1.157106   0.090665     0.3519   0
   -5    1    3 556.145369 551.686848   4.673625     0.3545   0
   -5    1    4   4.411787   4.600141   0.122926     0.3645   0
   -5    1    5  17.652259  18.055479   0.266371     0.3815   0
   -5    1    6 229.027949 229.179657   2.040000     0.4044   0
   -5    1    7 157.322490 156.041558   1.500320     0.4324   0
   -5    1    8  31.127440  31.225862   0.416475     0.4645   0
   -5    1    9  12.965237  13.098631   0.220676     0.5000   0
   -5    1   10 165.064739 166.953399   1.547214     0.5382   0
   -5    1   11 108.325105 110.341472   1.211234     0.5785   0
   -5    1   12  38.243268  38.095075   0.686506     0.6206   0
   -5    1   13   6.135397   5.640588   0.270865     0.6640   0
   -5    1   14   0.068209   0.010544   0.149995     0.7086  -2
   -5    1   15  28.524111  27.419459   1.122214     0.7542   0
   -5    1   16  18.769844  18.714420   0.496464     0.8005   0
   -5    1   17   1.740333   1.434271   0.203385     0.8475   0
   -5    1   18   3.500031   3.245526   0.236116     0.8950   0
   -5    1   19   0.016055   0.156523   0.177716     0.9430  -2
   -5    1   20   0.350963   0.259268   0.202168     0.9914  -2
   -5    1   21   8.626905   9.004582   0.347354     1.0401   0
   -5    1   22   1.953255   1.915642   0.276331     1.0892   0
   -5    1   23   3.190814   2.801198   0.283365     1.1384   0
   -5    1   24   1.425026   1.246408   0.288621     1.1880   0
   -5    2    1   1.125110   1.195457   0.100111     0.3754   0
   -5    2    2  90.379615  90.544985   0.901256     0.3706   0
   -5    2    3 533.278439 524.558818   4.345166     0.3730   0
   -5    2    4  45.558503  46.258966   0.489348     0.3826   0
   -5    2    5   1.719047   1.903562   0.084447     0.3988   0
   -5    2    6 636.350333 634.470417   5.342777     0.4208   0
   -5    2    7  12.902752  13.283572   0.198594     0.4477   0
   -5    2    8   3.814944   4.026044   0.128178     0.4788   0
   -5    2    9  37.785896  37.783907   0.500918     0.5133   0
   -5    2   10  28.441844  28.707026   0.425228     0.5506   0
   -5    2   11   0.286622   0.370858   0.121837     0.5900   0
   -5    2   12  32.579005  31.830328   0.665770     0.6313   0
   -5    2   13  36.465135  35.592923   0.887521     0.6741   0
   -5    2   14   2.194464   2.167029   0.188943     0.7181   0
   -5    2   15  13.556785  12.940403   0.733341     0.7630   0
   -5    2   16  65.573985  63.019448   1.893150     0.8089   0
   -5    2   17   2.940758   3.225997   0.234370     0.8554   0
   -5    2   18   0.258124   0.227814   0.205979     0.9025  -2
   -5    2   19  33.330204  34.251428   0.664024     0.9501   0
   -5    2   20  12.494329  12.413433   0.727183     0.9982   0
   -5    2   21   4.513725   5.016930   0.578391     1.0466   0
   -5    2   22   2.162452   2.472927   0.290563     1.0953   0
   -5    2   23   2.294587   2.173324   0.300875     1.1444   0
   -5    2   24   2.156566   2.290479   0.303204     1.1936   0
   -5    3    1  29.163413  29.583866   0.361836     0.4042   0
   -5    3    2  54.455164  54.239193   0.552936     0.3998   0
   -5    3    3  35.584068  35.219212   0.478745     0.4020   0
   -5    3    4  13.490530  13.503796   0.235705     0.4109   0
   -5    3    5  39.394469  39.828652   0.438188     0.4260   0
   -5    3    6   1.029056   1.319008   0.094627     0.4467   0
   -5    3    7   3.097192   3.047858   0.126117     0.4722   0
   -5    3    8   0.001461   0.065238   0.088655     0.5018  -2
   -5    3    9  12.932138  13.293327   0.249983     0.5348   0
   -5    3   10   5.839689   5.984122   0.193853     0.5706   0
   -5    3   11  16.051297  15.992090   0.420792     0.6088   0
   -5    3   12  18.582477  19.024357   0.437859     0.6489   0
   -5    3   13   0.116755   0.227796   0.142496     0.6906  -2
   -5    3   14  41.947402  41.757382   0.735620     0.7336   0
   -5    3   15   0.040359   0.033542   0.154909     0.7776  -2
   -5    3   16 156.043682 153.436338   2.277747     0.8226   0
   -5    3   17   8.549114   8.727421   0.315685     0.8684   0
   -5    3   18 177.558876 180.124010   2.475507     0.9149   0
   -5    3   19   2.762760   2.846474   0.266872     0.9619   0
   -5    3   20  13.272665  11.726457   0.781151     1.0094   0
   -5    3   21   4.365472   4.041689   0.366208     1.0573   0
   -5    3   22   0.007059   0.086905   0.249864     1.1055  -2
   -5    3   23   2.754767   2.946977   0.398245     1.1541   0
   -5    3   24   0.502114   0.139369   0.265555     1.2030  -2
   -5    4    1 367.873549 370.030704   3.376430     0.4414   0
   -5    4    2  76.100562  76.993278   0.771993     0.4374   0
   -5    4    3 391.259061 389.925200   3.418775     0.4395   0
   -5    4    4  41.079094  41.695021   0.518200     0.4476   0
   -5    4    5   2.032117   1.940472   0.109287     0.4615   0
   -5    4    6  39.098320  38.222669   0.467185     0.4806   0
   -5    4    7  18.128874  18.000959   0.338127     0.5044   0
   -5    4    8   4.721205   4.739223   0.157202     0.5322   0
   -5    4    9   3.175714   3.351764   0.187453     0.5635   0
   -5    4   10   1.450205   1.422159   0.127353     0.5976   0
   -5    4   11  22.456865  22.071759   0.508599     0.6341   0
   -5    4   12  10.322840  10.237629   0.300770     0.6727   0
   -5    4   13  79.718871  78.211783   1.076237     0.7130   0
   -5    4   14  30.823161  31.243868   0.548446     0.7547   0
   -5    4   15   8.917701   8.376366   0.288817     0.7976   0
   -5    4   16  63.566365  63.861871   1.010010     0.8416   0
   -5    4   17  90.999117  90.237738   1.451247     0.8864   0
   -5    4   18  14.892931  14.579937   0.441256     0.9319   0
   -5    4   19   5.262450   4.989442   0.418809     0.9781   0
   -5    4   20  30.311723  31.596018   0.842961     1.0248   0
   -5    4   21  12.151229  11.768076   0.553957     1.0721   0
   -5    4   22   5.358688   4.573701   0.392064     1.1197   0
   -5    4   23   1.327334   2.154246   0.442473     1.1677   0
   -5    4   24   1.220677   0.704768   0.329156     1.2160  -2
   -5    5    1 229.746331 232.015541   2.363207     0.4851   0
   -5    5    2 184.865914 183.834227   1.625033     0.4814   0
   -5    5    3   3.684172   3.580535   0.139889     0.4833   0
   -5    5    4  43.693653  44.504101   0.556487     0.4908   0
   -5    5    5 141.546901 143.044173   1.318948     0.5035   0
   -5    5    6 115.072150 116.983304   1.205148     0.5211   0
   -5    5    7 120.809350 120.370775   1.227225     0.5431   0
   -5    5    8  44.608019  43.803130   0.606618     0.5690   0
   -5    5    9   0.255811   0.202400   0.085646     0.5983  -2
   -5    5   10  58.100109  57.700057   0.741633     0.6305   0
   -5    5   11  31.189945  31.418142   0.559564     0.6653   0
   -5    5   12   4.231998   4.256174   0.270679     0.7022   0
   -5    5   13   0.248141   0.377919   0.198498     0.7408  -2
   -5    5   14   1.003183   1.227157   0.186176     0.7811   0
   -5    5   15   0.976230   1.072973   0.264479     0.8226   0
   -5    5   16   3.924827   3.621553   0.230203     0.8653   0
   -5    5   17  11.962643  11.761056   0.498069     0.9089   0
   -5    5   18  10.085970  10.238449   0.510833     0.9534   0
   -5    5   19   5.157175   5.301841   0.345257     0.9986   0
   -5    5   20  14.185782  13.923595   0.594282     1.0444   0
   -5    5   21   3.217958   2.720165   0.589637     1.0908   0
   -5    5   22   5.101553   5.374368   0.396294     1.1376   0
   -5    5   23   1.248409   0.900344   0.289975     1.1849   0
   -5    5   24   5.378198   4.996690   0.467727     1.2326   0
   -5    6    1  11.084173  11.241197   0.281168     0.5337   0
   -5    6    2  71.346572  70.532878   0.827330     0.5303   0
   -5    6    3  13.959306  14.403748   0.435475     0.5321   0
   -5    6    4 170.930956 170.318077   2.476213     0.5388   0
   -5    6    5  40.658784  40.239151   0.829486     0.5504   0
   -5    6    6   5.136406   5.281555   0.205806     0.5665   0
   -5    6    7  12.473483  12.173470   0.283324     0.5869   0
   -5    6    8   6.751181   6.747362   0.214357     0.6109   0
   -5    6    9  19.928922  21.052327   0.467900     0.6383   0
   -5    6   10  15.544482  14.932314   0.426509     0.6686   0
   -5    6   11  20.575988  19.597323   0.446571     0.7015   0
   -5    6   12   2.082109   1.813042   0.206344     0.7366   0
   -5    6   13  73.556317  72.018059   1.354747     0.7735   0
   -5    6   14  34.318610  32.973936   0.684656     0.8121   0
   -5    6   15   1.200203   1.299533   0.183273     0.8522   0
   -5    6   16   2.196415   2.197981   0.230080     0.8934   0
   -5    6   17   0.404128   0.376378   0.187567     0.9357  -2
   -5    6   18   0.197378   0.252344   0.236968     0.9790  -2
   -5    6   19   1.327637   1.423171   0.246564     1.0231   0
   -5    6   20   1.749983   1.973285   0.296362     1.0678   0
   -5    6   21   0.571832   0.359794   0.237693     1.1132  -2
   -5    6   22   0.820462   0.766778   0.348762     1.1592  -2
   -5    6   23   1.080551   0.852639   0.357984     1.2056  -2
   -5    7    1   0.433897   0.342841   0.137942     0.5859  -2
   -5    7    2  44.393074  45.295103   0.956779     0.5829   0
   -5    7    3  90.941156  91.699670   1.366476     0.5844   0
   -5    7    4  17.056536  17.326793   0.471283     0.5906   0
   -5    7    5  13.420984  13.960838   0.394986     0.6012   0
   -5    7    6   0.463997   0.578236   0.147515     0.6160   0
   -5    7    7   9.130315   9.766592   0.259870     0.6347   0
   -5    7    8   4.938666   4.960723   0.214585     0.6570   0
   -5    7    9   0.156868   0.149712   0.135449     0.6826  -2
   -5    7   10  23.975203  24.843914   0.631776     0.7110   0
   -5    7   11  46.602349  46.809185   1.032926     0.7420   0
   -5    7   12   0.847056   0.939056   0.209439     0.7752   0
   -5    7   13   0.040474  -0.103593   0.449055     0.8104  -3
   -5    7   14  20.057793  20.163452   0.645397     0.8474   0
   -5    7   15  10.713032  11.189959   0.375567     0.8858   0
   -5    7   16   8.334166   8.585240   0.344404     0.9256   0
   -5    7   17   2.187330   2.108487   0.262500     0.9665   0
   -5    7   18   1.600101   1.765624   0.251309     1.0084   0
   -5    7   19   0.000860  -0.048959   0.670834     1.0512  -3
   -5    7   20   1.731226   2.260078   0.305442     1.0949   0
   -5    7   21   1.452443   1.778630   0.460051     1.1392   0
   -5    7   22   1.828794   1.868639   0.365880     1.1841   0
   -5    7   23   3.082308   3.247760   0.409072     1.2296   0
   -5    8    1  27.096432  26.529809   0.502432     0.6409   0
   -5    8    2  21.401827  20.779269   0.488396     0.6381   0
   -5    8    3  11.548670  11.539236   0.457730     0.6396   0
   -5    8    4   1.350082   1.170704   0.196164     0.6452   0
   -5    8    5  42.431566  41.594869   0.603855     0.6549   0
   -5    8    6 166.877524 167.383272   1.758504     0.6685   0
   -5    8    7   2.892392   2.918162   0.203444     0.6858   0
   -5    8    8  21.272756  21.694218   0.466624     0.7065   0
   -5    8    9  13.074043  13.119874   0.610729     0.7303   0
   -5    8   10  14.884027  15.149120   0.464126     0.7570   0
   -5    8   11  57.279186  56.695349   1.079263     0.7862   0
   -5    8   12  30.566431  31.176219   0.632301     0.8176   0
   -5    8   13   1.895046   2.085025   0.243209     0.8510   0
   -5    8   14  15.144198  14.583447   0.586856     0.8863   0
   -5    8   15   0.296849   0.477733   0.200499     0.9231  -2
   -5    8   16   8.157687   8.270060   0.328668     0.9613   0
   -5    8   17   0.451856   0.383234   0.213414     1.0008  -2
   -5    8   18   0.039093  -0.055072   0.625021     1.0413  -3
   -5    8   19   7.208565   8.103354   0.401222     1.0829   0
   -5    8   20   0.515498   0.671144   0.262455     1.1253  -2
   -5    8   21   2.775693   2.476651   0.347249     1.1684   0
   -5    8   22   0.796942   0.666262   0.413271     1.2123  -2
   -5    9    1   6.968643   6.570946   0.276969     0.6980   0
   -5    9    2   6.318983   6.340510   0.307129     0.6955   0
   -5    9    3  23.187481  22.189963   0.624824     0.6968   0
   -5    9    4   4.004754   3.753428   0.239065     0.7019   0
   -5    9    5  53.567373  53.508455   0.958019     0.7109   0
   -5    9    6   0.705960   0.908800   0.172724     0.7235   0
   -5    9    7  23.611279  23.951803   0.912342     0.7395   0
   -5    9    8  66.667756  67.980536   1.296775     0.7587   0
   -5    9    9   9.159218   9.349392   0.983661     0.7809   0
   -5    9   10   4.597049   5.564004   0.410823     0.8059   0
   -5    9   11  28.835626  29.134209   0.924327     0.8334   0
   -5    9   12   0.581110   0.686707   0.260540     0.8631  -2
   -5    9   13   0.255013   0.441889   0.237980     0.8948  -2
   -5    9   14  37.710635  38.388920   1.378123     0.9284   0
   -5    9   15   0.022753   0.044004   0.256406     0.9636  -2
   -5    9   16   9.413001   9.532966   0.460356     1.0003   0
   -5    9   17  19.569335  20.930157   0.690431     1.0383   0
   -5    9   18  11.969184  11.963821   0.515501     1.0774   0
   -5    9   19   8.967885   8.834684   0.462293     1.1176   0
   -5    9   20   8.743716   8.825750   0.578788     1.1587   0
   -5    9   21   6.665200   6.989149   0.502058     1.2007   0
   -5   10    1 382.982706 381.860184   4.708270     0.7568   0
   -5   10    2  66.403157  67.353733   1.496377     0.7544   0
   -5   10    3  13.034569  12.911228   0.397639     0.7556   0
   -5   10    4  10.308659  10.461637   0.328969     0.7604   0
   -5   10    5  13.840483  13.652086   0.495015     0.7686   0
   -5   10    6  24.180008  24.249067   0.703410     0.7803   0
   -5   10    7   7.396320   7.261660   0.373442     0.7952   0
   -5   10    8   2.288251   1.982252   0.329156     0.8131   0
   -5   10    9   0.232710  -0.194933   0.458195     0.8339  -3
   -5   10   10  10.174959  10.942429   0.920803     0.8573   0
   -5   10   11   0.697647   0.668651   0.279267     0.8832  -2
   -5   10   12   0.812720   0.512027   0.295071     0.9113  -2
   -5   10   13  12.203901  12.705774   0.596361     0.9414   0
   -5   10   14  42.330360  42.814924   1.027109     0.9734   0
   -5   10   15   0.918895   0.834496   0.267670     1.0070   0
   -5   10   16   7.052287   7.168300   0.455273     1.0421   0
   -5   10   17 125.616857 130.578317   2.528031     1.0786   0
   -5   10   18  20.682505  22.058630   0.851467     1.1164   0
   -5   10   19   6.072915   6.460218   0.518614     1.1552   0
   -5   10   20   6.739416   6.617033   0.434131     1.1950   0
   -5   10   21   1.477960   1.169715   0.460219     1.2358  -2
   -5   11    1  98.789246  97.256563   1.365067     0.8168   0
   -5   11    2 126.429905 127.138878   1.698832     0.8146   0
   -5   11    3  55.025935  53.331582   0.837468     0.8157   0
   -5   11    4  38.348930  38.969545   0.734358     0.8202   0
   -5   11    5  27.504740  27.435186   0.836775     0.8278   0
   -5   11    6   5.458938   6.122975   0.372973     0.8386   0
   -5   11    7   7.852673   7.377994   0.431414     0.8525   0
   -5   11    8   0.348545   0.796163   0.348493     0.8692  -2
   -5   11    9   1.993157   2.562316   0.312038     0.8887   0
   -5   11   10   0.013913  -0.027652   0.511836     0.9107  -3
   -5   11   11   0.012527  -0.034636   0.535773     0.9351  -3
   -5   11   12   3.927413   3.489141   0.441493     0.9617   0
   -5   11   13   9.301439   9.487927   0.940027     0.9903   0
   -5   11   14  17.206214  17.141532   0.806333     1.0207   0
   -5   11   15  48.202562  47.177973   1.158031     1.0529   0
   -5   11   16   0.870922   0.750267   0.294816     1.0865  -2
   -5   11   17   3.292374   3.547960   0.444661     1.1216   0
   -5   11   18   1.515136   1.069791   0.379678     1.1579  -2
   -5   11   19  15.555637  15.214262   0.629994     1.1954   0
   -5   11   20  16.482550  16.660239   0.632328     1.2339   0
   -5   12    1   0.069486   0.168576   0.179822     0.8778  -2
   -5   12    2   0.226654   0.269794   0.182489     0.8758  -2
   -5   12    3  39.713751  38.468102   0.786727     0.8769   0
   -5   12    4  71.305480  71.524366   1.366079     0.8810   0
   -5   12    5   0.892686   0.961803   0.237488     0.8881   0
   -5   12    6   6.367929   6.427761   0.372107     0.8982   0
   -5   12    7  59.975922  59.541718   2.051241     0.9111   0
   -5   12    8   0.162680   0.256688   0.362360     0.9268  -2
   -5   12    9  59.078809  56.091795   1.261807     0.9451   0
   -5   12   10   0.246167   0.209958   0.272762     0.9658  -2
   -5   12   11  24.800752  25.228202   1.631880     0.9889   0
   -5   12   12   1.106684   1.460314   0.304280     1.0141   0
   -5   12   13   0.763451   0.908750   0.499396     1.0412  -2
   -5   12   14   8.613260   9.029654   0.510040     1.0702   0
   -5   12   15   4.440196   4.268856   0.534218     1.1009   0
   -5   12   16   0.019193   0.549772   0.628107     1.1331  -2
   -5   12   17   0.491852   0.982613   0.357091     1.1668  -2
   -5   12   18   1.821139   1.331776   0.414634     1.2018   0
   -5   13    1   3.721254   3.987561   0.303961     0.9397   0
   -5   13    2   8.814555   8.820735   0.711360     0.9378   0
   -5   13    3   6.257443   6.802931   0.585338     0.9388   0
   -5   13    4  50.235986  51.617561   1.918213     0.9426   0
   -5   13    5   2.581493   2.587050   0.286912     0.9493   0
   -5   13    6   7.787575   7.106213   0.695072     0.9588   0
   -5   13    7   3.129536   2.868970   0.423336     0.9709   0
   -5   13    8   1.547775   0.901917   0.307129     0.9856  -2
   -5   13    9   1.331360   1.486266   0.318945     1.0028   0
   -5   13   10   1.181335   1.130935   0.395720     1.0224  -2
   -5   13   11   4.098958   3.888366   0.362579     1.0442   0
   -5   13   12  21.147960  21.420932   0.730264     1.0681   0
   -5   13   13   1.377919   1.221272   0.278952     1.0939   0
   -5   13   14  19.185535  20.046114   0.672808     1.1215   0
   -5   13   15   0.248153   0.261110   0.321042     1.1508  -2
   -5   13   16   2.242592   3.258810   0.411351     1.1817   0
   -5   13   17   0.394357   0.352819   0.283921     1.2140  -2
   -5   14    1   0.000004  -0.301950   0.533275     1.0023  -3
   -5   14    2   0.111095   0.652896   0.290185     1.0005  -2
   -5   14    3   4.324818   4.007755   0.457676     1.0014   0
   -5   14    4  14.896445  14.110997   0.700123     1.0050   0
   -5   14    5  12.750295  12.327823   0.798169     1.0113   0
   -5   14    6   3.789730   4.022493   0.387774     1.0201   0
   -5   14    7   5.726769   6.217201   0.574115     1.0315   0
   -5   14    8   7.359145   7.675988   0.467686     1.0454   0
   -5   14    9   2.027037   2.342625   0.408566     1.0617   0
   -5   14   10   4.506804   4.834269   0.384533     1.0802   0
   -5   14   11  23.889379  23.628190   0.839218     1.1008   0
   -5   14   12  13.403647  13.115315   0.702489     1.1235   0
   -5   14   13   1.073506   1.321820   0.293376     1.1481   0
   -5   14   14   2.685880   2.979876   0.406332     1.1744   0
   -5   14   15   6.005779   6.418371   0.474834     1.2024   0
   -5   14   16   0.067597   0.271239   0.308542     1.2320  -2
   -5   15    1  11.237854  10.780873   0.634999     1.0653   0
   -5   15    2  15.666826  15.188323   0.995349     1.0637   0
   -5   15    3   0.021454   0.123273   0.294251     1.0645  -2
   -5   15    4   0.000079   0.050518   0.297834     1.0679  -2
   -5   15    5  10.017946  10.450514   0.465010     1.0738   0
   -5   15    6   1.399943   1.433263   0.333040     1.0822   0
   -5   15    7   8.244214   8.687397   0.688088     1.0929   0
   -5   15    8  44.659208  44.245903   1.032128     1.1061   0
   -5   15    9   0.995144   0.904771   0.302702     1.1214  -2
   -5   15   10   6.360028   6.838579   0.450901     1.1389   0
   -5   15   11   4.598551   4.781617   0.429271     1.1585   0
   -5   15   12   2.632446   2.342173   0.336677     1.1801   0
   -5   15   13   0.002892   0.198521   0.332123     1.2035  -2
   -5   15   14   4.798245   4.633555   0.377335     1.2287   0
   -5   16    1  57.649676  55.877998   2.626856     1.1289   0
   -5   16    2  14.107380  14.140127   0.551217     1.1273   0
   -5   16    3   0.414666   0.453728   0.270145     1.1281  -2
   -5   16    4   4.163511   3.916939   0.370156     1.1313   0
   -5   16    5  13.327138  12.961236   0.629688     1.1369   0
   -5   16    6   7.626521   7.072571   0.488979     1.1448   0
   -5   16    7   5.263955   5.625317   0.600081     1.1550   0
   -5   16    8   0.005587   0.015294   0.280548     1.1674  -2
   -5   16    9   3.196418   3.488042   0.423801     1.1820   0
   -5   16   10   2.910315   3.212782   0.456381     1.1986   0
   -5   16   11   5.939791   5.288712   0.370529     1.2172   0
   -5   17    1   6.318961   5.618297   0.421900     1.1928   0
   -5   17    2   8.070352   8.334336   0.842501     1.1913   0
   -5   17    3  27.706218  29.547717   1.304862     1.1921   0
   -5   17    4   0.006015  -0.208199   0.711068     1.1951  -3
   -5   17    5   0.218479  -0.230791   0.694438     1.2004  -3
   -5   17    6   0.088453   0.475764   0.329525     1.2079  -2
   -5   17    7   2.734107   3.302039   0.565919     1.2175   0
   -5   17    8  11.144101  11.596401   0.660121     1.2293   0
   -4    0    2 442.081191 439.199658   5.355997     0.2766   0
   -4    0    4 248.629071 246.331720   2.225907     0.3004   0
   -4    0    6  37.693807  38.223444   0.582608     0.3544   0
   -4    0    8   2.406769   2.694391   0.187713     0.4272   0
   -4    0   10  84.681784  84.702270   0.961703     0.5109   0
   -4    0   12  64.470940  64.593977   1.250506     0.6009   0
   -4    0   14   0.303708   0.163110   0.173230     0.6949  -2
   -4    0   16   1.097885   1.075375   0.233116     0.7913   0
   -4    0   18  23.059271  21.125264   0.645429     0.8894   0
   -4    0   20   0.002723  -0.139032   0.570477     0.9887  -3
   -4    0   22  10.241805  10.401145   0.530303     1.0889   0
   -4    0   24   4.325985   3.629914   0.468675     1.1897   0
   -4    1    1  30.910259  31.455705   0.446402     0.2868   0
   -4    1    2 402.352672 399.210544   3.596759     0.2846   0
   -4    1    3 1033.40057 1020.87732    7.92776     0.2919   0
   -4    1    4 412.400670 411.831392   3.431142     0.3078   0
   -4    1    5  14.670621  14.755943   0.238472     0.3312   0
   -4    1    6   9.910504  10.270131   0.182812     0.3607   0
   -4    1    7 181.512443 181.903674   1.869268     0.3948   0
   -4    1    8 157.891200 159.516554   1.430310     0.4324   0
   -4    1    9  14.681837  14.878523   0.238135     0.4728   0
   -4    1   10  54.448228  54.925713   0.638838     0.5153   0
   -4    1   11  12.934198  13.012018   0.258010     0.5593   0
   -4    1   12   7.092229   7.625206   0.279928     0.6047   0
   -4    1   13   2.542583   2.299665   0.184002     0.6510   0
   -4    1   14   3.186148   3.100286   0.212771     0.6981   0
   -4    1   15   6.522719   6.213144   0.252668     0.7458   0
   -4    1   16   4.827142   4.765389   0.231913     0.7941   0
   -4    1   17   0.499769   0.658043   0.166032     0.8428   0
   -4    1   18   8.668825   8.592944   0.289738     0.8919   0
   -4    1   19   0.013003   0.076794   0.164687     0.9413  -2
   -4    1   20  35.541253  35.764006   0.713110     0.9910   0
   -4    1   21   0.410310   0.373866   0.205455     1.0409  -2
   -4    1   22   3.799197   3.626955   0.325085     1.0909   0
   -4    1   23   0.009043  -0.089170   0.688649     1.1412  -3
   -4    1   24   1.568568   1.975696   0.298308     1.1916   0
   -4    2    1  24.391187  24.605775   0.304727     0.3094   0
   -4    2    2   0.324085   0.335118   0.059804     0.3074   0
   -4    2    3 178.481981 179.946226   1.510139     0.3141   0
   -4    2    4 127.510517 126.977505   1.090008     0.3290   0
   -4    2    5  37.904220  37.938534   0.379400     0.3510   0
   -4    2    6  58.689466  57.623473   0.653078     0.3789   0
   -4    2    7 110.298166 110.543873   1.051151     0.4115   0
   -4    2    8  63.908864  63.833608   0.764239     0.4478   0
   -4    2    9 342.814592 344.403810   3.476687     0.4869   0
   -4    2   10  59.871575  59.892271   0.680307     0.5282   0
   -4    2   11  28.463198  28.152203   0.563904     0.5713   0
   -4    2   12  90.163078  94.498630   1.487032     0.6157   0
   -4    2   13  32.637800  32.021059   0.684113     0.6613   0
   -4    2   14  39.132778  39.328805   0.753157     0.7077   0
   -4    2   15  65.408659  65.754588   0.883733     0.7548   0
   -4    2   16   0.864950   0.873982   0.149088     0.8026   0
   -4    2   17   0.348765   0.554805   0.164336     0.8508   0
   -4    2   18   2.720969   2.550668   0.215246     0.8995   0
   -4    2   19   0.001695  -0.070444   0.559035     0.9485  -3
   -4    2   20   6.265806   5.602205   0.299607     0.9978   0
   -4    2   21   3.265670   3.135318   0.274654     1.0473   0
   -4    2   22   0.133802  -0.234174   0.621355     1.0971  -3
   -4    2   23   3.689144   3.331751   0.314856     1.1471   0
   -4    2   24   1.960092   1.699931   0.279527     1.1972   0
   -4    3    1  24.708226  24.844735   0.348425     0.3439   0
   -4    3    2  58.725300  59.192076   0.565171     0.3421   0
   -4    3    3 101.073016  99.970277   0.923210     0.3481   0
   -4    3    4  85.235963  85.072426   0.805184     0.3616   0
   -4    3    5   4.875719   4.830166   0.136105     0.3817   0
   -4    3    6  67.088942  68.301459   0.815213     0.4075   0
   -4    3    7   3.089090   3.183443   0.126067     0.4380   0
   -4    3    8  14.487888  14.131374   0.282444     0.4722   0
   -4    3    9   0.148380   0.168339   0.086348     0.5094  -2
   -4    3   10   0.119073   0.086959   0.090396     0.5491  -2
   -4    3   11 142.873480 139.886910   3.300069     0.5906   0
   -4    3   12   8.186069   7.934687   0.280566     0.6337   0
   -4    3   13 328.582712 327.072140   4.206937     0.6781   0
   -4    3   14  18.210855  17.733052   0.436496     0.7234   0
   -4    3   15 181.584889 181.597794   3.189770     0.7696   0
   -4    3   16  16.608647  16.189066   0.366632     0.8165   0
   -4    3   17 100.398526  98.832003   1.362829     0.8639   0
   -4    3   18   0.738779   0.764768   0.181987     0.9119   0
   -4    3   19   8.731616   8.229626   0.354150     0.9602   0
   -4    3   20   4.416950   4.253608   0.383321     1.0090   0
   -4    3   21   9.509252   9.233559   0.417387     1.0580   0
   -4    3   22   0.412251   0.191692   0.258895     1.1073  -2
   -4    3   23   0.174093   0.022729   0.233385     1.1568  -2
   -4    3   24   0.215433   0.141575   0.267533     1.2066  -2
   -4    4    1 164.951504 164.386015   1.978573     0.3869   0
   -4    4    2 147.497395 148.039451   1.390135     0.3853   0
   -4    4    3  70.969676  71.406299   0.780395     0.3907   0
   -4    4    4 117.288031 118.465294   1.076227     0.4028   0
   -4    4    5  45.381646  45.453012   0.503006     0.4209   0
   -4    4    6   2.342102   2.298247   0.095028     0.4445   0
   -4    4    7  10.039001  10.528648   0.230673     0.4725   0
   -4    4    8  25.127006  25.237638   0.416539     0.5044   0
   -4    4    9  11.865356  11.865265   0.223858     0.5395   0
   -4    4   10  92.144846  90.834910   1.041842     0.5770   0
   -4    4   11  35.916894  36.056758   0.846576     0.6167   0
   -4    4   12  44.617534  44.773831   1.151927     0.6581   0
   -4    4   13   6.215206   6.311290   0.305410     0.7009   0
   -4    4   14 302.827894 299.910376   4.155466     0.7448   0
   -4    4   15 192.594822 194.251919   2.433591     0.7898   0
   -4    4   16   1.353458   1.498041   0.174848     0.8355   0
   -4    4   17  43.842127  44.478253   1.345397     0.8820   0
   -4    4   18  10.252585  10.666681   0.401774     0.9290   0
   -4    4   19   2.401305   2.540580   0.249162     0.9765   0
   -4    4   20   0.121880   0.533826   0.250379     1.0244  -2
   -4    4   21   0.238291   0.190133   0.248930     1.0728  -2
   -4    4   22   0.330422   0.275661   0.255239     1.1214  -2
   -4    4   23   0.099768   0.230559   0.302871     1.1704  -2
   -4    4   24   2.611545   2.259896   0.373757     1.2195   0
   -4    5    1   0.354722   0.352642   0.077354     0.4361   0
   -4    5    2  40.708551  41.130533   0.499933     0.4347   0
   -4    5    3  42.730627  42.217387   0.556077     0.4395   0
   -4    5    4   4.962250   4.899639   0.153159     0.4502   0
   -4    5    5  16.360397  16.569296   0.288462     0.4665   0
   -4    5    6  22.958843  23.343052   0.353973     0.4879   0
   -4    5    7 163.075157 164.929851   1.557908     0.5136   0
   -4    5    8 220.009192 217.718965   2.622015     0.5431   0
   -4    5    9  17.680990  17.941698   0.526127     0.5758   0
   -4    5   10   9.585479   9.305767   0.249778     0.6111   0
   -4    5   11 147.910427 147.237599   2.004229     0.6487   0
   -4    5   12  70.652743  67.212874   1.357537     0.6882   0
   -4    5   13  19.831188  19.547498   0.412924     0.7292   0
   -4    5   14   7.947985   7.988797   0.444406     0.7715   0
   -4    5   15   0.311505   0.191291   0.167495     0.8150  -2
   -4    5   16   1.051388   0.921701   0.190033     0.8594   0
   -4    5   17   1.969308   2.022914   0.217836     0.9046   0
   -4    5   18  17.339958  17.645345   0.444255     0.9505   0
   -4    5   19   5.122968   5.735178   0.441228     0.9970   0
   -4    5   20   6.466389   7.023976   0.419434     1.0440   0
   -4    5   21   1.012540   1.241808   0.339946     1.0915   0
   -4    5   22   0.344739   0.628430   0.272584     1.1393  -2
   -4    5   23   0.379287   0.396536   0.308670     1.1875  -2
   -4    5   24   3.094236   3.114139   0.425674     1.2360   0
   -4    6    1  14.006099  14.624976   0.291206     0.4896   0
   -4    6    2  25.239579  25.342622   0.433337     0.4883   0
   -4    6    3 114.382855 115.529577   1.228598     0.4926   0
   -4    6    4  68.097782  66.872349   0.691521     0.5022   0
   -4    6    5  63.751084  64.170942   0.746210     0.5169   0
   -4    6    6  26.162282  26.384163   0.407089     0.5362   0
   -4    6    7   8.648418   8.729837   0.240907     0.5597   0
   -4    6    8   8.852172   8.598915   0.235878     0.5869   0
   -4    6    9  20.986727  20.751233   0.343825     0.6172   0
   -4    6   10  45.452405  45.787611   0.634844     0.6503   0
   -4    6   11 108.248322 107.470031   1.445139     0.6858   0
   -4    6   12   8.408204   8.117212   0.382783     0.7232   0
   -4    6   13   1.830515   1.727451   0.205500     0.7624   0
   -4    6   14   0.429007   0.613492   0.169068     0.8030   0
   -4    6   15   1.979759   2.154009   0.276108     0.8448   0
   -4    6   16   1.046674   0.744122   0.186869     0.8877   0
   -4    6   17   7.263923   7.307018   0.350554     0.9316   0
   -4    6   18  13.786982  13.900027   0.409947     0.9762   0
   -4    6   19   3.324719   3.072118   0.242566     1.0215   0
   -4    6   20   0.446934   0.745895   0.269480     1.0675  -2
   -4    6   21  15.779390  15.197942   0.584162     1.1139   0
   -4    6   22   6.566138   6.702050   0.657026     1.1608   0
   -4    6   23   0.686160   1.525511   0.365848     1.2082   0
   -4    7    1 169.439967 168.677905   1.872842     0.5460   0
   -4    7    2 107.879239 107.282218   1.344280     0.5449   0
   -4    7    3  76.641337  77.105419   1.061822     0.5487   0
   -4    7    4  86.468600  86.164658   1.348802     0.5574   0
   -4    7    5   1.319276   1.447418   0.133840     0.5706   0
   -4    7    6   4.231904   4.121646   0.175605     0.5882   0
   -4    7    7   5.756337   6.341148   0.287026     0.6097   0
   -4    7    8   0.034384  -0.049629   0.349059     0.6347  -3
   -4    7    9  11.206890  11.036335   0.331554     0.6629   0
   -4    7   10  58.759286  58.341447   0.767307     0.6938   0
   -4    7   11   0.654514   0.638240   0.163388     0.7272   0
   -4    7   12  16.595020  16.508393   0.679112     0.7626   0
   -4    7   13   9.552768   9.503882   0.634056     0.7998   0
   -4    7   14   0.377120   0.397347   0.181832     0.8386  -2
   -4    7   15   2.656569   2.568292   0.262318     0.8787   0
   -4    7   16   0.000010  -0.030287   0.532131     0.9201  -3
   -4    7   17   2.406009   2.278517   0.236029     0.9624   0
   -4    7   18   2.681167   2.460122   0.247826     1.0057   0
   -4    7   19   7.272485   7.919917   0.445080     1.0498   0
   -4    7   20  17.278622  17.108711   0.736555     1.0945   0
   -4    7   21   0.568814   0.601795   0.302028     1.1399  -2
   -4    7   22   3.540259   2.949233   0.557380     1.1858   0
   -4    7   23   0.625329   0.675953   0.628148     1.2321  -2
   -4    8    1  29.773745  29.467304   0.588825     0.6047   0
   -4    8    2  87.949213  89.322833   2.421643     0.6037   0
   -4    8    4   9.124806   8.568646   0.293672     0.6149   0
   -4    8    5   2.155393   2.304533   0.148760     0.6270   0
   -4    8    6  28.085859  29.198941   0.483887     0.6430   0
   -4    8    7  75.860326  76.634063   0.878595     0.6627   0
   -4    8    8  60.284664  61.433523   0.841279     0.6858   0
   -4    8    9 103.127074 101.986987   1.196268     0.7120   0
   -4    8   10   0.099562   0.169013   0.155224     0.7409  -2
   -4    8   11   0.604089   0.567045   0.242274     0.7722  -2
   -4    8   12   8.590827   8.069164   0.356503     0.8056   0
   -4    8   13  33.150902  32.676261   0.936143     0.8409   0
   -4    8   14   4.820059   4.696600   0.288088     0.8779   0
   -4    8   15   0.163516   0.072189   0.175587     0.9163  -2
   -4    8   16   0.177474   0.083682   0.208924     0.9560  -2
   -4    8   17  19.169598  18.291704   0.546116     0.9969   0
   -4    8   18  10.155441  10.558370   0.508504     1.0387   0
   -4    8   19   0.197323   0.196661   0.239398     1.0814  -2
   -4    8   20   2.422007   2.490915   0.328326     1.1249   0
   -4    8   21   5.251175   5.432900   0.377057     1.1691   0
   -4    8   22   1.716965   1.901866   0.322728     1.2139   0
   -4    9    1   9.171277   9.197865   0.785509     0.6649   0
   -4    9    2  27.637150  27.347753   0.580971     0.6640   0
   -4    9    3   0.323361   0.256378   0.186970     0.6671  -2
   -4    9    4  61.176646  61.759460   1.228274     0.6742   0
   -4    9    5  74.412356  73.843765   0.977238     0.6852   0
   -4    9    6  51.585406  53.360757   0.825566     0.6999   0
   -4    9    7  17.579266  17.493545   0.567081     0.7181   0
   -4    9    8  47.401227  48.189975   0.903047     0.7395   0
   -4    9    9   2.914502   3.142015   0.331877     0.7638   0
   -4    9   10   4.459411   4.204361   0.324196     0.7908   0
   -4    9   11  41.922037  41.307770   0.994319     0.8202   0
   -4    9   12   3.483293   3.549765   0.448545     0.8517   0
   -4    9   13  39.254840  38.096898   0.898471     0.8852   0
   -4    9   14  25.801374  26.794024   1.130825     0.9204   0
   -4    9   15  15.018032  14.423487   0.512433     0.9571   0
   -4    9   16  35.295328  34.950940   0.845527     0.9952   0
   -4    9   17  11.051848  11.284868   0.732028     1.0345   0
   -4    9   18   0.010904   0.232760   0.336290     1.0749  -2
   -4    9   19   2.006548   1.634342   0.309121     1.1162   0
   -4    9   20   5.961429   6.479683   0.461450     1.1584   0
   -4    9   21   1.760215   0.927035   0.312668     1.2013  -2
   -4   10    1  83.048276  81.280610   1.417076     0.7263   0
   -4   10    2   0.180932   0.147884   0.215219     0.7255  -2
   -4   10    3   0.260166   0.225284   0.189755     0.7283  -2
   -4   10    4  11.879643  12.449582   0.393044     0.7349   0
   -4   10    5   3.485942   3.951794   0.281437     0.7450   0
   -4   10    6   3.622099   3.820940   0.285435     0.7585   0
   -4   10    7  15.107282  14.992579   0.596757     0.7753   0
   -4   10    8   8.079560   8.689585   0.418627     0.7952   0
   -4   10    9  26.881210  26.071901   1.166469     0.8178   0
   -4   10   10   8.038052   8.493248   0.705297     0.8431   0
   -4   10   11  28.374781  28.367276   0.685166     0.8707   0
   -4   10   12   0.387181   0.774469   0.282695     0.9005  -2
   -4   10   13   4.612980   4.580721   0.310685     0.9322   0
   -4   10   14 218.965112 218.491186   3.495459     0.9657   0
   -4   10   15  45.768998  45.922088   1.448001     1.0008   0
   -4   10   16   2.790623   2.696967   0.330364     1.0373   0
   -4   10   17  23.721503  24.221442   1.267560     1.0750   0
   -4   10   18  12.228328  12.497857   0.744026     1.1139   0
   -4   10   19   0.324552  -0.000770   0.684277     1.1539  -3
   -4   10   20   1.437298   1.008733   0.378220     1.1947  -2
   -4   11    1   3.513415   3.784495   0.288762     0.7887   0
   -4   11    2  18.375954  19.107369   0.539538     0.7879   0
   -4   11    3  10.841442  10.864249   0.433018     0.7905   0
   -4   11    4   7.391786   7.574742   0.472377     0.7966   0
   -4   11    5   4.578874   4.506658   0.375986     0.8059   0
   -4   11    6   7.134895   7.392080   0.460356     0.8184   0
   -4   11    7  15.608556  15.494659   0.663878     0.8340   0
   -4   11    8   9.708344  11.070616   0.449520     0.8525   0
   -4   11    9   7.834048   8.595041   0.394553     0.8737   0
   -4   11   10  15.787956  15.762293   0.740890     0.8974   0
   -4   11   11 106.822838 105.514406   4.569188     0.9234   0
   -4   11   12 122.421892 119.294953   3.413737     0.9515   0
   -4   11   13   4.232087   4.773138   0.495138     0.9816   0
   -4   11   14   0.572305   0.623197   0.263508     1.0135  -2
   -4   11   15   9.072038   9.305128   0.745531     1.0469   0
   -4   11   16  42.962630  41.819606   1.094617     1.0818   0
   -4   11   17   2.245599   2.273179   0.299534     1.1181   0
   -4   11   18   0.000020   0.274872   0.418868     1.1555  -2
   -4   11   19   5.150680   5.236836   0.561802     1.1941   0
   -4   11   20   0.029226  -0.135850   0.779706     1.2336  -3
   -4   12    1   7.718133   8.962005   0.760187     0.8517   0
   -4   12    2   2.094579   2.157027   0.302602     0.8510   0
   -4   12    3  18.693668  18.593299   0.607133     0.8535   0
   -4   12    4  42.757889  43.196886   1.356762     0.8590   0
   -4   12    5   1.400280   1.365332   0.288183     0.8677   0
   -4   12    6  64.489032  64.743954   1.659227     0.8794   0
   -4   12    7   0.009008   0.033975   0.243879     0.8939  -2
   -4   12    8  43.227769  43.103025   0.931917     0.9112   0
   -4   12    9   8.006933   9.110250   0.516344     0.9310   0
   -4   12   10   9.215829   9.074009   0.753162     0.9533   0
   -4   12   11  15.040078  15.113654   1.038569     0.9778   0
   -4   12   12  15.884531  15.928680   0.837254     1.0044   0
   -4   12   13  11.057155  11.564035   0.552015     1.0330   0
   -4   12   14   0.143407   0.269534   0.295897     1.0633  -2
   -4   12   15   2.100366   1.493696   0.365880     1.0952   0
   -4   12   16   0.851703   0.998071   0.403105     1.1286  -2
   -4   12   17   4.916595   4.736533   0.528329     1.1634   0
   -4   12   18   1.589172   1.154051   0.373998     1.1995   0
   -4   13    1 166.848322 166.699487   2.806368     0.9154   0
   -4   13    2  14.774160  15.496984   0.579913     0.9147   0
   -4   13    3   0.625725   0.592605   0.280375     0.9170  -2
   -4   13    4   2.638661   2.894302   0.319961     0.9222   0
   -4   13    5   0.000478  -0.007490   0.566612     0.9303  -3
   -4   13    6   4.494279   4.610808   0.333313     0.9411   0
   -4   13    7   1.650449   1.694196   0.304831     0.9547   0
   -4   13    8   1.892780   1.887807   0.297597     0.9709   0
   -4   13    9  18.318954  19.113568   0.910916     0.9896   0
   -4   13   10   0.893092   0.830092   0.336089     1.0105  -2
   -4   13   11   0.418991   0.280922   0.258179     1.0337  -2
   -4   13   12   0.012225   0.054548   0.252335     1.0589  -2
   -4   13   13   9.631970   9.379433   0.539734     1.0860   0
   -4   13   14   0.032116  -0.023773   0.669599     1.1149  -3
   -4   13   15   0.466308   0.444711   0.374473     1.1454  -2
   -4   13   16   0.050151  -0.179512   0.734590     1.1774  -3
   -4   13   17   3.823911   4.217650   0.598813     1.2108   0
   -4   14    1   0.372146   0.703838   0.220334     0.9795   0
   -4   14    2  17.079349  17.065723   0.797498     0.9788   0
   -4   14    3  29.735300  30.106552   0.698067     0.9810   0
   -4   14    4   9.560233   9.421645   0.653995     0.9858   0
   -4   14    5   1.505199   1.471419   0.258562     0.9934   0
   -4   14    6   3.361931   3.201025   0.319122     1.0036   0
   -4   14    7   7.443220   8.233455   0.440567     1.0163   0
   -4   14    8  13.843342  14.164788   0.758194     1.0316   0
   -4   14    9   0.039833  -0.031486   0.628827     1.0491  -3
   -4   14   10   0.006524  -0.132034   0.609868     1.0689  -3
   -4   14   11   6.455412   6.708706   0.390569     1.0909   0
   -4   14   12   1.597625   1.296584   0.310694     1.1148   0
   -4   14   13   2.414516   2.787928   0.355381     1.1406   0
   -4   14   14   1.116002   1.194613   0.354707     1.1681   0
   -4   14   15   0.552171   1.042467   0.375713     1.1972  -2
   -4   14   16   0.003195   0.226543   0.318120     1.2279  -2
   -4   15    1   0.150161  -0.171876   0.642393     1.0439  -3
   -4   15    2   2.282413   2.207399   0.292820     1.0434   0
   -4   15    3   9.654093   9.591406   0.828725     1.0453   0
   -4   15    4   0.593401   0.550565   0.270287     1.0499  -2
   -4   15    5  45.048047  44.891123   1.098929     1.0570   0
   -4   15    6   1.937900   1.898119   0.332060     1.0666   0
   -4   15    7   9.255656  10.625836   0.558634     1.0786   0
   -4   15    8  18.156220  18.994043   0.809797     1.0930   0
   -4   15    9   4.172137   4.246793   0.376784     1.1096   0
   -4   15   10   3.732330   3.812808   0.360915     1.1283   0
   -4   15   11   3.022504   3.099365   0.513901     1.1491   0
   -4   15   12   3.978320   3.341776   0.402047     1.1718   0
   -4   15   13   0.131580   0.183186   0.327916     1.1964  -2
   -4   15   14   0.207547   0.457872   0.352423     1.2227  -2
   -4   16    1   3.668534   3.418141   0.357907     1.1087   0
   -4   16    2  11.289387  11.834586   0.502997     1.1082   0
   -4   16    3   3.597322   3.707273   0.343807     1.1100   0
   -4   16    4   0.002175  -0.120310   0.679523     1.1143  -3
   -4   16    5   7.458080   7.782203   0.824886     1.1210   0
   -4   16    6  17.411088  16.148585   0.865407     1.1301   0
   -4   16    7   0.304897   0.233485   0.279869     1.1414  -2
   -4   16    8   0.419296   0.610816   0.298892     1.1550  -2
   -4   16    9   6.910014   6.901442   0.401614     1.1707   0
   -4   16   10   0.014654   0.125807   0.276646     1.1885  -2
   -4   16   11   7.545134   6.989513   0.627272     1.2082   0
   -4   16   12   0.610965   0.189299   0.317805     1.2299  -2
   -4   17    1   0.051748  -0.239667   0.719305     1.1738  -3
   -4   17    2   7.070338   7.330130   0.683639     1.1732   0
   -4   17    3   0.360798   0.336176   0.303742     1.1750  -2
   -4   17    4   1.169580   1.165161   0.353982     1.1791   0
   -4   17    5  10.064360  10.215702   0.547010     1.1854   0
   -4   17    6   0.146417   0.029681   0.324775     1.1939  -2
   -4   17    7   0.746664   0.486454   0.391298     1.2047  -2
   -4   17    8   5.712703   5.934980   0.642949     1.2175   0
   -4   17    9   6.225028   5.680020   0.589528     1.2325   0
   -3    0    1 2653.88500 2668.74900   23.10633     0.2078   0
   -3    0    3 254.047573 257.964270   2.357285     0.2253   0
   -3    0    5   0.768057   0.633016   0.088400     0.2828   0
   -3    0    7  75.478166  73.758064   1.032679     0.3616   0
   -3    0    9 227.289913 223.554841   2.251476     0.4507   0
   -3    0   11   3.377340   2.999268   0.206977     0.5451   0
   -3    0   13   2.965506   2.595452   0.288813     0.6424   0
   -3    0   15  72.761689  73.274400   1.636958     0.7415   0
   -3    0   17  63.215604  62.633793   1.090177     0.8418   0
   -3    0   19  43.025048  43.417338   0.932587     0.9429   0
   -3    0   21   6.848923   6.722746   0.436009     1.0445   0
   -3    0   23   0.124684   0.361317   0.367922     1.1465  -2
   -3    1    1  40.067788  39.919003   0.412564     0.2183   0
   -3    1    2   3.268842   3.351403   0.082761     0.2208   0
   -3    1    3 181.531491 182.347679   1.469486     0.2351   0
   -3    1    4  34.785003  34.452780   0.342207     0.2592   0
   -3    1    5  41.134827  40.736856   0.504606     0.2906   0
   -3    1    6 149.941152 150.541192   1.369968     0.3273   0
   -3    1    7  38.282947  37.994376   0.424785     0.3678   0
   -3    1    8 255.813608 255.720087   2.448274     0.4108   0
   -3    1    9 208.686707 208.942812   2.021164     0.4557   0
   -3    1   10  90.919564  90.247311   0.929929     0.5019   0
   -3    1   11   0.056584   0.279139   0.106743     0.5492  -2
   -3    1   12   1.862989   1.917639   0.160056     0.5972   0
   -3    1   13   0.101343   0.087661   0.123925     0.6459  -2
   -3    1   14  31.219753  31.402826   0.506402     0.6950   0
   -3    1   15   0.308249   0.189390   0.128460     0.7446  -2
   -3    1   16  12.625897  13.068955   0.331923     0.7944   0
   -3    1   17  51.067105  51.739731   1.216102     0.8445   0
   -3    1   18   0.517161   0.539607   0.164965     0.8948   0
   -3    1   19   0.562487   0.665856   0.160193     0.9452   0
   -3    1   20   0.628522   0.637283   0.180729     0.9959   0
   -3    1   21   1.840457   2.134813   0.213273     1.0466   0
   -3    1   22   0.083840   0.031190   0.200691     1.0975  -2
   -3    1   23   0.627396   0.607383   0.245438     1.1485  -2
   -3    1   24   7.720554   8.257433   0.423577     1.1995   0
   -3    2    1  21.008649  21.210008   0.266854     0.2473   0
   -3    2    2 240.802740 239.801117   1.944083     0.2495   0
   -3    2    3   0.326030   0.279504   0.041396     0.2622   0
   -3    2    4 202.340527 201.338667   1.663325     0.2840   0
   -3    2    5 694.631681 690.613724   6.024510     0.3130   0
   -3    2    6 642.167320 640.537869   5.747258     0.3473   0
   -3    2    7  64.573076  64.269407   0.716133     0.3857   0
   -3    2    8 217.532409 218.266904   1.922393     0.4269   0
   -3    2    9 126.886568 128.155439   1.198529     0.4702   0
   -3    2   10   5.064472   4.906203   0.177611     0.5152   0
   -3    2   11 306.915739 303.215793   5.272028     0.5613   0
   -3    2   12 319.440175 319.459789   3.962033     0.6084   0
   -3    2   13  60.084543  58.956398   0.743361     0.6563   0
   -3    2   14  29.349144  29.806097   0.520944     0.7047   0
   -3    2   15  18.127408  18.212750   0.389561     0.7536   0
   -3    2   16   0.501796   0.489180   0.138179     0.8028   0
   -3    2   17   1.528575   1.630385   0.174160     0.8524   0
   -3    2   18   4.846614   4.312249   0.239826     0.9023   0
   -3    2   19   0.790855   0.769130   0.183446     0.9524   0
   -3    2   20   0.039296   0.043106   0.180692     1.0026  -2
   -3    2   21   7.789801   7.896577   0.504483     1.0531   0
   -3    2   22   6.385078   6.804983   0.317367     1.1036   0
   -3    2   23   0.236867  -0.017742   0.693472     1.1543  -3
   -3    2   24   0.748231   0.864423   0.292204     1.2052  -2
   -3    3    1 101.758986 101.926814   0.923374     0.2892   0
   -3    3    2 731.584579 726.266273   5.874032     0.2911   0
   -3    3    3 270.587029 268.213295   2.515982     0.3021   0
   -3    3    4 101.246094  99.327064   0.980940     0.3212   0
   -3    3    5  28.113407  27.651080   0.393910     0.3470   0
   -3    3    6 186.828964 187.702627   1.757888     0.3783   0
   -3    3    7  11.021132  11.264902   0.241736     0.4138   0
   -3    3    8 284.006692 279.909665   2.556462     0.4525   0
   -3    3    9   7.361530   7.319462   0.180556     0.4936   0
   -3    3   10 245.397509 246.122025   2.162101     0.5366   0
   -3    3   11 114.556118 115.282503   1.222845     0.5810   0
   -3    3   12  13.088341  12.910043   0.446685     0.6266   0
   -3    3   13   6.568687   6.661023   0.273095     0.6732   0
   -3    3   14 156.470228 157.578251   2.209765     0.7205   0
   -3    3   15  16.013359  16.197180   0.492056     0.7683   0
   -3    3   16  12.458270  12.331287   0.466797     0.8167   0
   -3    3   17   0.014117   0.087515   0.137746     0.8655  -2
   -3    3   18  36.100345  36.114287   0.631694     0.9147   0
   -3    3   19   0.243308   0.190284   0.184927     0.9641  -2
   -3    3   20   1.298721   1.289714   0.221437     1.0138   0
   -3    3   21   0.794136   0.787438   0.277986     1.0637  -2
   -3    3   22   1.862523   1.635149   0.304398     1.1138   0
   -3    3   23   2.784426   2.921047   0.405220     1.1640   0
   -3    3   24   1.198042   1.072644   0.283164     1.2144   0
   -3    4    1 116.481699 115.465301   1.123673     0.3393   0
   -3    4    2 123.374228 122.244346   1.148905     0.3409   0
   -3    4    3  59.631285  59.054407   0.691539     0.3503   0
   -3    4    4  11.781558  11.958670   0.226050     0.3669   0
   -3    4    5 593.399909 589.878519   4.916323     0.3898   0
   -3    4    6  42.154425  42.613663   0.522147     0.4179   0
   -3    4    7   9.972043   9.661426   0.178208     0.4502   0
   -3    4    8  31.946033  32.161098   0.428606     0.4860   0
   -3    4    9  59.926161  59.496588   1.118180     0.5245   0
   -3    4   10  21.959297  22.580404   0.369618     0.5651   0
   -3    4   11 403.394439 387.668710   6.474988     0.6075   0
   -3    4   12 293.036632 297.474278   3.313476     0.6513   0
   -3    4   13   0.398589   0.465211   0.127986     0.6962   0
   -3    4   14   0.319090   0.322851   0.130147     0.7420  -2
   -3    4   15   0.230118   0.273418   0.139333     0.7886  -2
   -3    4   16   2.260585   2.275240   0.181422     0.8358   0
   -3    4   17   2.746201   2.603179   0.207702     0.8835   0
   -3    4   18   2.245417   2.291026   0.212817     0.9317   0
   -3    4   19   1.888846   2.172048   0.238390     0.9803   0
   -3    4   20   2.262002   1.847751   0.327761     1.0292   0
   -3    4   21  11.177751  11.827429   0.632296     1.0784   0
   -3    4   22   2.819568   2.438154   0.299484     1.1278   0
   -3    4   23   0.776863   0.738925   0.271686     1.1775  -2
   -3    4   24   1.878499   2.085321   0.322044     1.2273   0
   -3    5    1  28.064643  27.574268   0.423988     0.3945   0
   -3    5    2   2.611378   2.751273   0.109875     0.3959   0
   -3    5    3  22.972920  22.514031   0.327519     0.4040   0
   -3    5    4 164.098730 165.748570   1.535202     0.4185   0
   -3    5    5 162.740565 164.011300   1.500443     0.4386   0
   -3    5    6  11.609817  11.771222   0.239101     0.4638   0
   -3    5    7  11.369520  11.749204   0.222599     0.4931   0
   -3    5    8 629.983314 636.808962   5.705593     0.5260   0
   -3    5    9 297.497609 297.876344   4.003926     0.5618   0
   -3    5   10  78.713643  78.299763   0.913537     0.5999   0
   -3    5   11  18.659347  17.539586   0.412391     0.6400   0
   -3    5   12  70.941492  69.177616   0.950087     0.6817   0
   -3    5   13  16.691494  16.611052   0.334467     0.7247   0
   -3    5   14   3.745752   3.704925   0.236786     0.7688   0
   -3    5   15   2.665222   2.661214   0.209922     0.8138   0
   -3    5   16   0.010436   0.125821   0.166169     0.8596  -2
   -3    5   17  17.540691  17.394898   0.449105     0.9061   0
   -3    5   18   3.355463   3.446764   0.296489     0.9532   0
   -3    5   19   0.050388   0.087388   0.198298     1.0007  -2
   -3    5   20   0.489743   0.520438   0.261001     1.0487  -2
   -3    5   21   0.084606   0.047377   0.249796     1.0970  -2
   -3    5   22   1.336495   1.403956   0.318758     1.1456   0
   -3    5   23   0.016255   0.008219   0.278337     1.1946  -2
   -3    6    1 132.732041 131.988282   1.279157     0.4529   0
   -3    6    2  97.615366  97.942171   0.948729     0.4541   0
   -3    6    3  35.184046  35.148372   0.452634     0.4612   0
   -3    6    4  84.653204  85.123938   0.878486     0.4739   0
   -3    6    5   6.379893   6.503160   0.163534     0.4918   0
   -3    6    6  98.890643  99.367179   1.128295     0.5144   0
   -3    6    7   0.101640   0.137587   0.081958     0.5410  -2
   -3    6    8   0.742108   0.890557   0.108840     0.5711   0
   -3    6    9   0.483638   0.381570   0.104833     0.6042   0
   -3    6   10  47.270799  47.804776   0.616277     0.6398   0
   -3    6   11   0.465114   0.393787   0.147629     0.6775  -2
   -3    6   12   7.455470   7.663862   0.296781     0.7170   0
   -3    6   13   0.519220   0.645940   0.186847     0.7580   0
   -3    6   14   6.587850   6.670870   0.323262     0.8003   0
   -3    6   15  44.127234  43.155813   0.920179     0.8437   0
   -3    6   16   5.816682   6.145495   0.305023     0.8880   0
   -3    6   17  15.680097  15.200677   0.554718     0.9330   0
   -3    6   18   3.798550   4.266198   0.302529     0.9788   0
   -3    6   19  11.361091  11.890839   0.467868     1.0251   0
   -3    6   20   0.013739  -0.014674   0.646359     1.0720  -3
   -3    6   21   2.797651   2.817326   0.324734     1.1193   0
   -3    6   22   0.006454   0.074765   0.287026     1.1670  -2
   -3    6   23   0.369685   0.069869   0.278770     1.2151  -2
   -3    7    1  98.136607  97.651335   1.077116     0.5134   0
   -3    7    2  16.027288  16.161441   0.262491     0.5145   0
   -3    7    3   0.240823   0.201306   0.090132     0.5207  -2
   -3    7    4   6.012013   5.885109   0.168735     0.5320   0
   -3    7    5   5.525845   5.352578   0.160056     0.5481   0
   -3    7    6  11.998640  12.421137   0.381046     0.5684   0
   -3    7    7  58.055737  57.240553   0.722788     0.5926   0
   -3    7    8  23.228000  22.651381   0.472532     0.6202   0
   -3    7    9   4.489644   4.113432   0.194446     0.6508   0
   -3    7   10   0.004124   0.054055   0.130001     0.6840  -2
   -3    7   11  10.568924  10.739117   0.550265     0.7194   0
   -3    7   12   0.172552   0.137377   0.174014     0.7567  -2
   -3    7   13   1.336048   1.433501   0.186309     0.7957   0
   -3    7   14  46.081509  46.027847   0.686575     0.8360   0
   -3    7   15  17.501118  17.030668   0.553633     0.8776   0
   -3    7   16   6.351750   6.356602   0.272826     0.9203   0
   -3    7   17  15.850580  15.235869   0.428004     0.9639   0
   -3    7   18  22.135108  22.077320   0.523656     1.0082   0
   -3    7   19   0.446469   0.197258   0.213587     1.0533  -2
   -3    7   20   1.386008   1.275646   0.244964     1.0989   0
   -3    7   21   4.384252   4.565359   0.370498     1.1451   0
   -3    7   22   0.640358   0.175564   0.333974     1.1918  -2
   -3    8    1   4.799809   4.695506   0.146540     0.5754   0
   -3    8    2   2.097829   1.851840   0.141977     0.5763   0
   -3    8    3   3.178665   3.199161   0.173216     0.5819   0
   -3    8    4  84.122605  83.247632   2.020060     0.5921   0
   -3    8    5   3.674296   3.602931   0.160001     0.6065   0
   -3    8    6  58.405992  58.868873   0.973044     0.6249   0
   -3    8    7  76.607960  77.023821   1.112144     0.6470   0
   -3    8    8  40.094329  39.033274   0.621023     0.6724   0
   -3    8    9  41.773300  42.286358   0.796824     0.7007   0
   -3    8   10  20.913814  21.387518   0.490693     0.7316   0
   -3    8   11  11.019945  10.952139   0.437353     0.7648   0
   -3    8   12  24.049090  24.269854   0.619614     0.8000   0
   -3    8   13  11.000028  11.220912   0.339932     0.8370   0
   -3    8   14  15.452320  15.579448   0.406041     0.8755   0
   -3    8   15   0.164104   0.227368   0.191104     0.9153  -2
   -3    8   16  11.877959  12.057090   0.615311     0.9563   0
   -3    8   17   0.216446   0.044492   0.212707     0.9983  -2
   -3    8   18  12.969424  11.872923   0.449867     1.0411   0
   -3    8   19   5.122057   5.427065   0.328718     1.0848   0
   -3    8   20   0.041495   0.081234   0.228918     1.1292  -2
   -3    8   21   0.044916   0.287746   0.252814     1.1742  -2
   -3    8   22   2.367696   2.101700   0.343383     1.2198   0
   -3    9    1  39.384958  39.877019   0.639909     0.6384   0
   -3    9    2  30.446960  30.049980   0.664411     0.6392   0
   -3    9    3 114.402489 116.829680   1.487228     0.6443   0
   -3    9    4   5.685641   6.009376   0.279518     0.6535   0
   -3    9    5  69.094918  69.568285   0.903385     0.6666   0
   -3    9    6  28.933458  30.607447   0.628408     0.6834   0
   -3    9    7  24.352584  23.635256   0.603217     0.7036   0
   -3    9    8  22.356868  22.484674   0.654761     0.7270   0
   -3    9    9   1.837479   1.586404   0.344842     0.7533   0
   -3    9   10 125.396602 125.650506   2.246494     0.7822   0
   -3    9   11 190.719584 190.655210   3.034451     0.8133   0
   -3    9   12  22.529683  21.387792   0.512670     0.8465   0
   -3    9   13   9.180256   9.162856   0.532751     0.8815   0
   -3    9   14   5.898293   6.149825   0.387560     0.9181   0
   -3    9   15  40.847737  42.219940   1.077358     0.9561   0
   -3    9   16   7.648734   7.575745   0.377226     0.9954   0
   -3    9   17   0.001582  -0.198712   0.585808     1.0358  -3
   -3    9   18   1.375816   1.417546   0.295951     1.0772   0
   -3    9   19   0.642023   0.810992   0.298395     1.1195  -2
   -3    9   20   1.303069   1.307607   0.303555     1.1626   0
   -3    9   21   1.754875   2.148794   0.382450     1.2064   0
   -3   10    1  35.269350  34.985950   0.675475     0.7021   0
   -3   10    2   3.805644   4.068088   0.284983     0.7029   0
   -3   10    3 111.696046 114.907788   1.539455     0.7075   0
   -3   10    4   4.257715   3.904257   0.229369     0.7159   0
   -3   10    5  28.085919  29.672211   0.585958     0.7278   0
   -3   10    6  15.499159  15.957673   0.752419     0.7433   0
   -3   10    7   1.979870   1.651938   0.372357     0.7619   0
   -3   10    8   2.329789   2.352412   0.313128     0.7836   0
   -3   10    9   1.944759   1.845736   0.266676     0.8080   0
   -3   10   10   1.912079   2.217164   0.290586     0.8350   0
   -3   10   11 105.340942 104.253051   1.672880     0.8642   0
   -3   10   12  11.561085  11.639844   0.592591     0.8955   0
   -3   10   13  69.375081  69.854107   1.835160     0.9287   0
   -3   10   14  12.842540  13.334582   0.512114     0.9635   0
   -3   10   15  12.621649  13.225177   0.619122     0.9998   0
   -3   10   16   0.313997   0.429841   0.247658     1.0375  -2
   -3   10   17   4.886076   4.795840   0.463118     1.0763   0
   -3   10   18   4.843245   5.236015   0.399294     1.1162   0
   -3   10   19   9.160495   9.939134   0.710029     1.1571   0
   -3   10   20   2.872950   3.079002   0.361991     1.1988   0
   -3   11    1  13.634589  14.982276   0.478659     0.7664   0
   -3   11    2   1.269347   1.477682   0.230545     0.7672   0
   -3   11    3  47.196528  48.322629   1.016355     0.7714   0
   -3   11    4  61.116836  61.731653   1.150227     0.7791   0
   -3   11    5  32.074281  32.731602   0.728833     0.7901   0
   -3   11    6  87.238857  89.647403   1.538735     0.8043   0
   -3   11    7   0.741771   0.740945   0.208518     0.8216   0
   -3   11    8 165.600263 167.272955   2.944278     0.8417   0
   -3   11    9  84.572210  85.279841   1.843325     0.8645   0
   -3   11   10   0.000581   0.116558   0.248214     0.8898  -2
   -3   11   11  30.334780  29.481800   0.716730     0.9173   0
   -3   11   12  65.960735  64.616770   1.166031     0.9468   0
   -3   11   13  42.755409  42.108938   1.158870     0.9782   0
   -3   11   14   9.446210  10.174174   0.483235     1.0114   0
   -3   11   15   0.402002  -0.094732   0.620280     1.0460  -3
   -3   11   16   8.557977   8.689540   0.600441     1.0820   0
   -3   11   17   0.116418   0.045235   0.258370     1.1193  -2
   -3   11   18   1.238695   1.040826   0.353945     1.1577  -2
   -3   11   19   3.198414   2.794041   0.346401     1.1972   0
   -3   12    1   1.883338   1.632322   0.264766     0.8312   0
   -3   12    2   0.007160  -0.080892   0.465849     0.8319  -3
   -3   12    3   1.784281   1.828382   0.207497     0.8358   0
   -3   12    4   1.379539   1.346824   0.258471     0.8428   0
   -3   12    5  18.357676  18.570871   0.719725     0.8530   0
   -3   12    6  59.331507  59.630610   1.107536     0.8662   0
   -3   12    7  27.861680  26.509159   0.620316     0.8823   0
   -3   12    8   2.100665   2.305299   0.312558     0.9011   0
   -3   12    9 152.427315 154.666239   2.450845     0.9224   0
   -3   12   10  84.152888  86.163291   2.410798     0.9461   0
   -3   12   11   6.382608   5.640087   0.594113     0.9720   0
   -3   12   12   5.333298   4.819909   0.481307     1.0000   0
   -3   12   13   0.413964   0.651228   0.369599     1.0298  -2
   -3   12   14   1.015776   0.671691   0.298714     1.0613  -2
   -3   12   15   3.725782   3.378135   0.371391     1.0943   0
   -3   12   16   5.244405   5.507022   0.365602     1.1288   0
   -3   12   17   0.014438  -0.030866   0.720873     1.1646  -3
   -3   12   18   0.069307  -0.038483   0.718457     1.2016  -3
   -3   13    1   9.542076   9.553525   0.633117     0.8963   0
   -3   13    2   7.753113   7.600954   0.350453     0.8969   0
   -3   13    3  18.027785  17.549159   0.461272     0.9005   0
   -3   13    4  11.124571  11.725363   0.427138     0.9071   0
   -3   13    5   9.032448   9.389188   0.508057     0.9166   0
   -3   13    6   8.536760   8.844668   0.380390     0.9289   0
   -3   13    7   2.725521   2.652903   0.298864     0.9439   0
   -3   13    8  29.046623  30.674823   1.140107     0.9615   0
   -3   13    9   6.306357   5.837700   0.475203     0.9815   0
   -3   13   10   1.078781   0.746994   0.243218     1.0038   0
   -3   13   11   1.008444   0.729184   0.282727     1.0282  -2
   -3   13   12   4.248670   4.136097   0.421143     1.0547   0
   -3   13   13   0.477234   0.641067   0.376925     1.0830  -2
   -3   13   14   8.163270   8.048514   0.713507     1.1130   0
   -3   13   15   7.452107   7.939200   0.557668     1.1446   0
   -3   13   16   0.211724   0.543080   0.340329     1.1776  -2
   -3   13   17   0.000204  -0.105116   0.728687     1.2119  -3
   -3   14    1   0.088721   0.224126   0.262861     0.9617  -2
   -3   14    2   0.255518   0.629059   0.262441     0.9622  -2
   -3   14    3   4.906814   4.471019   0.340671     0.9656   0
   -3   14    4  11.015440  10.402649   0.472669     0.9717   0
   -3   14    5   0.909427   0.972743   0.326165     0.9806  -2
   -3   14    6   2.823159   2.962936   0.288557     0.9921   0
   -3   14    7  11.131933  11.883089   0.516285     1.0062   0
   -3   14    8   0.344415   0.515309   0.274795     1.0227  -2
   -3   14    9   6.039758   6.223948   0.440877     1.0415   0
   -3   14   10  11.423409  11.211703   0.502710     1.0626   0
   -3   14   11   1.041089   1.052126   0.288270     1.0857   0
   -3   14   12   3.155243   2.790568   0.377258     1.1108   0
   -3   14   13   0.006016  -0.269288   0.677873     1.1377  -3
   -3   14   14   0.110740   0.334745   0.331139     1.1663  -2
   -3   14   15  13.366146  13.194452   0.637237     1.1964   0
   -3   14   16  19.018506  18.458229   1.413064     1.2281   0
   -3   15    1   1.290396   1.315912   0.260741     1.0272   0
   -3   15    2   3.421692   3.140428   0.523059     1.0278   0
   -3   15    3   0.439889   0.620517   0.343064     1.0309  -2
   -3   15    4   0.064597  -0.174329   0.592805     1.0367  -3
   -3   15    5  34.498613  34.079981   0.831018     1.0450   0
   -3   15    6   1.101105   1.021005   0.290791     1.0558   0
   -3   15    7   4.495098   5.531684   0.382910     1.0690   0
   -3   15    8   1.708633   1.514082   0.314723     1.0846   0
   -3   15    9   2.987980   2.664669   0.340926     1.1024   0
   -3   15   10  16.523175  17.665448   0.578642     1.1223   0
   -3   15   11  15.524330  14.836676   0.923155     1.1442   0
   -3   15   12  12.854726  14.385924   0.898904     1.1680   0
   -3   15   13   0.004797   0.098912   0.331763     1.1936  -2
   -3   15   14   2.827020   1.926035   0.519353     1.2209   0
   -3   16    1   0.004908  -0.206111   0.644208     1.0930  -3
   -3   16    2  13.631469  13.817334   0.626069     1.0935   0
   -3   16    3  48.506021  47.704032   2.117140     1.0965   0
   -3   16    4   2.643194   3.101922   0.376556     1.1019   0
   -3   16    5   1.192666   1.551768   0.333942     1.1097   0
   -3   16    6   4.593679   4.694230   0.694967     1.1199   0
   -3   16    7   0.249102   0.114899   0.306737     1.1324  -2
   -3   16    8   1.959419   2.289896   0.307498     1.1471   0
   -3   16    9   3.989438   3.893736   0.339267     1.1639   0
   -3   16   10   8.889572   7.950186   0.663609     1.1828   0
   -3   16   11  12.601044  13.475579   0.745289     1.2036   0
   -3   16   12   8.632722   8.909855   0.559140     1.2263   0
   -3   17    1   1.426743   1.268198   0.503795     1.1589  -2
   -3   17    2   1.304971   1.567276   0.352778     1.1594   0
   -3   17    3   7.313990   7.730280   0.523957     1.1622   0
   -3   17    4   0.036907   0.100329   0.285877     1.1673  -2
   -3   17    5   0.231618  -0.011506   0.702452     1.1747  -3
   -3   17    6  23.045542  23.505063   1.291469     1.1843   0
   -3   17    7   0.345339   0.607269   0.340133     1.1961  -2
   -3   17    8   6.387052   6.023143   0.775859     1.2100   0
   -3   17    9   5.277833   5.202464   0.457461     1.2260   0
   -3   18    1   0.455461   0.135011   0.341099     1.2250  -2
   -3   18    2  15.794088  14.947768   0.860366     1.2254   0
   -3   18    3   0.007200  -0.100316   0.732890     1.2281  -3
   -3   18    4  12.599526  12.159338   0.545533     1.2329   0
   -2    0    2 632.349352 629.355706   5.653671     0.1502   0
   -2    0    4 1084.74511 1075.05132   11.69518     0.2136   0
   -2    0    6 128.576818 132.319689   1.332679     0.3005   0
   -2    0    8   0.467111   0.590941   0.107076     0.3956   0
   -2    0   10   0.227861   0.458938   0.109018     0.4944   0
   -2    0   12 153.682617 146.805902   6.812459     0.5948   0
   -2    0   14 133.991343 132.417243   2.294532     0.6963   0
   -2    0   16  34.902287  34.657050   0.884198     0.7984   0
   -2    0   18   6.907689   7.048592   0.339723     0.9010   0
   -2    0   20   0.432653   0.474825   0.223356     1.0038  -2
   -2    0   22   1.766459   1.427470   0.368533     1.1068   0
   -2    0   24   5.266616   4.503413   0.444611     1.2100   0
   -2    1    1   9.469199   9.550060   0.123824     0.1537   0
   -2    1    2  92.012589  92.114044   0.740963     0.1645   0
   -2    1    3 877.103608 873.115938   7.140812     0.1894   0
   -2    1    4 121.806916 120.409067   1.007671     0.2239   0
   -2    1    5 1444.13619 1451.47496   11.73671     0.2641   0
   -2    1    6 2410.90109 2378.13582   19.01109     0.3079   0
   -2    1    7 228.938193 230.128750   1.961642     0.3538   0
   -2    1    8  46.249545  46.742630   0.494810     0.4013   0
   -2    1    9 268.906134 267.153884   2.310742     0.4497   0
   -2    1   10  43.930837  43.730785   0.503548     0.4989   0
   -2    1   11  81.740106  82.908018   1.035560     0.5485   0
   -2    1   12  52.820304  52.486424   0.607981     0.5986   0
   -2    1   13  22.659401  22.342811   0.405293     0.6490   0
   -2    1   14   7.229117   7.484483   0.254058     0.6995   0
   -2    1   15  13.042240  13.243274   0.355915     0.7503   0
   -2    1   16   4.832681   4.602511   0.257080     0.8013   0
   -2    1   17   3.963985   3.648225   0.193584     0.8523   0
   -2    1   18   0.620945   0.694780   0.153624     0.9035   0
   -2    1   19   1.879121   2.014212   0.196433     0.9547   0
   -2    1   20   1.980806   2.256664   0.205733     1.0060   0
   -2    1   21   7.834393   8.544942   0.308269     1.0574   0
   -2    1   22  12.189090  11.837321   0.419835     1.1088   0
   -2    1   23   0.217076   0.319870   0.229114     1.1603  -2
   -2    1   24   5.385640   5.273122   0.332146     1.2118   0
   -2    2    1 279.131990 280.496809   2.321400     0.1927   0
   -2    2    2 1382.44297 1386.24187   10.71701     0.2014   0
   -2    2    3   0.170266   0.147757   0.044268     0.2222   0
   -2    2    4  79.654027  81.419646   0.757278     0.2522   0
   -2    2    5 408.526466 408.900689   3.440802     0.2885   0
   -2    2    6  62.553258  62.331560   0.788035     0.3290   0
   -2    2    7 156.586852 155.533734   1.448626     0.3724   0
   -2    2    8 854.886281 847.980001   7.434384     0.4178   0
   -2    2    9 455.423980 454.149933   4.032376     0.4645   0
   -2    2   10 123.014311 122.811887   1.302392     0.5122   0
   -2    2   11  26.765981  26.897685   0.462590     0.5607   0
   -2    2   12   0.924915   1.044719   0.143134     0.6098   0
   -2    2   13   6.154983   6.185747   0.187289     0.6593   0
   -2    2   14  15.646914  15.671121   0.327825     0.7091   0
   -2    2   15   0.659073   0.721471   0.152707     0.7593   0
   -2    2   16  11.894408  12.143201   0.313575     0.8096   0
   -2    2   17   1.597150   1.670241   0.197960     0.8602   0
   -2    2   18   2.578635   2.934468   0.205746     0.9109   0
   -2    2   19   2.623471   2.635763   0.218383     0.9617   0
   -2    2   20   0.407872   0.304827   0.177160     1.0127  -2
   -2    2   21   0.005608   0.364284   0.192207     1.0638  -2
   -2    2   22  17.779974  17.728266   0.691079     1.1149   0
   -2    2   23   0.052980   0.338902   0.239161     1.1661  -2
   -2    2   24   3.589711   3.539969   0.405425     1.2174   0
   -2    3    1 401.228184 402.817738   3.201035     0.2442   0
   -2    3    2 117.449486 115.628042   0.994647     0.2511   0
   -2    3    3 1393.52950 1391.29732   11.10426     0.2681   0
   -2    3    4  69.043350  67.726168   0.718763     0.2934   0
   -2    3    5 234.606184 237.597506   2.257060     0.3252   0
   -2    3    6  20.398568  20.591775   0.339905     0.3616   0
   -2    3    7  66.436852  65.948783   0.669553     0.4015   0
   -2    3    8  61.750867  60.915670   0.625139     0.4439   0
   -2    3    9  76.905246  77.198414   0.938363     0.4881   0
   -2    3   10  15.178855  15.135444   0.276463     0.5337   0
   -2    3   11  20.210621  20.617166   0.757050     0.5804   0
   -2    3   12  59.527775  60.740621   0.838348     0.6279   0
   -2    3   13   0.822729   0.958238   0.123113     0.6761   0
   -2    3   14  12.856903  12.494621   0.336413     0.7248   0
   -2    3   15  41.615360  42.077895   0.750085     0.7739   0
   -2    3   16   0.577776   0.819402   0.144589     0.8234   0
   -2    3   17   4.556118   4.229000   0.236890     0.8732   0
   -2    3   18   1.211161   1.210992   0.185912     0.9232   0
   -2    3   19  35.787568  34.697119   0.607301     0.9734   0
   -2    3   20   4.896010   4.964598   0.272424     1.0237   0
   -2    3   21   1.058798   0.889928   0.212698     1.0743   0
   -2    3   22   0.058943   0.321406   0.242639     1.1249  -2
   -2    3   23   0.250377   0.158848   0.230258     1.1757  -2
   -2    3   24   0.171684  -0.072645   0.761732     1.2266  -3
   -2    4    1 783.794969 773.005256   6.351588     0.3018   0
   -2    4    2 1520.89204 1501.61919   11.92708     0.3075   0
   -2    4    3 106.058993 105.623812   0.940218     0.3215   0
   -2    4    4  31.952970  31.958059   0.383836     0.3429   0
   -2    4    5  50.045840  49.899438   0.611235     0.3704   0
   -2    4    6  19.818445  20.185561   0.349264     0.4028   0
   -2    4    7  33.529195  32.454897   0.499933     0.4389   0
   -2    4    8 162.557868 164.988657   1.534382     0.4780   0
   -2    4    9  44.081957  44.713476   0.541635     0.5194   0
   -2    4   10   0.683438   0.806889   0.112733     0.5625   0
   -2    4   11  76.810127  75.506730   2.344981     0.6069   0
   -2    4   12  14.831249  14.509507   0.348999     0.6525   0
   -2    4   13   6.624094   6.727669   0.212817     0.6990   0
   -2    4   14  16.843750  16.313059   0.445139     0.7462   0
   -2    4   15  13.188945  13.237849   0.310881     0.7940   0
   -2    4   16  23.103243  22.130063   0.527221     0.8423   0
   -2    4   17  17.551398  17.064174   0.367671     0.8910   0
   -2    4   18   5.608476   5.565554   0.263467     0.9401   0
   -2    4   19   9.363156   9.289082   0.357825     0.9894   0
   -2    4   20   6.613942   6.353639   0.411721     1.0390   0
   -2    4   21   0.181113   0.137924   0.218643     1.0888  -2
   -2    4   22  13.253132  13.227091   0.485861     1.1388   0
   -2    4   23   0.159746   0.064672   0.251068     1.1890  -2
   -2    5    1   3.768541   3.782553   0.108968     0.3627   0
   -2    5    2  47.967907  47.061274   0.454557     0.3674   0
   -2    5    3   0.056629   0.100990   0.051466     0.3793  -2
   -2    5    4  18.928297  18.903282   0.274353     0.3976   0
   -2    5    5 743.243091 742.367130   6.727122     0.4215   0
   -2    5    6 405.417494 410.991704   3.835323     0.4503   0
   -2    5    7  19.097419  19.082433   0.347828     0.4829   0
   -2    5    8 222.140436 222.186816   2.880421     0.5186   0
   -2    5    9 249.905226 247.838326   2.478999     0.5570   0
   -2    5   10  99.373113  98.611825   1.321702     0.5974   0
   -2    5   11   5.350921   5.212630   0.257659     0.6394   0
   -2    5   12  53.828164  52.731675   1.241325     0.6828   0
   -2    5   13   4.934447   4.822006   0.202136     0.7274   0
   -2    5   14  17.302049  17.093576   0.535230     0.7729   0
   -2    5   15   6.096047   5.653033   0.229118     0.8191   0
   -2    5   16   0.131856   0.329129   0.152985     0.8660  -2
   -2    5   17   0.563634   0.728409   0.193557     0.9134   0
   -2    5   18   3.016697   2.881096   0.218328     0.9614   0
   -2    5   19   5.374934   5.165266   0.316962     1.0097   0
   -2    5   20   2.430894   2.403814   0.422889     1.0583   0
   -2    5   21  10.153905  10.018590   0.558552     1.1073   0
   -2    5   22   1.742249   1.730063   0.357797     1.1565   0
   -2    5   23   3.672264   3.837433   0.369381     1.2059   0
   -2    6    1  21.301250  21.493505   0.283971     0.4255   0
   -2    6    2  31.303408  31.049719   0.361317     0.4295   0
   -2    6    3  68.456456  68.608251   0.861086     0.4397   0
   -2    6    4  54.917078  56.088148   0.692752     0.4556   0
   -2    6    5 416.773595 419.524885   3.875766     0.4766   0
   -2    6    6 220.130129 220.727163   2.096426     0.5022   0
   -2    6    7 362.299857 369.903064   3.796889     0.5316   0
   -2    6    8   7.103384   7.265808   0.218000     0.5643   0
   -2    6    9   9.717449   9.609458   0.271741     0.5997   0
   -2    6   10   1.365525   1.371454   0.147246     0.6374   0
   -2    6   11   0.776260   0.856286   0.178782     0.6770   0
   -2    6   12  55.091497  54.436123   1.139127     0.7182   0
   -2    6   13   0.285440   0.428770   0.165877     0.7606  -2
   -2    6   14  42.509738  42.913845   0.707339     0.8042   0
   -2    6   15  23.167254  22.959175   0.492325     0.8488   0
   -2    6   16   6.329141   6.601306   0.289350     0.8941   0
   -2    6   17   1.986348   1.989997   0.239457     0.9401   0
   -2    6   18   4.722542   4.369432   0.292473     0.9867   0
   -2    6   19   0.003372  -0.084033   0.633276     1.0339  -3
   -2    6   20   0.005041   0.059316   0.238194     1.0814  -2
   -2    6   21   4.548721   4.036529   0.385144     1.1294   0
   -2    6   22   3.187872   3.768211   0.367115     1.1777   0
   -2    6   23  17.711981  17.257594   1.022974     1.2263   0
   -2    7    1  25.741194  26.351250   0.383398     0.4894   0
   -2    7    2  26.121352  26.183085   0.385254     0.4929   0
   -2    7    3   6.952449   7.138806   0.195143     0.5018   0
   -2    7    4  61.797612  62.543990   0.644736     0.5158   0
   -2    7    5   0.446413   0.580698   0.112688     0.5345   0
   -2    7    6 151.561961 152.093384   1.637054     0.5574   0
   -2    7    7  84.787825  87.636164   1.274233     0.5840   0
   -2    7    8  15.667540  15.169952   0.497590     0.6140   0
   -2    7    9  52.823582  54.071438   0.852908     0.6467   0
   -2    7   10   5.256035   4.898089   0.259542     0.6818   0
   -2    7   11 100.020375 102.680801   1.668531     0.7189   0
   -2    7   12  10.287091  10.373793   0.341300     0.7578   0
   -2    7   13   1.282514   1.208695   0.190348     0.7982   0
   -2    7   14   1.020376   1.174551   0.199469     0.8398   0
   -2    7   15  50.765199  51.003522   1.308135     0.8825   0
   -2    7   16  10.742819  10.728039   0.360150     0.9262   0
   -2    7   17   5.163424   5.330104   0.368473     0.9707   0
   -2    7   18  15.487668  15.760788   0.689324     1.0159   0
   -2    7   19   2.284002   2.136208   0.273619     1.0618   0
   -2    7   20   5.621751   5.831273   0.540227     1.1081   0
   -2    7   21   0.841324   0.727401   0.275123     1.1550  -2
   -2    7   22   4.962015   6.058928   0.408584     1.2023   0
   -2    8    1  13.347842  13.345614   0.282531     0.5541   0
   -2    8    2  13.146685  13.746266   0.286510     0.5572   0
   -2    8    3   3.139313   3.097076   0.162458     0.5650   0
   -2    8    4 211.631384 202.724016   4.675038     0.5775   0
   -2    8    5  88.620943  86.491052   1.454575     0.5942   0
   -2    8    6  58.121975  56.386734   1.142431     0.6149   0
   -2    8    7  10.574029  10.671604   0.324707     0.6392   0
   -2    8    8 226.634365 226.388902   2.392080     0.6666   0
   -2    8    9 122.904993 121.311663   1.473611     0.6969   0
   -2    8   10  51.351633  51.389177   0.799244     0.7296   0
   -2    8   11   1.649255   2.036813   0.235910     0.7644   0
   -2    8   12  66.670570  65.366654   0.982476     0.8011   0
   -2    8   13  72.939301  73.593499   1.371272     0.8394   0
   -2    8   14   1.805017   1.381145   0.199879     0.8791   0
   -2    8   15  12.313845  12.103678   0.381347     0.9200   0
   -2    8   16   1.167641   0.933786   0.191628     0.9620   0
   -2    8   17   1.877396   1.897977   0.282039     1.0049   0
   -2    8   18   0.374608   0.425451   0.234392     1.0486  -2
   -2    8   19   1.097149   1.072106   0.277694     1.0931   0
   -2    8   20   3.414991   3.556885   0.364704     1.1382   0
   -2    8   21   0.060005   0.019315   0.259000     1.1838  -2
   -2    8   22   4.427778   4.846486   0.540514     1.2300   0
   -2    9    1   1.790820   1.970536   0.185898     0.6193   0
   -2    9    2  54.796886  56.603722   0.852498     0.6220   0
   -2    9    3  53.904007  53.750059   0.941180     0.6291   0
   -2    9    4  17.160137  16.884338   0.487001     0.6403   0
   -2    9    5  19.755236  19.321849   0.648310     0.6554   0
   -2    9    6   6.616542   6.196186   0.266398     0.6743   0
   -2    9    7 155.610249 153.291375   1.888842     0.6965   0
   -2    9    8 153.580686 152.739333   2.192133     0.7217   0
   -2    9    9  28.129863  28.961759   0.649514     0.7497   0
   -2    9   10  34.724066  34.711525   0.966143     0.7802   0
   -2    9   11   2.615415   2.604710   0.247202     0.8129   0
   -2    9   12  88.547370  88.201882   1.359077     0.8474   0
   -2    9   13   0.141151   0.004249   0.174616     0.8837  -2
   -2    9   14   8.484302   8.645458   0.551099     0.9215   0
   -2    9   15   5.573899   5.647198   0.304394     0.9606   0
   -2    9   16   0.017406   0.410522   0.244886     1.0009  -2
   -2    9   17   4.795781   5.022218   0.354429     1.0422   0
   -2    9   18   2.288268   2.092428   0.318571     1.0845   0
   -2    9   19   4.369175   4.774643   0.570336     1.1275   0
   -2    9   20   8.091729   8.348924   0.687892     1.1713   0
   -2    9   21   0.494841   0.931174   0.458131     1.2157  -2
   -2   10    1 104.822528 106.435692   1.481525     0.6848   0
   -2   10    2 106.381796 108.937434   1.334466     0.6873   0
   -2   10    3   9.380646   9.313471   0.420190     0.6937   0
   -2   10    4   0.245999   0.079716   0.149307     0.7039  -2
   -2   10    5   1.808146   1.709613   0.218273     0.7177   0
   -2   10    6   2.241146   2.000755   0.230600     0.7349   0
   -2   10    7   0.750343   0.916664   0.208459     0.7553   0
   -2   10    8   2.391477   2.616736   0.262487     0.7787   0
   -2   10    9  10.138541  10.606690   0.691234     0.8047   0
   -2   10   10  92.237198  91.909820   1.343054     0.8332   0
   -2   10   11   0.733167   0.982034   0.292013     0.8638   0
   -2   10   12   0.873085   0.831054   0.226100     0.8965   0
   -2   10   13   1.075192   0.718535   0.233362     0.9308   0
   -2   10   14   0.873826   0.470289   0.241773     0.9668  -2
   -2   10   15   2.329859   1.932636   0.307494     1.0041   0
   -2   10   16  10.995327  11.411323   0.461482     1.0427   0
   -2   10   17  21.783809  23.135364   0.889267     1.0825   0
   -2   10   18   0.530467   0.464974   0.285394     1.1232  -2
   -2   10   19   1.723290   2.161353   0.333828     1.1648   0
   -2   10   20   9.300339  11.276253   0.562728     1.2072   0
   -2   11    1  20.775797  20.734914   0.552134     0.7506   0
   -2   11    2  16.744071  16.118681   0.427653     0.7529   0
   -2   11    3  82.007706  83.163754   1.133492     0.7587   0
   -2   11    4  22.661694  22.700932   0.479174     0.7680   0
   -2   11    5  98.248855  96.286044   1.639165     0.7807   0
   -2   11    6   5.894967   6.008373   0.269037     0.7966   0
   -2   11    7  11.910405  12.002387   0.581258     0.8155   0
   -2   11    8  75.356385  74.594105   1.712909     0.8371   0
   -2   11    9  50.010918  47.954297   0.886673     0.8614   0
   -2   11   10   5.757961   5.537382   0.481371     0.8881   0
   -2   11   11  11.294922  11.163611   0.880975     0.9169   0
   -2   11   12   6.440123   6.901396   0.451932     0.9477   0
   -2   11   13   1.966399   2.225574   0.303578     0.9803   0
   -2   11   14   5.068136   5.143066   0.670770     1.0145   0
   -2   11   15   5.449130   6.141438   0.497700     1.0501   0
   -2   11   16   4.039343   4.093720   0.320180     1.0871   0
   -2   11   17   0.098666   0.522972   0.268108     1.1253  -2
   -2   11   18   1.063537   1.365924   0.365123     1.1645   0
   -2   11   19   3.752481   3.490399   0.443872     1.2047   0
   -2   12    1   0.284247   0.222080   0.153460     0.8166  -2
   -2   12    2   0.144702   0.300191   0.163160     0.8187  -2
   -2   12    3  83.506063  83.675225   1.443197     0.8241   0
   -2   12    4   8.605166   8.905388   0.321625     0.8327   0
   -2   12    5 103.078541 104.512433   1.395760     0.8444   0
   -2   12    6 193.304586 192.982815   2.510763     0.8591   0
   -2   12    7 133.567151 134.511448   1.857292     0.8766   0
   -2   12    8   3.230506   2.430828   0.304790     0.8968   0
   -2   12    9  15.289679  15.309262   0.643259     0.9195   0
   -2   12   10   6.051377   5.621032   0.691188     0.9445   0
   -2   12   11   6.294065   6.252393   0.605482     0.9717   0
   -2   12   12   0.278652  -0.107532   0.583132     1.0008  -3
   -2   12   13  12.283339  11.581813   0.700994     1.0317   0
   -2   12   14   1.250148   1.274106   0.340238     1.0642   0
   -2   12   15   8.454133   8.897000   0.457534     1.0983   0
   -2   12   16   0.913696   1.153103   0.291479     1.1337   0
   -2   12   17   1.515092   1.559363   0.303988     1.1703   0
   -2   12   18   1.483761   1.470097   0.313990     1.2081   0
   -2   13    1  12.795455  12.623537   0.377130     0.8828   0
   -2   13    2  30.340440  30.363199   0.555771     0.8847   0
   -2   13    3 107.099318 105.714983   1.415873     0.8897   0
   -2   13    4  17.689028  17.415548   0.483555     0.8977   0
   -2   13    5  26.154590  26.770365   0.710548     0.9085   0
   -2   13    6  31.762784  30.897919   0.799240     0.9222   0
   -2   13    7  54.928372  55.456786   0.886587     0.9385   0
   -2   13    8   0.261657   0.363382   0.240674     0.9574  -2
   -2   13    9   2.235831   2.442676   0.340853     0.9787   0
   -2   13   10   2.876840   2.367359   0.298386     1.0023   0
   -2   13   11  12.711276  12.784774   0.847875     1.0279   0
   -2   13   12   0.389983   0.755551   0.332666     1.0555  -2
   -2   13   13   3.809520   3.743695   0.458501     1.0848   0
   -2   13   14   0.856014   0.987677   0.388882     1.1158  -2
   -2   13   15  12.435589  13.537803   0.685554     1.1483   0
   -2   13   16   0.021736  -0.102951   0.702188     1.1822  -3
   -2   13   17   0.174085   0.566087   0.282599     1.2174  -2
   -2   14    1   8.138126   8.401484   0.325878     0.9491   0
   -2   14    2  13.098871  13.653773   0.604498     0.9509   0
   -2   14    3   4.332226   4.684110   0.386133     0.9555   0
   -2   14    4  10.117527  10.082957   0.496473     0.9629   0
   -2   14    5  31.087070  30.632610   0.613506     0.9731   0
   -2   14    6  29.981823  30.854339   0.734061     0.9858   0
   -2   14    7   2.089036   2.044098   0.276390     1.0012   0
   -2   14    8   7.882467   8.187186   0.653840     1.0189   0
   -2   14    9   0.000476   0.060939   0.230951     1.0389  -2
   -2   14   10   3.274276   3.628824   0.341086     1.0611   0
   -2   14   11   1.652688   1.593684   0.300086     1.0854   0
   -2   14   12  36.699427  36.200671   0.962674     1.1115   0
   -2   14   13  28.118708  29.483350   1.008756     1.1394   0
   -2   14   14   0.481241   0.767927   0.350139     1.1690  -2
   -2   14   15   1.362066   1.214749   0.391057     1.2000   0
   -2   14   16   0.001269   0.029348   0.303309     1.2325  -2
   -2   15    1   1.927247   1.740142   0.387273     1.0155   0
   -2   15    2  17.631095  17.022326   0.626917     1.0172   0
   -2   15    3   0.774594   1.019523   0.312914     1.0215   0
   -2   15    4   0.295111   0.322140   0.337206     1.0284  -2
   -2   15    5   4.960540   4.752306   0.497367     1.0379   0
   -2   15    6   0.625122   0.475486   0.244818     1.0499  -2
   -2   15    7  47.959496  48.626230   1.197353     1.0643   0
   -2   15    8  47.491255  47.571378   1.091708     1.0810   0
   -2   15    9  62.727529  64.743042   1.209101     1.0999   0
   -2   15   10   9.133767   8.804279   0.702448     1.1209   0
   -2   15   11   0.406008   0.220954   0.309349     1.1439  -2
   -2   15   12   1.171194   0.605241   0.352797     1.1687  -2
   -2   15   13   1.475086   1.739216   0.388139     1.1953   0
   -2   15   14   5.028990   4.228850   0.410289     1.2235   0
   -2   16    1   0.169925   0.025250   0.270733     1.0820  -2
   -2   16    2   2.006409   1.769873   0.390177     1.0835   0
   -2   16    3   0.097836  -0.230094   0.632898     1.0876  -3
   -2   16    4   0.925012   0.987686   0.319519     1.0941   0
   -2   16    5   0.591656   0.808826   0.306491     1.1031  -2
   -2   16    6   2.069478   2.638184   0.541767     1.1143   0
   -2   16    7   6.440556   7.017685   0.456107     1.1279   0
   -2   16    8   3.327100   3.806285   0.398369     1.1437   0
   -2   16    9   1.480803   1.469787   0.582480     1.1616  -2
   -2   16   10  27.116043  24.934129   0.865334     1.1815   0
   -2   16   11  20.160170  20.141571   1.264519     1.2033   0
   -2   16   12   0.119594   0.224186   0.339303     1.2269  -2
   -2   17    1   2.156691   2.706676   0.811475     1.1485   0
   -2   17    2  23.170361  23.088638   0.850009     1.1500   0
   -2   17    3  21.622454  22.612998   1.797529     1.1538   0
   -2   17    4   0.556290   0.087552   0.316342     1.1600  -2
   -2   17    5   6.367347   6.228643   0.670164     1.1684   0
   -2   17    6   0.738033   0.641778   0.362525     1.1791  -2
   -2   17    7  12.344686  10.580388   0.917152     1.1919   0
   -2   17    8   1.565555   1.649887   0.578368     1.2068  -2
   -2   17    9   0.510162   0.174393   0.442728     1.2238  -2
   -2   18    1   7.263067   6.832471   0.644955     1.2151   0
   -2   18    2   0.779400   0.940095   0.372945     1.2165  -2
   -2   18    3  17.548156  17.068048   0.550561     1.2201   0
   -2   18    4   7.784494   7.277980   0.619227     1.2260   0
   -2   18    5   0.304756   0.389917   0.344792     1.2339  -2
   -1    0    1 603.254444 609.329922   5.620394     0.0751   0
   -1    0    5  23.776474  24.322870   0.309089     0.2472   0
   -1    0    7  48.988476  48.254707   0.655071     0.3482   0
   -1    0    9 154.186549 154.470220   1.865256     0.4505   0
   -1    0   11  34.577150  35.513695   0.758536     0.5534   0
   -1    0   13   0.607710   0.799782   0.174005     0.6566   0
   -1    0   15  13.732433  12.536195   1.212784     0.7600   0
   -1    0   17   1.877171   1.121859   0.235860     0.8636   0
   -1    0   19  65.720652  65.611449   2.235074     0.9672   0
   -1    0   21  59.048574  59.423651   1.317362     1.0709   0
   -1    0   23   0.718866   0.395310   0.313748     1.1746  -2
   -1    1    1 1910.45298 1890.61536   14.72353     0.1007   0
   -1    1    2 2009.32755 2060.18947   16.10943     0.1261   0
   -1    1    3 5250.24992 5131.71518   39.83877     0.1645   0
   -1    1    4 215.290279 213.570213   1.777349     0.2089   0
   -1    1    5 603.358902 603.754795   4.902100     0.2561   0
   -1    1    6 2020.29908 1986.57318   19.33051     0.3049   0
   -1    1    7 211.274482 210.503209   1.979229     0.3546   0
   -1    1    8  44.365014  45.432726   0.566174     0.4048   0
   -1    1    9 234.210205 235.206082   2.179045     0.4554   0
   -1    1   10   0.810597   0.968791   0.100261     0.5064   0
   -1    1   11  10.932667  11.241197   0.351971     0.5574   0
   -1    1   12  45.010190  45.915706   0.662451     0.6087   0
   -1    1   13  21.589084  21.998867   0.393154     0.6600   0
   -1    1   14  36.479073  37.083757   0.727009     0.7115   0
   -1    1   15   2.513996   2.389578   0.190425     0.7630   0
   -1    1   16  24.792729  24.642016   0.769509     0.8146   0
   -1    1   17   2.546126   2.601920   0.183751     0.8662   0
   -1    1   18   1.041554   0.967943   0.166028     0.9178   0
   -1    1   19  37.822505  37.604892   0.644714     0.9695   0
   -1    1   20   1.740675   1.922457   0.207096     1.0212   0
   -1    1   21   0.310952   0.422980   0.191008     1.0730  -2
   -1    1   22  14.611890  14.584268   0.467932     1.1247   0
   -1    1   23  22.931178  24.222901   0.762069     1.1765   0
   -1    1   24   4.167930   3.720173   0.297738     1.2283   0
   -1    2    1 251.057731 251.503413   2.016199     0.1537   0
   -1    2    2 299.091658 301.092413   2.360945     0.1715   0
   -1    2    3  13.643372  13.289452   0.191341     0.2014   0
   -1    2    4 306.767358 312.151039   2.621376     0.2390   0
   -1    2    5 796.026498 789.990476   6.433505     0.2812   0
   -1    2    6  33.151432  33.060503   0.363122     0.3263   0
   -1    2    7  10.984084  11.281541   0.265441     0.3731   0
   -1    2    8   5.183792   5.194304   0.140390     0.4212   0
   -1    2    9 184.197599 184.550378   2.059332     0.4700   0
   -1    2   10  88.310195  88.780364   0.888893     0.5195   0
   -1    2   11  90.183825  91.678701   1.773287     0.5694   0
   -1    2   12  13.448098  12.926773   0.416411     0.6197   0
   -1    2   13  55.293944  55.795032   0.652923     0.6702   0
   -1    2   14   4.939173   4.956028   0.176239     0.7209   0
   -1    2   15   2.950922   3.033927   0.195745     0.7718   0
   -1    2   16   0.034155   0.066819   0.133311     0.8228  -2
   -1    2   17   1.053102   1.296885   0.176366     0.8739   0
   -1    2   18   3.571812   3.428753   0.226761     0.9252   0
   -1    2   19  21.014902  20.603673   0.459504     0.9765   0
   -1    2   20   4.894548   4.574977   0.263481     1.0278   0
   -1    2   21   8.981426   9.341278   0.384000     1.0792   0
   -1    2   22   3.471226   3.394783   0.254956     1.1307   0
   -1    2   23   2.800186   2.960310   0.283607     1.1822   0
   -1    2   24   0.389244   0.187170   0.247384     1.2338  -2
   -1    3    1   0.694726   0.710548   0.042130     0.2148   0
   -1    3    2   1.140137   1.226975   0.061231     0.2278   0
   -1    3    3 112.735395 113.023733   1.034576     0.2511   0
   -1    3    4  40.884637  41.049938   0.552006     0.2822   0
   -1    3    5  19.221118  18.913493   0.267930     0.3187   0
   -1    3    6  84.787882  86.669748   1.162804     0.3591   0
   -1    3    7 110.999924 111.637929   1.017732     0.4021   0
   -1    3    8 120.544216 121.036325   1.483239     0.4471   0
   -1    3    9   7.384819   7.187583   0.177260     0.4934   0
   -1    3   10  21.249386  21.138894   0.348247     0.5407   0
   -1    3   11   8.363149   8.618153   0.329776     0.5888   0
   -1    3   12  11.300669  11.380963   0.269170     0.6376   0
   -1    3   13   2.003115   2.083949   0.132736     0.6868   0
   -1    3   14   6.988048   6.810179   0.200185     0.7363   0
   -1    3   15   0.093895   0.227094   0.144383     0.7862  -2
   -1    3   16 121.242085 120.932846   1.428823     0.8364   0
   -1    3   17   0.934009   0.971654   0.166164     0.8867   0
   -1    3   18   3.426854   3.721837   0.252180     0.9372   0
   -1    3   19   0.319812   0.461459   0.190585     0.9879  -2
   -1    3   20   1.758202   1.770880   0.217603     1.0387   0
   -1    3   21   0.030110   0.126888   0.191970     1.0896  -2
   -1    3   22   3.287000   3.428434   0.314195     1.1406   0
   -1    3   23   0.022977   0.141958   0.228922     1.1917  -2
   -1    4    1   5.050939   4.911354   0.103106     0.2786   0
   -1    4    2  18.124624  18.036379   0.242183     0.2887   0
   -1    4    3   3.088475   3.135906   0.092238     0.3075   0
   -1    4    4   0.556971   0.477628   0.066509     0.3333   0
   -1    4    5   0.307620   0.370830   0.072481     0.3648   0
   -1    4    6 116.121554 115.418348   1.329283     0.4005   0
   -1    4    7  23.852888  23.358733   0.411784     0.4395   0
   -1    4    8  75.626180  75.803948   0.761208     0.4810   0
   -1    4    9   0.828065   0.915752   0.091604     0.5243   0
   -1    4   10  15.622990  16.446397   0.388303     0.5691   0
   -1    4   11  21.421486  21.790723   0.418089     0.6150   0
   -1    4   12   8.475417   8.699796   0.237296     0.6618   0
   -1    4   13  66.395432  67.237946   1.346272     0.7093   0
   -1    4   14  32.796195  31.973649   0.493469     0.7574   0
   -1    4   15   1.149317   0.974567   0.170627     0.8060   0
   -1    4   16   0.339658   0.509743   0.152256     0.8550   0
   -1    4   17  14.108940  13.406608   0.502204     0.9043   0
   -1    4   18  12.363464  11.796248   0.330560     0.9539   0
   -1    4   19  21.391328  22.876847   0.580132     1.0037   0
   -1    4   20   0.007093   0.094276   0.216901     1.0538  -2
   -1    4   21   0.970174   0.896050   0.229724     1.1040   0
   -1    4   22   0.528495   0.756325   0.242101     1.1543   0
   -1    4   23   0.072916   0.235687   0.377636     1.2048  -2
   -1    5    1  39.748239  39.793369   0.532792     0.3436   0
   -1    5    2 104.497077 103.999139   1.124735     0.3519   0
   -1    5    3 210.687419 208.950562   1.938398     0.3675   0
   -1    5    4  57.722777  57.285683   0.644084     0.3893   0
   -1    5    5 322.198163 321.238542   3.007542     0.4166   0
   -1    5    6 287.051373 291.053081   5.081297     0.4482   0
   -1    5    7  72.617950  70.718411   1.586317     0.4834   0
   -1    5    8  10.270429   9.941049   0.286328     0.5214   0
   -1    5    9 257.954356 254.684381   3.724709     0.5616   0
   -1    5   10   2.659435   2.647483   0.175528     0.6036   0
   -1    5   11   0.452270   0.398533   0.150538     0.6471  -2
   -1    5   12   1.717124   1.731840   0.166196     0.6917   0
   -1    5   13  19.641568  19.773466   0.453974     0.7373   0
   -1    5   14   0.846917   0.681989   0.140846     0.7837   0
   -1    5   15   0.925660   0.888807   0.202514     0.8307   0
   -1    5   16   6.428340   6.157301   0.281601     0.8783   0
   -1    5   17   5.742516   5.563001   0.298623     0.9264   0
   -1    5   18   0.790370   0.869127   0.199734     0.9749   0
   -1    5   19  15.839470  15.342175   0.434947     1.0237   0
   -1    5   20   0.322882   0.152128   0.210136     1.0728  -2
   -1    5   21   2.202691   2.351710   0.387054     1.1222   0
   -1    5   22  17.290605  17.791037   1.032242     1.1717   0
   -1    5   23   9.357475   9.395023   0.470558     1.2215   0
   -1    6    1  92.873818  92.609104   0.968727     0.4094   0
   -1    6    2 811.837263 811.853361   7.531390     0.4163   0
   -1    6    3 1302.97927 1298.93164   10.89652     0.4295   0
   -1    6    4 293.729038 298.535057   2.848954     0.4484   0
   -1    6    5   5.305544   5.151955   0.176230     0.4723   0
   -1    6    6   7.507595   7.347862   0.231361     0.5004   0
   -1    6    7  27.419303  28.105250   0.522412     0.5321   0
   -1    6    8  58.063674  56.826180   1.155141     0.5668   0
   -1    6    9  23.364645  23.337217   1.006965     0.6040   0
   -1    6   10   3.382259   3.323902   0.195813     0.6433   0
   -1    6   11  44.350098  44.990591   0.816995     0.6842   0
   -1    6   12  71.441805  70.684678   0.951614     0.7266   0
   -1    6   13   0.681183   0.684587   0.159058     0.7701   0
   -1    6   14   3.391726   3.353013   0.204438     0.8146   0
   -1    6   15   9.506864   9.204931   0.292336     0.8600   0
   -1    6   16   2.609195   2.879072   0.230837     0.9061   0
   -1    6   17   2.038680   2.051141   0.229378     0.9527   0
   -1    6   18   1.362470   1.786954   0.270688     0.9999   0
   -1    6   19  22.292682  22.166486   0.838266     1.0476   0
   -1    6   20  24.269997  24.679943   0.967018     1.0956   0
   -1    6   21  21.031551  22.144605   0.958352     1.1440   0
   -1    6   22   3.404694   3.391615   0.573331     1.1927   0
   -1    7    1 621.825449 623.744110   5.731121     0.4754   0
   -1    7    2 246.036317 243.548259   2.671375     0.4815   0
   -1    7    3 177.955414 177.299066   2.411295     0.4929   0
   -1    7    4 477.956473 482.501482   4.865905     0.5094   0
   -1    7    5  47.852043  46.579889   0.669808     0.5306   0
   -1    7    6 268.739529 268.243382   2.843866     0.5558   0
   -1    7    7   1.538809   1.626492   0.180847     0.5845   0
   -1    7    8  49.936789  50.424585   0.814096     0.6163   0
   -1    7    9   0.265467   0.212261   0.132531     0.6506  -2
   -1    7   10   0.712156   0.741155   0.157407     0.6872   0
   -1    7   11   0.413755   0.586446   0.204880     0.7257  -2
   -1    7   12  20.472214  20.690513   0.640784     0.7658   0
   -1    7   13   0.804878   1.094471   0.309490     0.8072   0
   -1    7   14  10.969572  11.246713   0.347276     0.8498   0
   -1    7   15   9.410571   9.161032   0.521067     0.8934   0
   -1    7   16   9.101924   9.709382   0.390364     0.9378   0
   -1    7   17  16.523447  16.522616   0.690126     0.9829   0
   -1    7   18   3.200049   3.256531   0.305128     1.0288   0
   -1    7   19   6.966725   7.315724   0.427252     1.0751   0
   -1    7   20  23.845013  23.628509   1.003327     1.1220   0
   -1    7   21   3.474422   3.529210   0.408680     1.1693   0
   -1    7   22   0.411433  -0.060214   0.751749     1.2169  -3
   -1    8    1  28.700408  28.818939   0.453787     0.5418   0
   -1    8    2 150.498647 152.451687   1.733003     0.5471   0
   -1    8    3  36.925465  35.530517   1.609384     0.5572   0
   -1    8    4 144.866367 137.144476   4.833220     0.5718   0
   -1    8    5 488.093520 477.578230   6.149233     0.5907   0
   -1    8    6 113.910517 112.351800   1.303987     0.6135   0
   -1    8    7  72.413236  73.049206   0.919554     0.6396   0
   -1    8    8  24.345633  23.656043   0.431974     0.6688   0
   -1    8    9 162.515869 164.728363   1.747681     0.7006   0
   -1    8   10  74.830025  75.586505   1.428682     0.7347   0
   -1    8   11   6.483354   6.489803   0.361362     0.7708   0
   -1    8   12   0.026918   0.240565   0.178978     0.8086  -2
   -1    8   13   0.018380   0.101857   0.174279     0.8480  -2
   -1    8   14   0.975261   0.833976   0.191423     0.8886   0
   -1    8   15   5.534189   5.569748   0.276473     0.9303   0
   -1    8   16   6.163236   5.810531   0.412947     0.9731   0
   -1    8   17   0.721608   0.883108   0.215921     1.0167   0
   -1    8   18   3.110969   3.038649   0.263412     1.0610   0
   -1    8   19   1.178749   0.965441   0.279176     1.1061   0
   -1    8   20   5.353638   5.379610   0.357155     1.1517   0
   -1    8   21  13.761382  13.869393   0.494263     1.1978   0
   -1    9    1   2.209232   2.310003   0.183701     0.6083   0
   -1    9    2  34.789384  35.741669   0.785646     0.6130   0
   -1    9    3  16.958728  16.420367   0.595932     0.6220   0
   -1    9    4  37.620043  35.512009   0.781097     0.6352   0
   -1    9    5   6.982522   6.940281   0.321470     0.6523   0
   -1    9    6  23.464251  23.938401   0.538513     0.6729   0
   -1    9    7 159.567030 159.701176   1.858058     0.6968   0
   -1    9    8   1.315608   1.373674   0.184408     0.7237   0
   -1    9    9   4.511232   4.813390   0.252905     0.7532   0
   -1    9   10  33.591566  33.342405   0.733300     0.7850   0
   -1    9   11   2.933210   2.474062   0.257222     0.8189   0
   -1    9   12  29.254549  29.241746   0.709308     0.8546   0
   -1    9   13   0.457888   0.510828   0.229346     0.8919  -2
   -1    9   14  12.126753  11.482847   0.644353     0.9306   0
   -1    9   15   0.062915  -0.122192   0.560799     0.9706  -3
   -1    9   16   9.082351   9.473157   0.386339     1.0116   0
   -1    9   17   1.982511   2.045566   0.263130     1.0536   0
   -1    9   18   4.595925   4.557983   0.495325     1.0965   0
   -1    9   19   1.765317   1.735155   0.319442     1.1401   0
   -1    9   20   0.274286  -0.009131   0.747938     1.1844  -3
   -1    9   21   0.310387   0.542237   0.321215     1.2293  -2
   -1   10    1   1.418875   1.414933   0.156163     0.6749   0
   -1   10    2   2.588593   2.319909   0.195868     0.6791   0
   -1   10    3   0.359442   0.654815   0.213669     0.6873   0
   -1   10    4   0.105459   0.140044   0.176809     0.6992  -2
   -1   10    5   8.585193   8.824245   0.396108     0.7148   0
   -1   10    6  21.587730  21.820172   0.687828     0.7337   0
   -1   10    7   1.046921   1.205609   0.193402     0.7557   0
   -1   10    8   4.955713   4.640347   0.264611     0.7805   0
   -1   10    9  33.618213  33.035932   0.736810     0.8079   0
   -1   10   10   6.597262   6.586810   0.324798     0.8377   0
   -1   10   11   2.057527   2.101016   0.291826     0.8695   0
   -1   10   12   1.067647   1.143571   0.322313     0.9032   0
   -1   10   13   4.553431   5.039769   0.449880     0.9386   0
   -1   10   14  24.607208  24.188848   0.748038     0.9755   0
   -1   10   15   5.796555   6.305500   0.317951     1.0136   0
   -1   10   16   1.294685   1.591728   0.255029     1.0530   0
   -1   10   17  29.585449  30.382618   1.253510     1.0934   0
   -1   10   18   2.715603   3.329577   0.625905     1.1348   0
   -1   10   19   3.561027   4.083154   0.354105     1.1770   0
   -1   10   20   0.663616   0.539060   0.299484     1.2199  -2
   -1   11    1  42.242297  40.891619   0.629210     0.7416   0
   -1   11    2  16.951501  16.516963   0.470918     0.7454   0
   -1   11    3   3.055357   3.202612   0.242639     0.7529   0
   -1   11    4  18.971622  19.631558   0.628749     0.7638   0
   -1   11    5  36.099299  36.065100   0.670387     0.7780   0
   -1   11    6   0.412259   0.550406   0.187366     0.7954  -2
   -1   11    7  10.562511   9.986406   0.386019     0.8158   0
   -1   11    8   8.293603   8.331966   0.300040     0.8388   0
   -1   11    9  22.042552  21.789219   0.656885     0.8644   0
   -1   11   10   2.674764   2.497698   0.243838     0.8923   0
   -1   11   11   9.028008   8.564863   0.485287     0.9222   0
   -1   11   12   1.798878   2.218654   0.333104     0.9541   0
   -1   11   13   9.130315   9.710704   0.645953     0.9876   0
   -1   11   14  22.411448  22.435396   0.579499     1.0227   0
   -1   11   15  11.958850  12.136682   0.564027     1.0592   0
   -1   11   16   0.061172   0.013612   0.217635     1.0969  -2
   -1   11   17   5.513670   5.595732   0.350144     1.1358   0
   -1   11   18   2.954734   2.921125   0.474693     1.1757   0
   -1   11   19   0.076563   0.258662   0.265678     1.2164  -2
   -1   12    1  11.991477  13.015300   0.320025     0.8083   0
   -1   12    2 180.472001 181.290547   1.993644     0.8119   0
   -1   12    3  48.867713  49.818295   0.865872     0.8187   0
   -1   12    4  27.860327  27.752599   0.508358     0.8288   0
   -1   12    5   9.574231   9.483688   0.366231     0.8419   0
   -1   12    6  17.652917  17.364902   0.445869     0.8580   0
   -1   12    7   9.726846  10.081042   0.508494     0.8769   0
   -1   12    8  32.791455  34.495403   0.721867     0.8984   0
   -1   12    9   1.791302   1.929846   0.272051     0.9223   0
   -1   12   10  15.513830  14.604417   0.812815     0.9485   0
   -1   12   11  35.772978  35.775859   0.835298     0.9767   0
   -1   12   12  17.361767  17.162958   0.643779     1.0068   0
   -1   12   13   0.710882   0.608660   0.304266     1.0387  -2
   -1   12   14   2.598685   2.468108   0.293841     1.0721   0
   -1   12   15   0.783636   0.325896   0.258676     1.1070  -2
   -1   12   16   2.320633   2.118466   0.347413     1.1431   0
   -1   12   17   8.980365   9.806936   0.694771     1.1805   0
   -1   12   18   0.053328  -0.231215   0.680535     1.2189  -3
   -1   13    1  52.055887  53.244514   0.833785     0.8751   0
   -1   13    2  25.848645  26.246631   0.490784     0.8784   0
   -1   13    3  26.239558  26.276444   0.528680     0.8847   0
   -1   13    4 272.579516 274.134417   3.449340     0.8940   0
   -1   13    5  19.812486  20.047300   0.470617     0.9062   0
   -1   13    6   1.093787   1.462406   0.201521     0.9212   0
   -1   13    7   0.479678   0.334726   0.190776     0.9388  -2
   -1   13    8  19.112418  18.986612   0.636171     0.9589   0
   -1   13    9   9.696263   9.494218   0.520383     0.9814   0
   -1   13   10   7.968274   7.762327   0.492289     1.0060   0
   -1   13   11   3.014568   3.411704   0.402923     1.0327   0
   -1   13   12   0.905917   1.403870   0.332224     1.0612   0
   -1   13   13   5.819319   6.278651   0.458318     1.0915   0
   -1   13   14   3.783694   4.138631   0.446822     1.1233   0
   -1   13   15   1.134245   0.838092   0.309837     1.1566  -2
   -1   13   16   0.977258   0.878304   0.314281     1.1913  -2
   -1   13   17   7.156415   7.133108   0.467399     1.2272   0
   -1   14    1   7.448269   6.870125   0.369572     0.9419   0
   -1   14    2 136.976320 141.986586   1.974470     0.9450   0
   -1   14    3  31.715237  31.418598   0.781603     0.9509   0
   -1   14    4  27.501676  28.338603   0.712632     0.9596   0
   -1   14    5  65.089111  62.445525   0.991666     0.9709   0
   -1   14    6  28.114974  29.349966   0.820537     0.9849   0
   -1   14    7  17.491955  18.159825   0.518997     1.0014   0
   -1   14    8   0.482727   0.773607   0.242625     1.0203   0
   -1   14    9  19.290003  19.962875   0.574425     1.0414   0
   -1   14   10   5.599175   5.018936   0.540723     1.0647   0
   -1   14   11   9.761004   8.884646   0.624574     1.0899   0
   -1   14   12   0.515443   0.769085   0.374153     1.1170  -2
   -1   14   13   2.084120   2.691546   0.350349     1.1458   0
   -1   14   14   1.243027   1.314777   0.329502     1.1762   0
   -1   14   15   5.376973   6.205303   0.754999     1.2080   0
   -1   15    1   0.205856   0.252622   0.208974     1.0088  -2
   -1   15    2   7.842803   7.426361   0.359603     1.0117   0
   -1   15    3   3.961452   3.876049   0.359575     1.0172   0
   -1   15    4  24.492087  23.488379   0.664780     1.0253   0
   -1   15    5  45.784993  48.945330   1.382481     1.0359   0
   -1   15    6  56.856606  57.686381   1.013506     1.0491   0
   -1   15    7  28.748696  28.237950   0.703186     1.0646   0
   -1   15    8  20.426202  21.640291   0.720235     1.0823   0
   -1   15    9   1.559456   1.449237   0.308733     1.1023   0
   -1   15   10  36.659511  34.777806   1.302465     1.1243   0
   -1   15   11   6.800470   5.928461   0.490775     1.1482   0
   -1   15   12  11.648335  11.029133   0.541749     1.1739   0
   -1   15   13   1.392205   0.803397   0.306495     1.2013  -2
   -1   15   14   4.999467   4.718937   0.447993     1.2304   0
   -1   16    1   0.009153   0.057953   0.261543     1.0757  -2
   -1   16    2   3.325864   3.886602   0.529842     1.0784   0
   -1   16    3   0.052550  -0.198881   0.750878     1.0835  -3
   -1   16    4   1.976623   1.996889   0.338437     1.0912   0
   -1   16    5   1.991790   1.884748   0.334790     1.1012   0
   -1   16    6   6.664483   6.687964   0.399567     1.1135   0
   -1   16    7   1.483489   1.689924   0.400137     1.1281   0
   -1   16    8  23.437495  22.521872   0.817036     1.1449   0
   -1   16    9   2.391103   3.111568   0.509228     1.1638   0
   -1   16   11   0.446559   0.300929   0.349715     1.2074  -2
   -1   16   12   1.072136   1.154430   0.357164     1.2319   0
   -1   17    1   0.618526   0.689634   0.296672     1.1426  -2
   -1   17    2   9.549883   9.135094   0.667835     1.1451   0
   -1   17    3   2.686122   2.758434   0.336673     1.1500   0
   -1   17    4   0.992310   1.151845   0.332579     1.1572   0
   -1   17    5   0.720350   0.821682   0.316857     1.1666  -2
   -1   17    6   6.777975   6.564746   0.592901     1.1783   0
   -1   18    1   1.160165   0.812564   0.551003     1.2095  -2
   -1   18    2   0.849721   1.007398   0.483974     1.2119  -2
   -1   18    3   0.005955   0.207479   0.359876     1.2165  -2
   -1   18    4   4.419892   3.728201   0.589126     1.2233   0
    0    0    2 106.928596 110.997906   2.324244     0.1039   0
    0    0    4 485.803193 491.354219   4.763611     0.2078   0
    0    0    6   1.819972   1.984230   0.113176     0.3117   0
    0    0    8   4.455818   4.569279   0.181130     0.4157   0
    0    0   10   5.165800   5.114347   0.217968     0.5196   0
    0    0   12  30.824137  31.680351   0.740311     0.6235   0
    0    0   14   5.938692   5.780217   0.384666     0.7274   0
    0    0   16 219.203013 216.567926   3.386158     0.8313   0
    0    0   18 114.418097 117.172484   1.958666     0.9352   0
    0    0   20  71.881588  73.335029   2.247743     1.0391   0
    0    0   22   4.821538   4.356175   0.615192     1.1431   0
    0    1    1 282.405454 284.718953   3.114303     0.0848   0
    0    1    2 2411.90377 2437.11000   19.86003     0.1237   0
    0    1    3 4807.70353 4643.21919   44.74302     0.1697   0
    0    1    4 139.252904 141.789656   1.489776     0.2184   0
    0    1    5  18.110137  18.392677   0.262605     0.2683   0
    0    1    6 445.769508 441.279276   3.950964     0.3189   0
    0    1    7  53.225299  53.142858   0.615106     0.3698   0
    0    1    8  14.018503  14.267721   0.257404     0.4210   0
    0    1    9  20.097735  20.378890   0.355714     0.4724   0
    0    1   10  25.985723  25.915861   0.394507     0.5239   0
    0    1   11   8.346478   9.171152   0.265723     0.5755   0
    0    1   12  40.911861  41.635668   0.669125     0.6271   0
    0    1   13  50.181766  52.604947   1.093700     0.6788   0
    0    1   14   1.889929   1.808903   0.229155     0.7305   0
    0    1   15   2.038338   2.150116   0.171981     0.7822   0
    0    1   16  20.774543  20.461172   0.382140     0.8340   0
    0    1   17  49.837551  48.879230   0.745991     0.8858   0
    0    1   18  27.788870  27.913289   0.592481     0.9376   0
    0    1   19   8.168660   8.989812   0.312554     0.9895   0
    0    1   20  31.619591  31.625329   0.692009     1.0413   0
    0    1   21   2.752488   2.812882   0.237934     1.0932   0
    0    1   22   0.507119   0.511553   0.213058     1.1450  -2
    0    1   23   6.503481   6.335587   0.315093     1.1969   0
    0    2    0  42.008556  42.605412   0.457648     0.1341   0
    0    2    1 212.833700 210.634040   1.777467     0.1438   0
    0    2    2   1.044599   0.967041   0.058336     0.1697   0
    0    2    3 1251.13213 1252.07870   10.14039     0.2056   0
    0    2    4 136.146251 135.135972   1.845103     0.2474   0
    0    2    5 233.016539 232.232985   2.624458     0.2924   0
    0    2    6 680.168175 671.472302   7.298949     0.3394   0
    0    2    7 238.043476 237.755688   2.692823     0.3876   0
    0    2    8  72.747394  72.063644   0.844634     0.4368   0
    0    2    9  62.462694  63.403279   0.928256     0.4865   0
    0    2   10  89.026295  90.839924   1.271649     0.5366   0
    0    2   11 106.210447 105.939720   1.294227     0.5871   0
    0    2   12   2.989422   2.548649   0.158123     0.6378   0
    0    2   13   1.517666   1.569100   0.128839     0.6886   0
    0    2   14  18.508218  18.241515   0.459987     0.7397   0
    0    2   15   3.680886   3.828330   0.205751     0.7908   0
    0    2   16   0.443539   0.557020   0.144192     0.8421   0
    0    2   17  27.809016  29.116158   0.619482     0.8934   0
    0    2   18  13.222947  12.909542   0.448982     0.9448   0
    0    2   19   0.002320   0.004043   0.181189     0.9963  -2
    0    2   20   1.182865   1.346395   0.212320     1.0478   0
    0    2   21   4.037730   3.581000   0.255654     1.0993   0
    0    2   22   4.586141   4.363961   0.344368     1.1509   0
    0    2   23   3.389372   3.662257   0.325450     1.2025   0
    0    3    1 211.412616 214.740853   1.799777     0.2078   0
    0    3    2 132.675016 133.431524   1.497790     0.2265   0
    0    3    3 377.775573 378.109851   4.237384     0.2545   0
    0    3    4 105.434931 103.994580   1.184165     0.2893   0
    0    3    5 449.086944 447.631639   4.191073     0.3286   0
    0    3    6 112.794241 113.013248   1.319609     0.3710   0
    0    3    7  16.213285  16.317526   0.297957     0.4156   0
    0    3    8  16.462471  16.587439   0.265258     0.4618   0
    0    3    9   0.164350   0.246012   0.072787     0.5091   0
    0    3   10   0.192294   0.244959   0.084630     0.5572  -2
    0    3   11  10.076447  10.714181   0.267524     0.6059   0
    0    3   12   7.563533   7.381094   0.286579     0.6551   0
    0    3   13 106.226932 105.668486   1.075703     0.7048   0
    0    3   14  34.922667  34.669039   0.581176     0.7547   0
    0    3   15   9.430847   9.426341   0.271454     0.8049   0
    0    3   16   1.966734   1.891358   0.204228     0.8553   0
    0    3   17   3.037657   2.793038   0.222668     0.9059   0
    0    3   18   0.105702   0.069395   0.162682     0.9566  -2
    0    3   19   3.189359   3.192866   0.228074     1.0075   0
    0    3   20   0.051635   0.049274   0.195608     1.0584  -2
    0    3   21   0.402037   0.155935   0.196014     1.1095  -2
    0    3   22   0.204873   0.167436   0.221587     1.1606  -2
    0    3   23   1.914626   1.621405   0.264132     1.2118   0
    0    4    0  18.846958  18.781066   0.378493     0.2683   0
    0    4    1   2.457270   2.416925   0.103078     0.2733   0
    0    4    2  62.694544  61.892571   0.611058     0.2877   0
    0    4    3 323.933782 323.698800   3.421687     0.3103   0
    0    4    4   2.905125   2.900534   0.162440     0.3394   0
    0    4    5  91.675205  90.207195   1.116110     0.3734   0
    0    4    6 126.049597 126.374407   1.291009     0.4113   0
    0    4    7 240.868308 239.329305   2.226112     0.4519   0
    0    4    8   6.380873   6.258456   0.159723     0.4947   0
    0    4    9   0.383739   0.445518   0.094736     0.5391   0
    0    4   10  39.789131  40.173143   0.564816     0.5847   0
    0    4   11  16.854966  16.001526   0.350175     0.6314   0
    0    4   12   3.869150   3.407401   0.176170     0.6788   0
    0    4   13  31.088437  31.326014   0.505495     0.7268   0
    0    4   14  13.931006  13.817699   0.449005     0.7753   0
    0    4   15  41.874462  42.243599   0.726740     0.8242   0
    0    4   16   9.644832   9.551519   0.299270     0.8735   0
    0    4   17   1.121369   1.384045   0.185283     0.9231   0
    0    4   18   9.046439   8.968934   0.553793     0.9729   0
    0    4   19   0.010047  -0.088874   0.626105     1.0230  -3
    0    4   20   0.136142   0.279376   0.222882     1.0732  -2
    0    4   21   0.341723   0.585676   0.231516     1.1236  -2
    0    4   22   0.158064   0.019310   0.226875     1.1741  -2
    0    4   23   8.917532   8.004889   0.511375     1.2248   0
    0    5    1 102.938782 101.512440   1.133137     0.3393   0
    0    5    2  47.091436  46.969647   0.533115     0.3511   0
    0    5    3 112.864968 113.549336   1.110553     0.3698   0
    0    5    4  36.543035  36.526062   0.472564     0.3945   0
    0    5    5 120.733348 120.466049   1.499294     0.4242   0
    0    5    6 270.318428 271.932630   2.650961     0.4579   0
    0    5    7   0.018930   0.175833   0.096359     0.4947  -2
    0    5    8  11.960254  12.545813   0.395643     0.5341   0
    0    5    9  37.647808  37.480535   0.589354     0.5754   0
    0    5   10 116.560395 113.086185   2.034648     0.6184   0
    0    5   11  20.864508  20.722514   0.695314     0.6626   0
    0    5   12  94.090755  93.123766   1.437129     0.7079   0
    0    5   13   5.330951   5.563639   0.209375     0.7541   0
    0    5   14   1.568893   1.380717   0.161583     0.8010   0
    0    5   15   7.839443   8.113610   0.251815     0.8484   0
    0    5   16  35.499888  36.526472   0.843139     0.8964   0
    0    5   17   0.047705   0.030150   0.175195     0.9448  -2
    0    5   18   0.675388   0.774961   0.201648     0.9935   0
    0    5   19   5.251232   4.919149   0.322017     1.0426   0
    0    5   20   0.898468   0.979996   0.233253     1.0919   0
    0    5   21   4.194576   4.427362   0.338442     1.1415   0
    0    5   22   0.452320   0.510596   0.291302     1.1912  -2
    0    6    0 2277.00532 2219.63446   23.37656     0.4024   0
    0    6    1  55.413359  55.547958   0.772741     0.4057   0
    0    6    2  10.988727  10.923237   0.230727     0.4156   0
    0    6    3   0.743015   0.897235   0.095064     0.4315   0
    0    6    4  86.644169  87.658045   0.904675     0.4529   0
    0    6    5 134.761910 135.005597   1.365623     0.4790   0
    0    6    6   0.000296  -0.033173   0.317062     0.5090  -3
    0    6    7  68.503291  69.293403   0.947936     0.5424   0
    0    6    8  33.485946  32.642619   0.693700     0.5785   0
    0    6    9   5.735031   6.017399   0.252444     0.6169   0
    0    6   10   0.154619   0.090013   0.146207     0.6572  -2
    0    6   11   7.789141   7.693766   0.311596     0.6990   0
    0    6   12   7.231539   7.454077   0.313611     0.7421   0
    0    6   13   6.060296   6.156800   0.263686     0.7862   0
    0    6   14  13.748404  14.150702   0.358837     0.8313   0
    0    6   15  11.130552  10.297118   0.446644     0.8771   0
    0    6   16  72.236752  73.869293   1.382239     0.9236   0
    0    6   17   0.415218   0.401332   0.195549     0.9706  -2
    0    6   18  42.459565  43.026487   0.820282     1.0181   0
    0    6   19  23.137364  23.685674   0.724415     1.0661   0
    0    6   20  30.825140  31.767785   1.001057     1.1143   0
    0    6   21   8.419460   9.573309   0.483222     1.1629   0
    0    6   22   0.634039   0.917507   0.351579     1.2118  -2
    0    7    1 701.628841 697.374078   7.042712     0.4723   0
    0    7    2 550.526103 546.768154   5.455009     0.4808   0
    0    7    3 396.688786 403.674293   3.629212     0.4947   0
    0    7    4  82.209330  82.019098   0.857143     0.5134   0
    0    7    5   0.124524   0.167764   0.089799     0.5366  -2
    0    7    6   0.038226  -0.023012   0.305939     0.5635  -3
    0    7    7  16.298949  17.015579   0.471652     0.5939   0
    0    7    8   0.989745   1.223747   0.190566     0.6270   0
    0    7    9   0.415021   0.389156   0.156988     0.6626  -2
    0    7   10  22.144290  22.069799   0.726257     0.7003   0
    0    7   11   3.456396   3.010628   0.333860     0.7396   0
    0    7   12   0.044313   0.158460   0.162331     0.7805  -2
    0    7   13  19.147234  18.668470   0.537975     0.8226   0
    0    7   14  21.010576  20.839031   0.628804     0.8657   0
    0    7   15   2.416300   2.383032   0.214257     0.9098   0
    0    7   16   0.893740   0.961511   0.208946     0.9547   0
    0    7   17 133.308108 135.097224   1.929965     1.0003   0
    0    7   18  63.693113  66.643053   1.823618     1.0465   0
    0    7   19   0.932045   0.691211   0.277124     1.0931  -2
    0    7   20  23.251125  25.377951   0.760670     1.1403   0
    0    7   21  13.880326  14.734017   0.578190     1.1878   0
    0    7   22   0.221130  -0.445832   1.685380     1.2357  -3
    0    8    0  22.233468  21.840731   0.545834     0.5365   0
    0    8    1 219.775025 221.900994   2.150217     0.5390   0
    0    8    2 180.447551 181.946525   2.512180     0.5465   0
    0    8    3   2.132257   2.500916   0.177027     0.5587   0
    0    8    4  24.853207  24.350678   0.395547     0.5754   0
    0    8    5   7.841327   7.935142   0.278433     0.5961   0
    0    8    6  70.970744  70.188706   0.968440     0.6205   0
    0    8    7   3.482785   3.400144   0.202378     0.6482   0
    0    8    8   6.504126   6.318629   0.281172     0.6787   0
    0    8    9  29.464894  29.063734   0.555625     0.7117   0
    0    8   10   7.946170   8.130112   0.404204     0.7469   0
    0    8   11  45.168523  47.188914   0.971440     0.7839   0
    0    8   12   6.048664   6.632623   0.407217     0.8226   0
    0    8   13  26.484674  27.316709   0.803415     0.8626   0
    0    8   14  23.861053  24.655691   0.597870     0.9039   0
    0    8   15  28.758860  31.145814   1.000523     0.9462   0
    0    8   16   0.396019   0.411060   0.220074     0.9894  -2
    0    8   17   7.563710   8.262584   0.383079     1.0335   0
    0    8   18   2.149950   1.992107   0.269653     1.0782   0
    0    8   19  12.474474  12.598556   0.605396     1.1236   0
    0    8   20   6.541813   7.038062   0.528288     1.1695   0
    0    8   21   1.268099   1.407599   0.348006     1.2159   0
    0    9    1   8.621621   8.667385   0.298007     0.6058   0
    0    9    2  16.509487  17.562926   0.492234     0.6125   0
    0    9    3  20.888686  21.740853   0.498219     0.6234   0
    0    9    4  94.016079  93.282404   1.271489     0.6384   0
    0    9    5   0.043141   0.101966   0.142282     0.6571  -2
    0    9    6 104.859813 104.968746   1.324473     0.6794   0
    0    9    7 105.072089 105.446939   1.669899     0.7047   0
    0    9    8  12.803725  13.212139   0.409022     0.7329   0
    0    9    9  53.103177  52.972367   1.241535     0.7635   0
    0    9   10   0.765658   0.858141   0.217941     0.7964   0
    0    9   11  12.910012  13.508856   0.432567     0.8313   0
    0    9   12   4.959692   4.887969   0.361057     0.8678   0
    0    9   13  29.039347  29.108454   0.727406     0.9059   0
    0    9   14  49.113176  50.624706   1.403564     0.9452   0
    0    9   15   3.091372   3.261568   0.407294     0.9858   0
    0    9   16   0.672052   0.371500   0.222627     1.0273  -2
    0    9   17   0.215718   0.282431   0.243943     1.0698  -2
    0    9   18   0.069684   0.210774   0.239120     1.1131  -2
    0    9   19   5.387052   5.529450   0.423997     1.1571   0
    0    9   20   0.738897   0.338492   0.296047     1.2017  -2
    0   10    0   5.208675   5.539114   0.262984     0.6707   0
    0   10    1   0.287762   0.366057   0.119430     0.6727   0
    0   10    2   1.090531   1.177929   0.157170     0.6787   0
    0   10    3   2.456911   2.264053   0.257787     0.6885   0
    0   10    4 115.944934 114.717240   1.533133     0.7021   0
    0   10    5  13.334022  13.797368   0.503339     0.7192   0
    0   10    6   9.369888   9.651762   0.316342     0.7396   0
    0   10    7  19.224452  19.364973   0.498707     0.7629   0
    0   10    8   1.031061   1.190989   0.174470     0.7890   0
    0   10    9   4.181522   3.883147   0.358992     0.8176   0
    0   10   10   1.902627   2.196878   0.341063     0.8484   0
    0   10   11   2.981621   2.659732   0.245497     0.8812   0
    0   10   12  10.025448  10.252353   0.471005     0.9157   0
    0   10   13   2.032987   2.577117   0.256479     0.9519   0
    0   10   14  10.927592  11.386023   0.525822     0.9894   0
    0   10   15   3.918070   4.383158   0.460037     1.0282   0
    0   10   16  17.028032  16.920305   0.827507     1.0681   0
    0   10   17   1.466246   1.239173   0.269945     1.1090   0
    0   10   18   2.165126   1.580259   0.257482     1.1509   0
    0   10   19   0.346432   0.386539   0.301818     1.1935  -2
    0   11    1   1.647552   1.744782   0.172378     0.7396   0
    0   11    2   1.798452   2.026269   0.224382     0.7450   0
    0   11    3  27.859165  27.575727   0.941157     0.7540   0
    0   11    4  26.521370  26.592945   1.043255     0.7665   0
    0   11    5  67.343750  67.989197   1.031927     0.7821   0
    0   11    6  40.222807  40.199218   0.884184     0.8009   0
    0   11    7   9.279154   9.388961   0.314596     0.8225   0
    0   11    8   0.732786   0.693572   0.175345     0.8468   0
    0   11    9   8.335740   8.573342   0.579936     0.8735   0
    0   11   10  23.867474  23.807570   0.874825     0.9023   0
    0   11   11  44.439891  42.154889   0.914312     0.9332   0
    0   11   12  24.243973  24.733734   1.061585     0.9659   0
    0   11   13   0.357225   0.083932   0.217722     1.0002  -2
    0   11   14   6.043893   5.497449   0.375854     1.0360   0
    0   11   15   0.000066  -0.119102   0.642999     1.0732  -3
    0   11   16   4.585648   4.668565   0.543532     1.1115   0
    0   11   17   0.875255   0.949827   0.235924     1.1508   0
    0   11   18   1.294181   1.474104   0.272197     1.1912   0
    0   11   19   1.158842   0.981282   0.300305     1.2324   0
    0   12    0   4.478496   4.652473   0.378201     0.8048   0
    0   12    1  40.992527  42.529102   0.676017     0.8065   0
    0   12    2  44.731850  45.284254   0.720718     0.8115   0
    0   12    3   0.657345   0.743890   0.166032     0.8198   0
    0   12    4   2.462186   2.268128   0.206922     0.8312   0
    0   12    5  33.078561  33.263040   0.611974     0.8457   0
    0   12    6   0.132257   0.171990   0.167846     0.8631  -2
    0   12    7  16.544998  16.368217   0.432170     0.8832   0
    0   12    8  83.451071  83.067112   1.648291     0.9058   0
    0   12    9   2.530255   2.356765   0.215383     0.9308   0
    0   12   10   6.802813   6.593192   0.378949     0.9580   0
    0   12   11  11.948786  11.367105   0.570345     0.9871   0
    0   12   12   2.663210   3.350952   0.393190     1.0181   0
    0   12   13   0.000007   0.006920   0.229629     1.0507  -2
    0   12   14  10.004993   9.081121   0.503594     1.0848   0
    0   12   15   1.079269   0.932400   0.452889     1.1203  -2
    0   12   16   1.139181   1.215163   0.257668     1.1571   0
    0   12   17   2.373351   2.579150   0.424521     1.1949   0
    0   12   18   0.548064   0.579079   0.280598     1.2338  -2
    0   13    1 259.399002 259.562047   3.272764     0.8734   0
    0   13    2  58.163722  58.143605   0.887649     0.8780   0
    0   13    3  20.836745  20.625964   0.461714     0.8857   0
    0   13    4   7.231596   7.526057   0.288133     0.8963   0
    0   13    5  12.308251  12.471007   0.498229     0.9098   0
    0   13    6  25.817179  25.107947   0.698286     0.9259   0
    0   13    7   7.102447   6.884119   0.330678     0.9447   0
    0   13    8   0.152627   0.288293   0.215283     0.9659  -2
    0   13    9   0.986688   0.598088   0.280612     0.9894  -2
    0   13   10  11.987691  11.531897   0.599948     1.0149   0
    0   13   11   3.210225   2.190373   0.344454     1.0425   0
    0   13   12   1.923851   2.288952   0.349432     1.0719   0
    0   13   13   0.327720   0.202250   0.336600     1.1029  -2
    0   13   14  20.412041  19.398114   0.648146     1.1355   0
    0   13   15   0.279859   0.183428   0.272839     1.1694  -2
    0   13   16   0.096765   0.451225   0.271308     1.2047  -2
    0   14    0  24.849173  24.258959   0.940487     0.9389   0
    0   14    1 136.381807 136.145694   1.985748     0.9404   0
    0   14    2  74.251355  73.922628   1.154566     0.9447   0
    0   14    3  94.829969  95.845686   1.332451     0.9518   0
    0   14    4  12.334330  12.671128   0.380399     0.9617   0
    0   14    5   0.034583   0.011196   0.180050     0.9742  -2
    0   14    6   0.990445   1.056876   0.260782     0.9893   0
    0   14    7   3.638042   3.369638   0.258389     1.0069   0
    0   14    8  11.438054  10.472669   0.442778     1.0268   0
    0   14    9   0.060085  -0.096737   0.615767     1.0489  -3
    0   14   10   0.001617  -0.098561   0.631936     1.0731  -3
    0   14   11   0.097725  -0.019014   0.619810     1.0992  -3
    0   14   12   0.539871   0.189796   0.329958     1.1271  -2
    0   14   13  14.053075  13.401229   0.673806     1.1566   0
    0   14   14   8.867213   8.207015   0.454899     1.1877   0
    0   14   15  28.030288  28.120020   1.052318     1.2203   0
    0   15    1   0.000280  -0.095197   0.566931     1.0074  -3
    0   15    2  12.010336  12.537882   0.438881     1.0114   0
    0   15    3   8.267800   7.904144   0.417587     1.0180   0
    0   15    4  21.115030  21.411451   0.551432     1.0273   0
    0   15    5  25.994682  25.755354   0.766295     1.0390   0
    0   15    6   5.096008   4.938295   0.320381     1.0532   0
    0   15    7  39.330066  36.609165   0.808503     1.0697   0
    0   15    8   0.020187  -0.322979   0.643847     1.0885  -3
    0   15    9  21.770885  22.083474   1.230836     1.1094   0
    0   15   10   0.000905  -0.463989   0.675680     1.1323  -3
    0   15   11   6.062717   5.834145   0.508267     1.1570   0
    0   15   12   0.770776   0.475800   0.299010     1.1836  -2
    0   15   13   3.082920   2.594622   0.323654     1.2117   0
    0   16    0   1.238442   1.406746   0.342645     1.0731   0
    0   16    1   2.014464   1.669958   0.290709     1.0743   0
    0   16    2   1.215976   1.011660   0.262186     1.0781   0
    0   16    3  18.403419  18.503495   0.680562     1.0843   0
    0   16    4  51.527751  52.375651   1.032789     1.0930   0
    0   16    5   5.103035   5.412660   0.428656     1.1041   0
    0   16    6   1.558678   1.561314   0.378028     1.1174   0
    0   16    7   0.581588   0.648415   0.381333     1.1330  -2
    0   16   10   2.205320   1.913230   0.391440     1.1922   0
    0   16   11   6.177477   6.457027   0.678037     1.2158   0
    0   17    1   4.404642   4.166471   0.472783     1.1413   0
    0   17    2   1.683501   1.589882   0.328974     1.1449   0
    0   17    3   3.261186   3.169936   0.933590     1.1507   0
    0   17    4   0.059895   0.316091   0.369230     1.1589  -2
    0   17    5   0.053993   0.139045   0.363021     1.1694  -2
    0   17    9   1.384124   0.942516   0.460889     1.2323  -2
    0   18    1   6.629919   7.463103   0.528593     1.2083   0
    0   18    2   2.847879   2.509144   0.504542     1.2117   0
    0   18    3   0.317162   0.424517   0.438220     1.2172  -2
    1    0    1 1715.24760 1684.80063   16.52594     0.1015   0
    1    0    3 1206.27683 1175.36714   17.52997     0.1912   0
    1    0    5  45.904982  45.896560   0.977434     0.2906   0
    1    0    7  13.966107  13.904996   0.317445     0.3923   0
    1    0    9   3.442630   3.484067   0.192317     0.4949   0
    1    0   11 117.209811 120.001987   1.892758     0.5980   0
    1    0   13 224.265924 220.119962   3.813742     0.7013   0
    1    0   15  50.332520  47.046687   1.263826     0.8048   0
    1    0   17 256.673614 254.090400   3.972107     0.9084   0
    1    0   19  15.369282  15.434395   0.522658     1.0120   0
    1    0   21   5.473902   5.556027   0.417241     1.1157   0
    1    0   23   0.031513   0.148714   0.303673     1.2194  -2
    1    1    0 296.422283 299.141346   2.407224     0.0989   0
    1    1    1  86.454772  87.625223   0.878969     0.1217   0
    1    1    2  48.732587  48.446622   0.507870     0.1589   0
    1    1    3 209.002913 209.710475   2.012001     0.2027   0
    1    1    4 109.194802 108.604658   1.165899     0.2496   0
    1    1    5  31.434949  31.289591   0.428852     0.2982   0
    1    1    6  18.416142  18.727002   0.310949     0.3478   0
    1    1    7  46.782840  46.991072   0.656630     0.3980   0
    1    1    8 141.507787 143.510515   1.508854     0.4486   0
    1    1    9 194.883607 194.714614   1.929965     0.4994   0
    1    1   10  30.083274  29.645681   0.468981     0.5505   0
    1    1   11   2.362485   2.357773   0.182557     0.6017   0
    1    1   12  12.800751  13.298159   0.635077     0.6531   0
    1    1   13   2.168382   2.418525   0.193848     0.7045   0
    1    1   14 270.476930 270.840853   2.904003     0.7560   0
    1    1   15 154.712482 154.591934   1.815559     0.8076   0
    1    1   16   1.720099   1.610770   0.173084     0.8592   0
    1    1   17   0.708974   0.762434   0.217986     0.9108   0
    1    1   18   0.023408   0.168284   0.163963     0.9625  -2
    1    1   19   3.055851   3.054809   0.299069     1.0142   0
    1    1   20   4.798405   5.025865   0.266772     1.0660   0
    1    1   21   0.306509   0.273487   0.192244     1.1177  -2
    1    1   22   0.002375  -0.065178   0.725724     1.1695  -3
    1    1   23   2.053871   1.960020   0.251291     1.2213   0
    1    2    0 2334.38732 2290.57031   19.15747     0.1525   0
    1    2    1  28.093533  28.237220   0.310188     0.1682   0
    1    2    2 532.921976 549.516970   4.891889     0.1968   0
    1    2    3 399.372067 398.705911   3.700198     0.2336   0
    1    2    4 121.634445 120.991196   1.273066     0.2753   0
    1    2    5  10.605145  10.614531   0.207807     0.3200   0
    1    2    6  19.282072  19.288025   0.374646     0.3667   0
    1    2    7  49.726693  50.176143   0.684451     0.4146   0
    1    2    8 215.119040 216.000841   2.039867     0.4634   0
    1    2    9  24.844168  24.727899   0.558041     0.5128   0
    1    2   10   1.262633   1.365081   0.157439     0.5626   0
    1    2   11 230.299423 231.622137   5.113390     0.6128   0
    1    2   12  10.140031  10.762913   0.287864     0.6633   0
    1    2   13  21.944945  21.996360   0.372572     0.7140   0
    1    2   14  12.167655  11.789319   0.308656     0.7649   0
    1    2   15   0.600725   0.734823   0.147812     0.8159   0
    1    2   16   1.102913   0.871967   0.155415     0.8670   0
    1    2   17   0.896430   0.705087   0.155648     0.9182   0
    1    2   18   3.995349   3.948443   0.243943     0.9695   0
    1    2   19   0.027695  -0.136561   0.598221     1.0209  -3
    1    2   20  26.384439  27.281654   0.700570     1.0723   0
    1    2   21   0.113188   0.184339   0.201721     1.1237  -2
    1    2   22   0.288526   0.454325   0.212912     1.1752  -2
    1    2   23   0.270888   0.064062   0.217676     1.2268  -2
    1    3    0 2432.37969 2391.46507   20.44426     0.2139   0
    1    3    1   3.918728   4.014265   0.123510     0.2254   0
    1    3    2  11.997962  12.098208   0.315343     0.2474   0
    1    3    3 274.965115 275.034278   2.499521     0.2776   0
    1    3    4 1061.45505 1038.19987   12.35982     0.3135   0
    1    3    5  93.785842  93.364459   1.017445     0.3534   0
    1    3    6   9.731387   9.346976   0.264328     0.3962   0
    1    3    7  12.116446  12.031470   0.234502     0.4409   0
    1    3    8  23.300057  23.377515   0.384324     0.4870   0
    1    3    9   6.459321   6.460765   0.175988     0.5343   0
    1    3   10   7.180744   7.201259   0.250931     0.5823   0
    1    3   11  21.334300  21.214703   0.401637     0.6309   0
    1    3   12 104.263176 106.231924   1.467307     0.6801   0
    1    3   13   1.352951   1.386315   0.144561     0.7296   0
    1    3   14   0.010662   0.033674   0.117775     0.7795  -2
    1    3   15   0.266173   0.312895   0.131223     0.8296  -2
    1    3   16   6.678031   6.626241   0.279376     0.8799   0
    1    3   17   1.700268   1.835575   0.189472     0.9304   0
    1    3   18   5.153397   5.283105   0.270724     0.9810   0
    1    3   19   1.357738   1.506369   0.216568     1.0318   0
    1    3   20   6.436260   6.025650   0.306217     1.0827   0
    1    3   21   3.595775   3.740085   0.324442     1.1337   0
    1    3   22  14.330905  14.873235   0.448362     1.1848   0
    1    3   23   0.075002  -0.103502   0.746666     1.2359  -3
    1    4    0   8.434740   8.516907   0.151071     0.2779   0
    1    4    1 515.107053 509.638629   4.331204     0.2868   0
    1    4    2 1094.93586 1093.71865   11.14287     0.3045   0
    1    4    3 542.982697 542.164002   6.429402     0.3295   0
    1    4    4 338.779385 335.146273   4.703347     0.3602   0
    1    4    5   0.241899   0.320723   0.079283     0.3955   0
    1    4    6   2.109722   2.031635   0.118108     0.4341   0
    1    4    7   0.003996   0.016566   0.081398     0.4752  -2
    1    4    8   8.105983   8.052024   0.232842     0.5183   0
    1    4    9  11.358948  11.464886   0.296981     0.5629   0
    1    4   10  55.077021  56.058517   1.049145     0.6087   0
    1    4   11   9.751393   9.409930   0.381885     0.6554   0
    1    4   12   0.381201   0.437969   0.130758     0.7028   0
    1    4   13   0.015788  -0.030137   0.433811     0.7509  -3
    1    4   14  15.056463  14.524459   0.342950     0.7994   0
    1    4   15  25.814854  25.459868   0.440950     0.8483   0
    1    4   16   0.187288   0.256164   0.151180     0.8976  -2
    1    4   17   3.796655   3.480333   0.232574     0.9471   0
    1    4   18   0.869076   1.038036   0.200618     0.9969   0
    1    4   19   1.935489   1.796837   0.239945     1.0470   0
    1    4   20  23.843803  23.936030   0.961361     1.0972   0
    1    4   21   0.624582   0.764139   0.268978     1.1475  -2
    1    4   22   0.345643   0.628280   0.240195     1.1980  -2
    1    5    0   2.882405   2.969783   0.131141     0.3431   0
    1    5    1 335.305756 330.944642   3.861585     0.3504   0
    1    5    2 117.825427 117.890003   1.191386     0.3650   0
    1    5    3  73.264427  72.886921   0.894414     0.3860   0
    1    5    4   1.725306   1.784373   0.115678     0.4126   0
    1    5    5   4.354981   4.392038   0.151240     0.4437   0
    1    5    6  32.661509  32.587050   0.449087     0.4784   0
    1    5    7 124.058354 126.679831   2.872157     0.5161   0
    1    5    8  49.030538  47.728192   0.722505     0.5560   0
    1    5    9 246.118722 245.649758   5.540801     0.5978   0
    1    5   10  20.691669  20.440567   0.589377     0.6411   0
    1    5   11   0.044953   0.027092   0.152721     0.6856  -2
    1    5   12  22.264422  20.808033   0.420017     0.7311   0
    1    5   13   9.758732  10.105613   0.301162     0.7774   0
    1    5   14  22.201996  22.063007   0.573313     0.8243   0
    1    5   15  24.145095  24.114681   0.609334     0.8719   0
    1    5   16   4.608187   4.393022   0.309445     0.9199   0
    1    5   17   4.300487   4.946546   0.287263     0.9683   0
    1    5   18  11.651199  12.231637   0.436068     1.0171   0
    1    5   19   0.019716   0.386065   0.221227     1.0661  -2
    1    5   20   2.056597   2.145480   0.244891     1.1154   0
    1    5   21   7.912521   8.487823   0.441301     1.1650   0
    1    5   22   2.027717   2.088822   0.317048     1.2148   0
    1    6    0  12.310559  12.160204   0.254464     0.4089   0
    1    6    1  93.219561  92.749508   1.106150     0.4150   0
    1    6    2  33.588195  34.101041   0.625654     0.4274   0
    1    6    3  19.375478  19.644231   0.377641     0.4455   0
    1    6    4 111.694556 111.466071   1.531204     0.4688   0
    1    6    5  51.097889  52.070227   0.699011     0.4963   0
    1    6    6  50.422575  50.234036   0.888469     0.5276   0
    1    6    7   4.727319   4.882909   0.463392     0.5620   0
    1    6    8  48.762537  50.109588   1.035023     0.5989   0
    1    6    9   2.789871   2.685538   0.198904     0.6379   0
    1    6   10   1.452420   1.379887   0.214740     0.6786   0
    1    6   11  34.936604  35.658521   0.764645     0.7208   0
    1    6   12  38.843566  38.097582   0.608546     0.7642   0
    1    6   13 123.833177 123.499319   2.769010     0.8086   0
    1    6   14  37.796189  38.517882   0.911308     0.8538   0
    1    6   15  31.600950  31.692705   0.565741     0.8998   0
    1    6   16  12.792228  12.837653   0.392274     0.9464   0
    1    6   17  76.536050  77.366625   1.411214     0.9935   0
    1    6   18   6.484816   6.452378   0.327629     1.0411   0
    1    6   19   0.085630   0.467362   0.269475     1.0891  -2
    1    6   20   0.533215   0.490707   0.246906     1.1374  -2
    1    6   21   1.903476   2.521389   0.553369     1.1861   0
    1    6   22   0.021272   0.064691   0.415522     1.2350  -2
    1    7    0 175.850123 177.776348   1.736094     0.4751   0
    1    7    1 141.888279 143.244294   1.397014     0.4803   0
    1    7    2  30.810824  31.886672   0.415568     0.4911   0
    1    7    3   5.467639   5.418084   0.151034     0.5069   0
    1    7    4  61.819947  61.162288   0.640852     0.5275   0
    1    7    5   1.415733   1.336344   0.118504     0.5521   0
    1    7    6   1.520735   1.600586   0.200723     0.5804   0
    1    7    7  11.864449  12.220332   0.385149     0.6118   0
    1    7    8  17.248658  17.849615   0.617823     0.6458   0
    1    7    9   0.518199   0.504524   0.181828     0.6822  -2
    1    7   10  12.256631  12.301246   0.401965     0.7204   0
    1    7   11  16.575002  16.754556   0.416092     0.7603   0
    1    7   12   2.387627   2.557812   0.192317     0.8015   0
    1    7   13   0.216547   0.318124   0.156564     0.8439  -2
    1    7   14 232.264174 234.936215   3.613795     0.8874   0
    1    7   15 107.398833 108.524883   1.608750     0.9317   0
    1    7   16  17.867160  18.221229   0.540063     0.9768   0
    1    7   17  10.697112  10.202984   0.478207     1.0225   0
    1    7   18  26.182998  26.061553   1.129312     1.0688   0
    1    7   19   3.056112   2.387964   0.337571     1.1156   0
    1    7   20   0.000009  -0.244996   0.670460     1.1628  -3
    1    7   21   2.753981   2.789432   0.443795     1.2105   0
    1    8    0  33.307901  34.257810   0.499605     0.5414   0
    1    8    1   2.564757   2.735404   0.176303     0.5461   0
    1    8    2   0.153104   0.105923   0.146904     0.5555  -2
    1    8    3   0.111406   0.130503   0.101177     0.5696  -2
    1    8    4  25.520898  24.824996   0.501105     0.5879   0
    1    8    5   2.163526   1.884252   0.146394     0.6102   0
    1    8    6  39.683948  40.925808   0.617476     0.6359   0
    1    8    7  72.446137  73.017752   0.897832     0.6647   0
    1    8    8  86.297816  85.911658   1.036422     0.6961   0
    1    8    9   0.313493   0.521828   0.161464     0.7299   0
    1    8   10  15.697251  15.681469   0.418235     0.7658   0
    1    8   11 175.543913 175.964774   3.118319     0.8034   0
    1    8   12  51.774553  52.469557   1.462393     0.8425   0
    1    8   13   1.017981   0.950092   0.199465     0.8830   0
    1    8   14   2.657833   2.772593   0.234315     0.9246   0
    1    8   15  33.905865  34.073553   0.687040     0.9672   0
    1    8   16  37.047004  36.835315   1.139090     1.0107   0
    1    8   17   0.027702  -0.052182   0.650079     1.0550  -3
    1    8   18   3.242108   3.327590   0.542132     1.0999   0
    1    8   19   5.112704   5.255344   0.501816     1.1454   0
    1    8   20   1.320610   1.269110   0.341779     1.1915   0
    1    9    0  37.734011  38.418505   0.634466     0.6080   0
    1    9    1   0.000851   0.024247   0.145550     0.6121  -2
    1    9    2   4.566723   4.778153   0.316137     0.6205   0
    1    9    3 150.988713 149.907095   2.258428     0.6332   0
    1    9    4  74.757463  75.318917   1.012093     0.6497   0
    1    9    5  35.545229  35.817843   0.675288     0.6699   0
    1    9    6  23.191454  22.915686   0.422479     0.6934   0
    1    9    7  10.862839  10.936548   0.293125     0.7199   0
    1    9    8   4.720501   4.407268   0.353644     0.7490   0
    1    9    9  11.165240  10.835257   0.400958     0.7806   0
    1    9   10  60.195210  59.578642   1.209356     0.8142   0
    1    9   11  23.517737  23.496038   0.747505     0.8497   0
    1    9   12   6.418747   6.582707   0.330245     0.8868   0
    1    9   13  20.770504  20.373237   0.550274     0.9253   0
    1    9   14   1.005532   1.086088   0.287718     0.9651   0
    1    9   15   0.006278  -0.139834   0.605004     1.0060  -3
    1    9   16   3.337958   3.713226   0.277434     1.0479   0
    1    9   17   3.603918   4.037021   0.330327     1.0906   0
    1    9   18   4.709061   4.410190   0.351142     1.1341   0
    1    9   19   1.641223   2.036827   0.307257     1.1783   0
    1    9   20   1.011055   1.069727   0.321115     1.2232   0
    1   10    0  43.737543  43.237320   0.716648     0.6746   0
    1   10    1 217.914187 221.094583   3.656399     0.6783   0
    1   10    2 118.811087 122.508742   1.823573     0.6860   0
    1   10    3  58.997838  57.679543   0.961990     0.6974   0
    1   10    4  20.937383  20.494085   0.515246     0.7125   0
    1   10    5  10.659857  10.562700   0.294515     0.7309   0
    1   10    6   3.298227   3.270972   0.192358     0.7525   0
    1   10    7   8.941935   9.710203   0.329662     0.7770   0
    1   10    8   0.006506   0.056430   0.169506     0.8041  -2
    1   10    9   0.707617   0.857407   0.254769     0.8335   0
    1   10   10   9.478874   9.962930   0.456399     0.8651   0
    1   10   11  10.272655  10.025200   0.338811     0.8986   0
    1   10   12   0.000257  -0.107628   0.561433     0.9337  -3
    1   10   13  24.246440  24.576828   0.665414     0.9704   0
    1   10   14   1.738041   2.069339   0.292241     1.0084   0
    1   10   15   3.054656   2.994960   0.320303     1.0476   0
    1   10   16   0.048218   0.071524   0.203125     1.0879  -2
    1   10   17   2.962017   2.829156   0.254455     1.1291   0
    1   10   18   5.162364   5.851057   0.324739     1.1712   0
    1   10   19   0.984597   1.318073   0.277430     1.2141   0
    1   11    0   0.258008   0.251551   0.127795     0.7413  -2
    1   11    1   1.563503   1.658931   0.171625     0.7447   0
    1   11    2  19.104164  18.984105   0.451809     0.7517   0
    1   11    3  61.423788  61.999697   0.974640     0.7621   0
    1   11    4   2.126117   2.127912   0.189705     0.7759   0
    1   11    5   1.498858   1.334206   0.178591     0.7929   0
    1   11    6  44.797938  44.650248   0.685221     0.8128   0
    1   11    7  33.961331  33.743467   0.789083     0.8356   0
    1   11    8   5.348226   5.177939   0.353964     0.8608   0
    1   11    9  11.346924  10.784429   0.517776     0.8884   0
    1   11   10  13.617955  13.134370   0.528032     0.9181   0
    1   11   11   3.221826   2.854666   0.233681     0.9497   0
    1   11   12   5.411506   5.402038   0.395068     0.9830   0
    1   11   13  18.012535  17.758306   0.683776     1.0179   0
    1   11   14   4.833797   4.524286   0.406314     1.0542   0
    1   11   15   0.005092  -0.144297   0.666763     1.0918  -3
    1   11   16   0.320150   0.021234   0.209348     1.1305  -2
    1   11   17   0.290077   0.296120   0.213163     1.1702  -2
    1   11   18   0.591180   0.575455   0.238814     1.2109  -2
    1   12    0  27.383431  28.252264   0.657277     0.8081   0
    1   12    1   0.306858   0.458264   0.172524     0.8112  -2
    1   12    2   6.803514   6.829189   0.477861     0.8176   0
    1   12    3  24.772962  25.278574   0.587868     0.8272   0
    1   12    4  13.494245  13.849062   0.703068     0.8400   0
    1   12    5  33.612104  33.792563   0.690240     0.8557   0
    1   12    6   3.679034   3.677154   0.253301     0.8742   0
    1   12    7   2.995638   2.757313   0.249832     0.8953   0
    1   12    8  49.885915  50.834400   1.182232     0.9189   0
    1   12    9  18.216358  17.331853   0.908436     0.9448   0
    1   12   10   4.595964   4.276296   0.355778     0.9728   0
    1   12   11   1.073238   0.987244   0.222741     1.0027   0
    1   12   12   3.388239   3.871572   0.383781     1.0343   0
    1   12   13  21.379783  20.260686   0.606280     1.0675   0
    1   12   14   8.530983   8.664148   0.402526     1.1022   0
    1   12   15   6.518383   6.699361   0.338237     1.1382   0
    1   12   16   6.685201   6.859959   0.352838     1.1753   0
    1   12   17   0.122407   0.162075   0.301235     1.2136  -2
    1   13    0 104.514454 103.222815   1.351132     0.8749   0
    1   13    1  32.234720  32.186489   0.654979     0.8778   0
    1   13    2   0.031734   0.133183   0.183099     0.8837  -2
    1   13    3   7.290577   6.886900   0.280461     0.8926   0
    1   13    4  11.499076  11.780658   0.347162     0.9044   0
    1   13    5   6.579875   5.981022   0.289077     0.9190   0
    1   13    6  31.250043  31.508995   0.945875     0.9363   0
    1   13    7   1.423764   1.371791   0.294274     0.9561   0
    1   13    8   0.118725   0.434796   0.283529     0.9782  -2
    1   13    9  11.951700  11.689988   0.495129     1.0026   0
    1   13   10   0.155978   0.247229   0.236786     1.0289  -2
    1   13   11  21.644774  21.278204   0.568326     1.0572   0
    1   13   12   0.001274  -0.152981   0.677749     1.0873  -3
    1   13   13   4.832733   4.334071   0.589049     1.1189   0
    1   13   14  39.177153  38.891639   1.348301     1.1521   0
    1   13   15   3.105717   3.195975   0.320568     1.1865   0
    1   13   16  27.259257  28.662808   1.096891     1.2222   0
    1   14    0  67.129637  67.676936   1.081844     0.9417   0
    1   14    1   0.692506   0.854604   0.195950     0.9444   0
    1   14    2   1.541296   1.601055   0.220388     0.9499   0
    1   14    3   0.000032  -0.073539   0.581969     0.9582  -3
    1   14    4  12.199100  12.331014   0.373009     0.9692   0
    1   14    5   0.267415   0.239753   0.248565     0.9829  -2
    1   14    6   4.109545   3.613079   0.393486     0.9990   0
    1   14    7  13.752069  13.910056   0.515820     1.0176   0
    1   14    8   0.000373  -0.096095   0.586460     1.0384  -3
    1   14    9  15.420062  16.543084   1.087788     1.0614   0
    1   14   10   2.579189   2.432962   0.464869     1.0864   0
    1   14   11  19.491454  19.197400   0.829965     1.1132   0
    1   14   12  26.876560  25.846571   1.019833     1.1418   0
    1   14   13   3.284260   2.851023   0.368542     1.1719   0
    1   14   14  16.068767  16.602619   0.805239     1.2036   0
    1   15    0   0.836500   0.683320   0.220489     1.0086   0
    1   15    1   0.197682   0.380973   0.201876     1.0111  -2
    1   15    2   2.012080   1.883322   0.231265     1.0163   0
    1   15    3   2.604537   2.438897   0.323745     1.0240   0
    1   15    4   2.188030   1.736545   0.274389     1.0343   0
    1   15    5   8.562698   8.202685   0.598654     1.0471   0
    1   15    6   6.022974   5.949796   0.393518     1.0623   0
    1   15    7   1.032454   1.404166   0.290422     1.0798   0
    1   15    8   3.884937   3.395877   0.645447     1.0994   0
    1   15    9   1.442917   1.223155   0.327679     1.1212   0
    1   15   10  27.283890  26.563816   0.822206     1.1448   0
    1   15   11   0.519138   0.955603   0.355491     1.1703  -2
    1   15   12  44.062318  45.946249   1.544046     1.1975   0
    1   15   13  26.308644  26.623260   1.175167     1.2263   0
    1   16    0   6.531915   6.500698   0.635172     1.0755   0
    1   16    1  41.939687  42.819209   1.109974     1.0779   0
    1   16    2   0.003789   0.277567   0.255804     1.0827  -2
    1   16    3   6.181657   6.088558   0.406920     1.0900   0
    1   16    4   1.806493   1.661807   0.461673     1.0997   0
    1   16    5  10.908800  11.388120   1.122141     1.1117   0
    1   16    6  11.374494  11.910532   0.930782     1.1260   0
    1   16    7  10.239062  10.978214   0.775731     1.1425   0
    1   16    8   9.351843   9.386225   0.594031     1.1611   0
    1   16    9   0.107413   0.174429   0.364909     1.1817  -2
    1   16   10   6.317397   7.155400   0.444451     1.2042   0
    1   16   11   0.391637   0.676122   0.452064     1.2284  -2
    1   17    0   2.515662   2.455431   0.387916     1.1425   0
    1   17    1  22.690581  22.758689   0.826309     1.1447   0
    1   17    2   1.667598   1.522657   0.356457     1.1492   0
    1   17    3  35.165305  35.421886   1.427821     1.1561   0
    1   17    4   0.077160   0.442254   0.429385     1.1652  -2
    1   17    5   0.416290   0.832002   0.389288     1.1766  -2
    1   17    6   5.078435   5.384351   0.429754     1.1901   0
    1   17    7   1.691225   1.931141   0.597004     1.2057   0
    1   17    8   1.076818   1.062834   0.473357     1.2234  -2
    1   18    0  12.127645  11.449205   0.850314     1.2094   0
    1   18    1   2.175584   2.613504   0.472286     1.2115   0
    1   18    4   0.641161   0.739491   0.363450     1.2309  -2
    2    0    0 3117.64529 3113.58760   38.09166     0.1453   0
    2    0    2 2102.68879 2098.14866   27.43008     0.2031   0
    2    0    4 180.419913 174.768606   2.302778     0.2880   0
    2    0    6 304.532153 302.466820   4.383012     0.3825   0
    2    0    8 285.060462 283.305797   3.697207     0.4808   0
    2    0   10  87.023901  86.835679   2.014102     0.5811   0
    2    0   12   0.251449   0.556337   0.228489     0.6825  -2
    2    0   14 171.582858 164.975893   3.622146     0.7846   0
    2    0   16   0.206646   0.272602   0.220794     0.8871  -2
    2    0   18  13.233371  13.500286   0.652381     0.9898   0
    2    0   20   0.581868   0.284167   0.248492     1.0928  -2
    2    0   22   6.062250   6.383315   0.444369     1.1960   0
    2    1    0  48.998088  49.700684   0.439519     0.1600   0
    2    1    1   0.489748   0.533676   0.051366     0.1816   0
    2    1    2 184.362661 187.210757   1.834536     0.2138   0
    2    1    3  30.469859  30.552152   0.397785     0.2528   0
    2    1    4 235.190737 236.015227   2.119287     0.2957   0
    2    1    5 885.559344 884.918067   7.609114     0.3412   0
    2    1    6 250.017906 248.842578   2.240800     0.3883   0
    2    1    7  15.032216  14.494373   0.286128     0.4365   0
    2    1    8   5.127809   5.201233   0.174807     0.4855   0
    2    1    9  37.267039  37.881734   0.542852     0.5350   0
    2    1   10  43.005682  43.306383   0.738397     0.5850   0
    2    1   11 439.608834 432.147556   8.120858     0.6353   0
    2    1   12 212.441994 209.286072   2.454647     0.6858   0
    2    1   13   8.803763   9.168463   0.290180     0.7365   0
    2    1   14  50.494307  50.892749   1.018853     0.7874   0
    2    1   15   0.115734   0.244134   0.148988     0.8385  -2
    2    1   16  11.101508  10.521856   0.314290     0.8896   0
    2    1   17   3.233192   3.145470   0.235236     0.9408   0
    2    1   18   0.227212   0.553068   0.179858     0.9921   0
    2    1   19   3.618802   3.657985   0.254997     1.0435   0
    2    1   20   0.953138   0.981861   0.239275     1.0949   0
    2    1   21   4.753306   4.769856   0.273104     1.1464   0
    2    1   22   3.587409   3.476997   0.311934     1.1979   0
    2    2    0   4.591612   4.578943   0.094608     0.1977   0
    2    2    1 105.588899 106.450280   0.995418     0.2155   0
    2    2    2 142.613245 143.567041   1.352832     0.2434   0
    2    2    3  57.162418  56.105470   0.803976     0.2782   0
    2    2    4   1.757519   1.867326   0.110491     0.3177   0
    2    2    5  64.349678  64.134474   0.965153     0.3604   0
    2    2    6 155.654441 152.330885   2.041695     0.4053   0
    2    2    7   0.000134   0.029043   0.083727     0.4517  -2
    2    2    8 486.400967 492.753699   4.582727     0.4992   0
    2    2    9 187.138963 190.105903   1.890921     0.5475   0
    2    2   10  16.790565  17.053689   0.575929     0.5964   0
    2    2   11  34.289789  34.368219   0.584271     0.6458   0
    2    2   12  65.585867  65.559026   0.931753     0.6956   0
    2    2   13  51.315698  52.892137   0.806369     0.7456   0
    2    2   14   1.802867   1.849365   0.196251     0.7960   0
    2    2   15   0.323294   0.439587   0.149170     0.8465  -2
    2    2   16   4.693184   4.592893   0.229875     0.8971   0
    2    2   17  32.065764  32.015679   0.689173     0.9480   0
    2    2   18   0.003810   0.289382   0.179407     0.9989  -2
    2    2   19   0.006738  -0.082496   0.622098     1.0499  -3
    2    2   20   0.227999   0.317568   0.206061     1.1010  -2
    2    2   21   0.413372   0.071264   0.198548     1.1522  -2
    2    2   22   0.306399   0.284400   0.212648     1.2035  -2
    2    3    0   0.069846   0.078763   0.052943     0.2482  -2
    2    3    1 2788.77311 2731.47488   37.90138     0.2626   0
    2    3    2  14.361224  14.398461   0.371222     0.2859   0
    2    3    3 169.398898 168.781840   1.892475     0.3160   0
    2    3    4  29.338913  29.757548   0.496360     0.3513   0
    2    3    5  49.740382  49.855675   0.644107     0.3904   0
    2    3    6   0.424111   0.531962   0.085674     0.4322   0
    2    3    7  16.436090  16.478945   0.404021     0.4760   0
    2    3    8  39.118455  39.289739   0.490926     0.5212   0
    2    3    9  35.711294  35.533480   0.635546     0.5677   0
    2    3   10  54.440284  52.231600   0.905846     0.6150   0
    2    3   11  17.639596  17.240134   0.363496     0.6630   0
    2    3   12   1.096819   1.243117   0.159801     0.7116   0
    2    3   13   8.752794   9.102500   0.301640     0.7606   0
    2    3   14   2.918931   3.068955   0.188014     0.8100   0
    2    3   15  28.233025  27.458116   0.626010     0.8596   0
    2    3   16   0.000189  -0.098661   0.512137     0.9096  -3
    2    3   17  53.516602  54.814028   0.874411     0.9597   0
    2    3   18   0.018595  -0.229027   0.594173     1.0101  -3
    2    3   19  17.647039  18.796839   0.484343     1.0606   0
    2    3   20   0.908574   0.830297   0.217530     1.1112   0
    2    3   21   0.124564   0.058482   0.223926     1.1619  -2
    2    3   22   0.478666   0.474328   0.224040     1.2128  -2
    2    4    0 382.949615 380.082799   3.651275     0.3051   0
    2    4    1  18.269122  18.373713   0.283424     0.3169   0
    2    4    2  11.231120  11.356529   0.225252     0.3365   0
    2    4    3   3.474655   3.607472   0.190854     0.3624   0
    2    4    4   1.741429   1.929828   0.219153     0.3936   0
    2    4    5  31.573903  31.913340   0.595034     0.4288   0
    2    4    6 110.497739 111.073122   1.426790     0.4672   0
    2    4    7   1.677738   1.796919   0.135116     0.5080   0
    2    4    8  16.525088  15.819138   0.471401     0.5506   0
    2    4    9 187.692668 190.733618   2.498509     0.5948   0
    2    4   10   7.217247   7.364364   0.331736     0.6401   0
    2    4   11  17.181556  17.295247   0.463994     0.6863   0
    2    4   12   0.557989   0.708474   0.145633     0.7334   0
    2    4   13   1.278195   1.339681   0.155557     0.7810   0
    2    4   14  28.693493  29.570191   0.556847     0.8292   0
    2    4   15   5.139730   5.136183   0.217143     0.8778   0
    2    4   16   1.560215   1.796326   0.200609     0.9267   0
    2    4   17  10.130367   9.497226   0.554768     0.9760   0
    2    4   18  21.442640  21.651687   0.476776     1.0255   0
    2    4   19   5.626940   5.790702   0.343830     1.0753   0
    2    4   20   0.165592   0.251929   0.217858     1.1253  -2
    2    4   21   7.193342   6.399726   0.342658     1.1754   0
    2    4   22   0.064817  -0.162039   0.731249     1.2257  -3
    2    5    0   3.395849   3.388966   0.111936     0.3654   0
    2    5    1  20.229338  20.081899   0.267451     0.3754   0
    2    5    2   9.851522   9.567018   0.321639     0.3920   0
    2    5    3   0.531536   0.533598   0.093387     0.4145   0
    2    5    4  20.562402  19.938532   0.485282     0.4421   0
    2    5    5  25.028666  25.375170   0.536252     0.4737   0
    2    5    6  95.593460  96.045807   1.194358     0.5087   0
    2    5    7 100.483166 102.048072   1.596715     0.5464   0
    2    5    8   1.289591   1.297477   0.186031     0.5862   0
    2    5    9   9.862668   9.549376   0.408206     0.6279   0
    2    5   10  13.942306  13.865245   0.511781     0.6710   0
    2    5   11 190.213470 189.085696   2.986942     0.7152   0
    2    5   12 192.816269 192.324102   2.502840     0.7605   0
    2    5   13  23.681899  23.974277   0.524285     0.8065   0
    2    5   14  10.059798  10.049360   0.271417     0.8532   0
    2    5   15   1.564892   1.727870   0.185456     0.9005   0
    2    5   16   8.084809   8.273525   0.354939     0.9483   0
    2    5   17   0.970893   1.105170   0.199310     0.9965   0
    2    5   18  17.308013  16.604989   0.744792     1.0451   0
    2    5   19   4.557990   4.694457   0.364471     1.0940   0
    2    5   20   0.115542   0.167660   0.271084     1.1431  -2
    2    5   21   0.099279   0.154973   0.251063     1.1925  -2
    2    6    0  39.950076  39.122302   0.469332     0.4278   0
    2    6    1   2.999249   3.174645   0.115546     0.4363   0
    2    6    2 115.447692 113.785013   1.076993     0.4507   0
    2    6    3  54.753179  55.033295   0.705839     0.4705   0
    2    6    4  16.105454  15.976044   0.321197     0.4949   0
    2    6    5 118.858764 121.840457   1.434038     0.5233   0
    2    6    6  94.445465  93.374487   2.817185     0.5552   0
    2    6    7  33.879041  33.269787   1.171720     0.5899   0
    2    6    8  55.577925  55.041501   1.769955     0.6270   0
    2    6    9   5.077660   4.757047   0.375234     0.6661   0
    2    6   10 120.937465 120.514825   2.144614     0.7069   0
    2    6   11  78.817526  79.821869   1.695901     0.7490   0
    2    6   12   5.617117   5.844219   0.255576     0.7923   0
    2    6   13   8.485922   8.585696   0.283639     0.8366   0
    2    6   14  59.623630  59.935122   0.854066     0.8818   0
    2    6   15  98.344958  97.820002   1.344668     0.9276   0
    2    6   16   1.812566   1.996752   0.211262     0.9741   0
    2    6   17   1.475817   2.111797   0.274444     1.0211   0
    2    6   18   5.286480   6.025057   0.366664     1.0685   0
    2    6   19   0.000411   0.180957   0.275342     1.1164  -2
    2    6   20   0.118761   0.147884   0.255699     1.1646  -2
    2    6   21   2.756462   3.417817   0.392032     1.2131   0
    2    7    0  10.681146  10.772349   0.252581     0.4914   0
    2    7    1  70.166177  70.658238   0.776711     0.4989   0
    2    7    2  12.430361  12.198952   0.261694     0.5115   0
    2    7    3  31.151461  31.415499   0.427188     0.5290   0
    2    7    4  62.660641  62.653851   0.782318     0.5508   0
    2    7    5 159.679305 163.499829   2.569108     0.5765   0
    2    7    6   9.605162  10.129636   0.406223     0.6055   0
    2    7    7   0.002497   0.052925   0.199269     0.6375  -2
    2    7    8   6.733366   6.692614   0.319323     0.6720   0
    2    7    9  33.287639  33.156142   0.715554     0.7086   0
    2    7   10   0.107481   0.212853   0.154070     0.7471  -2
    2    7   11 141.184627 144.288662   1.643030     0.7871   0
    2    7   12  21.108152  21.175089   0.421763     0.8284   0
    2    7   13  47.960871  48.695064   0.702904     0.8709   0
    2    7   14   6.199257   6.197143   0.251957     0.9143   0
    2    7   15   4.809994   4.617463   0.306048     0.9586   0
    2    7   16   9.367064   9.319989   0.352582     1.0036   0
    2    7   17   1.339493   1.329588   0.228015     1.0493   0
    2    7   18   8.556982   8.208474   0.374094     1.0955   0
    2    7   19   3.410151   3.280408   0.354324     1.1422   0
    2    7   20   4.918972   4.945817   0.374504     1.1894   0
    2    8    0   8.622950   8.886789   0.234078     0.5559   0
    2    8    1  29.759269  29.666787   0.598699     0.5624   0
    2    8    2   0.108354   0.140764   0.087730     0.5737  -2
    2    8    3   5.214084   5.438051   0.245597     0.5893   0
    2    8    4  70.885935  71.799247   1.048511     0.6090   0
    2    8    5  17.452063  17.172303   0.362616     0.6323   0
    2    8    6  14.188383  14.356203   0.350248     0.6589   0
    2    8    7   8.664902   8.971305   0.314801     0.6884   0
    2    8    8 302.298776 302.535655   3.421988     0.7205   0
    2    8    9  36.973500  37.541027   0.757802     0.7547   0
    2    8   10   1.366163   0.929651   0.201397     0.7910   0
    2    8   11  86.178476  87.628870   1.296347     0.8288   0
    2    8   12 144.595097 148.540893   2.672122     0.8682   0
    2    8   13  65.038312  66.814911   1.201556     0.9088   0
    2    8   14   4.077690   4.380135   0.300683     0.9505   0
    2    8   15   0.077865  -0.178787   0.565030     0.9932  -3
    2    8   16   0.000141  -0.011953   0.601038     1.0367  -3
    2    8   17   7.068905   6.972510   0.333208     1.0810   0
    2    8   18   4.316885   3.697563   0.307699     1.1259   0
    2    8   19   0.145290   0.380061   0.289072     1.1714  -2
    2    8   20   1.304561   0.982649   0.412295     1.2174  -2
    2    9    0   0.020117   0.040608   0.131018     0.6208  -2
    2    9    1  23.504337  23.070450   0.512374     0.6267   0
    2    9    2   0.902611   0.932409   0.173631     0.6368   0
    2    9    3   0.035754  -0.040407   0.394106     0.6510  -3
    2    9    4  11.609458  11.904925   0.347577     0.6688   0
    2    9    5   1.649111   1.906429   0.175601     0.6901   0
    2    9    6   4.953050   4.635880   0.360610     0.7146   0
    2    9    7  35.652561  34.977152   0.676300     0.7419   0
    2    9    8  58.350214  57.822682   0.856404     0.7717   0
    2    9    9  69.690381  69.179895   0.965039     0.8038   0
    2    9   10 152.505157 151.093690   1.754948     0.8379   0
    2    9   11   4.283803   4.544244   0.245588     0.8737   0
    2    9   12  10.974337  10.967182   0.449156     0.9111   0
    2    9   13   0.572876   0.705780   0.190183     0.9499   0
    2    9   14   1.172175   1.046173   0.219965     0.9899   0
    2    9   15   8.213686   7.699693   0.447601     1.0309   0
    2    9   16   0.946908   0.727169   0.225567     1.0729   0
    2    9   17   3.658115   3.690100   0.407467     1.1158   0
    2    9   18   0.152304  -0.092484   0.716908     1.1594  -3
    2    9   19   0.978951   1.564733   0.293467     1.2036   0
    2   10    0 224.391425 222.153994   2.833915     0.6862   0
    2   10    1  10.025990  10.326794   0.472094     0.6916   0
    2   10    2  46.908798  46.281759   0.845906     0.7007   0
    2   10    3  49.211754  49.809178   0.805202     0.7136   0
    2   10    4  26.438942  25.927714   0.638373     0.7299   0
    2   10    5  13.727537  14.007700   0.354501     0.7495   0
    2   10    6   6.777986   7.143319   0.313360     0.7721   0
    2   10    7   0.145371   0.250548   0.157526     0.7974  -2
    2   10    8  34.709634  33.809339   0.710904     0.8252   0
    2   10    9   4.098198   3.704405   0.234853     0.8553   0
    2   10   10   0.812646   0.824025   0.196119     0.8874   0
    2   10   11  14.611025  13.621635   0.491286     0.9214   0
    2   10   12   1.802676   1.587165   0.216910     0.9569   0
    2   10   13   1.610335   1.996297   0.228056     0.9939   0
    2   10   14  12.675618  12.966524   0.483555     1.0322   0
    2   10   15   8.415188   8.494615   0.353713     1.0716   0
    2   10   16   0.131111   0.247001   0.209252     1.1121  -2
    2   10   17   0.010329   0.002539   0.224933     1.1534  -2
    2   10   18  24.979632  25.794193   0.683470     1.1956   0
    2   11    0  73.424608  75.243700   1.177587     0.7519   0
    2   11    1   0.000081  -0.030355   0.462736     0.7568  -3
    2   11    2   0.206794   0.112346   0.161939     0.7652  -2
    2   11    3  21.836080  21.379358   0.663508     0.7770   0
    2   11    4  23.394850  23.013285   0.693226     0.7920   0
    2   11    5  14.224376  14.742040   0.541289     0.8101   0
    2   11    6   1.202701   1.039517   0.189992     0.8310   0
    2   11    7  67.233072  65.704444   1.216107     0.8546   0
    2   11    8   0.442055   0.359821   0.190917     0.8806  -2
    2   11    9   4.932319   4.675403   0.313151     0.9089   0
    2   11   10   9.780217  10.372380   0.654341     0.9391   0
    2   11   11   5.523842   5.430073   0.325286     0.9713   0
    2   11   12  11.514733  12.813128   0.514275     1.0050   0
    2   11   13   1.157774   1.014586   0.237182     1.0403   0
    2   11   14   2.134455   2.667409   0.283402     1.0769   0
    2   11   15  10.747621  11.730468   0.612010     1.1148   0
    2   11   16  26.768844  25.700150   0.934265     1.1537   0
    2   11   17   0.058745   0.301444   0.240957     1.1937  -2
    2   11   18   4.578605   4.699700   0.333974     1.2345   0
    2   12    0  29.305154  28.102560   0.796596     0.8178   0
    2   12    1   4.484732   4.320992   0.436227     0.8223   0
    2   12    2   0.314524   0.256346   0.156031     0.8300  -2
    2   12    3   3.378981   3.102260   0.244544     0.8409   0
    2   12    4   0.067725   0.092051   0.205947     0.8548  -2
    2   12    5  82.779952  84.777031   1.351041     0.8716   0
    2   12    6  10.805049   9.843176   0.774459     0.8911   0
    2   12    7   3.834961   4.228371   0.298755     0.9131   0
    2   12    8   0.473544   0.595404   0.225020     0.9375  -2
    2   12    9   3.164583   3.292917   0.284072     0.9641   0
    2   12   10  79.895551  76.567508   1.536465     0.9927   0
    2   12   11  43.034514  43.593800   0.869255     1.0231   0
    2   12   12  19.482527  19.193070   0.582197     1.0553   0
    2   12   13   1.829367   1.947584   0.293093     1.0889   0
    2   12   14   1.108893   1.260599   0.266380     1.1240   0
    2   12   15  32.425477  33.160290   1.257950     1.1603   0
    2   12   16   2.624277   3.246096   0.288389     1.1977   0
    2   12   17   0.619139   0.194719   0.320130     1.2363  -2
    2   13    0   4.101416   3.788584   0.337370     0.8839   0
    2   13    1  17.729875  17.353141   0.617462     0.8880   0
    2   13    2  17.163851  16.279325   0.457019     0.8952   0
    2   13    3  80.046444  78.016221   1.298394     0.9053   0
    2   13    4   8.448832   8.359773   0.546381     0.9182   0
    2   13    5   1.801682   2.175608   0.278670     0.9339   0
    2   13    6   6.505919   6.895561   0.403146     0.9521   0
    2   13    7   0.103141   0.039970   0.243149     0.9727  -2
    2   13    8   4.278353   3.843957   0.364125     0.9957   0
    2   13    9   0.421130   0.093373   0.230495     1.0208  -2
    2   13   10   8.099729   7.589512   0.596484     1.0478   0
    2   13   11  13.767934  13.783054   0.501342     1.0767   0
    2   13   12   0.496942   0.558187   0.263471     1.1073  -2
    2   13   13  70.728795  69.756554   1.801026     1.1394   0
    2   13   14   8.481438   8.587656   0.393591     1.1729   0
    2   13   15   1.837257   1.804303   0.302680     1.2078   0
    2   14    0   1.885764   1.727200   0.234101     0.9501   0
    2   14    1   3.760591   3.761132   0.272999     0.9540   0
    2   14    2   2.463600   2.333827   0.282335     0.9606   0
    2   14    3  33.468310  34.004217   0.951213     0.9701   0
    2   14    4  22.797642  21.796194   1.117628     0.9821   0
    2   14    5   7.558276   7.876610   0.384438     0.9968   0
    2   14    6  47.373121  46.862065   1.250884     1.0139   0
    2   14    7   4.816885   5.406870   0.693208     1.0333   0
    2   14    8  35.576829  34.675375   0.932605     1.0549   0
    2   14    9   4.943912   4.661362   0.371633     1.0786   0
    2   14   10   9.881053   9.526857   0.452055     1.1042   0
    2   14   11  17.367869  17.487619   1.103241     1.1317   0
    2   14   12  19.741952  19.192751   0.611536     1.1608   0
    2   14   13  10.505896   9.935031   0.513482     1.1915   0
    2   14   14   0.442166   0.393404   0.274909     1.2236  -2
    2   15    0   0.188817   0.221478   0.225731     1.0164  -2
    2   15    1   2.164674   2.562284   0.282020     1.0201   0
    2   15    2   9.790494   9.346019   0.917124     1.0263   0
    2   15    3   2.752879   2.290105   0.288598     1.0351   0
    2   15    4   0.706319   0.563863   0.273587     1.0464  -2
    2   15    5   1.460003   1.405657   0.336390     1.0602   0
    2   15    6  17.553706  17.603361   0.709664     1.0763   0
    2   15    7  32.128166  32.168437   0.772686     1.0946   0
    2   15    8   4.134468   3.984484   0.413029     1.1150   0
    2   15    9  81.106107  79.673260   1.683319     1.1375   0
    2   15   10  40.021956  38.949305   1.522247     1.1618   0
    2   15   11   0.972759   1.727323   0.440759     1.1879   0
    2   15   12  14.927592  15.340716   0.661443     1.2157   0
    2   16    0  42.719458  44.011183   1.229837     1.0829   0
    2   16    1   1.608772   1.961816   0.330145     1.0863   0
    2   16    2   4.868465   4.790233   0.360578     1.0921   0
    2   16    3  10.314329   9.876271   0.524855     1.1004   0
    2   16    4   8.756020   7.860792   0.677795     1.1111   0
    2   16    5   7.165497   6.717641   0.565399     1.1240   0
    2   16    6  13.730754  13.532561   0.545597     1.1392   0
    2   16    7   2.298341   2.272445   0.491655     1.1565   0
    2   16    8   2.522727   3.007523   0.484790     1.1759   0
    2   16    9  21.361160  21.376578   0.847624     1.1972   0
    2   16   10   4.897074   5.521974   0.874880     1.2203   0
    2   17    0  32.252103  32.033959   1.083229     1.1494   0
    2   17    1   0.059407   0.087570   0.338902     1.1526  -2
    2   17    2   2.253424   2.211438   0.363491     1.1581   0
    2   17    3   5.289502   5.219513   0.612667     1.1659   0
    2   17    4  10.142678   9.996891   0.479206     1.1760   0
    2   17    5   0.038913   0.002211   0.287714     1.1882  -2
    2   17    6   0.000739   0.203586   0.298782     1.2026  -2
    2   17    7   0.496276   0.742249   0.565891     1.2190  -2
    2   18    0   4.861212   4.095033   1.095469     1.2159   0
    2   18    1   2.405494   2.863382   0.524513     1.2189   0
    2   18    2   3.177260   2.671885   0.385568     1.2242   0
    2   18    3   0.829050   1.059566   0.337133     1.2316   0
    3    0    1   0.283938   0.527280   0.150396     0.2391   0
    3    0    3 2504.97938 2472.61211   25.65032     0.3046   0
    3    0    5 152.761882 151.539062   2.049304     0.3873   0
    3    0    7  38.501511  38.442711   0.887516     0.4783   0
    3    0   11   3.631219   3.631163   0.293075     0.6717   0
    3    0   13  40.134120  39.935870   0.900973     0.7712   0
    3    0   15  13.959707  13.536846   0.526492     0.8717   0
    3    0   17   0.718507   0.927103   0.241075     0.9730   0
    3    0   19  47.812566  46.830155   1.526659     1.0747   0
    3    0   21   1.992325   1.824197   0.349437     1.1769   0
    3    1    0 491.234984 491.604940   4.834041     0.2280   0
    3    1    1 683.062676 689.173217   7.400696     0.2483   0
    3    1    2 623.854826 619.349652   7.065094     0.2771   0
    3    1    3   2.690380   2.761762   0.116512     0.3119   0
    3    1    4  76.266863  76.196441   0.855032     0.3510   0
    3    1    5  10.967683  10.638281   0.267757     0.3930   0
    3    1    6  85.193160  85.578883   0.998303     0.4372   0
    3    1    7  32.267434  32.584406   0.448713     0.4830   0
    3    1    8 186.282044 185.772530   1.814209     0.5299   0
    3    1    9  65.103548  66.365436   1.193948     0.5776   0
    3    1   10   6.394427   6.682220   0.463944     0.6260   0
    3    1   11  88.851519  87.582828   1.137531     0.6750   0
    3    1   12  15.065565  15.089402   0.526359     0.7244   0
    3    1   13   0.016636   0.157576   0.155292     0.7741  -2
    3    1   14  46.656446  46.278568   0.769632     0.8241   0
    3    1   15   0.743024   0.590877   0.157745     0.8743   0
    3    1   16  27.537707  27.382216   0.686028     0.9247   0
    3    1   17   0.814207   0.852716   0.190411     0.9753   0
    3    1   18   0.397450   0.331116   0.178272     1.0260  -2
    3    1   19   1.464546   1.338258   0.218656     1.0768   0
    3    1   20   0.000255   0.163197   0.203636     1.1277  -2
    3    1   21   0.450381   0.963490   0.226137     1.1788   0
    3    1   22  12.177386  12.895911   0.418841     1.2299   0
    3    2    0  58.248709  60.223679   0.736550     0.2559   0
    3    2    1   0.559185   0.554996   0.062999     0.2742   0
    3    2    2  29.610835  29.415245   0.502158     0.3004   0
    3    2    3  32.567922  32.250218   0.619518     0.3328   0
    3    2    4   9.661135   9.706191   0.194099     0.3697   0
    3    2    5 193.987237 195.764452   1.840918     0.4098   0
    3    2    6 578.398696 577.853020   5.230271     0.4524   0
    3    2    7  21.644109  21.810599   0.365009     0.4967   0
    3    2    8 282.996659 285.745998   3.373198     0.5424   0
    3    2    9 364.760177 366.485051   4.496821     0.5892   0
    3    2   10 156.174007 152.252934   2.120627     0.6367   0
    3    2   11   5.511093   5.392283   0.246062     0.6849   0
    3    2   12  21.548398  21.358617   0.555088     0.7336   0
    3    2   13   4.341469   4.377122   0.246669     0.7828   0
    3    2   14   0.670535   0.706168   0.166812     0.8322   0
    3    2   15   9.764251   9.935624   0.368473     0.8820   0
    3    2   16   6.878858   6.878603   0.327232     0.9320   0
    3    2   17   6.864690   6.960339   0.363901     0.9822   0
    3    2   18   0.118446  -0.039641   0.629073     1.0325  -3
    3    2   19   4.452766   4.549294   0.271422     1.0831   0
    3    2   20   0.927293   1.241293   0.249855     1.1337   0
    3    2   21   3.137779   3.289867   0.276833     1.1845   0
    3    2   22   5.040305   5.369080   0.359689     1.2353   0
    3    3    0 295.362730 294.830765   2.583650     0.2966   0
    3    3    1   0.008849   0.067088   0.056786     0.3125  -2
    3    3    2  34.934642  35.047901   0.598777     0.3358   0
    3    3    3   1.314560   1.380124   0.108134     0.3650   0
    3    3    4   0.046126   0.082533   0.080459     0.3989  -2
    3    3    5 265.676020 268.371021   2.428189     0.4364   0
    3    3    6 390.742142 395.842675   5.250694     0.4766   0
    3    3    7 104.393591 104.868913   1.085007     0.5189   0
    3    3    8  55.210215  54.732430   0.943559     0.5628   0
    3    3    9  25.651517  26.955351   0.803393     0.6080   0
    3    3   10   0.390358   0.424074   0.148514     0.6542  -2
    3    3   11   1.054418   0.927413   0.153213     0.7012   0
    3    3   12  75.616216  74.610515   0.914280     0.7488   0
    3    3   13   0.837129   1.013666   0.172241     0.7970   0
    3    3   14  66.309700  65.714929   1.164550     0.8456   0
    3    3   15   9.094527   9.347386   0.399987     0.8946   0
    3    3   16   4.764356   4.814439   0.325249     0.9440   0
    3    3   17   0.082896  -0.161838   0.567487     0.9936  -3
    3    3   18   0.006622  -0.033738   0.644777     1.0434  -3
    3    3   19   0.025221  -0.037289   0.663636     1.0934  -3
    3    3   20   4.478484   4.512498   0.309404     1.1436   0
    3    3   21   1.278177   1.526386   0.257436     1.1939   0
    3    4    0  49.700323  49.875277   0.696508     0.3456   0
    3    4    1  81.479048  80.980201   0.981437     0.3594   0
    3    4    2 127.539635 126.309675   1.705369     0.3798   0
    3    4    3  43.242862  43.327580   0.636905     0.4059   0
    3    4    4 226.763948 230.865871   2.910503     0.4366   0
    3    4    5  63.204076  62.719950   0.837459     0.4711   0
    3    4    6 475.090410 474.031666   7.073254     0.5086   0
    3    4    7  22.279180  21.889827   0.435598     0.5484   0
    3    4    8  26.699978  28.476636   1.101810     0.5901   0
    3    4    9 162.241398 163.096396   3.871855     0.6333   0
    3    4   10  26.766021  26.745156   0.451613     0.6778   0
    3    4   11  42.019071  41.859995   0.684884     0.7233   0
    3    4   12  11.410651  12.225620   0.347905     0.7695   0
    3    4   13   0.122096   0.211636   0.149858     0.8165  -2
    3    4   14   0.126854   0.350987   0.157494     0.8640  -2
    3    4   15  64.510235  64.454029   0.889025     0.9121   0
    3    4   16  13.322418  13.014343   0.371140     0.9605   0
    3    4   17   5.790931   5.391234   0.295071     1.0093   0
    3    4   18   4.659649   4.866498   0.292409     1.0584   0
    3    4   19   1.219692   0.978109   0.236717     1.1077   0
    3    4   20   3.570252   3.529762   0.309167     1.1573   0
    3    4   21   3.130848   2.946945   0.291548     1.2071   0
    3    5    0   1.565046   1.446201   0.095930     0.3999   0
    3    5    1   0.891580   0.912301   0.091285     0.4119   0
    3    5    2   0.123668   0.156040   0.082939     0.4298  -2
    3    5    3  25.370535  24.857362   0.551924     0.4530   0
    3    5    4 167.858611 174.173713   2.118220     0.4808   0
    3    5    5  17.548355  18.256512   0.578956     0.5123   0
    3    5    6   0.448101   0.657965   0.180765     0.5469   0
    3    5    8 412.623729 418.667418   5.267834     0.6235   0
    3    5    9 259.994836 260.550345   4.432805     0.6645   0
    3    5   10   7.539058   7.078405   0.251596     0.7070   0
    3    5   11   4.840606   4.485041   0.198731     0.7507   0
    3    5   12 111.101593 113.790940   1.443981     0.7954   0
    3    5   13  25.913034  24.738292   0.493497     0.8409   0
    3    5   14  14.087003  14.748878   0.514229     0.8872   0
    3    5   15   0.932777   0.939452   0.174388     0.9340   0
    3    5   16   2.791375   2.285159   0.234037     0.9813   0
    3    5   17   0.049258   0.208746   0.250156     1.0291  -2
    3    5   18   0.103508  -0.152484   0.611682     1.0773  -3
    3    5   19   2.720373   2.574045   0.317454     1.1258   0
    3    5   20   2.133805   1.838898   0.298746     1.1746   0
    3    5   21   0.043096   0.066432   0.259633     1.2237  -2
    3    6    0  22.301304  21.623606   0.379460     0.4576   0
    3    6    1   0.613883   0.536958   0.091103     0.4681   0
    3    6    2  56.380586  56.884529   0.735516     0.4839   0
    3    6    3 261.926833 265.700157   3.543789     0.5047   0
    3    6    4   5.298107   5.636257   0.212639     0.5297   0
    3    6    5  66.406789  66.651714   2.713441     0.5585   0
    3    6    6  24.498782  24.909649   0.988917     0.5904   0
    3    6    8  27.259704  25.998326   0.678324     0.6620   0
    3    6    9   0.017849   0.173371   0.153533     0.7008  -2
    3    6   10  69.803011  69.483496   1.201488     0.7412   0
    3    6   11   4.638719   4.547694   0.215634     0.7830   0
    3    6   12  79.311693  78.666272   1.012745     0.8259   0
    3    6   13   2.787699   2.601506   0.208172     0.8699   0
    3    6   14   1.642607   1.699835   0.192969     0.9146   0
    3    6   15  12.473654  12.158700   0.486071     0.9601   0
    3    6   16   0.321873   0.316260   0.205724     1.0062  -2
    3    6   17   0.883277   0.797754   0.223493     1.0529   0
    3    6   18   0.000079   0.420076   0.267779     1.1000  -2
    3    6   19  13.680618  13.034264   0.510792     1.1476   0
    3    6   20   1.381973   1.556568   0.334289     1.1955   0
    3    7    0 143.498186 142.381813   1.456900     0.5176   0
    3    7    1 288.959160 291.620623   2.921722     0.5269   0
    3    7    2 284.557634 283.302151   3.218202     0.5410   0
    3    7    3  19.083959  19.811941   0.557877     0.5596   0
    3    7    4   3.299365   3.238857   0.256474     0.5823   0
    3    7    5   0.097617   0.200331   0.204224     0.6086  -2
    3    7    6  38.603186  39.341250   1.106045     0.6380   0
    3    7    7   1.388229   1.333882   0.205591     0.6702   0
    3    7    8  17.986052  17.954735   0.581878     0.7047   0
    3    7    9  11.102582  11.151394   0.499801     0.7413   0
    3    7   10  37.142689  38.069957   0.751516     0.7796   0
    3    7   11  31.955734  32.324340   0.573668     0.8195   0
    3    7   12  13.524928  14.353650   0.392183     0.8606   0
    3    7   13   0.072757   0.025022   0.151522     0.9028  -2
    3    7   14   2.671221   2.428458   0.216906     0.9460   0
    3    7   15   2.016098   1.882642   0.219627     0.9901   0
    3    7   16  10.174110  10.789170   0.365925     1.0349   0
    3    7   17  11.503380  12.058731   0.367461     1.0803   0
    3    7   18   3.708312   3.611470   0.413772     1.1263   0
    3    7   19   0.556127   0.672229   0.303573     1.1728  -2
    3    7   20   7.060659   6.485108   0.750559     1.2197   0
    3    8    0   0.486016   0.537893   0.098292     0.5791   0
    3    8    1   0.979130   0.907656   0.136889     0.5874   0
    3    8    2  12.653590  13.082266   0.349492     0.6001   0
    3    8    3  12.070815  12.418402   0.354647     0.6170   0
    3    8    4  73.119427  71.180650   1.114939     0.6376   0
    3    8    5 148.751485 145.834472   2.703116     0.6617   0
    3    8    6  32.641868  32.339155   0.610684     0.6889   0
    3    8    7  20.880838  20.548833   0.516846     0.7188   0
    3    8    8 151.179633 148.417356   2.408136     0.7511   0
    3    8    9  88.320472  90.017103   1.319185     0.7855   0
    3    8   10  29.124045  30.146348   0.593762     0.8218   0
    3    8   11   0.712336   0.986497   0.163748     0.8597   0
    3    8   12   6.018909   6.259140   0.244330     0.8989   0
    3    8   13   4.740116   4.986707   0.244699     0.9395   0
    3    8   14   3.857060   4.162113   0.281150     0.9811   0
    3    8   15   8.791319   8.377004   0.332876     1.0236   0
    3    8   16   4.475756   4.192340   0.293435     1.0670   0
    3    8   17   0.047969  -0.070662   0.650717     1.1111  -3
    3    8   18   0.016952  -0.089954   0.712399     1.1559  -3
    3    8   19   1.463619   1.321424   0.311013     1.2012   0
    3    9    0   1.543181   1.722359   0.182516     0.6417   0
    3    9    1   0.099723   0.095944   0.158734     0.6492  -2
    3    9    2   5.264973   5.656361   0.315243     0.6608   0
    3    9    3   2.957603   3.068303   0.245433     0.6761   0
    3    9    4   0.182707   0.180629   0.147798     0.6950  -2
    3    9    5 336.158775 336.888557   4.466862     0.7172   0
    3    9    6 136.400578 137.170460   1.880327     0.7423   0
    3    9    7 168.172974 166.586890   3.246771     0.7701   0
    3    9    8   0.004543  -0.019925   0.509953     0.8004  -3
    3    9    9  81.248181  79.810472   1.682526     0.8328   0
    3    9   10  20.980689  20.896652   0.605341     0.8671   0
    3    9   11   8.898701   9.041415   0.327419     0.9030   0
    3    9   12   1.787829   1.957207   0.206230     0.9405   0
    3    9   13   0.371449   0.479174   0.185511     0.9793  -2
    3    9   14  18.682933  18.581629   0.689980     1.0193   0
    3    9   15  18.508457  18.068289   0.532495     1.0603   0
    3    9   16   0.751904   0.939858   0.235108     1.1022   0
    3    9   17   0.273132   0.407167   0.250224     1.1450  -2
    3    9   18   2.808444   2.892283   0.311222     1.1885   0
    3    9   19   0.941664   1.009759   0.341833     1.2326  -2
    3   10    0  39.086545  39.093401   0.747131     0.7052   0
    3   10    1  18.084976  17.733873   0.461240     0.7120   0
    3   10    2  85.043289  86.229846   1.424552     0.7225   0
    3   10    3  12.600985  12.926408   0.426076     0.7366   0
    3   10    4  55.780660  54.759325   0.882940     0.7540   0
    3   10    5   4.739891   4.720396   0.435767     0.7744   0
    3   10    6   0.209701   0.360213   0.166237     0.7978  -2
    3   10    7 156.427489 155.455327   1.855350     0.8237   0
    3   10    8   0.006400  -0.086667   0.504661     0.8521  -3
    3   10    9   3.142681   3.403435   0.218980     0.8826   0
    3   10   10   2.580412   2.537918   0.197249     0.9150   0
    3   10   11  22.771682  23.337035   0.765174     0.9492   0
    3   10   12   2.383986   2.325758   0.230016     0.9849   0
    3   10   13   1.089679   0.897108   0.202870     1.0220   0
    3   10   14   0.704576   0.714628   0.215803     1.0604   0
    3   10   15  19.077517  20.289496   0.677727     1.0999   0
    3   10   16   1.279318   1.206001   0.246144     1.1403   0
    3   10   17   0.196587   0.136825   0.245433     1.1817  -2
    3   10   18   5.656128   5.703952   0.367999     1.2239   0
    3   11    0   2.518108   2.806924   0.238463     0.7692   0
    3   11    1  13.457713  13.518748   0.469314     0.7755   0
    3   11    2  14.449858  14.205588   0.688754     0.7852   0
    3   11    3   5.153274   5.143066   0.291757     0.7981   0
    3   11    4  28.704834  27.737693   0.791426     0.8142   0
    3   11    5  31.666528  32.111273   0.648274     0.8332   0
    3   11    6   0.004258   0.033551   0.160999     0.8549  -2
    3   11    7   7.501510   7.575244   0.352787     0.8792   0
    3   11    8 121.331529 121.037237   1.950456     0.9058   0
    3   11    9  51.409388  51.874209   0.823026     0.9346   0
    3   11   10  15.041899  14.421800   0.602428     0.9652   0
    3   11   11   2.308513   2.267335   0.240387     0.9977   0
    3   11   12  52.064223  51.538698   1.060596     1.0317   0
    3   11   13  28.853108  29.291799   1.100005     1.0672   0
    3   11   14   3.094398   3.405112   0.271750     1.1040   0
    3   11   15   0.029835  -0.099486   0.715709     1.1420  -3
    3   11   16   2.282961   2.046678   0.274180     1.1810   0
    3   11   17   3.338914   3.152217   0.468953     1.2210   0
    3   12    0   3.300866   2.877964   0.249796     0.8338   0
    3   12    1   0.001259   0.358782   0.247521     0.8396  -2
    3   12    2  29.126006  29.046958   0.816982     0.8485   0
    3   12    3   0.008171  -0.115122   0.500663     0.8605  -3
    3   12    4   1.321347   1.472763   0.327943     0.8754   0
    3   12    5  15.328155  14.946719   0.446489     0.8931   0
    3   12    6   0.139431   0.065812   0.187594     0.9134  -2
    3   12    7  78.194000  76.789510   1.234492     0.9362   0
    3   12    8  44.041125  43.960902   0.806552     0.9612   0
    3   12    9  20.244635  19.667753   0.554923     0.9884   0
    3   12   10  34.525782  35.058340   0.690454     1.0174   0
    3   12   11  27.528813  26.741372   0.652490     1.0483   0
    3   12   12  14.582032  14.961626   0.641723     1.0807   0
    3   12   13  12.027353  12.560583   0.729425     1.1146   0
    3   12   14   4.139119   3.655218   0.308961     1.1499   0
    3   12   15   6.181637   6.050175   0.440002     1.1864   0
    3   12   16   0.880564   0.752514   0.251610     1.2240  -2
    3   13    0  30.792864  31.009376   1.499048     0.8987   0
    3   13    1  25.522982  25.340981   1.345247     0.9041   0
    3   13    2  73.483355  73.681480   1.351975     0.9124   0
    3   13    3   1.317576   1.110143   0.263002     0.9235   0
    3   13    4   1.436571   1.485204   0.275383     0.9375   0
    3   13    5   1.708269   1.727040   0.261539     0.9540   0
    3   13    6   0.457380   0.493524   0.213136     0.9731  -2
    3   13    7   1.516004   1.722910   0.245333     0.9944   0
    3   13    8   7.967726   8.051887   0.541977     1.0180   0
    3   13    9   1.798263   1.925766   0.296120     1.0437   0
    3   13   10  21.148633  20.080668   0.511713     1.0713   0
    3   13   11  12.275435  12.625133   0.618680     1.1006   0
    3   13   12   9.623236   9.692379   0.398706     1.1315   0
    3   13   13   4.571748   4.879991   0.426130     1.1640   0
    3   13   14   4.409026   4.151054   0.348543     1.1978   0
    3   13   15   0.004953   0.156040   0.250771     1.2329  -2
    3   14    0  57.960711  58.124459   1.317695     0.9639   0
    3   14    1   0.285459   0.049109   0.245976     0.9689  -2
    3   14    2  16.139288  16.557170   0.633864     0.9767   0
    3   14    3  18.356377  18.847211   1.004480     0.9871   0
    3   14    4  22.904784  22.585054   0.681027     1.0001   0
    3   14    5  49.395899  49.944112   1.168744     1.0157   0
    3   14    6   0.369990   0.330373   0.251642     1.0336  -2
    3   14    7   5.674439   6.368181   0.432850     1.0537   0
    3   14    8   3.767058   3.351814   0.339481     1.0760   0
    3   14    9   0.001120  -0.107290   0.688403     1.1003  -3
    3   14   10   4.467664   4.327862   0.352286     1.1265   0
    3   14   11   5.033774   5.361057   0.407600     1.1544   0
    3   14   12   0.080899  -0.101396   0.731860     1.1840  -3
    3   14   13   0.000015  -0.195672   0.741460     1.2150  -3
    3   15    0  15.189845  15.023075   0.854389     1.0293   0
    3   15    1   0.210431   0.368774   0.300478     1.0340  -2
    3   15    2   0.553246   0.272228   0.248752     1.0413  -2
    3   15    3  25.796843  26.299237   0.686051     1.0511   0
    3   15    4   1.082456   1.416251   0.299758     1.0634   0
    3   15    5  15.222329  15.413790   0.540359     1.0780   0
    3   15    6  21.185417  20.691060   0.625212     1.0949   0
    3   15    7  12.629155  12.698617   0.653037     1.1139   0
    3   15    8  12.472198  13.618171   0.535303     1.1350   0
    3   15    9  32.615779  33.487458   0.871935     1.1581   0
    3   15   10   9.062805   9.033028   0.451248     1.1830   0
    3   15   11   4.768891   4.908437   0.596612     1.2096   0
    3   16    0   0.396254   0.534387   0.235049     1.0950  -2
    3   16    1   0.056199   0.329557   0.228740     1.0994  -2
    3   16    2   3.860640   3.768736   0.305164     1.1062   0
    3   16    3  24.119471  22.491968   1.166410     1.1155   0
    3   16    4   0.182596   0.236043   0.267775     1.1270  -2
    3   16    5   0.715769   0.722588   0.290941     1.1408  -2
    3   16    6  59.397213  60.331717   1.282138     1.1568   0
    3   16    7  72.559354  74.211641   1.593041     1.1748   0
    3   16    8   1.762397   2.362445   0.351434     1.1949   0
    3   16    9   0.837055   0.651091   0.312517     1.2168  -2
    3   17    0   0.577451   0.646195   0.288557     1.1608  -2
    3   17    1  17.551297  17.593970   0.940045     1.1649   0
    3   17    2   0.019273   0.126719   0.293718     1.1714  -2
    3   17    3  23.473335  23.687497   0.721876     1.1801   0
    3   17    4   4.073129   4.697922   0.394530     1.1910   0
    3   17    5  18.604473  18.153261   0.632766     1.2041   0
    3   17    6   3.092324   3.368981   0.371879     1.2193   0
    3   18    0   0.010958  -0.418403   0.673701     1.2267  -3
    3   18    1   1.827591   1.983651   0.654419     1.2307   0
    4    0    0 1964.20561 1918.13086   21.75179     0.2905   0
    4    0    2  18.182397  17.799288   0.523953     0.3374   0
    4    0    4  54.066063  56.575003   1.055253     0.4061   0
    4    0    6   0.273244   0.158529   0.206261     0.4874  -2
    4    0   10  33.432812  33.888521   0.776853     0.6691   0
    4    0   12   9.625296   9.724425   0.808293     0.7650   0
    4    0   14   2.120438   1.634365   0.271622     0.8627   0
    4    0   16  71.760758  72.183079   1.632336     0.9617   0
    4    0   18   0.001414  -0.104710   0.648520     1.0616  -3
    4    0   20   6.984127   7.207048   0.530681     1.1623   0
    4    1    0 739.187339 742.754608   8.579724     0.2982   0
    4    1    1  94.566863  94.256570   1.051452     0.3177   0
    4    1    2  32.751849  32.192552   0.489777     0.3440   0
    4    1    3  22.179519  21.844332   0.465484     0.3758   0
    4    1    4   0.000092   0.042664   0.072025     0.4116  -2
    4    1    5   2.496185   2.570781   0.131136     0.4506   0
    4    1    6   7.683474   7.614219   0.225845     0.4920   0
    4    1    7  72.061735  72.212709   0.870814     0.5353   0
    4    1    8   0.529256   0.514494   0.280092     0.5800  -2
    4    1    9  56.190135  55.161847   1.059137     0.6258   0
    4    1   10  64.804426  65.335200   1.226770     0.6725   0
    4    1   11  42.052032  41.579734   0.674978     0.7199   0
    4    1   12  10.997157  11.158733   0.329575     0.7679   0
    4    1   13  33.720606  33.712834   0.639234     0.8164   0
    4    1   14   5.575836   5.288849   0.257085     0.8653   0
    4    1   15   0.415858   0.344778   0.171302     0.9145  -2
    4    1   16   2.212473   2.559872   0.226483     0.9640   0
    4    1   17   5.792593   5.637215   0.284518     1.0138   0
    4    1   18   8.932459   8.376503   0.320285     1.0638   0
    4    1   19   6.888329   6.894878   0.309408     1.1139   0
    4    1   20   3.260762   3.190586   0.263781     1.1642   0
    4    1   21   5.178892   4.798028   0.374122     1.2147   0
    4    2    0 165.927693 163.788842   1.853281     0.3200   0
    4    2    1  48.139614  47.676225   0.685148     0.3383   0
    4    2    2   0.052426   0.111206   0.064846     0.3631  -2
    4    2    3 423.660880 420.617573   3.826374     0.3933   0
    4    2    4  73.659875  71.953783   0.746292     0.4277   0
    4    2    5 384.057810 384.553385   3.493093     0.4654   0
    4    2    6 447.895396 446.599579   4.499410     0.5056   0
    4    2    7  62.624768  63.102870   0.863511     0.5477   0
    4    2    8  25.166710  26.245127   0.682440     0.5915   0
    4    2    9  61.242345  61.853367   1.287006     0.6364   0
    4    2   10   0.090957   0.113859   0.147780     0.6824  -2
    4    2   11  31.063817  30.785140   0.607060     0.7292   0
    4    2   12  23.575468  21.996771   0.575264     0.7766   0
    4    2   13  46.857822  45.046069   0.800092     0.8246   0
    4    2   14   3.936363   4.243041   0.239571     0.8730   0
    4    2   15   3.492340   3.525618   0.273199     0.9219   0
    4    2   16   6.617216   6.129677   0.360883     0.9710   0
    4    2   17   0.396026   0.413188   0.190812     1.0204  -2
    4    2   18   0.706195   1.066162   0.211663     1.0701   0
    4    2   19  13.948274  14.839639   0.570404     1.1200   0
    4    2   20   0.191683   0.060419   0.230654     1.1700  -2
    4    2   21   0.051393  -0.270077   0.738789     1.2202  -3
    4    3    0   6.950771   7.158864   0.184795     0.3534   0
    4    3    1  79.450184  79.896173   1.030952     0.3700   0
    4    3    2 122.677716 124.669503   1.322044     0.3929   0
    4    3    3 2691.54320 2657.44375   22.13125     0.4209   0
    4    3    4   7.240940   7.103933   0.182402     0.4532   0
    4    3    5   1.898647   2.054687   0.123341     0.4889   0
    4    3    6  58.458500  58.045596   0.662656     0.5273   0
    4    3    7 100.981789  98.878501   2.118735     0.5679   0
    4    3    8  33.288293  32.900041   0.626826     0.6102   0
    4    3    9  60.030800  59.859906   0.817027     0.6539   0
    4    3   10   2.199227   2.250610   0.149079     0.6987   0
    4    3   11  24.049763  24.348398   0.447870     0.7445   0
    4    3   12  11.858794  11.594076   0.358645     0.7910   0
    4    3   13   0.071124  -0.026554   0.470189     0.8381  -3
    4    3   14   0.588240   0.571872   0.191943     0.8858  -2
    4    3   15   6.567425   6.955187   0.333974     0.9340   0
    4    3   16   3.403747   4.231198   0.269922     0.9825   0
    4    3   17   4.069558   4.366300   0.371318     1.0314   0
    4    3   18   0.143581   0.285795   0.207779     1.0805  -2
    4    3   19  37.565660  39.244381   1.028982     1.1299   0
    4    3   20   0.970725   1.320562   0.259077     1.1796   0
    4    3   21  13.091818  12.245951   0.580529     1.2294   0
    4    4    0  93.925292  94.235601   1.011860     0.3954   0
    4    4    1 387.631445 393.518718   4.787361     0.4104   0
    4    4    2 211.593159 210.037780   2.214310     0.4311   0
    4    4    3  97.104245  96.818029   1.277123     0.4568   0
    4    4    4 109.280694 109.323544   1.251167     0.4867   0
    4    4    5 463.741536 457.766700   4.602374     0.5201   0
    4    4    6 678.966569 670.647202   7.906378     0.5564   0
    4    4    7  67.971236  67.021414   1.108972     0.5950   0
    4    4    8  18.307621  18.063594   0.426399     0.6355   0
    4    4    9  20.257763  20.793081   0.404933     0.6775   0
    4    4   10   0.000982   0.036222   0.116909     0.7209  -2
    4    4   11   2.463874   2.464639   0.186049     0.7653   0
    4    4   12  32.723591  32.343532   0.681187     0.8106   0
    4    4   13   1.730444   1.519215   0.269425     0.8567   0
    4    4   14  13.010835  12.889666   0.412828     0.9034   0
    4    4   15   1.126881   0.856026   0.202957     0.9507   0
    4    4   16   4.332011   4.337955   0.282918     0.9984   0
    4    4   17   2.580932   2.908274   0.261931     1.0465   0
    4    4   18   9.153227   9.393747   0.492704     1.0950   0
    4    4   19   1.322846   1.385376   0.257924     1.1438   0
    4    4   20   7.722474   8.076048   0.398209     1.1928   0
    4    5    0 144.616315 143.589378   1.342954     0.4437   0
    4    5    1  10.963674  10.570313   0.224263     0.4570   0
    4    5    2 105.483230 107.367008   1.304675     0.4757   0
    4    5    3   1.177522   1.140604   0.139820     0.4991   0
    4    5    4  27.767928  27.898063   0.654118     0.5267   0
    4    5    5 265.152373 262.136726   3.680623     0.5577   0
    4    5    6  28.227374  27.974556   0.728094     0.5916   0
    4    5    7   1.601531   1.668513   0.197094     0.6281   0
    4    5    8   0.856002   0.905988   0.188027     0.6666   0
    4    5    9 235.260928 234.731535   2.745023     0.7068   0
    4    5   10  22.684898  24.055328   0.520055     0.7484   0
    4    5   11  17.059659  17.057564   0.464021     0.7913   0
    4    5   12  37.881162  37.993465   0.925690     0.8352   0
    4    5   13   1.059734   1.215998   0.186222     0.8800   0
    4    5   14  13.457584  13.238807   0.437914     0.9256   0
    4    5   15   1.982659   1.919074   0.307079     0.9717   0
    4    5   16   6.098081   5.804651   0.512716     1.0185   0
    4    5   17   0.128686   0.392917   0.262309     1.0657  -2
    4    5   18   0.732183   0.898466   0.268787     1.1133   0
    4    5   19   0.554857   0.338519   0.250407     1.1614  -2
    4    5   20   7.515373   8.058133   0.436702     1.2097   0
    4    6    0 182.414492 186.593528   1.818038     0.4963   0
    4    6    1  53.068463  53.083141   0.727105     0.5083   0
    4    6    2  54.034842  53.970238   0.760209     0.5252   0
    4    6    3  41.284817  42.006325   0.569028     0.5465   0
    4    6    4  36.501619  36.172044   0.941385     0.5717   0
    4    6    5   0.009633   0.181144   0.311966     0.6004  -2
    4    6    6   1.228252   1.532823   0.178887     0.6321   0
    4    6    7  47.526894  47.090905   0.994780     0.6663   0
    4    6    8  11.130190  11.555146   0.312070     0.7027   0
    4    6    9  14.103109  14.945716   0.519353     0.7409   0
    4    6   10   4.589416   4.781617   0.276044     0.7808   0
    4    6   11   4.717800   4.766164   0.238532     0.8220   0
    4    6   12  18.745313  19.419494   0.541498     0.8643   0
    4    6   13   1.726245   1.672379   0.192166     0.9077   0
    4    6   14   3.243883   2.980792   0.239621     0.9519   0
    4    6   15   8.144075   8.672855   0.319524     0.9969   0
    4    6   16  27.990250  29.147612   0.764827     1.0425   0
    4    6   17   9.183887   8.754955   0.364425     1.0887   0
    4    6   18   1.092386   1.337816   0.320996     1.1353   0
    4    6   19   2.069530   2.150741   0.326361     1.1825   0
    4    6   20   1.858221   1.905850   0.307425     1.2300   0
    4    7    0   5.191654   4.985021   0.198936     0.5521   0
    4    7    1   3.939666   4.326426   0.154130     0.5629   0
    4    7    2   5.194428   4.751166   0.164696     0.5782   0
    4    7    3   1.533878   1.584084   0.124517     0.5976   0
    4    7    4   0.009727   0.003610   0.109510     0.6208  -2
    4    7    5   0.284496   0.239516   0.130740     0.6473  -2
    4    7    6  14.115312  14.362038   0.527412     0.6768   0
    4    7    7   1.391159   1.347462   0.181540     0.7088   0
    4    7    8   0.004435   0.197641   0.156149     0.7431  -2
    4    7    9  28.973809  28.865528   0.533425     0.7794   0
    4    7   10  45.283105  45.532148   0.958083     0.8174   0
    4    7   11   1.366220   1.386857   0.191410     0.8568   0
    4    7   12   3.030520   3.344506   0.211609     0.8975   0
    4    7   13  11.327751  11.460009   0.474091     0.9393   0
    4    7   14   4.980698   5.364202   0.259428     0.9821   0
    4    7   15   1.125141   1.536004   0.206790     1.0258   0
    4    7   16   2.274573   2.167024   0.253525     1.0702   0
    4    7   17  16.423644  17.507813   0.514940     1.1152   0
    4    7   18  12.574157  12.009498   0.667073     1.1608   0
    4    7   19   8.823561   8.636478   0.440203     1.2069   0
    4    8    0   3.043457   3.063749   0.284869     0.6101   0
    4    8    1  25.965828  25.228019   0.741547     0.6199   0
    4    8    2   1.255443   1.189353   0.124444     0.6338   0
    4    8    3  54.637215  53.432327   0.639111     0.6516   0
    4    8    4  35.171972  35.256319   0.536552     0.6729   0
    4    8    5  40.705347  40.933603   0.784333     0.6974   0
    4    8    6   0.046477   0.049552   0.162112     0.7249  -2
    4    8    7   3.693063   3.605461   0.214786     0.7549   0
    4    8    8  43.559619  43.769077   1.536146     0.7872   0
    4    8    9  22.444214  22.699382   0.496638     0.8216   0
    4    8   10   2.954714   3.076877   0.250183     0.8577   0
    4    8   11   2.620117   2.617064   0.205099     0.8953   0
    4    8   12   0.013997   0.082747   0.157157     0.9344  -2
    4    8   13  35.133670  35.653096   0.744122     0.9746   0
    4    8   14  10.109993  10.501433   0.332853     1.0159   0
    4    8   15   9.927141  10.236489   0.434823     1.0582   0
    4    8   16   0.429932   0.712194   0.243760     1.1012  -2
    4    8   17   0.767416   0.949837   0.243323     1.1450   0
    4    8   18   0.006373   0.043999   0.279440     1.1895  -2
    4    8   19   4.886396   4.774779   0.400124     1.2346   0
    4    9    0  11.960485  11.709772   0.428957     0.6699   0
    4    9    1  22.841925  23.399259   0.544183     0.6788   0
    4    9    2 186.963020 185.670874   2.110411     0.6915   0
    4    9    3 172.677853 172.771498   1.961141     0.7078   0
    4    9    4   2.112283   1.923565   0.154052     0.7275   0
    4    9    5  16.767658  16.933753   0.436811     0.7503   0
    4    9    6 113.963652 112.012187   1.765045     0.7758   0
    4    9    7  37.868864  38.652451   0.645990     0.8040   0
    4    9    8  53.676710  53.630169   1.346815     0.8344   0
    4    9    9   0.081261   0.151463   0.159696     0.8668  -2
    4    9   10   6.793903   7.215937   0.310311     0.9011   0
    4    9   11  43.844604  43.847576   0.792042     0.9371   0
    4    9   12  26.685368  26.749942   0.692770     0.9744   0
    4    9   13   0.588814   0.512857   0.184266     1.0131  -2
    4    9   14   0.104280  -0.039085   0.630213     1.0529  -3
    4    9   15   1.558201   1.341668   0.256123     1.0937   0
    4    9   16   5.097787   5.173380   0.373789     1.1354   0
    4    9   17   1.683111   2.108351   0.325910     1.1780   0
    4    9   18   0.276413   0.255312   0.346515     1.2212  -2
    4   10    0   8.254740   9.190389   0.680558     0.7309   0
    4   10    1 129.099637 126.791060   1.808529     0.7391   0
    4   10    2 222.757678 219.628548   2.828116     0.7508   0
    4   10    3  15.625145  16.219745   0.424617     0.7658   0
    4   10    4 374.464825 374.391428   4.444612     0.7840   0
    4   10    5  93.553458  93.489363   1.461394     0.8052   0
    4   10    6  82.916398  81.692249   1.964400     0.8291   0
    4   10    7   1.232716   1.194436   0.176129     0.8555   0
    4   10    8  12.120246  12.246498   0.464714     0.8841   0
    4   10    9   1.702253   1.698057   0.231169     0.9148   0
    4   10   10   1.806390   1.795309   0.203084     0.9474   0
    4   10   11   5.884567   5.704453   0.252276     0.9816   0
    4   10   12   2.878996   2.881465   0.222194     1.0173   0
    4   10   13   6.179974   6.655051   0.291393     1.0544   0
    4   10   14   0.453427   0.349159   0.211982     1.0927  -2
    4   10   15   1.734175   1.746888   0.397553     1.1321   0
    4   10   16   0.373348   0.236188   0.269667     1.1725  -2
    4   10   17   4.189403   4.533467   0.376415     1.2137   0
    4   11    0  38.047218  38.606637   1.620415     0.7929   0
    4   11    1  17.165008  16.466409   1.068232     0.8004   0
    4   11    2 106.712580 107.814659   1.709048     0.8112   0
    4   11    3   0.475865   0.592076   0.204953     0.8252  -2
    4   11    4 103.973036 102.443756   1.963092     0.8421   0
    4   11    5 196.629328 195.325462   2.605695     0.8619   0
    4   11    6  64.363243  65.163342   1.158391     0.8842   0
    4   11    7  21.588383  21.011528   0.489791     0.9090   0
    4   11    8   2.096908   2.015693   0.213049     0.9360   0
    4   11    9  63.748754  64.889372   1.012353     0.9651   0
    4   11   10   2.057933   2.026689   0.214376     0.9960   0
    4   11   11   6.085309   6.911060   0.330204     1.0286   0
    4   11   12   4.382879   4.765936   0.288452     1.0627   0
    4   11   13   3.397322   3.118297   0.290668     1.0983   0
    4   11   14   6.609170   7.058576   0.354369     1.1351   0
    4   11   15   5.237244   6.049583   0.374614     1.1731   0
    4   11   16  15.689774  15.412012   1.066727     1.2121   0
    4   12    0   0.232417   0.217585   0.244718     0.8556  -2
    4   12    1   9.247355   9.730716   0.385158     0.8626   0
    4   12    2  27.926803  28.020597   1.033464     0.8727   0
    4   12    3   2.921416   3.036142   0.273240     0.8857   0
    4   12    4  14.853564  14.954834   0.475395     0.9015   0
    4   12    5  14.620931  14.714825   0.452684     0.9199   0
    4   12    6  11.117347  10.631443   0.369440     0.9409   0
    4   12    7  50.255312  48.729254   0.887612     0.9642   0
    4   12    8  46.949404  46.923149   0.975939     0.9897   0
    4   12    9   6.055082   5.925134   0.303929     1.0172   0
    4   12   10  56.523469  57.465746   1.513608     1.0466   0
    4   12   11   6.964426   6.646709   0.328440     1.0777   0
    4   12   12  12.480985  12.376098   0.484416     1.1103   0
    4   12   13   0.301833   0.624282   0.229118     1.1444  -2
    4   12   14   2.112607   2.380310   0.292842     1.1798   0
    4   12   15   0.012651  -0.027775   0.716798     1.2164  -3
    4   13    0  14.914278  14.965592   0.523519     0.9190   0
    4   13    1   0.000084   0.038575   0.211340     0.9255  -2
    4   13    2   7.111020   6.969729   0.511499     0.9349   0
    4   13    3   0.471242   0.468643   0.279062     0.9470  -2
    4   13    4   0.248283   0.005739   0.212292     0.9618  -2
    4   13    5   9.682707  10.483108   0.413389     0.9791   0
    4   13    6   1.311340   1.506424   0.236767     0.9989   0
    4   13    7  10.637733  11.650648   0.509552     1.0209   0
    4   13    8   8.234197   7.643622   0.368040     1.0450   0
    4   13    9  19.390309  18.550084   0.592960     1.0711   0
    4   13   10   1.839997   1.776738   0.313370     1.0990   0
    4   13   11   0.117189   0.288015   0.233102     1.1287  -2
    4   13   12   0.623462   0.641085   0.246409     1.1599  -2
    4   13   13   0.439438   0.558971   0.261242     1.1925  -2
    4   13   14   6.773664   6.579288   0.613218     1.2265   0
    4   14    0   0.417121   0.463779   0.223684     0.9829  -2
    4   14    1  15.822823  16.298152   0.518186     0.9890   0
    4   14    2  26.214606  26.780530   0.751990     0.9977   0
    4   14    3   0.000293   0.220785   0.246076     1.0091  -2
    4   14    4   0.838798   0.481658   0.255375     1.0230  -2
    4   14    5   0.037414   0.102495   0.294821     1.0393  -2
    4   14    6  18.330691  18.551041   0.587485     1.0579   0
    4   14    7  13.651255  13.129447   0.672516     1.0787   0
    4   14    8   8.984233   8.163846   0.569752     1.1016   0
    4   14    9   3.835452   3.362959   0.311674     1.1264   0
    4   14   10   0.391161   0.710010   0.254737     1.1530  -2
    4   14   11   5.520353   5.742609   0.400744     1.1812   0
    4   14   12   0.126988  -0.038784   0.691202     1.2111  -3
    4   15    0   8.064763   7.563072   0.533439     1.0471   0
    4   15    1  16.182454  16.189202   0.609476     1.0528   0
    4   15    2  26.428752  24.992615   0.915533     1.0611   0
    4   15    3   1.810813   1.914817   0.320075     1.0718   0
    4   15    4   1.245417   1.336581   0.311701     1.0849   0
    4   15    5  13.996929  14.480606   0.579736     1.1003   0
    4   15    6  17.512970  17.907919   0.873016     1.1179   0
    4   15    7   0.167830   0.625394   0.559596     1.1376  -2
    4   15    8   1.292921   1.506246   0.351183     1.1593   0
    4   15    9   0.390350   0.118477   0.273783     1.1828  -2
    4   15   10   2.154674   2.360959   0.329671     1.2082   0
    4   15   11  15.068616  16.346518   0.701759     1.2352   0
    4   16    0   4.905244   4.722994   0.397516     1.1117   0
    4   16    1   2.453257   1.894540   0.301399     1.1171   0
    4   16    2  26.942991  26.722181   0.717828     1.1249   0
    4   16    3  25.449378  25.989573   0.870080     1.1350   0
    4   16    4  99.551204 100.030450   1.783845     1.1474   0
    4   16    5   0.118175   0.314505   0.283493     1.1619  -2
    4   16    6   1.160654   1.531788   0.314240     1.1786   0
    4   16    7   2.139936   2.562936   0.328650     1.1973   0
    4   16    8   0.969621   0.598508   0.277580     1.2179  -2
    4   17    0  58.017387  59.690327   1.492105     1.1766   0
    4   17    1  14.026281  12.540617   0.846175     1.1817   0
    4   17    2  24.234633  24.297661   0.748462     1.1890   0
    4   17    3  10.695449  11.608982   0.547912     1.1986   0
    4   17    4  38.261094  40.049332   1.375242     1.2103   0
    4   17    5   7.524909   8.482034   0.640583     1.2241   0
    5    0    1  35.067283  35.040015   0.591934     0.3824   0
    5    0    3  38.878186  39.819125   1.535626     0.4372   0
    5    0    5  36.124472  36.371071   1.109487     0.5076   0
    5    0    9  10.123420  10.171849   0.432758     0.6749   0
    5    0   11  24.240526  23.543766   1.074595     0.7661   0
    5    0   13  15.908411  15.545533   0.617731     0.8601   0
    5    0   15  32.121747  31.444172   0.955776     0.9562   0
    5    0   17   4.543118   3.913880   0.446995     1.0538   0
    5    0   19   5.061661   5.231593   0.474301     1.1524   0
    5    1    0  35.950182  34.496497   0.650202     0.3693   0
    5    1    1   1.438477   1.485532   0.107682     0.3882   0
    5    1    2   0.289962   0.479087   0.099354     0.4129   0
    5    1    3  73.033374  73.865646   1.114077     0.4423   0
    5    1    4   3.498970   3.778655   0.247138     0.4756   0
    5    1    5 141.432892 142.197192   2.092104     0.5121   0
    5    1    6  43.226030  43.005244   1.006563     0.5510   0
    5    1    7 158.135760 155.285292   5.044191     0.5919   0
    5    1    8   0.524964   0.649322   0.184854     0.6344   0
    5    1    9  21.401814  20.977521   0.685112     0.6783   0
    5    1   10   1.245680   1.067160   0.209895     0.7232   0
    5    1   11  24.506455  24.027338   0.646701     0.7690   0
    5    1   12   3.557592   3.895259   0.239653     0.8156   0
    5    1   13  11.898354  12.144523   0.520014     0.8627   0
    5    1   14  42.293226  41.263552   0.721115     0.9104   0
    5    1   15   8.722826   8.488005   0.427826     0.9585   0
    5    1   16   0.061414   0.236517   0.200358     1.0071  -2
    5    1   17  19.611289  18.926439   0.707056     1.0559   0
    5    1   18  13.952950  14.242694   0.426308     1.1050   0
    5    1   19   0.001084   0.093177   0.217193     1.1544  -2
    5    1   20   0.152904   0.349191   0.230404     1.2040  -2
    5    2    0   6.516583   6.680215   0.189513     0.3871   0
    5    2    1  37.935587  37.815772   0.518104     0.4053   0
    5    2    2 131.520201 133.774328   1.293790     0.4289   0
    5    2    3  83.484893  86.062547   0.914713     0.4573   0
    5    2    4  31.049350  31.263151   0.423204     0.4896   0
    5    2    5  77.440209  76.566141   0.828556     0.5251   0
    5    2    6  74.999927  75.444277   1.624933     0.5631   0
    5    2    7   0.233728   0.126997   0.157485     0.6032  -2
    5    2    8  35.226762  35.387378   0.809278     0.6450   0
    5    2    9   1.751343   1.709941   0.165143     0.6881   0
    5    2   10  85.918207  83.266322   1.125747     0.7325   0
    5    2   11   9.842266  10.164965   0.354009     0.7777   0
    5    2   12  54.065398  54.462563   1.040028     0.8238   0
    5    2   13   4.407032   4.459386   0.242862     0.8705   0
    5    2   14   2.023215   2.343226   0.214690     0.9178   0
    5    2   15   0.001911   0.177009   0.207246     0.9656  -2
    5    2   16   3.350912   3.302075   0.269689     1.0137   0
    5    2   17  21.464385  21.129184   0.640196     1.0623   0
    5    2   18   5.602076   5.999119   0.381274     1.1111   0
    5    2   19   0.006827  -0.030014   0.712755     1.1602  -3
    5    2   20   6.251623   6.659154   0.367092     1.2096   0
    5    3    0 3095.12539 3029.67351   26.86423     0.4152   0
    5    3    1 112.674163 114.480651   1.190351     0.4321   0
    5    3    2 205.135737 203.652140   2.003545     0.4544   0
    5    3    3   8.565671   8.834684   0.260180     0.4813   0
    5    3    4 385.914352 384.078838   3.834343     0.5121   0
    5    3    5  42.190444  41.574219   0.851103     0.5461   0
    5    3    6   0.318258   0.396659   0.161811     0.5827  -2
    5    3    7  26.811736  26.169637   0.619012     0.6215   0
    5    3    8  11.090764  11.066741   0.609900     0.6622   0
    5    3    9   1.047926   1.209643   0.150556     0.7043   0
    5    3   10   0.577929   0.803771   0.152420     0.7477   0
    5    3   11   0.899424   0.986597   0.167126     0.7921   0
    5    3   12  21.386458  20.685864   0.692460     0.8373   0
    5    3   13   2.327675   1.931419   0.244180     0.8833   0
    5    3   14   0.769330   0.730884   0.203731     0.9300   0
    5    3   15   7.270281   7.265261   0.386913     0.9771   0
    5    3   16  69.830704  70.364211   1.211795     1.0248   0
    5    3   17   0.114248   0.322514   0.213473     1.0728  -2
    5    3   18  12.649394  12.208890   0.592755     1.1212   0
    5    3   19   3.546778   3.738084   0.374163     1.1699   0
    5    3   20  68.458574  70.080212   1.478293     1.2188   0
    5    4    0 190.342508 189.574374   1.922229     0.4515   0
    5    4    1 335.309182 330.496535   4.015482     0.4671   0
    5    4    2 808.829944 799.991971   8.277901     0.4878   0
    5    4    3 587.145598 585.848746   5.702311     0.5130   0
    5    4    4  24.640094  25.377312   0.577507     0.5419   0
    5    4    5   2.117014   2.539350   0.256529     0.5742   0
    5    4    6  17.329848  17.190993   0.509689     0.6091   0
    5    4    7   0.058032   0.126268   0.120232     0.6464  -2
    5    4    8   0.168697   0.124444   0.137641     0.6855  -2
    5    4    9   4.433441   4.819453   0.257153     0.7263   0
    5    4   10   0.175170   0.172346   0.136164     0.7684  -2
    5    4   11   0.067631   0.086266   0.126673     0.8117  -2
    5    4   12   6.772451   6.446497   0.297601     0.8559   0
    5    4   13   5.694816   5.817597   0.320932     0.9010   0
    5    4   14   1.294019   1.320653   0.286273     0.9467   0
    5    4   15   8.216729   7.606060   0.609954     0.9931   0
    5    4   16   0.638042   0.695979   0.227960     1.0400   0
    5    4   17  67.994384  68.835267   1.174351     1.0874   0
    5    4   18  41.525862  41.220519   1.099152     1.1351   0
    5    4   19   2.931016   3.243703   0.334508     1.1833   0
    5    4   20   9.844096  10.618862   0.491701     1.2317   0
    5    5    0  17.535464  17.579109   0.387578     0.4943   0
    5    5    1  27.192823  27.714216   0.420947     0.5086   0
    5    5    2   9.793529   9.722693   0.227732     0.5277   0
    5    5    3  78.545786  78.660346   1.178854     0.5510   0
    5    5    4   1.479434   1.516056   0.340023     0.5781   0
    5    5    5   0.542629   0.794399   0.221405     0.6084   0
    5    5    6  82.859809  82.867903   1.373765     0.6415   0
    5    5    7   8.846113   8.957720   0.449721     0.6770   0
    5    5    8   2.088544   2.478119   0.241299     0.7145   0
    5    5    9  85.911839  85.540135   1.260726     0.7537   0
    5    5   10   3.400387   3.438062   0.249727     0.7943   0
    5    5   11  60.718477  61.054706   1.166610     0.8363   0
    5    5   12  13.435478  13.413673   0.399946     0.8792   0
    5    5   13   4.554027   4.760967   0.305697     0.9232   0
    5    5   14  38.980359  40.302698   0.935997     0.9679   0
    5    5   15   0.510231   0.497987   0.248064     1.0133  -2
    5    5   16   0.253459   0.053691   0.231616     1.0593  -2
    5    5   17   9.225633   9.806890   0.703779     1.1058   0
    5    5   18   1.181042   1.179789   0.258462     1.1528   0
    5    5   19   4.859273   4.764340   0.336194     1.2002   0
    5    6    0   0.204629   0.198904   0.092534     0.5420  -2
    5    6    1  11.151359  10.933996   0.356977     0.5551   0
    5    6    2   0.757763   0.972260   0.117369     0.5727   0
    5    6    3  29.460544  28.781240   0.497326     0.5942   0
    5    6    4   2.482811   2.359045   0.305032     0.6194   0
    5    6    5  12.484510  12.929417   0.394225     0.6478   0
    5    6    6 221.773119 225.439809   3.144071     0.6790   0
    5    6    7  82.934697  85.249298   1.676386     0.7126   0
    5    6    8  27.580806  28.571500   0.636349     0.7483   0
    5    6    9  13.413350  13.036589   0.330396     0.7858   0
    5    6   10   1.559921   1.463829   0.174315     0.8249   0
    5    6   11   4.841402   5.245132   0.239708     0.8653   0
    5    6   12   7.890815   7.768618   0.302228     0.9069   0
    5    6   13  30.000353  30.545314   0.651620     0.9496   0
    5    6   14  27.589204  28.054878   0.632487     0.9931   0
    5    6   15   7.633160   7.219903   0.374281     1.0374   0
    5    6   16   0.349952   0.560293   0.213045     1.0824  -2
    5    6   17   0.539228   0.774122   0.243282     1.1280   0
    5    6   18   3.081355   3.170041   0.288115     1.1741   0
    5    6   19   6.401911   6.971188   0.385190     1.2207   0
    5    7    0  17.148442  17.309607   0.476662     0.5935   0
    5    7    1   1.465183   1.559805   0.140463     0.6055   0
    5    7    2   0.438290   0.629228   0.115623     0.6216   0
    5    7    3   7.367694   7.107079   0.271440     0.6415   0
    5    7    4  30.823324  30.702311   0.712390     0.6649   0
    5    7    5 101.642312 103.691435   1.802006     0.6915   0
    5    7    6   3.742792   4.112825   0.238381     0.7207   0
    5    7    7  78.547850  78.650317   0.986433     0.7525   0
    5    7    8   1.218842   1.642743   0.202719     0.7864   0
    5    7    9   1.585048   1.492429   0.180455     0.8222   0
    5    7   10   3.012301   2.978235   0.200964     0.8596   0
    5    7   11   0.515125   0.706509   0.165873     0.8985   0
    5    7   12   0.010119   0.258494   0.168726     0.9386  -2
    5    7   13  11.052805  11.988483   0.480673     0.9799   0
    5    7   14   5.383257   5.526077   0.333432     1.0221   0
    5    7   15   4.941036   5.204196   0.306992     1.0652   0
    5    7   16  11.376018  12.186051   0.454872     1.1091   0
    5    7   17   1.584003   1.500908   0.284236     1.1536   0
    5    7   18   7.319879   7.630038   0.622153     1.1987   0
    5    8    0  35.412951  35.478412   0.572907     0.6479   0
    5    8    1   2.812519   3.270293   0.177260     0.6589   0
    5    8    2   3.557221   3.584866   0.156664     0.6737   0
    5    8    3  17.925360  18.566084   0.353845     0.6921   0
    5    8    4  47.146323  47.440547   0.676728     0.7139   0
    5    8    5  65.149343  64.922194   0.984646     0.7386   0
    5    8    6  48.077943  48.557396   1.051844     0.7661   0
    5    8    7   0.154224   0.190033   0.171612     0.7961  -2
    5    8    8  15.260427  15.259802   0.459262     0.8282   0
    5    8    9  28.568942  29.177926   0.860553     0.8622   0
    5    8   10  63.250739  64.355564   1.094908     0.8980   0
    5    8   11  17.848885  17.027477   0.389502     0.9353   0
    5    8   12  31.761930  32.593523   1.077704     0.9739   0
    5    8   13   2.655576   2.890491   0.273947     1.0137   0
    5    8   14   4.071048   4.416412   0.265596     1.0546   0
    5    8   15   5.603368   5.451088   0.357647     1.0964   0
    5    8   16   7.637474   8.275531   0.369235     1.1391   0
    5    8   17   0.114480   0.337452   0.286296     1.1825  -2
    5    8   18   0.570978   1.137052   0.326959     1.2266   0
    5    9    0 234.619843 237.414252   2.967408     0.7044   0
    5    9    1 166.091131 169.003842   2.164079     0.7145   0
    5    9    2  42.756615  44.008584   0.872049     0.7282   0
    5    9    3   8.300809   8.864725   0.269393     0.7453   0
    5    9    4  16.197852  16.095524   0.523816     0.7656   0
    5    9    5  40.440615  40.674905   1.299032     0.7887   0
    5    9    6   4.628417   4.487125   0.313183     0.8145   0
    5    9    7  26.872458  26.893674   0.756303     0.8427   0
    5    9    8  37.357842  36.808602   0.598020     0.8731   0
    5    9    9   5.783921   5.127339   0.257235     0.9055   0
    5    9   10   0.169619   0.097599   0.179881     0.9396  -2
    5    9   11   6.816770   7.317685   0.292624     0.9753   0
    5    9   12   2.110593   2.256276   0.251482     1.0124   0
    5    9   13   0.972897   0.902665   0.220739     1.0508   0
    5    9   14   0.569541   0.414661   0.221350     1.0903  -2
    5    9   15  10.038844   9.744620   0.528311     1.1308   0
    5    9   16  15.642790  15.859162   0.658435     1.1722   0
    5    9   17   0.026154  -0.036519   0.745900     1.2144  -3
    5   10    0  35.090278  35.351593   0.723144     0.7627   0
    5   10    1 176.716061 175.256372   2.357909     0.7720   0
    5   10    2 249.577968 252.932068   3.064177     0.7847   0
    5   10    3 281.171471 277.672321   3.402578     0.8006   0
    5   10    4  19.593026  19.762435   0.472286     0.8195   0
    5   10    5   0.041119  -0.183601   0.500891     0.8411  -3
    5   10    6  12.857275  13.179819   0.382222     0.8654   0
    5   10    7   8.406290   8.617150   0.436729     0.8920   0
    5   10    8   2.092019   2.154657   0.199442     0.9208   0
    5   10    9   0.841469   0.848573   0.169228     0.9515   0
    5   10   10  16.517590  16.348114   0.471424     0.9840   0
    5   10   11   0.243293   0.312203   0.168767     1.0182  -2
    5   10   12   0.024610  -0.043265   0.636677     1.0538  -3
    5   10   13   1.618283   1.796604   0.231347     1.0907   0
    5   10   14  14.964649  15.449347   0.438903     1.1288   0
    5   10   15   2.179861   2.300189   0.286784     1.1679   0
    5   10   16   0.110423   0.040020   0.255932     1.2081  -2
    5   11    0  43.650262  44.304162   0.802016     0.8223   0
    5   11    1 197.035464 197.778882   2.885477     0.8310   0
    5   11    2  36.457236  36.321519   0.742513     0.8428   0
[truncated: 108,161 more chars]
