# Supplementary material for: Comparative study of conventional and synchrotron X-ray electron densities on molecular crystals
Source: Acta Crystallogr B Struct Sci Cryst Eng Mater. 2023 Sep 4;79(Pt 5):380–91. doi: 10.1107/S2052520623006625 (PMC10552600; doi:10.1107/S2052520623006625)
Supplement: Supplementary file 5 [file b-79-00380-100K_Synergy_Mosup5.hkl]

#
#  Unique observations used in XD refinement
#  F^2(calc) includes anomalous dispersion and is corrected for extinction
#  if the latter is included in the model.
#


data_XD


_cell_length_a                          7.2445(7)
_cell_length_b                          7.4584(6)
_cell_length_c                          10.1200(13)
_cell_angle_alpha                       90
_cell_angle_beta                        108.018(12)
_cell_angle_gamma                       90

loop_
 _refln_index_h
 _refln_index_k
 _refln_index_l
 _refln_F_squared_calc
 _refln_F_squared_meas
 _refln_F_squared_sigma
 _refln_sint/lambda
 _refln_XD_refine_code
  -17    0    1   1.815051   2.005619   0.220936     1.2187   0
  -17    0    3   3.686771   3.279328   0.421023     1.1948   0
  -17    0    5   4.925442   4.844780   0.291950     1.1796   0
  -17    1    1   0.340429   0.268414   0.136625     1.2206  -2
  -17    1    2  12.138966  11.678818   0.312202     1.2076   0
  -17    1    3   0.098514   0.050279   0.142398     1.1967  -2
  -17    1    4   5.878192   5.810420   0.363396     1.1880   0
  -17    1    5  64.578522  65.165206   1.009579     1.1815   0
  -17    1    6  22.519110  22.790649   0.512404     1.1773   0
  -17    1    7   1.389278   1.325281   0.232108     1.1754   0
  -17    1   11   2.275001   2.347896   0.237476     1.1905   0
  -17    1   12   2.069101   1.924609   0.228160     1.1998   0
  -17    1   13   2.252154   2.155770   0.301410     1.2114   0
  -17    2    1  14.252555  13.458241   0.531168     1.2261   0
  -17    2    2   3.064635   3.244175   0.245185     1.2132   0
  -17    2    3  45.042156  44.694582   0.946224     1.2023   0
  -17    2    4   1.579104   1.790634   0.198760     1.1937   0
  -17    2    5   2.430916   2.233542   0.233906     1.1872   0
  -17    2    6  23.691566  23.756174   0.574352     1.1830   0
  -17    2    7  15.650272  15.088687   0.723721     1.1811   0
  -17    2   11   0.048312   0.102531   0.194360     1.1961  -2
  -17    2   12   0.096471   0.063100   0.178493     1.2054  -2
  -17    3    2   5.735233   5.624608   0.326572     1.2224   0
  -17    3    3   7.748471   8.207491   0.560059     1.2116   0
  -17    3    4   2.305247   2.323804   0.236434     1.2030   0
  -17    3    5   0.277090   0.491463   0.221243     1.1966  -2
  -17    3    6  12.012340  11.316285   0.359226     1.1925   0
  -17    3    7   0.080276   0.040463   0.154280     1.1906  -2
  -17    4    2   1.181793   1.365158   0.327256     1.2352   0
  -17    4    3   7.071921   6.784794   0.601333     1.2245   0
  -17    4    4   5.257386   5.064869   0.360913     1.2160   0
  -17    4    5   0.005791   0.026361   0.174883     1.2097  -2
  -17    4    6   0.126224   0.295355   0.183953     1.2056  -2
  -17    5    3   0.826617   0.784494   0.267892     1.2410  -2
  -17    5    4   0.066036   0.178963   0.190163     1.2326  -2
  -17    5    5  47.581891  45.534404   1.651485     1.2263   0
  -17    5    6  24.069371  23.976816   0.893711     1.2222   0
  -16    0    2  11.556297  10.995646   0.605831     1.1334   0
  -16    0    4  12.775348  12.208704   0.656798     1.1146   0
  -16    0    6   6.122346   6.096298   0.325762     1.1053   0
  -16    0    8   0.277137   0.476147   0.196011     1.1057  -2
  -16    1    1   1.095318   1.140045   0.152115     1.1482   0
  -16    1    2  39.700194  39.841380   0.604625     1.1354   0
  -16    1    3   2.465867   2.670195   0.187046     1.1248   0
  -16    1    4   9.753868  10.037714   0.282626     1.1166   0
  -16    1    5   0.122512   0.043112   0.129931     1.1108  -2
  -16    1    6   5.773642   5.705180   0.227280     1.1073   0
  -16    1    7  14.549187  14.592099   0.366742     1.1063   0
  -16    1    8   3.927947   4.162599   0.282137     1.1078   0
  -16    1    9   8.753875   8.328113   0.278753     1.1116   0
  -16    1   10   3.517908   3.390098   0.304092     1.1179   0
  -16    1   11   1.960288   1.759283   0.200657     1.1265   0
  -16    1   12   0.499046   0.461046   0.172125     1.1374  -2
  -16    1   13   3.207520   3.041346   0.252692     1.1506   0
  -16    1   14   0.392860   0.496109   0.178188     1.1660  -2
  -16    2    1   0.185178   0.162614   0.149687     1.1540  -2
  -16    2    2  31.209273  31.928800   0.732643     1.1413   0
  -16    2    3  39.932448  39.084745   0.653667     1.1308   0
  -16    2    4  38.998443  38.563960   0.810235     1.1226   0
  -16    2    5   6.345887   6.557158   0.400754     1.1168   0
  -16    2    6   9.248869   9.450598   0.340026     1.1134   0
  -16    2    7   5.744328   6.010116   0.362159     1.1124   0
  -16    2    8   0.337733   0.422252   0.149010     1.1138  -2
  -16    2    9  16.586343  16.048567   1.010743     1.1177   0
  -16    2   10   0.537302   0.628663   0.190397     1.1239   0
  -16    2   11   0.163236   0.263812   0.166872     1.1325  -2
  -16    2   12   1.449623   1.472379   0.263735     1.1434   0
  -16    2   13   0.559435   0.660487   0.158072     1.1565   0
  -16    2   14   0.242466   0.100266   0.141266     1.1717  -2
  -16    3    1  51.430103  51.730124   1.162420     1.1637   0
  -16    3    2   0.194173   0.339838   0.156324     1.1511  -2
  -16    3    3  30.216609  30.599533   0.717554     1.1407   0
  -16    3    4   0.748932   0.935710   0.334897     1.1326  -2
  -16    3    5   8.205421   7.852839   0.316769     1.1268   0
  -16    3    6   0.602696   0.685654   0.185109     1.1235   0
  -16    3    7   0.973836   1.019610   0.263959     1.1225   0
  -16    3    8   2.906920   2.671865   0.193564     1.1239   0
  -16    3    9  12.773762  12.945983   0.387754     1.1277   0
  -16    3   10   3.055244   2.927084   0.348792     1.1338   0
  -16    3   11   2.931806   2.967284   0.261074     1.1424   0
  -16    3   12   0.007399   0.041571   0.163507     1.1531  -2
  -16    3   13   1.455757   1.432664   0.250526     1.1661   0
  -16    3   14   0.045336   0.368707   0.185928     1.1813  -2
  -16    4    1   2.353238   2.472193   0.239936     1.1772   0
  -16    4    2   9.172023   9.203940   0.440276     1.1647   0
  -16    4    3   4.473320   4.533588   0.296277     1.1544   0
  -16    4    4  17.712055  17.743535   0.518819     1.1464   0
  -16    4    5   0.894746   1.073468   0.157461     1.1407   0
  -16    4    6  21.855222  22.336345   0.658619     1.1374   0
  -16    4    7   0.918198   1.035778   0.161125     1.1364   0
  -16    4    8  15.516490  15.609126   0.422205     1.1378   0
  -16    4    9  16.091524  16.398368   0.472167     1.1415   0
  -16    4   10   3.393940   3.221466   0.230376     1.1476   0
  -16    4   13   0.796597   0.820210   0.457577     1.1796  -2
  -16    5    1   3.532724   3.479046   0.255256     1.1942   0
  -16    5    2  68.290801  67.177254   1.842055     1.1819   0
  -16    5    3  45.985815  45.797562   0.772010     1.1718   0
  -16    5    4   0.014297   0.140870   0.145980     1.1639  -2
  -16    5    5   4.397187   4.576357   0.323164     1.1583   0
  -16    5    6   2.188293   2.370421   0.237150     1.1550   0
  -16    5    7  22.316572  22.717716   0.560980     1.1540   0
  -16    5    8   0.012985  -0.112121   0.295570     1.1554  -3
  -16    5    9   0.371291   0.295759   0.169285     1.1591  -2
  -16    5   10   0.616089   0.736838   0.173349     1.1651   0
  -16    5   11   0.038762   0.285839   0.176803     1.1734  -2
  -16    6    1   3.075392   3.015249   0.233044     1.2148   0
  -16    6    2   0.836296   0.825986   0.197292     1.2027   0
  -16    6    3   0.017832   0.052671   0.134476     1.1927  -2
  -16    6    4   6.200376   6.058495   0.240112     1.1850   0
  -16    6    5  30.022932  29.924702   0.530427     1.1795   0
  -16    6    6   0.092230  -0.052959   0.320313     1.1762  -3
  -16    6    7   5.490589   5.716679   0.379339     1.1753   0
  -16    6    8   1.262443   1.523432   0.229503     1.1766   0
  -16    6    9   2.804133   2.860822   0.213929     1.1802   0
  -16    6   10   0.192355   0.016250   0.149354     1.1862  -2
  -16    6   11   0.406086   0.281436   0.160093     1.1943  -2
  -16    6   12   2.074909   1.954577   0.193595     1.2046   0
  -16    7    2   0.322497   0.269709   0.138306     1.2267  -2
  -16    7    3  10.294342  10.204918   0.398761     1.2170   0
  -16    7    4  12.068225  11.932873   0.309418     1.2094   0
  -16    7    5   0.088030  -0.122125   0.278656     1.2040  -3
  -16    7    6   4.431008   4.356798   0.204605     1.2008   0
  -16    7    7   0.008052  -0.102672   0.291241     1.1999  -3
  -16    7    8   1.695116   1.701674   0.225139     1.2012   0
  -16    7    9   0.671000   0.900354   0.202054     1.2047   0
  -16    7   10   7.542325   7.598911   0.279915     1.2105   0
  -16    7   11   0.346383   0.252353   0.149565     1.2185  -2
  -16    7   12   5.391161   5.100368   0.243400     1.2286   0
  -16    8    3  17.204158  15.804651   0.532195     1.2444   0
  -16    8    4  11.438552  10.512054   0.323904     1.2369   0
  -16    8    5   0.364236   0.316924   0.178461     1.2316  -2
  -16    8    6   0.565732   0.421591   0.185389     1.2285  -2
  -16    8    7   3.725059   3.741121   0.511149     1.2276   0
  -16    8    8   4.565397   4.567474   0.358899     1.2289   0
  -16    8    9   5.422096   5.157354   0.281599     1.2324   0
  -16    8   10   2.287760   2.409111   0.389252     1.2381   0
  -16    8   11   0.691675   0.683953   0.181332     1.2459   0
  -15    0    1   8.872328   8.668351   0.369664     1.0737   0
  -15    0    3  16.032619  15.939225   0.761979     1.0509   0
  -15    0    5   0.734561   0.756524   0.417443     1.0381  -2
  -15    0    7   1.012574   1.042394   0.362676     1.0356  -2
  -15    0   11  58.264268  57.055950   1.620734     1.0616   0
  -15    0   13   6.569295   6.910554   0.451985     1.0893   0
  -15    1    1  27.809345  26.629705   0.469697     1.0758   0
  -15    1    2   5.696737   4.951483   0.288745     1.0632   0
  -15    1    3   9.519587   9.882515   0.421111     1.0531   0
  -15    1    4  37.242693  35.591457   0.872309     1.0454   0
  -15    1    5   1.526378   1.161879   0.297226     1.0403   0
  -15    1    6   2.430748   2.817754   0.321398     1.0377   0
  -15    1    7   8.794028   9.215981   0.473971     1.0378   0
  -15    1    8  10.471772   9.768081   0.574303     1.0404   0
  -15    1    9   0.896581   0.674267   0.352453     1.0457  -2
  -15    1   10   3.443325   3.509210   0.397923     1.0534   0
  -15    1   11  21.649564  20.610038   0.568269     1.0637   0
  -15    1   12   0.033071   0.122131   0.153730     1.0763  -2
  -15    1   13   2.247065   2.420460   0.226296     1.0913   0
  -15    1   14   2.221763   2.118451   0.292418     1.1085   0
  -15    1   15   0.122616  -0.031083   0.303446     1.1279  -3
  -15    1   16   1.393971   1.209441   0.213761     1.1493   0
  -15    1   17   0.104983   0.106550   0.184684     1.1726  -2
  -15    1   18   1.440182   1.400034   0.181860     1.1977   0
  -15    2    1  32.162935  31.682810   0.753553     1.0821   0
  -15    2    2  12.948428  14.023499   0.456928     1.0696   0
  -15    2    3   7.540381   6.866264   0.465579     1.0595   0
  -15    2    4   0.222039   0.268068   0.224779     1.0518  -2
  -15    2    5   3.380233   3.685563   0.255427     1.0467   0
  -15    2    6  51.201351  49.420815   0.914789     1.0442   0
  -15    2    7   2.156321   2.387784   0.320695     1.0443   0
  -15    2    8   7.023442   7.085362   0.738129     1.0469   0
  -15    2    9   0.255285   0.488724   0.229876     1.0521  -2
  -15    2   10   0.115317   0.202680   0.195846     1.0598  -2
  -15    2   11   3.885044   3.468032   0.306982     1.0700   0
  -15    2   12   0.015073  -0.034224   0.329685     1.0826  -3
  -15    2   13   0.466780   0.501393   0.165089     1.0975   0
  -15    2   14   9.915383   9.907437   0.420523     1.1146   0
  -15    2   15   1.278832   1.373730   0.220730     1.1339   0
  -15    2   16  15.780117  15.322003   0.714818     1.1551   0
  -15    2   17  16.707607  16.251695   0.496958     1.1783   0
  -15    3    1   3.958767   3.852248   0.289982     1.0924   0
  -15    3    2   0.002180   0.180434   0.128016     1.0800  -2
  -15    3    3   8.309385   7.883107   0.321286     1.0700   0
  -15    3    4   0.750198   0.864115   0.174767     1.0625   0
  -15    3    5   3.024362   3.151782   0.263722     1.0574   0
  -15    3    6   0.669670   0.766395   0.293681     1.0549  -2
  -15    3    7   1.506024   1.246610   0.281993     1.0550   0
  -15    3    8   3.625017   3.254717   0.317099     1.0576   0
  -15    3    9   0.777521   0.485245   0.149327     1.0627   0
  -15    3   10   0.225971  -0.032438   0.489298     1.0703  -3
  -15    3   11   2.610361   2.874683   0.176511     1.0804   0
  -15    3   12   4.554379   4.971485   0.685679     1.0929   0
  -15    3   13   0.766302   0.799456   0.168106     1.1077   0
  -15    3   14  64.235752  62.590781   0.985744     1.1246   0
  -15    4    1  46.332400  44.456657   0.719737     1.1067   0
  -15    4    2   4.488584   4.300503   0.191189     1.0945   0
  -15    4    3   4.000510   3.761929   0.226394     1.0846   0
  -15    4    4   0.204574   0.275732   0.142941     1.0772  -2
  -15    4    5   6.744010   6.919080   0.625827     1.0722   0
  -15    4    6  12.067294  11.098328   0.595553     1.0697   0
  -15    4    7   1.655652   1.731274   0.228561     1.0698   0
  -15    4    8   0.145937   0.117650   0.182378     1.0723  -2
  -15    4    9   2.507697   2.514927   0.215576     1.0774   0
  -15    4   10   0.001886  -0.081518   0.315648     1.0849  -3
  -15    4   11   0.447793   0.421129   0.147126     1.0949  -2
  -15    4   12   0.456808   0.332854   0.205296     1.1072  -2
  -15    4   13   6.920340   7.557548   0.269751     1.1218   0
  -15    4   14   0.442279   0.384789   0.319472     1.1385  -2
  -15    5    1   7.770820   6.944232   0.387613     1.1248   0
  -15    5    2  19.857645  19.963896   0.472331     1.1128   0
  -15    5    3   9.495955   9.434145   0.301804     1.1031   0
  -15    5    4  43.935031  43.334897   1.277246     1.0958   0
  -15    5    5   9.539446   9.277184   0.275923     1.0909   0
  -15    5    6   0.081375   0.088450   0.124484     1.0885  -2
  -15    5    7  15.137084  15.384221   0.369312     1.0885   0
  -15    5    8   0.009734  -0.003207   0.311629     1.0910  -3
  -15    5    9   4.766222   4.884784   0.340276     1.0960   0
  -15    5   10   0.954638   1.132902   0.171265     1.1034   0
  -15    5   11   1.123439   0.921388   0.158641     1.1132   0
  -15    5   12   0.157717   0.148027   0.149503     1.1253  -2
  -15    5   13   2.585070   2.335015   0.213556     1.1397   0
  -15    5   14   0.022112   0.050615   0.218113     1.1562  -2
  -15    6    1   1.838127   1.586261   0.184892     1.1466   0
  -15    6    2   2.090565   1.967470   0.160380     1.1348   0
  -15    6    3   0.645840   0.776805   0.142761     1.1253   0
  -15    6    4   4.012459   3.852859   0.234094     1.1181   0
  -15    6    5   2.773349   2.864878   0.179120     1.1133   0
  -15    6    6   0.300464   0.343678   0.129652     1.1109  -2
  -15    6    7   0.019955   0.060956   0.113893     1.1110  -2
  -15    6    8   1.562802   1.543365   0.171057     1.1135   0
  -15    6    9   4.821112   4.513644   0.260042     1.1183   0
  -15    6   10   4.162643   4.037081   0.333285     1.1256   0
  -15    6   11  19.209111  19.517889   0.787353     1.1352   0
  -15    6   12   8.306079   8.895710   0.287613     1.1471   0
  -15    6   13   5.127240   4.958834   0.358597     1.1612   0
  -15    7    1  11.483169  11.276270   0.329644     1.1718   0
  -15    7    2   6.088886   6.103373   0.271855     1.1603   0
  -15    7    3   0.746812   0.545350   0.135435     1.1510   0
  -15    7    4   1.098969   1.443321   0.155741     1.1439   0
  -15    7    5   1.511724   1.513869   0.158927     1.1393   0
  -15    7    6   0.814808   0.845837   0.147051     1.1369   0
  -15    7    7   1.713457   1.836813   0.160991     1.1370   0
  -15    7    8   3.174018   3.247078   0.247041     1.1394   0
  -15    7    9   1.332290   1.315291   0.167305     1.1442   0
  -15    7   10  14.366339  14.183998   0.357795     1.1513   0
  -15    7   11  14.591431  14.106341   0.404263     1.1607   0
  -15    7   12   0.808082   0.753043   0.164969     1.1723   0
  -15    7   13  10.197967  10.164972   0.424263     1.1860   0
  -15    8    1   0.103943  -0.035722   0.298694     1.2002  -3
  -15    8    2   0.150796   0.252890   0.124803     1.1890  -2
  -15    8    3   8.698838   8.832432   0.300637     1.1799   0
  -15    8    4   1.562299   1.444520   0.154111     1.1730   0
  -15    8    5   0.018692   0.027589   0.143005     1.1685  -2
  -15    8    6  16.636909  15.785985   0.542870     1.1662   0
  -15    8    7   1.039717   0.871585   0.175153     1.1662   0
  -15    8    8  12.386788  12.598832   0.397257     1.1686   0
  -15    8    9   8.356294   8.229129   0.271145     1.1733   0
  -15    8   10   0.000082   0.196749   0.143001     1.1802  -2
  -15    8   11   2.118053   2.073770   0.243349     1.1893   0
  -15    8   12   3.129711   2.964795   0.206782     1.2007   0
  -15    8   13   0.303686   0.341663   0.149980     1.2141  -2
  -15    9    1   5.068167   4.820769   0.287021     1.2316   0
  -15    9    2   2.322565   2.345453   0.201128     1.2207   0
  -15    9    3  18.931038  17.969938   0.601675     1.2118   0
  -15    9    4   5.591986   5.297851   0.365001     1.2052   0
  -15    9    5   7.095818   6.708819   0.279337     1.2007   0
  -15    9    6   1.663359   1.520632   0.320749     1.1985   0
  -15    9    7   5.483574   5.915533   0.273738     1.1986   0
  -15    9    8   3.437350   3.650871   0.223850     1.2008   0
  -15    9    9   0.087989   0.097206   0.138086     1.2054  -2
  -15    9   10   0.259457   0.142375   0.157101     1.2121  -2
  -15    9   11   5.846356   5.716944   0.237633     1.2210   0
  -15    9   12   1.015431   1.133206   0.195573     1.2321   0
  -15   10    3   0.305297   0.250419   0.146286     1.2466  -2
  -15   10    4   2.453410   2.172788   0.189213     1.2401   0
  -15   10    5   3.006980   2.820393   0.206186     1.2358   0
  -15   10    6   0.358089   0.230151   0.165320     1.2336  -2
  -15   10    7   3.126504   3.190414   0.223378     1.2337   0
  -15   10    8   0.343004   0.296368   0.162124     1.2359  -2
  -15   10    9   0.812593   0.728994   0.161876     1.2403   0
  -15   10   10   0.721006   0.756216   0.141293     1.2468   0
  -14    0    2   2.427606   2.472331   0.369465     0.9889   0
  -14    0    4   1.253717   1.484028   0.317915     0.9721   0
  -14    0    6   3.695425   3.692764   0.301102     0.9663   0
  -14    0    8   2.194162   2.267301   0.288948     0.9716   0
  -14    0   10  28.445549  28.978764   0.750697     0.9878   0
  -14    0   12   3.696516   3.764383   0.504989     1.0145   0
  -14    0   14   2.460553   2.188124   0.396264     1.0508   0
  -14    1    1  26.577725  26.711855   0.985884     1.0035   0
  -14    1    2   0.248452   0.623007   0.205864     0.9912   0
  -14    1    3   7.822976   8.245985   0.310680     0.9814   0
  -14    1    4  13.606429  13.273201   0.425905     0.9744   0
  -14    1    5   1.322509   1.528606   0.216833     0.9701   0
  -14    1    6   1.208104   1.065055   0.160448     0.9686   0
  -14    1    7  17.290421  17.569211   0.370037     0.9698   0
  -14    1    8  51.487872  52.135575   0.737615     0.9739   0
  -14    1    9  10.460215  10.867017   0.289281     0.9806   0
  -14    1   10   0.033207   0.054096   0.162177     0.9901  -2
  -14    1   11   2.465264   2.498370   0.247241     1.0021   0
  -14    1   12   0.327489   0.312393   0.256236     1.0167  -2
  -14    1   13   0.377803   0.115535   0.207444     1.0337  -2
  -14    1   14   5.547244   5.525533   0.349535     1.0530   0
  -14    1   15   0.004244   0.044252   0.135662     1.0744  -2
  -14    1   16   0.466637   0.466149   0.181102     1.0979  -2
  -14    1   17   0.002307   0.066717   0.162398     1.1233  -2
  -14    1   18  10.230583  10.006109   0.389007     1.1505   0
  -14    1   19   0.299554   0.402930   0.165318     1.1794  -2
  -14    1   20   2.326735   2.413812   0.246518     1.2097   0
  -14    1   21   1.450106   1.055489   0.228832     1.2416   0
  -14    2    1   2.056832   2.238174   0.216195     1.0102   0
  -14    2    2   0.952764   0.936671   0.179903     0.9979   0
  -14    2    3  32.964648  33.481014   0.615212     0.9883   0
  -14    2    4   1.196177   1.366679   0.248412     0.9813   0
  -14    2    5  40.090991  41.483924   0.637001     0.9770   0
  -14    2    6   9.349385   9.735163   0.280185     0.9755   0
  -14    2    7   0.812711   1.028960   0.139143     0.9768   0
  -14    2    8  11.637076  12.024125   0.358275     0.9808   0
  -14    2    9   1.185687   1.104449   0.214401     0.9875   0
  -14    2   10   2.052654   1.973715   0.177945     0.9969   0
  -14    2   11   0.574200   0.495413   0.197625     1.0088  -2
  -14    2   12   9.705959   9.442026   0.568257     1.0233   0
  -14    2   13  24.617450  25.204807   0.719621     1.0402   0
  -14    2   14   2.548539   2.880075   0.260470     1.0594   0
  -14    2   15   4.240436   4.114899   0.203634     1.0807   0
  -14    2   16  11.574781  12.002349   0.384418     1.1040   0
  -14    2   17   0.029836   0.045778   0.168474     1.1293  -2
  -14    2   18   2.523905   2.605592   0.304643     1.1563   0
  -14    2   19   4.036162   4.130937   0.284930     1.1851   0
  -14    2   20   0.043459   0.288616   0.209843     1.2153  -2
  -14    3    1   3.102586   3.042982   0.290982     1.0212   0
  -14    3    2   0.177295   0.155136   0.164610     1.0091  -2
  -14    3    3   7.504495   7.600893   0.395203     0.9996   0
  -14    3    4   0.059016   0.136186   0.156989     0.9927  -2
  -14    3    5   1.986310   2.072226   0.194836     0.9885   0
  -14    3    6   0.216571   0.385302   0.138004     0.9870  -2
  -14    3    7   1.015595   0.961885   0.149267     0.9882   0
  -14    3    8   7.565508   7.834059   0.302307     0.9921   0
  -14    3    9   0.002738  -0.026063   0.484808     0.9988  -3
  -14    3   10   1.359232   0.998505   0.165861     1.0081   0
  -14    3   11 122.470022 122.554827   2.035253     1.0199   0
  -14    3   12   4.114338   3.937521   0.400739     1.0343   0
  -14    3   13  35.947283  34.913862   0.844399     1.0510   0
  -14    3   14   3.425254   3.511330   0.228116     1.0699   0
  -14    3   15  86.336644  87.269503   2.384017     1.0910   0
  -14    3   16   0.258303   0.502900   0.209886     1.1142  -2
  -14    4    1   2.651624   2.748819   0.248267     1.0365   0
  -14    4    2   0.519429   0.552652   0.201396     1.0246  -2
  -14    4    3   0.819048   0.438851   0.207990     1.0152  -2
  -14    4    4   3.861721   4.011629   0.250084     1.0084   0
  -14    4    5   0.005473   0.131328   0.154421     1.0042  -2
  -14    4    6   0.951101   1.063923   0.168982     1.0028   0
  -14    4    7   0.000006  -0.125041   0.461724     1.0040  -3
  -14    4    8   7.942690   8.129477   0.272999     1.0079   0
  -14    4    9   0.003600  -0.038574   0.637632     1.0144  -3
  -14    4   10  29.779975  29.723532   0.663428     1.0236   0
  -14    4   11  28.184445  28.692333   0.787162     1.0352   0
  -14    4   12  36.064142  35.410911   0.919764     1.0493   0
  -14    4   13  65.750470  64.924056   1.183137     1.0658   0
  -14    4   14  46.293775  47.230640   1.270287     1.0845   0
  -14    5    1  16.711807  16.270130   0.467082     1.0558   0
  -14    5    2  23.881160  23.564221   0.617276     1.0442   0
  -14    5    3   0.050645  -0.015658   0.595960     1.0349  -3
  -14    5    4  31.955858  31.781552   0.788976     1.0283   0
  -14    5    5   0.072724   0.430216   0.222332     1.0242  -2
  -14    5    6  17.749161  17.956918   0.537535     1.0227   0
  -14    5    7  14.097066  13.856203   0.793779     1.0239   0
  -14    5    8   3.659842   3.458860   0.267525     1.0277   0
  -14    5    9  20.717387  20.756940   0.530071     1.0342   0
  -14    5   10   7.321246   6.757234   0.533751     1.0431   0
  -14    5   11   0.569174   0.413328   0.252443     1.0546  -2
  -14    5   12   4.241197   4.381397   0.244793     1.0684   0
  -14    5   13   0.168963   0.250162   0.157364     1.0846  -2
  -14    5   14   1.450829   1.291338   0.169326     1.1030   0
  -14    6    1  28.149339  27.639934   0.552515     1.0790   0
  -14    6    2   6.117220   6.460582   0.289174     1.0676   0
  -14    6    3   2.245072   2.737966   0.249194     1.0585   0
  -14    6    4   1.125793   1.240619   0.230060     1.0520   0
  -14    6    5   0.467202   0.272883   0.206854     1.0480  -2
  -14    6    6   9.277684   8.777980   0.433293     1.0466   0
  -14    6    7  18.696080  18.609281   0.800788     1.0478   0
  -14    6    8   7.668043   7.373096   0.390892     1.0515   0
  -14    6    9  12.464527  13.152568   0.466125     1.0578   0
  -14    6   10   7.701980   7.743544   0.332150     1.0666   0
  -14    6   11   1.251642   1.594141   0.165569     1.0778   0
  -14    6   12   0.684604   0.720487   0.145481     1.0913   0
  -14    6   13   0.061703   0.180962   0.148854     1.1072  -2
  -14    6   14   0.004493   0.145581   0.144843     1.1252  -2
  -14    7    1  17.382563  17.032181   0.333583     1.1057   0
  -14    7    2   2.024327   1.961306   0.169482     1.0946   0
  -14    7    3   5.868102   5.490218   0.201625     1.0858   0
  -14    7    4   0.123562   0.211561   0.121732     1.0794  -2
  -14    7    5   1.272220   1.116075   0.136539     1.0756   0
  -14    7    6   2.047048   1.987852   0.202417     1.0742   0
  -14    7    7   7.562390   7.138535   0.245127     1.0753   0
  -14    7    8  24.984683  25.944735   0.631512     1.0789   0
  -14    7    9   1.403862   1.475398   0.174411     1.0851   0
  -14    7   10   4.350829   4.260257   0.288196     1.0936   0
  -14    7   11   0.425979   0.491148   0.143905     1.1045   0
  -14    7   12   0.165603   0.211750   0.165452     1.1178  -2
  -14    7   13   0.304735   0.273583   0.133085     1.1333  -2
  -14    7   14   0.656673   0.656275   0.200765     1.1509   0
  -14    8    1   0.304209   0.264384   0.124424     1.1358  -2
  -14    8    2   7.534854   7.396692   0.239387     1.1250   0
  -14    8    3  19.778964  19.684609   0.690455     1.1164   0
  -14    8    4   0.110847   0.235156   0.133328     1.1102  -2
  -14    8    5  34.287747  35.581433   0.806932     1.1065   0
  -14    8    6  13.269634  13.224810   0.388959     1.1051   0
  -14    8    7   0.184541   0.336019   0.137111     1.1062  -2
  -14    8    8   8.954755   9.694180   0.318148     1.1097   0
  -14    8    9   1.818831   1.879305   0.234076     1.1157   0
  -14    8   10   4.988967   5.200699   0.290894     1.1240   0
  -14    8   11   1.526418   1.758580   0.173812     1.1346   0
  -14    8   12   1.645882   1.565153   0.166804     1.1475   0
  -14    8   13   0.193365   0.254200   0.131379     1.1626  -2
  -14    9    1   1.777693   2.333597   0.164537     1.1690   0
  -14    9    2   0.032429   0.056934   0.127467     1.1584  -2
  -14    9    3   0.977444   1.132992   0.166479     1.1501   0
  -14    9    4   0.541904   0.581540   0.153651     1.1441   0
  -14    9    5  11.564766  11.725481   0.328616     1.1405   0
  -14    9    6   4.335424   4.578005   0.258603     1.1392   0
  -14    9    7   2.166048   2.310012   0.189030     1.1402   0
  -14    9    8  10.669336  10.628746   0.493458     1.1437   0
  -14    9    9   0.838966   0.792809   0.144520     1.1494   0
  -14    9   10   1.257600   1.263766   0.151265     1.1575   0
  -14    9   11  24.980257  24.976445   0.432561     1.1678   0
  -14    9   12  10.689625  11.310202   0.367461     1.1804   0
  -14    9   13   4.029039   4.561575   0.393283     1.1950   0
  -14   10    1   5.739290   5.786524   0.269543     1.2049   0
  -14   10    2   0.471001   0.648161   0.150246     1.1947   0
  -14   10    3   0.929261   1.103445   0.158093     1.1867   0
  -14   10    4   1.429828   1.436823   0.190045     1.1808   0
  -14   10    5   8.096305   8.590867   0.315527     1.1773   0
  -14   10    6   1.902002   1.921348   0.200988     1.1760   0
  -14   10    7   0.016261   0.119635   0.137338     1.1771  -2
  -14   10    8   4.683678   4.960182   0.345289     1.1804   0
  -14   10    9   4.307454   4.359840   0.190809     1.1860   0
  -14   10   10  14.736262  14.952385   0.397567     1.1938   0
  -14   10   11  17.964164  17.963947   0.367598     1.2038   0
  -14   10   12  16.195269  15.961347   0.395699     1.2160   0
  -14   11    1   0.276584   0.339641   0.180667     1.2435  -2
  -14   11    2  15.465442  15.650374   0.671551     1.2336   0
  -14   11    3   0.153312  -0.039967   0.285265     1.2258  -3
  -14   11    4   2.391306   2.257634   0.266507     1.2202   0
  -14   11    5   0.759998   0.631492   0.300526     1.2167  -2
  -14   11    6   2.979763   3.233045   0.295831     1.2155   0
  -14   11    7   1.132893   1.159310   0.172414     1.2165   0
  -14   11    8   4.507027   4.530904   0.284067     1.2197   0
  -14   11    9   8.623309   9.092905   0.247517     1.2251   0
  -14   11   10   2.273300   2.553375   0.159139     1.2327   0
  -14   11   11  11.978811  11.284842   0.284054     1.2424   0
  -13    0    1   1.063643   0.899737   0.365150     0.9287  -2
  -13    0    3   0.705378   0.735188   0.267240     0.9075  -2
  -13    0    5  34.238936  33.853282   1.596837     0.8978   0
  -13    0    7  14.167848  13.585441   0.703985     0.9001   0
  -13    0    9   1.733336   1.935797   0.213937     0.9143   0
  -13    0   11   1.258197   0.963515   0.284825     0.9398   0
  -13    0   13   0.006875   0.187630   0.267273     0.9758  -2
  -13    1    1   7.750059   7.729844   0.252533     0.9312   0
  -13    1    2  10.943350  10.703350   0.338422     0.9192   0
  -13    1    3   0.436182   0.636956   0.194860     0.9100   0
  -13    1    4  45.304317  45.785118   1.124944     0.9036   0
  -13    1    5  10.218960   9.725105   0.476928     0.9003   0
  -13    1    6  30.893309  31.101767   0.711358     0.9000   0
  -13    1    7  12.362805  11.581920   0.862269     0.9026   0
  -13    1    8   1.918698   1.989062   0.186455     0.9082   0
  -13    1    9   3.505117   3.855417   0.200929     0.9167   0
  -13    1   10   3.587178   3.578410   0.218790     0.9281   0
  -13    1   11   8.295060   8.362240   0.288773     0.9422   0
  -13    1   12   8.111019   8.448941   0.296739     0.9589   0
  -13    1   13   9.606558   9.699815   0.364882     0.9781   0
  -13    1   14   0.543414   0.516695   0.191275     0.9996  -2
  -13    1   15   5.265452   5.122720   0.714063     1.0233   0
  -13    1   16   0.362390   0.232104   0.375345     1.0491  -2
  -13    1   17  10.527909  10.566183   0.412380     1.0767   0
  -13    1   18   2.320400   2.715775   0.332850     1.1061   0
  -13    1   19   2.632824   2.757484   0.236187     1.1371   0
  -13    1   20   0.906206   0.880571   0.185460     1.1696   0
  -13    1   21   0.148188   0.109601   0.180779     1.2034  -2
  -13    2    1  17.552834  18.630827   0.356135     0.9384   0
  -13    2    2  50.707591  51.405441   0.719728     0.9265   0
  -13    2    3  32.445238  32.262240   0.491233     0.9173   0
  -13    2    4   0.177066   0.150141   0.123017     0.9111  -2
  -13    2    5  30.046404  28.946619   0.578065     0.9078   0
  -13    2    6   8.651046   8.283685   0.435763     0.9074   0
  -13    2    7  11.884089  11.678587   0.328189     0.9100   0
  -13    2    8  86.520574  85.839075   0.993406     0.9156   0
  -13    2    9  71.785662  71.997274   0.850724     0.9241   0
  -13    2   10  16.210126  17.103961   0.586548     0.9353   0
  -13    2   11   0.002910  -0.057112   0.580168     0.9493  -3
  -13    2   12  41.515504  41.597990   0.680082     0.9659   0
  -13    2   13   2.527244   2.711685   0.219789     0.9850   0
  -13    2   14   2.499165   2.565635   0.238856     1.0063   0
  -13    2   15   0.281325   0.354255   0.344856     1.0299  -2
  -13    2   16   0.912018   1.310279   0.351067     1.0555   0
  -13    2   17   0.016698   0.004044   0.176927     1.0829  -2
  -13    2   18   1.423709   1.280956   0.199099     1.1122   0
  -13    2   19   2.833382   2.998150   0.326145     1.1430   0
  -13    2   20   0.067989   0.048538   0.191697     1.1753  -2
  -13    2   21   1.391851   1.567100   0.223107     1.2090   0
  -13    2   22   2.861450   2.625617   0.230070     1.2440   0
  -13    3    1   0.347096   0.368226   0.129337     0.9503  -2
  -13    3    2  13.418283  13.687755   0.310005     0.9385   0
  -13    3    3  12.687452  13.020068   0.320520     0.9295   0
  -13    3    4   0.000355   0.175361   0.124403     0.9233  -2
  -13    3    5   1.228657   1.356067   0.146286     0.9201   0
  -13    3    6  12.942912  12.708288   0.320986     0.9197   0
  -13    3    7   6.429229   6.149494   0.222097     0.9223   0
  -13    3    8  85.778569  87.375388   1.010931     0.9278   0
  -13    3    9   6.102954   6.601932   0.257880     0.9361   0
  -13    3   10 120.324619 120.407168   1.808377     0.9473   0
  -13    3   11  10.733319  10.526767   0.320815     0.9611   0
  -13    3   12  81.168700  81.844936   1.153122     0.9775   0
  -13    3   13   5.358016   5.808254   0.248801     0.9963   0
  -13    3   14   0.370594   0.173762   0.236299     1.0174  -2
  -13    3   15   0.120269   0.139687   0.381686     1.0407  -2
  -13    3   16   0.028484   0.051956   0.211302     1.0661  -2
  -13    3   17   1.913074   1.855098   0.399240     1.0933   0
  -13    3   18   8.616138   8.668546   0.644898     1.1222   0
  -13    3   19   2.060650   1.808020   0.240966     1.1528   0
  -13    3   20   0.501321   0.491376   0.196458     1.1849  -2
  -13    3   21   0.250264   0.169041   0.181537     1.2183  -2
  -13    4    1  23.382286  23.327333   0.518842     0.9667   0
  -13    4    2   7.429771   7.408007   0.260171     0.9551   0
  -13    4    3  44.062332  45.019611   0.707962     0.9463   0
  -13    4    4   0.446157   0.255054   0.132084     0.9402  -2
  -13    4    5  33.306024  33.767215   0.595377     0.9370   0
  -13    4    6   0.017044   0.065358   0.128960     0.9367  -2
  -13    4    7  35.685292  36.200383   0.789320     0.9392   0
  -13    4    8  68.282379  68.092083   0.877783     0.9446   0
  -13    4    9  56.426634  56.665823   0.782512     0.9528   0
  -13    4   10  20.262670  20.430068   0.384637     0.9637   0
  -13    4   11  48.273684  48.550114   0.810823     0.9773   0
  -13    4   12  45.205696  45.626463   0.727310     0.9934   0
  -13    4   13   0.053991   0.233096   0.182170     1.0120  -2
  -13    4   14  15.781133  15.882999   0.800405     1.0328   0
  -13    4   15   0.217245   0.785996   0.332002     1.0557  -2
  -13    4   16   9.557607   9.201820   0.458199     1.0807   0
  -13    4   17   4.531623   4.868987   0.342360     1.1076   0
  -13    4   18   1.032968   1.021417   0.224635     1.1361   0
  -13    4   19   4.019123   4.195839   0.481231     1.1664   0
  -13    4   20   0.563227   0.612402   0.202879     1.1981   0
  -13    4   21   1.264689   1.417570   0.212485     1.2311   0
  -13    5    1   8.104238   8.053549   0.311561     0.9874   0
  -13    5    2   0.772859   0.615584   0.153987     0.9761   0
  -13    5    3   2.408965   2.499926   0.213948     0.9674   0
  -13    5    4  47.459160  48.881480   0.689457     0.9615   0
  -13    5    5   4.573171   4.738630   0.221502     0.9583   0
  -13    5    6  88.063931  87.977631   1.214015     0.9580   0
  -13    5    7   0.843650   0.951037   0.180214     0.9605   0
  -13    5    8  24.806145  25.508751   0.480801     0.9658   0
  -13    5    9  69.510347  67.805652   1.268951     0.9738   0
  -13    5   10  25.434308  25.338344   0.480452     0.9845   0
  -13    5   11   2.030893   2.131056   0.223543     0.9978   0
  -13    5   12   0.361338   0.227337   0.253426     1.0136  -2
  -13    5   13   1.068264   1.118283   0.373727     1.0318  -2
  -13    5   14   0.000983   0.063957   0.185798     1.0522  -2
  -13    5   15   3.631500   3.848492   0.282353     1.0747   0
  -13    5   16   2.048403   2.209139   0.433529     1.0993   0
  -13    6    1   3.130284   3.128727   0.281940     1.0121   0
  -13    6    2   0.492213   0.427960   0.171592     1.0011  -2
  -13    6    3   8.661829   9.102883   0.332948     0.9926   0
  -13    6    4   2.810710   3.290757   0.285922     0.9869   0
  -13    6    5   0.329305   0.327021   0.145423     0.9838  -2
  -13    6    6   8.561695   8.320485   0.292514     0.9835   0
  -13    6    7   0.173471   0.137436   0.155966     0.9859  -2
  -13    6    8   7.796070   8.335417   0.293945     0.9910   0
  -13    6    9   4.438105   4.487801   0.243485     0.9989   0
  -13    6   10   0.990464   0.487332   0.198004     1.0093  -2
  -13    6   11   1.427521   1.486632   0.270368     1.0223   0
  -13    6   12   4.539957   4.689997   0.386573     1.0377   0
  -13    6   13   0.587257   0.679566   0.196930     1.0554   0
  -13    6   14   8.886923   9.066290   0.520232     1.0754   0
  -13    6   15  23.382111  23.306594   0.598417     1.0975   0
  -13    6   16   1.014553   1.087348   0.208232     1.1215   0
  -13    7    1   4.065502   4.200390   0.340388     1.0406   0
  -13    7    2   1.660764   1.588219   0.256732     1.0298   0
  -13    7    3   3.336757   3.463584   0.308302     1.0216   0
  -13    7    4   0.836357   1.362254   0.266434     1.0160   0
  -13    7    5   3.100480   3.549064   0.482403     1.0130   0
  -13    7    6   5.481057   5.962001   0.440286     1.0127   0
  -13    7    7   6.388422   6.520738   0.410994     1.0151   0
  -13    7    8   1.181152   1.143133   0.284707     1.0201   0
  -13    7    9   2.579881   2.256217   0.293828     1.0277   0
  -13    7   10   0.285817   0.604178   0.264485     1.0378  -2
  -13    7   11   0.509845   0.352437   0.186031     1.0505  -2
  -13    7   12  11.095249  10.969964   0.499906     1.0655   0
  -13    7   13   2.476109   2.347228   0.154152     1.0828   0
  -13    7   14   7.899768   7.587320   0.236772     1.1022   0
  -13    7   15   1.198486   1.571248   0.227289     1.1238   0
  -13    7   16   5.266730   5.671571   0.317636     1.1473   0
  -13    8    1   1.115701   1.448137   0.182265     1.0725   0
  -13    8    2  20.231122  20.805562   0.473198     1.0621   0
  -13    8    3   0.712518   0.793530   0.216041     1.0541   0
  -13    8    4   2.218761   2.028985   0.373806     1.0487   0
  -13    8    5  16.797322  17.244642   0.848088     1.0458   0
  -13    8    6   1.087356   0.983561   0.255459     1.0455   0
  -13    8    7   3.493570   2.632069   0.344991     1.0478   0
  -13    8    8  11.932183  12.053391   0.676711     1.0526   0
  -13    8    9   4.066099   4.092615   0.323195     1.0600   0
  -13    8   10   3.276534   3.333768   0.261029     1.0698   0
  -13    8   11   1.466879   1.378419   0.147660     1.0821   0
  -13    8   12   2.674898   2.918650   0.169287     1.0966   0
  -13    8   13   0.000741   0.128899   0.120036     1.1135  -2
  -13    8   14  15.819341  16.663945   0.377721     1.1324   0
  -13    8   15   0.803309   0.722456   0.202411     1.1534   0
  -13    8   16   0.037696   0.246398   0.193145     1.1763  -2
  -13    8   17   3.825133   3.746340   0.267564     1.2010   0
  -13    9    1   0.751704   0.829440   0.132156     1.1075   0
  -13    9    2  20.081189  19.914814   0.392598     1.0974   0
  -13    9    3  28.897736  28.339997   0.533835     1.0897   0
  -13    9    4   9.716291   9.631871   0.303370     1.0845   0
  -13    9    5   2.673012   2.724612   0.194945     1.0817   0
  -13    9    6   0.042924   0.082597   0.132037     1.0814  -2
  -13    9    7  14.080295  14.154271   0.362551     1.0836   0
  -13    9    8  29.454936  29.314624   0.541140     1.0883   0
  -13    9    9  24.962006  25.618554   0.498003     1.0954   0
  -13    9   10  10.966819  11.332462   0.360429     1.1049   0
  -13    9   11  22.630956  23.491634   0.592892     1.1168   0
  -13    9   12   1.546944   1.834313   0.160200     1.1309   0
  -13    9   13  10.946305  10.904739   0.338999     1.1473   0
  -13    9   14   1.265037   1.193518   0.390981     1.1656   0
  -13    9   15   0.000053   0.033011   0.172122     1.1860  -2
  -13    9   16   0.783688   0.588282   0.190354     1.2083   0
  -13    9   17   2.138897   2.267704   0.223653     1.2324   0
  -13   10    1   0.260052   0.393335   0.147699     1.1454  -2
  -13   10    2   3.617500   4.093249   0.225357     1.1357   0
  -13   10    3  15.330147  14.858828   0.478963     1.1282   0
  -13   10    4   0.572100   0.349699   0.153099     1.1232  -2
  -13   10    5  10.996503  10.594250   0.550969     1.1205   0
  -13   10    6   4.736155   4.357524   0.385572     1.1202   0
  -13   10    7   8.699804   8.196557   0.459539     1.1223   0
  -13   10    8   5.931557   6.050672   0.339514     1.1268   0
  -13   10    9   0.178342   0.505726   0.151120     1.1337   0
  -13   10   10   7.093504   7.258431   0.239575     1.1429   0
  -13   10   11  78.550902  79.981173   0.990471     1.1544   0
  -13   10   12   1.908185   1.799678   0.159887     1.1681   0
  -13   10   13   1.051012   1.187146   0.222095     1.1839   0
  -13   11    1   2.475544   2.542418   0.179813     1.1859   0
  -13   11    2  17.156882  17.087600   0.987648     1.1765   0
  -13   11    3   0.168400   0.254634   0.156950     1.1693  -2
  -13   11    4   0.987510   1.038679   0.181924     1.1644   0
  -13   11    5   0.209297   0.212722   0.187452     1.1618  -2
  -13   11    6  28.370669  27.874172   0.513769     1.1616   0
  -13   11    7   0.004313   0.021798   0.165237     1.1636  -2
  -13   11    8  47.769754  47.430197   0.883451     1.1680   0
  -13   11    9  70.919068  72.498701   0.986696     1.1746   0
  -13   11   10  13.264546  13.534169   0.310389     1.1835   0
  -13   11   11   0.192619   0.213304   0.125590     1.1946  -2
  -13   11   12   0.414876   0.384755   0.161821     1.2078  -2
  -13   12    1   2.791432   2.719830   0.201085     1.2287   0
  -13   12    2   0.101716  -0.113727   0.296973     1.2196  -3
  -13   12    3   8.322924   7.531278   0.288276     1.2127   0
  -13   12    4   5.308648   5.296307   0.254912     1.2080   0
  -13   12    5  40.322013  38.659015   0.896049     1.2055   0
  -13   12    6  13.744848  14.209691   0.651904     1.2052   0
  -13   12    7   8.925225   9.406228   0.284220     1.2072   0
  -13   12    8   1.472230   1.668457   0.189988     1.2114   0
  -13   12    9  10.150458  10.341520   0.334955     1.2178   0
  -13   12   10   3.151717   3.010018   0.234649     1.2264   0
  -13   12   11   0.001187   0.139461   0.126461     1.2371  -2
  -13   12   12   1.235556   1.127543   0.178801     1.2499   0
  -12    0    2  10.158012  10.281238   0.291526     0.8446   0
  -12    0    4  37.390237  37.298639   0.643515     0.8305   0
  -12    0    6   7.136517   7.147764   0.257413     0.8293   0
  -12    0    8  30.290460  30.429702   0.541023     0.8410   0
  -12    0   10   0.110121   0.054448   0.178730     0.8652  -2
  -12    0   12  91.783967  97.973348   3.199528     0.9007   0
  -12    0   14  15.187374  15.299075   0.672275     0.9464   0
  -12    0   18   8.585829   7.739765   1.463116     1.0627   0
  -12    1    1  26.623831  26.492365   0.439139     0.8589   0
  -12    1    2  30.709724  31.673477   0.460446     0.8472   0
  -12    1    3  21.633822  21.792633   0.360806     0.8386   0
  -12    1    4  17.992010  18.305682   0.279923     0.8332   0
  -12    1    5  33.269423  33.820215   0.435025     0.8310   0
  -12    1    6  71.065007  71.062512   0.832076     0.8320   0
  -12    1    7  55.041213  54.754590   0.597702     0.8363   0
  -12    1    8   0.372270   0.256974   0.091372     0.8437  -2
  -12    1    9  34.336959  34.832403   0.468531     0.8542   0
  -12    1   10   8.590105   8.556739   0.320596     0.8678   0
  -12    1   11  18.418801  18.022823   0.849800     0.8841   0
  -12    1   12   8.065699   7.478174   0.539074     0.9032   0
  -12    1   13   5.373219   5.333845   0.318624     0.9248   0
  -12    1   14  10.436008  10.187347   0.367577     0.9488   0
  -12    1   15   0.043153  -0.085789   0.558243     0.9749  -3
  -12    1   16   1.204596   1.183356   0.259650     1.0031   0
  -12    1   17   0.007188   0.144028   0.321592     1.0331  -2
  -12    1   18   0.185245   0.097156   0.244022     1.0648  -2
  -12    1   19   0.542074   0.601512   0.267894     1.0980  -2
  -12    1   20   1.640936   1.186950   0.196541     1.1326   0
  -12    1   21   4.989843   5.014288   0.346645     1.1686   0
  -12    1   22   0.683098   0.688188   0.194557     1.2057   0
  -12    2    1   8.719027   8.694171   0.372780     0.8667   0
  -12    2    2  57.947261  57.735043   0.701166     0.8552   0
  -12    2    3   5.078620   5.172298   0.193037     0.8466   0
  -12    2    4  18.264483  17.974431   0.279112     0.8413   0
  -12    2    5 227.315483 224.115826   2.339151     0.8391   0
  -12    2    6  83.653223  84.456807   0.931515     0.8401   0
  -12    2    7   0.085132   0.059091   0.103280     0.8443  -2
  -12    2    8  11.259989  11.090205   0.251517     0.8516   0
  -12    2    9  61.551625  60.972202   0.726279     0.8621   0
  -12    2   10  27.844109  28.793149   0.941093     0.8755   0
  -12    2   11   2.336758   2.415517   0.276121     0.8917   0
  -12    2   12  13.873659  14.031104   0.633301     0.9106   0
  -12    2   13   0.110434   0.095884   0.159640     0.9321  -2
  -12    2   14   0.592637   0.368896   0.155552     0.9559  -2
  -12    2   15   0.092839   0.117757   0.232038     0.9818  -2
  -12    2   16   1.510326   1.509917   0.293071     1.0098   0
  -12    2   17   0.434539   0.534606   0.622428     1.0396  -2
  -12    2   18   8.931726   8.556532   0.471306     1.0711   0
  -12    2   19   4.415005   4.967982   0.272558     1.1041   0
  -12    2   20   3.823060   4.011548   0.470357     1.1386   0
  -12    2   21   3.450823   3.305966   0.655376     1.1743   0
  -12    2   22   6.483912   5.916674   0.627713     1.2113   0
  -12    3    1  16.200088  15.821703   0.586766     0.8796   0
  -12    3    2   1.983397   1.926441   0.235224     0.8682   0
  -12    3    3  28.654140  28.584950   0.469595     0.8598   0
  -12    3    4   3.895648   3.873460   0.157452     0.8545   0
  -12    3    5  11.844113  11.900266   0.249506     0.8523   0
  -12    3    6   1.752972   1.689369   0.132349     0.8533   0
  -12    3    7  92.671299  91.314107   1.110023     0.8575   0
  -12    3    8  58.220393  57.656811   0.934971     0.8647   0
  -12    3    9   0.530799   0.591844   0.227646     0.8750  -2
  -12    3   10  13.843384  13.784422   0.531550     0.8882   0
  -12    3   11   0.206667   0.333328   0.229359     0.9042  -2
  -12    3   12   0.077224  -0.134171   0.517327     0.9229  -3
  -12    3   13   1.987317   2.238658   0.190016     0.9441   0
  -12    3   14   0.004159  -0.061599   0.484015     0.9675  -3
  -12    3   15  28.101715  28.338038   1.016389     0.9932   0
  -12    3   16   2.699310   2.184483   0.397432     1.0208   0
  -12    3   17  20.429176  20.115293   1.165612     1.0503   0
  -12    3   18   0.433448   0.440929   0.181051     1.0815  -2
  -12    3   19   1.763352   2.133718   0.525167     1.1143   0
  -12    3   20   1.139616   1.562122   0.237170     1.1484   0
  -12    3   21   1.196017   1.251795   0.225209     1.1839   0
  -12    3   22   0.235191   0.488270   0.185253     1.2205  -2
  -12    4    1   1.485548   1.185936   0.236708     0.8973   0
  -12    4    2  60.299649  60.465704   1.285381     0.8861   0
  -12    4    3   0.149809   0.058247   0.196273     0.8779  -2
  -12    4    4   5.561446   5.622627   0.507804     0.8727   0
  -12    4    5  47.685537  46.634504   0.828762     0.8706   0
  -12    4    6   8.812346   8.847364   0.396017     0.8716   0
  -12    4    7  11.718535  12.008801   0.800838     0.8756   0
  -12    4    8  22.153023  22.118699   0.637277     0.8827   0
  -12    4    9  88.230175  88.827478   1.695026     0.8928   0
  -12    4   10   4.009153   3.980209   0.281695     0.9058   0
  -12    4   11  13.554225  13.732113   0.321991     0.9215   0
  -12    4   12  14.243974  14.773452   0.406188     0.9398   0
  -12    4   13   9.894932  10.109621   0.290941     0.9606   0
  -12    4   14   2.250802   2.226652   0.198147     0.9837   0
  -12    4   15   0.741559   1.181558   0.276351     1.0089   0
  -12    4   16   8.841827   8.756158   0.642633     1.0361   0
  -12    4   17   0.011035  -0.050751   0.568056     1.0652  -3
  -12    4   18   3.076078   2.807569   0.272468     1.0960   0
  -12    4   19   0.938892   1.092065   0.314464     1.1283   0
  -12    4   20   6.900080   6.562435   0.336218     1.1620   0
  -12    4   21   1.358680   1.478970   0.221288     1.1971   0
  -12    4   22   4.090997   4.337361   0.289100     1.2333   0
  -12    5    1  35.359774  35.054888   0.616065     0.9195   0
  -12    5    2   0.000036   0.201954   0.222047     0.9087  -2
  -12    5    3  71.451059  69.377913   1.660380     0.9007   0
  -12    5    4   2.796377   2.579979   0.330030     0.8956   0
  -12    5    5 106.694414 105.686486   1.712977     0.8935   0
  -12    5    6 194.021614 195.642061   3.461902     0.8945   0
  -12    5    7  83.922337  83.452339   1.605444     0.8984   0
  -12    5    8   0.360900   0.244591   0.212086     0.9054  -2
  -12    5    9  10.025506   9.911769   0.367276     0.9152   0
  -12    5   10   4.751242   4.858157   0.310057     0.9278   0
  -12    5   11   6.740970   7.172029   0.266362     0.9432   0
  -12    5   12   1.398483   1.462689   0.173403     0.9611   0
  -12    5   13   0.836254   0.910894   0.170247     0.9814   0
  -12    5   14   0.158775   0.023194   0.144278     1.0040  -2
  -12    5   15   2.744524   2.661150   0.624714     1.0287   0
  -12    5   16   2.018169   2.361123   0.424344     1.0555   0
  -12    5   17   0.067576   0.065589   0.187193     1.0840  -2
  -12    5   18   0.780396   0.649995   0.343750     1.1143  -2
  -12    5   19   7.477382   7.254732   0.343749     1.1461   0
  -12    5   20   0.272641   0.160069   0.184716     1.1793  -2
  -12    5   21   3.969915   3.906055   0.265060     1.2138   0
  -12    6    1   9.919064  10.261732   0.303845     0.9460   0
  -12    6    2   1.132606   1.470939   0.165979     0.9355   0
  -12    6    3 140.190324 141.246604   1.587436     0.9277   0
  -12    6    4  27.608211  28.331817   0.508792     0.9228   0
  -12    6    5   0.973480   1.112898   0.161213     0.9208   0
  -12    6    6  33.065920  32.587730   0.620343     0.9217   0
  -12    6    7   4.176390   4.333847   0.263245     0.9255   0
  -12    6    8   2.596496   2.659572   0.236104     0.9323   0
  -12    6    9   1.946218   2.026404   0.199558     0.9418   0
  -12    6   10   0.001074   0.085441   0.178698     0.9541  -2
  -12    6   11   0.341374   0.130062   0.146400     0.9690  -2
  -12    6   12  34.633372  34.990597   0.622573     0.9865   0
  -12    6   13  11.020584  11.046848   0.346448     1.0063   0
  -12    6   14   4.410325   4.472028   0.372532     1.0283   0
  -12    6   15   0.718491   0.382993   0.275905     1.0525  -2
  -12    6   16   1.876209   2.166416   0.299361     1.0786   0
  -12    6   17   1.760984   1.952284   0.365360     1.1066   0
  -12    7    1   0.023001  -0.051709   0.492874     0.9764  -3
  -12    7    2  10.812551  10.624702   0.398840     0.9662   0
  -12    7    3   3.599823   3.639061   0.218597     0.9587   0
  -12    7    4  16.061329  16.031053   0.394122     0.9539   0
  -12    7    5   1.208577   1.095870   0.183765     0.9520   0
  -12    7    6   1.120507   1.220225   0.188103     0.9529   0
  -12    7    7   5.820632   5.972923   0.356047     0.9566   0
  -12    7    8   0.018652   0.070328   0.159764     0.9631  -2
  -12    7    9  38.156535  39.921686   0.724678     0.9723   0
  -12    7   10   1.588659   1.634998   0.249745     0.9842   0
  -12    7   11  46.047194  46.989605   1.086144     0.9987   0
  -12    7   12  16.582793  17.339812   0.562351     1.0156   0
  -12    7   13   6.695646   6.859823   0.463442     1.0349   0
  -12    7   14  18.110326  17.865551   0.638417     1.0564   0
  -12    7   15   3.144980   4.558141   0.528121     1.0799   0
  -12    7   16   2.207553   2.135054   0.355547     1.1054   0
  -12    7   17   1.125571   1.351124   0.219683     1.1327   0
  -12    8    1  11.690039  11.469951   0.360424     1.0104   0
  -12    8    2  11.273344  11.148056   0.459785     1.0005   0
  -12    8    3   0.090588   0.027950   0.129262     0.9932  -2
  -12    8    4   6.446984   6.522996   0.281885     0.9886   0
  -12    8    5  85.708865  87.545910   1.285001     0.9867   0
  -12    8    6  64.209093  65.220511   1.181535     0.9876   0
  -12    8    7   6.360902   6.776417   0.437414     0.9912   0
  -12    8    8   5.735433   5.719202   0.322306     0.9975   0
  -12    8    9   0.256145   0.288880   0.189624     1.0064  -2
  -12    8   10  13.810942  15.217731   0.657741     1.0179   0
  -12    8   11  13.925015  13.370330   0.482186     1.0319   0
  -12    8   12   1.233913   1.268571   0.262807     1.0483   0
  -12    8   13   1.429946   1.327412   0.187055     1.0670   0
  -12    8   14   0.475972   0.524310   0.141938     1.0878   0
  -12    8   15   0.289825   0.353229   0.190591     1.1107  -2
  -12    8   16   1.336930   0.970188   0.213501     1.1355   0
  -12    8   17   0.065847   0.067860   0.184504     1.1621  -2
  -12    9    1   3.841667   4.092742   0.339552     1.0475   0
  -12    9    2   0.492028   0.846929   0.222818     1.0380   0
  -12    9    3   0.463228   0.604505   0.240546     1.0309  -2
  -12    9    4  16.561990  16.695169   0.832632     1.0265   0
  -12    9    5  14.082333  15.298499   0.692962     1.0247   0
  -12    9    6  10.430026  11.033333   0.701629     1.0256   0
  -12    9    7  23.958606  23.023274   0.715753     1.0290   0
  -12    9    8 115.150383 115.471239   2.082676     1.0351   0
  -12    9    9   5.573334   6.257718   0.436762     1.0437   0
  -12    9   10  14.974424  15.477663   0.538658     1.0548   0
  -12    9   11   0.134263   0.130361   0.151710     1.0683  -2
  -12    9   12   0.026751   0.029628   0.118513     1.0841  -2
  -12    9   13   2.022330   2.036059   0.150587     1.1022   0
  -12    9   14   0.193778   0.347971   0.203325     1.1224  -2
  -12    9   15   0.484892   0.503257   0.283915     1.1446  -2
  -12    9   16   4.642268   4.711669   0.291265     1.1686   0
  -12    9   17   3.566817   3.035135   0.283869     1.1945   0
  -12   10    1   2.909838   2.970153   0.165396     1.0875   0
  -12   10    2   7.848201   8.491215   0.372210     1.0783   0
  -12   10    3   0.005513   0.097025   0.175323     1.0716  -2
  -12   10    4   1.858505   1.878061   0.274880     1.0673   0
  -12   10    5   0.910952   0.778448   0.200058     1.0656   0
  -12   10    6  10.728801  11.298323   0.445623     1.0664   0
  -12   10    7   0.929833   0.927402   0.220629     1.0697   0
  -12   10    8  22.187166  22.177575   0.460149     1.0755   0
  -12   10    9   1.217657   1.192826   0.169490     1.0838   0
  -12   10   10   6.224389   6.352992   0.254907     1.0945   0
  -12   10   11   6.844710   6.965421   0.237737     1.1075   0
  -12   10   12   0.000450   0.136222   0.129854     1.1228  -2
  -12   10   13   9.492993   9.615636   0.277282     1.1403   0
  -12   11    1   2.723176   2.719635   0.230929     1.1300   0
  -12   11    2   7.107396   7.299782   0.318487     1.1212   0
  -12   11    3  34.493931  33.834732   0.622396     1.1147   0
  -12   11    4   4.777793   5.225494   0.368137     1.1106   0
  -12   11    5  42.966766  43.808212   0.830532     1.1090   0
  -12   11    6  45.538158  45.760231   0.721552     1.1097   0
  -12   11    7   8.209681   8.183733   0.297215     1.1129   0
  -12   11    8   2.574273   2.625156   0.252549     1.1185   0
  -12   11    9   0.649691   0.772225   0.161024     1.1265   0
  -12   11   10   0.582543   0.363303   0.147715     1.1368  -2
  -12   11   11  10.249528  10.400961   0.294889     1.1494   0
  -12   11   12   5.656722   5.619758   0.206756     1.1641   0
  -12   12    1   1.555598   1.634905   0.225424     1.1749   0
  -12   12    2  24.711034  23.655473   0.736633     1.1664   0
  -12   12    3  70.436893  68.244631   1.047659     1.1602   0
  -12   12    4   8.551255   8.817373   0.325936     1.1562   0
  -12   12    5   0.360159   0.502760   0.149677     1.1546   0
  -12   12    6  51.929906  50.787182   1.185176     1.1554   0
  -12   12    7  15.587014  16.298820   0.546935     1.1584   0
  -12   12    8   6.120518   6.533849   0.372861     1.1638   0
  -12   12    9   0.698027   0.835178   0.155341     1.1715   0
  -12   12   10   0.001599   0.047421   0.125367     1.1814  -2
  -12   12   11   0.002947  -0.033008   0.288849     1.1935  -3
  -12   12   12   0.149973   0.226409   0.171904     1.2077  -2
  -12   13    1   5.368290   4.798002   0.389877     1.2218   0
  -12   13    2   4.858221   4.620313   0.234773     1.2136   0
  -12   13    3   6.687601   6.570039   0.337850     1.2076   0
  -12   13    4   8.686767   9.717212   0.402370     1.2038   0
  -12   13    5   5.215765   4.850276   0.252412     1.2023   0
  -12   13    6   4.512034   4.268991   0.209485     1.2030   0
  -12   13    7   2.449370   2.520285   0.182420     1.2060   0
  -12   13    8   0.022495   0.105584   0.132650     1.2111  -2
  -12   13    9   8.142664   7.823424   0.365723     1.2185   0
  -12   13   10   0.011478   0.091061   0.117406     1.2280  -2
  -12   13   11  11.977354  11.879181   0.324848     1.2396   0
  -11    0    1 316.504448 318.531019   3.319182     0.7838   0
  -11    0    3 126.809521 126.318991   1.286683     0.7646   0
  -11    0    5  29.101379  29.575592   0.464431     0.7593   0
  -11    0    7   1.269385   1.620699   0.200610     0.7681   0
  -11    0    9  27.983500  28.480563   0.450924     0.7906   0
  -11    0   11  30.242602  30.320475   0.628302     0.8257   0
  -11    0   13  15.460246  16.534325   0.779170     0.8718   0
  -11    0   15  28.669726  29.614651   1.092892     0.9273   0
  -11    1    1   3.139210   2.812477   0.130937     0.7867   0
  -11    1    2 187.912073 187.693187   1.601296     0.7755   0
  -11    1    3 178.899823 178.573702   1.518973     0.7676   0
  -11    1    4 151.534124 151.370789   1.354777     0.7632   0
  -11    1    5   5.502234   5.443117   0.144954     0.7623   0
  -11    1    6  66.261927  66.196520   0.777229     0.7649   0
  -11    1    7   0.098204   0.185313   0.086277     0.7710  -2
  -11    1    8  41.435177  40.984225   0.469943     0.7806   0
  -11    1    9  82.979147  82.062121   0.807859     0.7934   0
  -11    1   10  22.002175  21.657367   0.345540     0.8094   0
  -11    1   11   1.928899   1.970489   0.184377     0.8284   0
  -11    1   12   4.002004   3.483033   0.198292     0.8501   0
  -11    1   13   0.447863   0.622795   0.177389     0.8743   0
  -11    1   14   0.020612   0.119014   0.324813     0.9009  -2
  -11    1   15   0.413504   0.829140   0.290534     0.9297  -2
  -11    1   16   1.559050   1.686696   0.277720     0.9604   0
  -11    1   17   3.473296   3.677693   0.369945     0.9928   0
  -11    1   18   5.361310   5.040166   0.517814     1.0269   0
  -11    1   19  24.425169  24.740479   0.738179     1.0624   0
  -11    1   20  17.824237  16.970654   0.444890     1.0993   0
  -11    1   21  10.867262   9.984172   0.399627     1.1373   0
  -11    2    1   6.561198   6.614986   0.197225     0.7952   0
  -11    2    2 123.364710 122.237978   1.171407     0.7841   0
  -11    2    3  17.342265  17.442010   0.296205     0.7763   0
  -11    2    4  29.734538  29.945557   0.484360     0.7719   0
  -11    2    5  79.908229  80.006982   0.811483     0.7711   0
  -11    2    6   8.091566   7.926590   0.186609     0.7737   0
  -11    2    7 131.841140 132.278054   1.278191     0.7797   0
  -11    2    8   3.125518   2.801416   0.144119     0.7892   0
  -11    2    9  12.157316  12.168608   0.263819     0.8019   0
  -11    2   10  11.841342  11.823531   0.256502     0.8177   0
  -11    2   11   1.013838   0.984430   0.129163     0.8365   0
  -11    2   12   0.254951   0.213246   0.130258     0.8580  -2
  -11    2   13   2.364493   2.682742   0.209076     0.8820   0
  -11    2   14   0.651860   0.588002   0.207780     0.9084  -2
  -11    2   15   6.576642   6.506831   0.470881     0.9369   0
  -11    2   16   0.485480   0.785936   0.265255     0.9674  -2
  -11    2   17   1.941351   2.398523   0.353648     0.9996   0
  -11    2   18   0.032518  -0.350446   0.616928     1.0335  -3
  -11    2   19  14.969479  14.876226   0.673722     1.0688   0
  -11    2   20   1.407693   1.566766   0.244685     1.1054   0
  -11    2   21   1.909573   2.300069   0.315884     1.1432   0
  -11    3    1   0.407947   0.343396   0.096241     0.8092   0
  -11    3    2   6.019467   6.130691   0.169923     0.7983   0
  -11    3    3   0.035413   0.132292   0.089616     0.7906  -2
  -11    3    4   4.076417   3.914109   0.164801     0.7864   0
  -11    3    5  25.346176  24.827008   0.388529     0.7855   0
  -11    3    6  57.257757  57.475458   0.667998     0.7881   0
  -11    3    7   0.000032   0.048409   0.104522     0.7940  -2
  -11    3    8   0.104958  -0.032435   0.470153     0.8033  -3
  -11    3    9   0.339099   0.323839   0.111379     0.8158  -2
  -11    3   10   1.832562   1.780840   0.142741     0.8313   0
  -11    3   11   7.501258   7.243487   0.279245     0.8498   0
  -11    3   12  32.954483  33.597384   0.507190     0.8710   0
  -11    3   13   0.690784   0.661981   0.224062     0.8947  -2
  -11    3   14  67.575025  67.994148   1.157547     0.9207   0
  -11    3   15   1.339158   1.210524   0.200286     0.9488   0
  -11    3   16  15.689628  17.015820   0.725017     0.9789   0
  -11    3   17   1.738894   1.755435   0.399091     1.0108   0
  -11    3   18   0.542142   0.293858   0.323559     1.0443  -2
  -11    3   19   1.221030   1.347460   0.227352     1.0792   0
  -11    3   20   0.109371  -0.193131   0.307189     1.1155  -3
  -11    3   21   0.138820   0.217748   0.248757     1.1530  -2
  -11    4    1   3.474611   3.412001   0.159680     0.8284   0
  -11    4    2   8.794744   8.480534   0.220003     0.8178   0
  -11    4    3  19.319658  20.222791   0.421816     0.8103   0
  -11    4    4  61.846650  61.123598   0.713541     0.8061   0
  -11    4    5   1.645617   1.623418   0.126415     0.8053   0
  -11    4    6   5.701048   5.870161   0.180373     0.8078   0
  -11    4    7  11.675044  11.809820   0.283104     0.8136   0
  -11    4    8   0.377938   0.580530   0.129895     0.8226   0
  -11    4    9  20.386422  19.909168   0.375535     0.8348   0
  -11    4   10   3.756356   3.775110   0.173885     0.8501   0
  -11    4   11   1.318901   1.215006   0.152768     0.8681   0
  -11    4   12   0.395213   0.513966   0.218678     0.8888  -2
  -11    4   13  19.556404  19.181798   0.501410     0.9121   0
  -11    4   14  21.258206  21.356303   0.505732     0.9376   0
  -11    4   15   0.327367   0.243641   0.186833     0.9653  -2
  -11    4   16  12.119921  11.434487   0.407683     0.9949   0
  -11    4   17  17.381279  17.849651   0.916888     1.0262   0
  -11    4   18   1.052733   1.037377   0.314501     1.0592   0
  -11    4   19   4.137248   4.593075   0.574333     1.0937   0
  -11    4   20   0.412566   0.595758   0.364510     1.1295  -2
  -11    4   21   2.248892   2.515503   0.407216     1.1665   0
  -11    5    1   5.843502   5.801064   0.197124     0.8525   0
  -11    5    2 127.286356 127.441212   1.332655     0.8421   0
  -11    5    3 110.993695 112.131537   1.296741     0.8349   0
  -11    5    4  50.917080  50.136778   0.644578     0.8308   0
  -11    5    5   0.637136   0.631052   0.124389     0.8300   0
  -11    5    6  33.977295  33.669971   0.481744     0.8324   0
  -11    5    7   0.041652   0.212312   0.142871     0.8381  -2
  -11    5    8   3.163971   3.363541   0.168917     0.8469   0
  -11    5    9  80.837108  81.185890   1.009185     0.8587   0
  -11    5   10   0.022797  -0.049071   0.518788     0.8735  -3
  -11    5   11   4.473183   3.935723   0.451820     0.8911   0
  -11    5   12   1.204483   1.194658   0.199565     0.9113   0
  -11    5   13   0.754501   0.869998   0.141031     0.9340   0
  -11    5   14   2.032430   2.029849   0.147236     0.9589   0
  -11    5   15   0.001943   0.011047   0.195497     0.9860  -2
  -11    5   16   4.403331   4.915144   0.502648     1.0150   0
  -11    5   17  14.024697  14.157958   0.454882     1.0458   0
  -11    5   18   7.211498   7.345005   0.349642     1.0782   0
  -11    5   19   5.863360   6.517005   0.491747     1.1120   0
  -11    5   20  16.565609  16.649773   1.091609     1.1473   0
  -11    5   21   0.832033   0.610795   0.191674     1.1837   0
  -11    6    1 114.013722 115.957458   1.886149     0.8810   0
  -11    6    2  23.131440  24.046062   0.770597     0.8710   0
  -11    6    3 142.359513 143.949613   1.804529     0.8640   0
  -11    6    4  52.581379  53.605408   1.068748     0.8601   0
  -11    6    5   0.053237  -0.147713   0.502414     0.8593  -3
  -11    6    6  10.063159   9.542024   0.529492     0.8616   0
  -11    6    7   0.532284   0.592159   0.212545     0.8671  -2
  -11    6    8  16.783343  17.727289   1.307030     0.8756   0
  -11    6    9  14.088958  13.749857   0.694899     0.8870   0
  -11    6   10  10.189741  10.712417   0.599154     0.9014   0
  -11    6   11  10.485259  10.016767   0.669310     0.9184   0
  -11    6   12  10.039821  10.103768   0.330319     0.9380   0
  -11    6   13   0.442705   0.600904   0.176647     0.9601   0
  -11    6   14   2.053126   2.426716   0.321526     0.9844   0
  -11    6   15   5.367313   4.546378   0.682901     1.0107   0
  -11    6   16   4.111782   4.060792   0.472643     1.0390   0
  -11    6   17  14.389575  14.053341   0.462629     1.0691   0
  -11    6   18   0.000336  -0.001364   0.319373     1.1008  -3
  -11    6   19   0.809984   1.034877   0.318163     1.1341   0
  -11    6   20  29.500813  29.396314   0.810639     1.1686   0
  -11    6   21   9.920432   8.687880   0.341155     1.2044   0
  -11    7    1  10.677588  10.972107   0.411743     0.9136   0
  -11    7    2   5.134959   4.973490   0.336769     0.9039   0
  -11    7    3  19.148946  19.445877   0.711773     0.8972   0
  -11    7    4  57.128872  57.129689   1.139227     0.8934   0
  -11    7    5   0.084661   0.109122   0.225706     0.8926  -2
  -11    7    6  48.269378  48.035091   1.087209     0.8949   0
  -11    7    7   0.615548   0.282298   0.297000     0.9001  -2
  -11    7    8  48.375543  48.645745   0.991194     0.9083   0
  -11    7    9   8.023943   8.172131   0.318154     0.9194   0
  -11    7   10   1.367124   1.643409   0.214776     0.9332   0
  -11    7   11   2.587681   2.602527   0.215789     0.9497   0
  -11    7   12   1.506544   1.350444   0.193983     0.9687   0
  -11    7   13   0.011123  -0.050204   0.433415     0.9900  -3
  -11    7   14   3.869214   3.530998   0.421873     1.0136   0
  -11    7   16   7.955637   7.568943   0.345941     1.0668   0
  -11    7   17   3.468721   3.443744   0.239395     1.0961   0
  -11    7   18   3.468054   3.311059   0.203910     1.1271   0
  -11    7   19  12.143051  11.877684   0.483116     1.1595   0
  -11    8    1  26.673703  26.750914   0.607111     0.9498   0
  -11    8    2 125.051369 127.453886   1.462828     0.9405   0
  -11    8    3 134.099356 134.039733   1.526359     0.9340   0
  -11    8    4   0.911260   1.001593   0.185111     0.9303   0
  -11    8    5  55.292347  56.250463   0.879480     0.9296   0
  -11    8    6   0.318350   0.444137   0.177586     0.9318  -2
  -11    8    7  50.082766  52.356333   0.834230     0.9368   0
  -11    8    8   2.169037   2.148661   0.219083     0.9447   0
  -11    8    9  14.452453  14.745454   0.447923     0.9554   0
  -11    8   10  23.843130  24.302536   0.771335     0.9687   0
  -11    8   11   4.225566   3.921275   0.251406     0.9846   0
  -11    8   12   4.574840   4.667587   0.248608     1.0029   0
  -11    8   13   1.668535   1.448149   0.247990     1.0235   0
  -11    8   14   1.623075   1.680670   0.332906     1.0463   0
  -11    8   15   1.563162   1.789217   0.320651     1.0712   0
  -11    8   16   0.393029   0.720326   0.220059     1.0979   0
  -11    8   17   2.591813   2.765376   0.222946     1.1264   0
  -11    8   18   0.020430   0.057837   0.152037     1.1566  -2
  -11    9    1   6.673081   6.711550   0.272761     0.9892   0
  -11    9    2   0.786985   1.045555   0.167403     0.9802   0
  -11    9    3   0.484205   0.860520   0.224243     0.9740   0
  -11    9    4  16.750060  17.158690   0.717888     0.9705   0
  -11    9    5  69.080361  69.007027   0.966937     0.9698   0
  -11    9    6  23.581732  24.150449   0.591738     0.9719   0
  -11    9    7   2.402836   2.452813   0.227227     0.9767   0
  -11    9    8   8.315596   9.106374   0.572352     0.9843   0
  -11    9    9   0.429802   0.249963   0.184618     0.9945  -2
  -11    9   10   0.297577   0.302436   0.182632     1.0073  -2
  -11    9   11   7.642193   7.625157   0.513279     1.0226   0
  -11    9   12   1.303648   1.527350   0.276732     1.0403   0
  -11    9   13   0.153155   0.313777   0.162861     1.0602  -2
  -11    9   14   5.394454   5.217417   0.415604     1.0822   0
  -11    9   15   3.594900   4.079665   0.465411     1.1063   0
  -11    9   16   6.397122   6.033401   0.326260     1.1322   0
  -11    9   17   3.000386   2.894489   0.314948     1.1599   0
  -11    9   18   0.466442   0.226474   0.155285     1.1892  -2
  -11   10    1   0.024689   0.131756   0.217626     1.0314  -2
  -11   10    2   3.629623   3.801552   0.315252     1.0229   0
  -11   10    3  14.605660  14.802026   0.882786     1.0169   0
  -11   10    4   6.248692   6.600837   0.388689     1.0136   0
  -11   10    5   7.338489   7.617634   0.477953     1.0129   0
  -11   10    6   0.337045   0.030797   0.228113     1.0149  -2
  -11   10    7  14.524499  14.468585   0.637373     1.0195   0
  -11   10    8   1.066899   1.474165   0.354722     1.0268   0
  -11   10    9   1.072416   1.056361   0.277215     1.0366   0
  -11   10   10   4.788723   5.006212   0.539891     1.0489   0
  -11   10   11   0.473317   0.550778   0.217162     1.0635  -2
  -11   10   12   2.902061   2.979946   0.179809     1.0805   0
  -11   10   13  23.764733  23.157963   0.510094     1.0997   0
  -11   10   14  13.755755  13.835233   0.463601     1.1210   0
  -11   10   15   2.846610   3.184135   0.265427     1.1442   0
  -11   10   16   5.586285   5.692506   0.507096     1.1693   0
  -11   10   17   5.365746   5.800788   0.253454     1.1961   0
  -11   10   18   0.324582   0.302217   0.238019     1.2245  -2
  -11   11    1   6.492173   6.768271   0.215355     1.0762   0
  -11   11    2   5.520570   5.377052   0.272526     1.0680   0
  -11   11    3   0.582371   0.549363   0.175464     1.0623   0
  -11   11    4   1.412829   1.374917   0.206632     1.0591   0
  -11   11    5  11.439598  10.981831   0.420266     1.0585   0
  -11   11    6   7.201451   7.179103   0.499972     1.0604   0
  -11   11    7   1.778878   1.828990   0.263140     1.0648   0
  -11   11    8  12.927979  13.518845   0.473338     1.0717   0
  -11   11    9  10.754577  11.107637   0.392432     1.0811   0
  -11   11   10   7.321582   7.744892   0.513981     1.0929   0
  -11   11   11   8.748604   9.115465   0.260490     1.1070   0
  -11   11   12   3.161920   3.291264   0.181347     1.1234   0
  -11   11   13   0.879937   1.174806   0.169536     1.1418   0
  -11   11   17   1.772001   1.912085   0.422795     1.2349   0
  -11   12    1   0.778683   0.970197   0.161243     1.1232   0
  -11   12    2  15.855842  15.452660   0.616138     1.1153   0
  -11   12    3  73.695025  73.017873   1.273836     1.1099   0
  -11   12    4  20.165004  19.879672   0.479616     1.1068   0
  -11   12    5  10.504504  10.928577   0.319709     1.1062   0
  -11   12    6   8.473339   9.174468   0.464485     1.1080   0
  -11   12    7   2.790988   2.777785   0.201183     1.1123   0
  -11   12    8   7.697424   8.415471   0.284765     1.1189   0
  -11   12    9   1.194106   1.337632   0.180115     1.1279   0
  -11   12   10  15.740051  16.219665   0.597973     1.1392   0
  -11   12   11   1.633370   1.725109   0.154419     1.1528   0
  -11   12   12   1.747158   2.300000   0.172245     1.1685   0
  -11   13    1  19.215512  19.171198   0.826546     1.1721   0
  -11   13    2  14.975788  15.288360   0.393851     1.1646   0
  -11   13    3   2.578529   2.504454   0.330766     1.1594   0
  -11   13    4  11.063185  10.697727   0.312883     1.1565   0
  -11   13    5   5.627061   6.103188   0.266479     1.1559   0
  -11   13    6   3.374774   3.596810   0.203174     1.1576   0
  -11   13    7   0.606878   0.728169   0.151090     1.1617   0
  -11   13    8   8.722924   9.259118   0.292083     1.1681   0
  -11   13    9   1.674303   1.832723   0.219859     1.1767   0
  -11   13   10   7.456948   7.272107   0.231281     1.1875   0
  -11   13   11   0.465135   0.605513   0.217722     1.2005  -2
  -11   14    1   0.129984   0.257876   0.137060     1.2228  -2
  -11   14    2  30.119299  29.896128   0.636923     1.2156   0
  -11   14    3  49.698736  49.686276   0.942879     1.2106   0
  -11   14    4   0.009676  -0.030020   0.289585     1.2078  -3
  -11   14    5   4.493308   4.683452   0.229287     1.2072   0
  -11   14    6   1.328525   1.419033   0.162061     1.2089   0
  -11   14    7   0.585595   0.636541   0.172700     1.2128   0
  -11   14    8   0.090031   0.059222   0.131756     1.2189  -2
  -11   14    9  16.895337  16.837002   0.333265     1.2272   0
  -11   14   10   7.476706   7.141035   0.236413     1.2376   0
  -10    0    2   8.435169   8.042211   0.209209     0.7006   0
  -10    0    4   0.712409   0.718042   0.091100     0.6904   0
  -10    0    6   1.468640   1.445073   0.130062     0.6957   0
  -10    0    8   1.827788   1.932985   0.148503     0.7162   0
  -10    0   10   0.327103   0.437953   0.128080     0.7506   0
  -10    0   12  21.691021  22.369759   0.524044     0.7972   0
  -10    0   14  97.790785  93.976559   2.167188     0.8540   0
  -10    0   16  46.080154  47.463726   1.427398     0.9190   0
  -10    0   18 131.427127 131.642052   2.960947     0.9907   0
  -10    0   20   0.217043   0.657050   0.518715     1.0677  -2
  -10    1    1 119.072256 119.077555   1.042282     0.7146   0
  -10    1    2   2.855112   2.831788   0.102824     0.7038   0
  -10    1    3  79.240710  78.296229   0.703309     0.6968   0
  -10    1    4   4.718471   4.723341   0.124107     0.6936   0
  -10    1    5   4.578314   4.634819   0.119394     0.6943   0
  -10    1    6 121.539739 120.361081   1.092524     0.6989   0
  -10    1    7   0.410878   0.620890   0.098811     0.7073   0
  -10    1    8   1.520676   1.369617   0.101121     0.7193   0
  -10    1    9   0.039034   0.087976   0.081957     0.7348  -2
  -10    1   10   2.488889   2.638141   0.127536     0.7536   0
  -10    1   11   0.478471   0.540773   0.128934     0.7754   0
  -10    1   12   2.221152   2.153097   0.157319     0.8000   0
  -10    1   13  25.093140  25.376481   0.428400     0.8271   0
  -10    1   14   0.212296   0.134411   0.161530     0.8566  -2
  -10    1   15   5.495388   5.480010   0.629947     0.8881   0
  -10    1   16  81.592165  83.181116   1.487542     0.9214   0
  -10    1   17  27.454346  26.770386   0.845296     0.9564   0
  -10    1   18   2.085075   1.980662   0.298733     0.9929   0
  -10    1   19  13.133669  14.004027   0.775327     1.0308   0
  -10    1   20   4.848956   5.227568   0.467271     1.0698   0
  -10    2    1  90.652656  91.403747   0.856498     0.7239   0
  -10    2    2  67.741960  67.529705   0.673258     0.7133   0
  -10    2    3  37.553449  37.454183   0.438039     0.7064   0
  -10    2    4  96.508325  95.466671   0.936029     0.7033   0
  -10    2    5  31.651747  31.335774   0.372490     0.7040   0
  -10    2    6   6.821932   6.899044   0.155369     0.7085   0
  -10    2    7  70.916588  71.156645   0.822430     0.7167   0
  -10    2    8   1.886645   1.695694   0.111298     0.7286   0
  -10    2    9   1.282598   1.205016   0.103699     0.7439   0
  -10    2   10  30.949711  30.776277   0.430064     0.7625   0
  -10    2   11  28.585177  27.374357   0.424542     0.7841   0
  -10    2   12   6.341331   6.459534   0.198162     0.8084   0
  -10    2   13   2.903957   3.114186   0.197551     0.8353   0
  -10    2   14   0.649427   0.838747   0.257451     0.8644   0
  -10    2   15   4.513659   4.934765   0.379598     0.8956   0
  -10    2   16  15.392338  15.514302   0.567167     0.9287   0
  -10    2   17   0.107962   0.422477   0.229182     0.9635  -2
  -10    2   18   2.751796   2.513810   0.251730     0.9997   0
  -10    2   19   5.680861   4.840068   0.498304     1.0373   0
  -10    2   20   5.200453   5.272514   0.261035     1.0761   0
  -10    3    1  28.743099  28.917929   0.346924     0.7393   0
  -10    3    2   5.439207   5.562863   0.139373     0.7289   0
  -10    3    3  13.407951  13.781196   0.241004     0.7222   0
  -10    3    4  35.887577  35.119756   0.505504     0.7191   0
  -10    3    5  10.930812  10.783564   0.212092     0.7197   0
  -10    3    6   0.715392   0.591367   0.093833     0.7242   0
  -10    3    7   0.287108   0.347241   0.092030     0.7322   0
  -10    3    8  10.126552  10.298371   0.231918     0.7439   0
  -10    3    9   7.155166   7.213865   0.200391     0.7589   0
  -10    3   10  13.723276  13.343599   0.264021     0.7771   0
  -10    3   11  38.162776  38.013565   0.580343     0.7983   0
  -10    3   12   9.608613   9.618909   0.245636     0.8222   0
  -10    3   13  68.370535  68.433012   0.764140     0.8486   0
  -10    3   14   0.470481   0.597602   0.198623     0.8773   0
  -10    3   15   4.064853   4.264348   0.371447     0.9081   0
  -10    3   16   0.145907   0.324222   0.159579     0.9407  -2
  -10    3   17   1.535678   1.671925   0.212820     0.9751   0
  -10    3   18   0.020386  -0.040829   0.599632     1.0109  -3
  -10    3   19   0.307533   0.184587   0.234400     1.0481  -2
  -10    3   20   0.925365   1.298781   0.187253     1.0865   0
  -10    3   21   0.078563   0.206174   0.198141     1.1259  -2
  -10    4    1  24.202854  24.675266   0.322383     0.7603   0
  -10    4    2   2.762772   2.755721   0.115169     0.7502   0
  -10    4    3  82.082893  81.963956   0.854700     0.7436   0
  -10    4    4  17.591577  17.335549   0.289845     0.7406   0
  -10    4    5  12.150859  12.275531   0.265799     0.7413   0
  -10    4    6   1.926892   2.136011   0.125509     0.7456   0
  -10    4    7   3.485344   3.774061   0.170355     0.7534   0
  -10    4    8   4.857430   4.973409   0.187292     0.7647   0
  -10    4    9   3.910851   3.917139   0.164581     0.7793   0
  -10    4   10  37.486611  37.411207   0.499296     0.7971   0
  -10    4   11  89.128491  88.375594   0.991061     0.8177   0
  -10    4   12   3.452687   3.190725   0.170574     0.8411   0
  -10    4   13   9.058319   9.123691   0.248071     0.8669   0
  -10    4   14   5.198195   5.501625   0.491092     0.8951   0
  -10    4   15   1.365371   1.382452   0.172489     0.9253   0
  -10    4   16   4.377316   4.231245   0.283224     0.9573   0
  -10    4   17   0.414931   0.265868   0.215281     0.9911  -2
  -10    4   18   0.808885   0.599079   0.528003     1.0263  -2
  -10    4   19   0.026774  -0.012304   0.506796     1.0630  -3
  -10    4   20   2.391792   2.797430   0.222774     1.1008   0
  -10    4   21   8.547263   7.803042   0.362429     1.1398   0
  -10    5    1   0.556104   0.585181   0.109548     0.7864   0
  -10    5    2   2.902612   3.186336   0.173491     0.7767   0
  -10    5    3  51.368163  51.508906   0.596937     0.7703   0
  -10    5    4   3.418508   3.628611   0.157158     0.7674   0
  -10    5    5   3.172886   3.213965   0.138457     0.7681   0
  -10    5    6 210.128722 208.408188   2.013085     0.7722   0
  -10    5    7   0.002285   0.031706   0.109687     0.7798  -2
  -10    5    8  40.482487  41.126979   0.690139     0.7907   0
  -10    5    9   8.556984   8.635583   0.247436     0.8049   0
  -10    5   10   0.137909   0.215721   0.125901     0.8220  -2
  -10    5   11  13.102245  13.066961   0.311715     0.8421   0
  -10    5   12   2.545959   2.591720   0.177105     0.8648   0
  -10    5   13   0.253439   0.414201   0.190483     0.8900  -2
  -10    5   14  24.470663  24.643927   0.640913     0.9174   0
  -10    5   15   0.466959   0.614946   0.263088     0.9469  -2
  -10    5   16  11.388549  11.053105   0.461508     0.9782   0
  -10    5   17   1.740518   1.918940   0.393427     1.0113   0
  -10    5   18   0.479348   0.470281   0.352031     1.0458  -2
  -10    5   19  16.139816  16.919958   0.661544     1.0818   0
  -10    5   20   2.173055   2.249604   0.207182     1.1191   0
  -10    5   21   2.340943   2.613012   0.253370     1.1574   0
  -10    5   22   1.543220   1.041161   0.210132     1.1968   0
  -10    6    1  47.574566  47.550715   0.575902     0.8173   0
  -10    6    2   4.291763   4.257861   0.178439     0.8079   0
  -10    6    3  62.537887  63.805406   0.783756     0.8018   0
  -10    6    4   0.629590   0.532745   0.112882     0.7990   0
  -10    6    5  15.077426  15.516030   0.312252     0.7996   0
  -10    6    6   0.015266   0.030429   0.111781     0.8036  -2
  -10    6    7   4.488204   4.234886   0.198299     0.8109   0
  -10    6    8  10.867256  11.164993   0.346455     0.8214   0
  -10    6    9  13.958827  14.505686   0.341327     0.8350   0
  -10    6   10   0.007752   0.025921   0.152847     0.8516  -2
  -10    6   11  28.305240  28.141016   0.682837     0.8710   0
  -10    6   12   2.953850   3.099081   0.291494     0.8929   0
  -10    6   13   0.013679   0.152077   0.300338     0.9173  -2
  -10    6   14  58.035349  58.613118   1.163987     0.9439   0
  -10    6   15   3.399860   3.497585   0.485975     0.9726   0
  -10    6   16  17.137811  17.559647   0.504820     1.0032   0
  -10    6   17  43.539726  42.269248   1.096631     1.0354   0
  -10    6   18  48.603078  48.398257   0.889572     1.0692   0
  -10    6   19   0.858575   0.445385   0.225902     1.1044  -2
  -10    6   20   1.407348   1.604096   0.294586     1.1409   0
  -10    6   21   0.757215   0.745393   0.193521     1.1786   0
  -10    6   22   0.397813   0.415934   0.183182     1.2173  -2
  -10    7    1 162.045880 161.759974   1.735018     0.8522   0
  -10    7    2   1.447283   1.459579   0.147255     0.8433   0
  -10    7    3  15.742297  16.113204   0.389274     0.8374   0
  -10    7    4   1.039955   0.869024   0.128403     0.8348   0
  -10    7    5   6.232460   6.432631   0.224224     0.8353   0
  -10    7    6   0.941720   1.164229   0.156024     0.8391   0
  -10    7    7   2.392200   2.412833   0.187202     0.8461   0
  -10    7    8   6.286854   6.399678   0.369259     0.8562   0
  -10    7    9   0.127430   0.240408   0.249146     0.8693  -2
  -10    7   10   0.005512  -0.015322   0.686436     0.8852  -3
  -10    7   11   1.043314   0.839133   0.438763     0.9039  -2
  -10    7   12   0.712820   0.901913   0.190500     0.9251   0
  -10    7   13  33.881698  35.629940   0.867963     0.9486   0
  -10    7   14  37.068275  38.848318   0.896873     0.9744   0
  -10    7   15  17.029872  17.311123   0.530143     1.0022   0
  -10    7   16  50.772471  51.498191   1.579440     1.0319   0
  -10    7   17  62.344477  61.247342   1.209210     1.0633   0
  -10    7   18   0.030415   0.042027   0.152342     1.0962  -2
  -10    7   19   0.996458   0.627618   0.179341     1.1306   0
  -10    7   20   2.006622   2.053837   0.191501     1.1663   0
  -10    7   21   0.702324   1.130558   0.204627     1.2031   0
  -10    8    1  45.079783  46.058991   0.917385     0.8909   0
  -10    8    2  74.645670  74.370760   1.328772     0.8823   0
  -10    8    3   1.761460   2.095857   0.236755     0.8767   0
  -10    8    4  51.149526  52.084419   1.080889     0.8742   0
  -10    8    5  53.436749  54.809664   2.002681     0.8748   0
  -10    8    6   8.775710   8.963608   0.458085     0.8784   0
  -10    8    7  50.923349  51.939590   1.943804     0.8851   0
  -10    8    8   7.221049   7.029770   0.525642     0.8947   0
  -10    8    9  16.192761  15.010109   0.770379     0.9072   0
  -10    8   10   5.874614   6.471240   0.336500     0.9225   0
  -10    8   11   0.858722   1.171350   0.193407     0.9404   0
  -10    8   12   0.078557   0.263909   0.161072     0.9608  -2
  -10    8   13   3.102965   3.531954   0.243719     0.9835   0
  -10    8   14   0.191155   0.320883   0.254828     1.0084  -2
  -10    8   16   4.419007   4.325563   0.324756     1.0640   0
  -10    8   17   2.590647   2.637623   0.217195     1.0945   0
  -10    8   18   2.073500   2.287015   0.279377     1.1265   0
  -10    8   19   8.148982   8.065186   0.292046     1.1600   0
  -10    8   20  21.524754  21.986083   0.660780     1.1948   0
  -10    9    1   0.319018   0.214393   0.132661     0.9328  -2
  -10    9    2   0.488820   0.579659   0.160026     0.9246   0
  -10    9    3  32.498943  32.449239   0.552125     0.9193   0
  -10    9    4  67.343894  68.192322   0.870357     0.9169   0
  -10    9    5  14.794097  15.219920   0.371321     0.9174   0
  -10    9    6   0.149272   0.123454   0.147421     0.9209  -2
  -10    9    7   5.270524   5.317069   0.242840     0.9272   0
  -10    9    8   6.519005   7.276532   0.409812     0.9364   0
  -10    9    9  16.935141  17.937101   0.489333     0.9484   0
  -10    9   10  13.164196  12.952781   0.404283     0.9630   0
  -10    9   11  15.165795  15.579169   0.424992     0.9802   0
  -10    9   12  15.618393  15.859609   0.548927     0.9998   0
  -10    9   13   8.185158   8.530297   0.460450     1.0216   0
  -10    9   14   1.567773   2.069322   0.554627     1.0456   0
  -10    9   15   1.807625   1.920046   0.324441     1.0715   0
  -10    9   16   0.072971   0.223195   0.217200     1.0993  -2
  -10    9   17   0.205217   0.252678   0.189540     1.1289  -2
  -10    9   18   1.694069   1.486874   0.179989     1.1599   0
  -10    9   19   1.166544   1.402914   0.350698     1.1925   0
  -10   10    1   0.033626   0.143602   0.154938     0.9775  -2
  -10   10    2  35.467167  36.755272   0.686508     0.9697   0
  -10   10    3   3.983151   3.646239   0.222958     0.9646   0
  -10   10    4   2.244381   2.223588   0.196007     0.9623   0
  -10   10    5   6.794271   6.580501   0.343551     0.9628   0
  -10   10    6   0.593099   0.940618   0.178562     0.9661   0
  -10   10    7   0.425023   0.449428   0.177590     0.9722  -2
  -10   10    8   1.160178   1.100974   0.219733     0.9810   0
  -10   10    9   0.206599   0.224933   0.206965     0.9924  -2
  -10   10   10  15.027272  13.773246   0.526341     1.0064   0
  -10   10   11  18.319037  18.910000   0.601286     1.0228   0
  -10   10   12   1.972788   1.842090   0.351503     1.0416   0
  -10   10   13   8.935862   9.285860   0.510157     1.0626   0
  -10   10   14  14.488639  13.985938   0.479387     1.0857   0
  -10   10   15   0.489582   0.845675   0.207656     1.1107   0
  -10   10   16   0.070517   0.414325   0.234005     1.1375  -2
  -10   10   17   0.446721   0.734199   0.329416     1.1661  -2
  -10   10   18   0.619111   0.439808   0.191168     1.1962  -2
  -10   11    1   7.847604   7.925530   0.409730     1.0247   0
  -10   11    2   5.512015   5.127075   0.349302     1.0172   0
  -10   11    3   7.334069   6.919944   0.355889     1.0123   0
  -10   11    4   3.844870   4.081117   0.280545     1.0102   0
  -10   11    5   1.747948   2.138810   0.236347     1.0106   0
  -10   11    6  18.571273  19.058631   0.645982     1.0138   0
  -10   11    7   0.011393  -0.100965   0.634006     1.0196  -3
  -10   11    8  20.784821  20.713503   1.149312     1.0279   0
  -10   11    9  12.030111  12.283596   0.567171     1.0389   0
  -10   11   10   0.467931   0.644795   0.272837     1.0522  -2
  -10   11   11  14.192057  15.051011   0.477484     1.0680   0
  -10   11   12  12.245052  11.798183   0.287822     1.0860   0
  -10   11   13   0.629597   0.668436   0.165230     1.1061   0
  -10   12    1   1.861458   2.032672   0.237193     1.0739   0
  -10   12    2   0.007691  -0.080672   0.595932     1.0668  -3
  -10   12    3  14.237090  14.495431   0.415461     1.0622   0
  -10   12    4   2.506629   2.973045   0.239174     1.0601   0
  -10   12    5  13.061499  12.735365   0.387367     1.0605   0
  -10   12    6   2.537028   3.134822   0.243334     1.0635   0
  -10   12    7   9.826628   9.849183   0.417170     1.0691   0
  -10   12    8  21.762929  21.860381   0.455473     1.0771   0
  -10   12    9   0.019441  -0.026069   0.329008     1.0875  -3
  -10   12   10   0.867032   1.024541   0.162174     1.1003   0
  -10   12   11   8.878312   9.135109   0.257952     1.1153   0
  -10   12   12   2.198708   2.286612   0.173928     1.1326   0
  -10   12   17  14.502198  13.585326   0.576161     1.2480   0
  -10   13    1  38.785986  39.696897   0.655140     1.1250   0
  -10   13    2  18.028392  17.409288   0.364374     1.1182   0
  -10   13    3   0.161999   0.221530   0.129924     1.1138  -2
  -10   13    4   5.813974   6.490528   0.229084     1.1118   0
  -10   13    5   7.682334   8.011022   0.306195     1.1123   0
  -10   13    6   8.008459   7.768684   0.273301     1.1151   0
  -10   13    7   9.131448   8.667774   0.473227     1.1204   0
  -10   13    8   1.069679   1.440936   0.209657     1.1280   0
  -10   13    9   2.536239   2.308100   0.180107     1.1380   0
  -10   13   10   2.738694   2.942523   0.190294     1.1502   0
  -10   13   11   2.038777   2.136149   0.160019     1.1646   0
  -10   13   12   2.487539   3.018302   0.220364     1.1811   0
  -10   14    1   0.870240   0.855644   0.154604     1.1777   0
  -10   14    2   8.006818   8.391678   0.278045     1.1712   0
  -10   14    3   7.756308   7.742645   0.456039     1.1670   0
  -10   14    4   0.103777   0.103689   0.122072     1.1651  -2
  -10   14    5   4.021407   4.188304   0.348938     1.1655   0
  -10   14    6   3.205670   3.306416   0.218766     1.1683   0
  -10   14    7   0.242350   0.110781   0.139069     1.1733  -2
  -10   14    8   0.100392   0.176145   0.136229     1.1806  -2
  -10   14    9   1.615413   1.540657   0.163170     1.1901   0
  -10   14   10   0.181060   0.317171   0.122852     1.2018  -2
  -10   14   11   3.179103   3.398820   0.204653     1.2156   0
  -10   14   12   0.057668   0.151484   0.154441     1.2314  -2
  -10   15    1   2.754936   2.918685   0.280975     1.2318   0
  -10   15    2   9.311969   9.195656   0.274755     1.2256   0
  -10   15    3  43.090412  44.174143   0.740221     1.2216   0
  -10   15    4   5.622487   5.597452   0.232515     1.2198   0
  -10   15    5   2.275128   2.513291   0.186844     1.2202   0
  -10   15    6   1.479046   1.518029   0.159582     1.2228   0
  -10   15    7   2.774389   2.773729   0.256695     1.2276   0
  -10   15    8   1.591341   1.600813   0.147431     1.2345   0
  -10   15    9   6.666480   6.593025   0.210368     1.2436   0
   -9    0    1   5.248886   5.392606   0.223518     0.6390   0
   -9    0    3  22.437341  22.566781   0.338004     0.6229   0
   -9    0    5   1.351236   1.312734   0.110318     0.6238   0
   -9    0    7  19.369819  19.327664   0.376884     0.6418   0
   -9    0    9   1.192672   1.157731   0.125924     0.6755   0
   -9    0   11 164.835545 161.433908   1.777845     0.7227   0
   -9    0   13 267.654630 262.072012   4.156319     0.7810   0
   -9    0   15 295.633950 297.583278   4.423383     0.8480   0
   -9    0   17   7.872544   8.385387   0.700012     0.9219   0
   -9    0   19   0.369153   0.209197   0.302103     1.0011  -2
   -9    1    1  10.401100  10.390798   0.190577     0.6425   0
   -9    1    2  25.521330  25.904294   0.303072     0.6324   0
   -9    1    3  44.559575  44.328190   0.428771     0.6265   0
   -9    1    4  58.899832  58.192343   0.526576     0.6248   0
   -9    1    5  22.706851  22.149232   0.296172     0.6274   0
   -9    1    6  23.492471  23.826918   0.287445     0.6343   0
   -9    1    7   0.248237   0.271018   0.074698     0.6453   0
   -9    1    8   6.014125   6.185869   0.146929     0.6603   0
   -9    1    9  30.614616  30.357691   0.396622     0.6789   0
   -9    1   10  80.943899  79.698890   0.772562     0.7008   0
   -9    1   11  40.568871  38.835529   0.610788     0.7258   0
   -9    1   12  95.990329  94.750247   1.013147     0.7536   0
   -9    1   13  65.671692  64.540380   0.901561     0.7838   0
   -9    1   14  47.327074  46.875078   0.723701     0.8163   0
   -9    1   15  41.912019  43.394004   0.782798     0.8506   0
   -9    1   16  12.142825  12.266198   0.567290     0.8867   0
   -9    1   17   9.036482   9.300712   0.373639     0.9243   0
   -9    1   18   6.108170   6.413412   0.342341     0.9632   0
   -9    1   19   7.363000   7.213289   0.466798     1.0034   0
   -9    1   20   0.032385   0.484772   0.482779     1.0445  -2
   -9    2    1   7.799865   7.908213   0.159125     0.6530   0
   -9    2    2  33.668220  33.261063   0.348550     0.6430   0
   -9    2    3  78.630389  78.446012   0.710148     0.6371   0
   -9    2    4  70.305548  70.325118   0.645904     0.6355   0
   -9    2    5  21.268991  21.495025   0.273383     0.6381   0
   -9    2    6   7.785818   7.921129   0.159760     0.6449   0
   -9    2    7 127.787800 125.862729   1.117407     0.6557   0
   -9    2    8  86.462219  85.677424   0.924019     0.6704   0
   -9    2    9  67.430060  66.370384   0.684552     0.6887   0
   -9    2   10   7.279432   7.339417   0.185085     0.7104   0
   -9    2   11   0.492509   0.493811   0.100428     0.7351   0
   -9    2   12   0.556653   0.505767   0.102603     0.7625   0
   -9    2   13   0.040524  -0.025189   0.348366     0.7924  -3
   -9    2   14   0.086051   0.116727   0.132943     0.8245  -2
   -9    2   15   0.211573   0.155229   0.140604     0.8585  -2
   -9    2   16   1.376066   1.203150   0.301665     0.8943   0
   -9    2   17   0.635726   0.787932   0.243595     0.9316   0
   -9    2   18  19.189901  20.013325   0.535282     0.9702   0
   -9    2   19   3.690100   4.009624   0.754421     1.0101   0
   -9    2   20  10.264411  10.932172   0.560231     1.0509   0
   -9    3    1  41.287268  41.598911   0.439117     0.6699   0
   -9    3    2  60.539410  61.436760   0.658566     0.6602   0
   -9    3    3   0.039425   0.092284   0.068794     0.6545  -2
   -9    3    4   3.518920   3.538948   0.120759     0.6529   0
   -9    3    5   0.344617   0.389093   0.076483     0.6555   0
   -9    3    6   0.037605   0.141651   0.074638     0.6621  -2
   -9    3    7   4.525983   4.413036   0.133236     0.6726   0
   -9    3    8   1.383640   1.424161   0.119156     0.6870   0
   -9    3    9   0.877447   1.053840   0.110880     0.7048   0
   -9    3   10  82.347371  81.749190   0.834620     0.7260   0
   -9    3   11  17.823719  17.308703   0.339990     0.7502   0
   -9    3   12   0.060675   0.122619   0.100569     0.7771  -2
   -9    3   13   2.065116   1.856757   0.156272     0.8065   0
   -9    3   14   0.521883   0.619398   0.169141     0.8380   0
   -9    3   15   1.012046   1.001730   0.210060     0.8715   0
   -9    3   16   0.131214   0.107692   0.236844     0.9068  -2
   -9    3   17   4.541967   5.039245   0.306192     0.9436   0
   -9    3   18  21.238204  21.183016   0.543897     0.9817   0
   -9    3   20   3.826964   3.488056   0.361836     1.0616   0
   -9    3   21   2.856773   3.299514   0.496685     1.1030   0
   -9    4    1  40.913679  41.446363   0.459997     0.6930   0
   -9    4    2   0.627695   0.618437   0.077530     0.6837   0
   -9    4    3  90.365911  90.983778   0.874564     0.6781   0
   -9    4    4  20.368136  19.886124   0.288179     0.6766   0
   -9    4    5   0.637581   0.609258   0.090997     0.6790   0
   -9    4    6   0.315368   0.438136   0.095363     0.6854   0
   -9    4    7  43.632861  44.242352   0.605308     0.6956   0
   -9    4    8  59.393467  59.702732   0.673999     0.7095   0
   -9    4    9   3.724073   3.832304   0.158153     0.7268   0
   -9    4   10  11.340728  11.483558   0.226969     0.7474   0
   -9    4   11   2.340551   2.071016   0.152734     0.7709   0
   -9    4   12  12.343301  12.005806   0.290042     0.7971   0
   -9    4   13   1.927363   1.968680   0.147389     0.8257   0
   -9    4   14   3.661577   3.648624   0.229129     0.8566   0
   -9    4   15   0.016955   0.036672   0.228742     0.8894  -2
   -9    4   16   2.623795   2.679228   0.209913     0.9240   0
   -9    4   17   0.615500   0.894638   0.224302     0.9601   0
   -9    4   18   6.055855   6.543816   0.383403     0.9976   0
   -9    4   19   0.421016   0.179559   0.310917     1.0364  -2
   -9    4   20  12.233759  11.968590   0.755952     1.0763   0
   -9    4   21   0.508903   0.850637   0.224707     1.1172   0
   -9    4   22   5.076905   5.216599   0.535029     1.1590   0
   -9    5    1   0.189520   0.254576   0.090994     0.7216  -2
   -9    5    2  11.901850  11.997625   0.227065     0.7126   0
   -9    5    3  93.692345  93.715476   0.921696     0.7073   0
   -9    5    4   1.343019   1.485917   0.109677     0.7059   0
   -9    5    5  71.885681  71.074380   0.833452     0.7082   0
   -9    5    6  34.098345  33.839687   0.598337     0.7143   0
   -9    5    7   6.618042   6.451572   0.240237     0.7241   0
   -9    5    8  36.142769  36.102794   0.508754     0.7374   0
   -9    5    9  49.278946  48.729278   0.606162     0.7541   0
   -9    5   10   0.368078   0.425238   0.113640     0.7740   0
   -9    5   11   1.075119   0.990835   0.119223     0.7967   0
   -9    5   12  18.136201  18.002314   0.315982     0.8221   0
   -9    5   13  25.237908  25.426255   0.420623     0.8499   0
   -9    5   14   2.477952   2.620248   0.256769     0.8799   0
   -9    5   15   9.569913   9.731511   0.529115     0.9118   0
   -9    5   16  11.743566  11.263147   0.505899     0.9456   0
   -9    5   17   6.962002   6.668965   0.277637     0.9809   0
   -9    5   18   0.695196   0.729824   0.335659     1.0177  -2
   -9    5   19   0.027023   0.028897   0.199652     1.0557  -2
   -9    5   21   3.848461   4.609770   0.297279     1.1351   0
   -9    5   22   0.507719   0.625319   0.206875     1.1763   0
   -9    6    1   0.201820   0.263980   0.102404     0.7551  -2
   -9    6    2   1.345115   1.375331   0.120585     0.7465   0
   -9    6    3   6.322155   6.200674   0.185339     0.7415   0
   -9    6    4  11.379189  11.630196   0.242061     0.7400   0
   -9    6    5  17.226524  17.678322   0.298082     0.7423   0
   -9    6    6  14.719866  14.535412   0.282885     0.7481   0
   -9    6    7   0.726998   0.717704   0.123350     0.7575   0
   -9    6    8  35.942404  36.127105   0.548028     0.7702   0
   -9    6    9   0.398760   0.589814   0.147762     0.7862   0
   -9    6   10   6.590356   5.945409   0.353950     0.8053   0
   -9    6   11 103.445324 102.546456   1.145824     0.8271   0
   -9    6   12   3.079727   3.027900   0.201711     0.8516   0
   -9    6   13  78.777744  79.668587   1.047577     0.8785   0
   -9    6   14   0.520842   0.395737   0.582125     0.9075  -2
   -9    6   15  77.718194  78.489334   1.373476     0.9386   0
   -9    6   16  11.114375  11.473212   0.411788     0.9714   0
   -9    6   17   7.916586   8.355477   0.255747     1.0058   0
   -9    6   18   1.699074   1.282155   0.309255     1.0417   0
   -9    6   19   0.001213  -0.057463   0.304815     1.0789  -3
   -9    6   20  10.979578  10.814719   0.525282     1.1173   0
   -9    6   21   4.233137   3.990625   0.534650     1.1567   0
   -9    6   22   1.597318   1.746494   0.284965     1.1971   0
   -9    7    1  25.735799  25.895537   0.416570     0.7928   0
   -9    7    2   5.248428   5.193821   0.191007     0.7847   0
   -9    7    3   0.220798   0.285073   0.108086     0.7799  -2
   -9    7    4  18.310849  18.109467   0.330655     0.7785   0
   -9    7    5   4.956144   4.916319   0.209061     0.7806   0
   -9    7    6   1.517408   1.815613   0.143772     0.7862   0
   -9    7    7   2.440941   2.475189   0.155988     0.7951   0
   -9    7    8   8.934595   9.387448   0.271460     0.8073   0
   -9    7    9   2.464255   2.794492   0.291774     0.8225   0
   -9    7   10  49.745648  50.437035   0.814581     0.8408   0
   -9    7   11  55.646360  55.743389   0.964466     0.8617   0
   -9    7   12  28.061014  28.140440   0.741086     0.8852   0
   -9    7   13  39.353666  39.378780   0.766417     0.9111   0
   -9    7   14 200.657751 203.728043   2.692904     0.9392   0
   -9    7   15  35.890971  35.992069   1.243995     0.9692   0
   -9    7   16   0.997774   0.786792   0.252982     1.0010   0
   -9    7   17  30.117864  29.343429   0.878580     1.0344   0
   -9    7   18   2.314322   2.388142   0.217664     1.0694   0
   -9    7   19   5.186882   4.899543   0.222725     1.1056   0
   -9    7   20   0.591068   0.604854   0.194084     1.1431   0
   -9    7   21   0.034828   0.173655   0.175830     1.1817  -2
   -9    8    1   9.820340   9.955114   0.281397     0.8343   0
   -9    8    2  57.557334  55.836716   0.905328     0.8265   0
   -9    8    3   1.043562   1.172145   0.136134     0.8219   0
   -9    8    4  16.444197  16.504829   0.371169     0.8207   0
   -9    8    5   0.060106   0.071864   0.115137     0.8227  -2
   -9    8    6   4.793291   5.027930   0.210821     0.8279   0
   -9    8    7  29.627147  29.535727   0.557642     0.8364   0
   -9    8    8   7.021992   7.024896   0.260165     0.8480   0
   -9    8    9  21.635327  22.002099   0.508226     0.8625   0
   -9    8   10   0.150462   0.271346   0.251048     0.8799  -2
   -9    8   11  54.618775  54.828906   1.290554     0.9000   0
   -9    8   12  77.570774  78.669419   1.442607     0.9225   0
   -9    8   13   8.255752   8.376331   0.304494     0.9474   0
   -9    8   14   1.681115   1.557272   0.315343     0.9744   0
   -9    8   15   0.332001   0.091151   0.210903     1.0034  -2
   -9    8   16   8.512664   7.606573   0.852798     1.0341   0
   -9    8   17  11.601465  11.520186   0.414673     1.0665   0
   -9    8   18   1.267828   1.402212   0.153664     1.1004   0
   -9    8   19   1.743009   1.427237   0.201305     1.1357   0
   -9    8   20   1.585195   1.540208   0.236868     1.1722   0
   -9    8   21   0.358358   0.328509   0.194672     1.2099  -2
   -9    9    1  52.753634  52.515909   0.838911     0.8789   0
   -9    9    2   5.447369   5.738305   0.395117     0.8715   0
   -9    9    3   0.642852   0.805687   0.205642     0.8672   0
   -9    9    4  22.056497  23.399805   0.613124     0.8660   0
   -9    9    5   0.700865   0.892326   0.221942     0.8679   0
   -9    9    6  47.823434  48.762345   1.073792     0.8729   0
   -9    9    7   7.561301   8.702109   0.733262     0.8809   0
   -9    9    8  35.092359  35.056847   1.166419     0.8919   0
   -9    9    9   0.011185  -0.138719   0.541012     0.9058  -3
   -9    9   10   3.365923   3.233540   0.236946     0.9223   0
   -9    9   11  28.402577  29.567297   0.972313     0.9415   0
   -9    9   12   0.002804   0.097382   0.153339     0.9630  -2
   -9    9   13   0.294865   0.450577   0.159790     0.9869  -2
   -9    9   14   1.343112   1.677847   0.379448     1.0128   0
   -9    9   15   4.557515   4.784003   0.496207     1.0407   0
   -9    9   16   0.002134   0.150448   0.190299     1.0704  -2
   -9    9   17  11.388900  11.387282   0.313923     1.1018   0
   -9    9   18   4.221653   4.205437   0.190165     1.1346   0
   -9    9   19   0.005663   0.012139   0.160340     1.1689  -2
   -9   10    1  92.586294  94.226697   1.160300     0.9262   0
   -9   10    2   2.130424   2.535989   0.185195     0.9192   0
   -9   10    3   0.227958   0.218068   0.150841     0.9151  -2
   -9   10    4   2.703609   2.765099   0.186718     0.9139   0
   -9   10    5   3.164102   3.035873   0.202090     0.9157   0
   -9   10    6   1.998468   2.007070   0.240080     0.9205   0
   -9   10    7   0.916549   0.893562   0.183745     0.9281   0
   -9   10    8   4.172631   4.106914   0.221952     0.9386   0
   -9   10    9  28.950005  30.835268   0.614991     0.9517   0
   -9   10   10   0.021466   0.088495   0.155091     0.9675  -2
   -9   10   11   5.372870   5.205147   0.294189     0.9858   0
   -9   10   12   0.585729   0.460525   0.164937     1.0064  -2
   -9   10   13   0.568286   0.354139   0.245984     1.0292  -2
   -9   10   14   0.242723   0.235914   0.433794     1.0541  -2
   -9   10   15   0.316287   0.285088   0.192196     1.0810  -2
   -9   10   16   0.036453   0.090643   0.189733     1.1096  -2
   -9   10   17   1.324632   1.230745   0.216426     1.1399   0
   -9   10   18   1.598987   1.620492   0.271443     1.1716   0
   -9   11    1   0.659005   0.577233   0.169811     0.9758   0
   -9   11    2  35.516599  36.629108   0.668011     0.9692   0
   -9   11    3  20.711675  21.222766   0.493238     0.9653   0
   -9   11    4  10.933634  11.359688   0.362371     0.9642   0
   -9   11    5  12.560536  13.211675   0.391306     0.9659   0
   -9   11    6   4.381031   4.650396   0.256966     0.9704   0
   -9   11    7   6.314924   6.731632   0.312998     0.9776   0
   -9   11    8  30.830415  31.762541   0.709028     0.9876   0
   -9   11    9   7.735181   8.234072   0.346913     1.0001   0
   -9   11   10   8.878156   9.073687   0.467071     1.0151   0
   -9   11   11   1.845138   2.310853   0.418200     1.0325   0
   -9   11   12   4.563152   4.937242   0.408813     1.0522   0
   -9   11   13   1.343305   1.418791   0.169385     1.0741   0
   -9   11   14   1.487596   1.608267   0.244201     1.0980   0
   -9   12    1   0.859504   0.670161   0.228904     1.0274  -2
   -9   12    2   3.446632   3.381215   0.433553     1.0211   0
   -9   12    3   2.127695   2.068827   0.287547     1.0174   0
   -9   12    4   4.582835   4.357121   0.493472     1.0164   0
   -9   12    5  51.855779  52.617186   1.082213     1.0180   0
   -9   12    6  14.806046  15.822048   0.582085     1.0223   0
   -9   12    7  18.312992  18.853889   1.110233     1.0291   0
   -9   12    8  13.691916  13.442917   0.631825     1.0386   0
   -9   12    9   0.606817   0.461507   0.277485     1.0505  -2
   -9   12   10   2.787471   2.629235   0.363356     1.0648   0
   -9   12   11  16.265648  16.632721   0.346128     1.0814   0
   -9   12   12   6.975001   7.468173   0.422603     1.1003   0
   -9   13    1  13.212946  13.206144   0.294610     1.0807   0
   -9   13    2   8.670217   8.135607   0.325782     1.0747   0
   -9   13    3   1.329297   1.208173   0.198185     1.0712   0
   -9   13    4   0.000566   0.049729   0.158694     1.0702  -2
   -9   13    5   9.116908   9.373852   0.346115     1.0718   0
   -9   13    6   4.121716   4.164442   0.235966     1.0758   0
   -9   13    7   0.487621   0.525765   0.139958     1.0824   0
   -9   13    8   5.846871   5.469537   0.242910     1.0913   0
   -9   13    9  13.288766  13.327699   0.473719     1.1027   0
   -9   13   10   2.214146   2.239200   0.185202     1.1163   0
   -9   13   11  10.640552  10.008448   0.264679     1.1322   0
   -9   13   12   0.287594   0.372763   0.161430     1.1502  -2
   -9   14    1   0.296770   0.387538   0.125285     1.1354   0
   -9   14    2  15.340115  15.463491   0.358635     1.1297   0
   -9   14    3   3.326188   3.584206   0.175039     1.1264   0
   -9   14    4   0.702360   0.810520   0.131879     1.1255   0
   -9   14    5  11.143317  11.469870   0.285581     1.1270   0
   -9   14    6   0.117007   0.227409   0.139251     1.1308  -2
   -9   14    7   0.414649   0.348974   0.136012     1.1370  -2
   -9   14    8   4.102396   4.279165   0.266775     1.1456   0
   -9   14    9   3.734996   3.701347   0.229623     1.1564   0
   -9   14   10   0.847631   0.856910   0.140906     1.1694   0
   -9   14   11  36.658218  36.790183   1.081463     1.1846   0
   -9   14   12  69.849972  67.740208   2.415252     1.2018   0
   -9   15    1   0.024431   0.009383   0.137388     1.1915  -2
   -9   15    2   0.651286   0.723936   0.125503     1.1860   0
   -9   15    3   1.999280   2.060301   0.172634     1.1829   0
   -9   15    4   6.687721   6.535416   0.341327     1.1820   0
   -9   15    5   0.006520   0.156149   0.122061     1.1834  -2
   -9   15    6  17.419705  17.597208   0.358430     1.1870   0
   -9   15    7   0.331052   0.482330   0.143008     1.1930   0
   -9   15    8  33.398943  33.821597   0.558605     1.2011   0
   -9   15    9   2.399501   2.593517   0.151492     1.2114   0
   -9   15   10   2.633615   2.760099   0.144708     1.2239   0
   -9   15   11   0.282549   0.291307   0.164017     1.2384  -2
   -9   16    1  29.930446  29.630321   0.788697     1.2485   0
   -9   16    2   5.105395   5.053094   0.181595     1.2434   0
   -9   16    3   1.767787   1.841641   0.144688     1.2404   0
   -9   16    4   3.110037   2.890214   0.166630     1.2395   0
   -9   16    5   0.049257   0.092384   0.110382     1.2408  -2
   -9   16    6   0.039340  -0.006513   0.284879     1.2443  -3
   -9   16    7   2.126701   2.145677   0.138259     1.2500   0
   -8    0    2  57.247635  58.250067   0.644919     0.5573   0
   -8    0    4   1.795624   1.792189   0.133461     0.5529   0
   -8    0    6  75.959794  75.021625   0.822792     0.5677   0
   -8    0    8 169.339479 167.011599   1.486401     0.6005   0
   -8    0   10 318.304011 314.114722   2.887438     0.6484   0
   -8    0   12  97.816122  96.701344   0.920717     0.7084   0
   -8    0   14  42.809189  42.755006   0.720678     0.7778   0
   -8    0   16  16.232023  15.614656   0.431146     0.8541   0
   -8    0   18  42.179216  41.302341   1.567227     0.9358   0
   -8    1    1  90.172237  90.366787   0.780295     0.5707   0
   -8    1    2  59.018407  58.245343   0.547890     0.5613   0
   -8    1    3  64.477283  64.983162   0.593994     0.5567   0
   -8    1    4   0.265898   0.246204   0.065327     0.5569   0
   -8    1    5 131.275412 129.078456   1.256427     0.5619   0
   -8    1    6  55.243213  55.585541   0.521901     0.5717   0
   -8    1    7  51.210127  50.546607   0.477848     0.5859   0
   -8    1    8 157.169504 156.950785   1.348751     0.6042   0
   -8    1    9 145.968029 143.768721   1.332424     0.6263   0
   -8    1   10   0.776459   0.719117   0.081555     0.6519   0
   -8    1   11 121.982371 120.969430   1.142181     0.6804   0
   -8    1   12 252.492867 252.452481   2.251240     0.7116   0
   -8    1   13   6.027487   6.384124   0.284680     0.7451   0
   -8    1   14   1.340817   1.549840   0.143955     0.7807   0
   -8    1   15   6.363431   6.227601   0.338866     0.8179   0
   -8    1   16   1.505592   1.396082   0.199895     0.8568   0
   -8    1   17   0.187254   0.145468   0.177089     0.8969  -2
   -8    1   18   1.049389   0.872560   0.298446     0.9382  -2
   -8    1   19   1.023042   0.956644   0.318318     0.9806   0
   -8    1   20   0.000571  -0.070393   0.632764     1.0238  -3
   -8    1   21  10.183984   9.902125   0.723077     1.0678   0
   -8    2    1   0.891241   0.861244   0.061095     0.5823   0
   -8    2    2  16.390583  16.332117   0.201328     0.5732   0
   -8    2    3   2.695979   2.731640   0.082718     0.5687   0
   -8    2    4 132.028575 132.159379   1.070787     0.5689   0
   -8    2    5  36.958287  36.870835   0.381340     0.5738   0
   -8    2    6  48.866708  48.384431   0.469100     0.5834   0
   -8    2    7   2.753299   2.709818   0.090891     0.5973   0
   -8    2    8 116.278801 114.973844   0.962031     0.6153   0
   -8    2    9 139.733909 137.866115   1.176466     0.6370   0
   -8    2   10  72.468207  71.970313   0.686517     0.6621   0
   -8    2   11   1.467646   1.400944   0.091598     0.6902   0
   -8    2   12   7.297070   6.949590   0.168641     0.7210   0
   -8    2   13   8.359670   7.944737   0.329035     0.7541   0
   -8    2   14   0.534994   0.656135   0.137288     0.7892   0
   -8    2   15  11.608882  11.387432   0.356025     0.8261   0
   -8    2   16   0.009082   0.385051   0.347728     0.8646  -2
   -8    2   17  18.339024  17.694798   0.639038     0.9044   0
   -8    2   18   0.008916   0.159369   0.215592     0.9454  -2
   -8    2   19   0.304079   0.400072   0.208943     0.9874  -2
   -8    2   20   0.085580  -0.312725   0.593698     1.0303  -3
   -8    2   21   1.148247   1.279896   0.280278     1.0741   0
   -8    3    1  37.958069  38.148255   0.571867     0.6013   0
   -8    3    2  21.190035  20.845312   0.276297     0.5925   0
   -8    3    3   8.650113   8.788119   0.137336     0.5881   0
   -8    3    4  14.246181  14.109221   0.198404     0.5883   0
   -8    3    5  17.729823  17.712311   0.262925     0.5931   0
   -8    3    6  32.080262  32.218342   0.341677     0.6023   0
   -8    3    7   0.486661   0.482685   0.064896     0.6158   0
   -8    3    8  16.242995  15.858227   0.316949     0.6333   0
   -8    3    9  10.972476  11.036744   0.196396     0.6544   0
   -8    3   10   0.183955   0.240525   0.077629     0.6789   0
   -8    3   11   5.648443   5.830503   0.168673     0.7063   0
   -8    3   12   5.128558   5.116613   0.165833     0.7364   0
   -8    3   13   0.038098   0.074502   0.113196     0.7689  -2
   -8    3   14   2.577921   2.550645   0.190836     0.8033   0
   -8    3   15  79.350624  77.178156   0.970267     0.8396   0
   -8    3   16   3.675630   3.497596   0.330418     0.8775   0
   -8    3   17   8.344729   8.323792   0.357535     0.9167   0
   -8    3   18   5.561837   4.720886   0.321773     0.9572   0
   -8    3   19  13.100762  13.731653   0.854349     0.9987   0
   -8    3   20   1.284096   1.490399   0.377875     1.0412   0
   -8    3   21   5.472549   5.665557   0.302009     1.0845   0
   -8    3   22   0.525516   0.477532   0.191319     1.1285  -2
   -8    4    1  52.435934  51.543241   0.494292     0.6269   0
   -8    4    2  24.981501  25.237413   0.275494     0.6185   0
   -8    4    3   8.008573   7.754916   0.169031     0.6143   0
   -8    4    4  23.451303  23.684969   0.280766     0.6145   0
   -8    4    5   1.544756   1.585581   0.090270     0.6190   0
   -8    4    6   2.466107   2.580924   0.130037     0.6279   0
   -8    4    7  87.224704  85.412078   0.876349     0.6408   0
   -8    4    8   0.874725   0.967338   0.098025     0.6576   0
   -8    4    9   0.049114  -0.012109   0.285264     0.6780  -3
   -8    4   10   5.682035   6.055315   0.189830     0.7017   0
   -8    4   11   1.368929   1.587816   0.119228     0.7283   0
   -8    4   12   5.168808   5.058405   0.159327     0.7575   0
   -8    4   13   4.871297   4.578247   0.268588     0.7891   0
   -8    4   14  24.266773  23.992946   0.542193     0.8227   0
   -8    4   15   2.318522   2.065255   0.195508     0.8582   0
   -8    4   16   7.729323   8.416173   0.372620     0.8952   0
   -8    4   17  40.036312  40.074811   1.290957     0.9337   0
   -8    4   18   3.190937   3.389061   0.429079     0.9735   0
   -8    4   19   5.687762   6.369618   0.721420     1.0144   0
   -8    4   20   0.000273  -0.042727   0.540097     1.0562  -3
   -8    4   21   0.051948   0.179785   0.199145     1.0989  -2
   -8    4   22   0.110843   0.169009   0.182877     1.1423  -2
   -8    5    1   0.778191   0.821392   0.083216     0.6584   0
   -8    5    2  29.142830  28.812736   0.359747     0.6503   0
   -8    5    3   6.646788   6.433783   0.164339     0.6464   0
   -8    5    4  42.912841  42.805817   0.475158     0.6465   0
   -8    5    5  60.624099  59.829011   0.808196     0.6509   0
   -8    5    6  97.911622  97.284922   0.991029     0.6593   0
   -8    5    7  19.300078  19.086283   0.292730     0.6716   0
   -8    5    8 138.819848 137.663332   1.329786     0.6877   0
   -8    5    9  84.774135  84.098480   0.885210     0.7072   0
   -8    5   10  23.307859  23.342542   0.369491     0.7299   0
   -8    5   11   3.413817   3.689192   0.183788     0.7555   0
   -8    5   12  43.497045  44.176678   0.637106     0.7837   0
   -8    5   13   5.620663   5.704673   0.285773     0.8143   0
   -8    5   14  40.058351  39.232223   0.889441     0.8469   0
   -8    5   15   7.983737   7.959888   0.449550     0.8814   0
   -8    5   16   0.169311   0.399310   0.226117     0.9176  -2
   -8    5   17   4.734366   4.906848   0.281588     0.9552   0
   -8    5   18   2.199021   2.307835   0.329276     0.9941   0
   -8    5   19   1.434742   1.225871   0.428017     1.0341  -2
   -8    5   20   0.172317   0.142172   0.190730     1.0752  -2
   -8    5   21   2.206374   2.287464   0.256168     1.1171   0
   -8    5   22   7.556083   7.649319   0.348639     1.1599   0
   -8    5   23   0.410165   0.573851   0.184767     1.2034   0
   -8    6    1  31.247441  31.270561   0.410460     0.6949   0
   -8    6    2  60.557955  59.901829   0.676971     0.6873   0
   -8    6    3 136.522964 136.213892   1.364939     0.6835   0
   -8    6    4  10.946000  10.936136   0.225763     0.6837   0
   -8    6    5   8.649780   8.797878   0.228513     0.6878   0
   -8    6    6  21.780716  22.134023   0.355326     0.6958   0
   -8    6    7  18.742050  18.070523   0.332400     0.7075   0
   -8    6    8  88.188860  88.257611   0.939096     0.7228   0
   -8    6    9   0.402633   0.619702   0.118081     0.7413   0
   -8    6   10 143.529249 141.970172   1.637141     0.7630   0
   -8    6   11 158.662268 156.614349   1.661290     0.7876   0
   -8    6   12  34.233693  34.987486   0.506736     0.8147   0
   -8    6   13  43.811541  44.844020   0.799155     0.8441   0
   -8    6   14  14.722747  14.381942   0.661526     0.8756   0
   -8    6   15   1.011404   1.257729   0.363117     0.9090   0
   -8    6   16   0.153690   0.033455   0.181200     0.9441  -2
   -8    6   17   4.279519   4.331151   0.250349     0.9807   0
   -8    6   18  12.386444  11.182690   0.707862     1.0186   0
   -8    6   19   5.291194   5.523781   0.348773     1.0577   0
   -8    6   20   2.339548   2.503924   0.212838     1.0979   0
   -8    6   21   0.014276   0.108207   0.193131     1.1390  -2
   -8    6   22   0.829986   0.594733   0.387508     1.1810  -2
   -8    7    1  32.518408  33.171884   0.498773     0.7358   0
   -8    7    2   5.753493   5.376095   0.192809     0.7286   0
   -8    7    3  70.000639  69.755367   0.799049     0.7250   0
   -8    7    4   0.597999   0.571995   0.104292     0.7252   0
   -8    7    5  70.874028  71.035666   0.828247     0.7290   0
   -8    7    6   7.298034   7.352126   0.238522     0.7366   0
   -8    7    7  18.176387  17.610113   0.498301     0.7476   0
   -8    7    8  17.687365  17.847577   0.346478     0.7621   0
   -8    7    9  14.505532  14.519281   0.494485     0.7798   0
   -8    7   10   0.081327   0.234059   0.128665     0.8004  -2
   -8    7   11 203.987778 205.951746   2.134409     0.8238   0
   -8    7   12 100.368361 100.693524   1.285335     0.8498   0
   -8    7   13   1.278921   1.264457   0.250891     0.8780   0
   -8    7   14  43.605282  44.183822   1.455108     0.9084   0
   -8    7   15   0.506106   0.581711   0.210420     0.9406  -2
   -8    7   16   8.470637   8.108369   0.343978     0.9746   0
   -8    7   17   7.550327   7.614189   0.388926     1.0100   0
   -8    7   18   0.054165   0.240705   0.224980     1.0469  -2
   -8    7   19   6.031588   6.260369   0.274096     1.0850   0
   -8    7   20   0.021996  -0.106467   0.296393     1.1242  -3
   -8    7   21   1.798183   1.946535   0.223691     1.1644   0
   -8    8    1   2.874216   2.790228   0.174869     0.7802   0
   -8    8    2   9.126212   9.109197   0.241986     0.7734   0
   -8    8    3  14.461274  14.378370   0.331131     0.7701   0
   -8    8    4  64.732938  63.703323   0.984877     0.7702   0
   -8    8    5  39.431356  40.445582   0.687715     0.7739   0
   -8    8    6  86.486439  88.157486   1.266796     0.7810   0
   -8    8    7  10.110347  10.568914   0.353412     0.7914   0
   -8    8    8 212.409353 213.367161   2.317767     0.8051   0
   -8    8    9 223.064309 221.242295   3.148060     0.8218   0
   -8    8   10  49.030368  49.239808   0.813191     0.8415   0
   -8    8   11   1.435156   1.539701   0.175830     0.8638   0
   -8    8   12  12.997612  13.361573   0.529418     0.8885   0
   -8    8   13   5.828192   5.692979   0.296437     0.9156   0
   -8    8   14   4.084058   3.615752   0.438643     0.9447   0
   -8    8   15   0.946338   0.703673   0.194818     0.9758   0
   -8    8   16   4.572462   4.574410   0.286421     1.0086   0
   -8    8   17   0.473059   0.797579   0.287657     1.0429  -2
   -8    8   18   1.285481   1.275668   0.175338     1.0786   0
   -8    8   19   3.809407   4.162944   0.358635     1.1156   0
   -8    8   20   1.687744   1.696731   0.185571     1.1538   0
   -8    9    1  17.492800  17.734778   0.473218     0.8278   0
   -8    9    2  10.918028  11.111624   0.426466     0.8214   0
   -8    9    3  25.186556  25.599888   0.474228     0.8182   0
   -8    9    4   5.475653   6.013284   0.264157     0.8183   0
   -8    9    5  32.723955  33.412689   0.699620     0.8218   0
   -8    9    6  89.110652  89.560378   1.124839     0.8285   0
   -8    9    7   0.001374   0.144461   0.156735     0.8383  -2
   -8    9    8  16.087853  15.148140   0.365240     0.8512   0
   -8    9    9  33.420705  33.762260   0.693256     0.8671   0
   -8    9   10   8.398402   9.096984   0.752942     0.8857   0
   -8    9   11   0.239768   0.316653   0.242407     0.9069  -2
   -8    9   12   7.514618   7.565244   0.329631     0.9305   0
   -8    9   13   0.304687   0.381774   0.214159     0.9564  -2
   -8    9   14   7.106664   7.077389   0.358843     0.9844   0
   -8    9   15  14.414071  15.924362   0.878841     1.0142   0
   -8    9   16   7.440462   7.345593   0.441146     1.0457   0
   -8    9   17   0.994863   1.193829   0.166518     1.0789   0
   -8    9   18   5.901807   5.557678   0.209987     1.1135   0
   -8    9   19   1.442866   1.561673   0.212229     1.1494   0
   -8    9   20   0.731333   0.464611   0.248715     1.1864  -2
   -8   10    1  25.620032  25.793109   0.732204     0.8778   0
   -8   10    2   0.272009   0.242877   0.183103     0.8718  -2
   -8   10    3   2.124913   1.946650   0.286883     0.8688   0
   -8   10    4   0.024581   0.061546   0.196665     0.8690  -2
   -8   10    5   0.042193   0.252342   0.215992     0.8722  -2
   -8   10    6   9.526510  10.598329   0.856162     0.8785   0
   -8   10    7   8.830526   9.695909   0.561222     0.8878   0
   -8   10    8   8.866905   9.276712   0.487659     0.9000   0
   -8   10    9   7.177198   7.263650   0.419421     0.9150   0
   -8   10   10   0.874089   0.909716   0.177549     0.9327   0
   -8   10   11   0.553027   0.755451   0.160173     0.9528   0
   -8   10   12  10.247966  10.378055   0.404306     0.9753   0
   -8   10   13   0.130468   0.030797   0.189497     1.0001  -2
   -8   10   14  21.609391  21.753920   0.892097     1.0268   0
   -8   10   15  14.607853  14.389431   0.611454     1.0554   0
   -8   10   16   9.020345   8.966165   0.371760     1.0858   0
   -8   10   17   7.202449   7.171441   0.416279     1.1178   0
   -8   10   18   5.657713   5.748398   0.448785     1.1512   0
   -8   11    1   9.323396   9.841267   0.413328     0.9300   0
   -8   11    2   1.724245   1.782234   0.204242     0.9243   0
   -8   11    3   0.594535   0.809127   0.205080     0.9215   0
   -8   11    4  21.277245  21.770972   0.570436     0.9217   0
   -8   11    5   8.548826   9.065402   0.424576     0.9247   0
   -8   11    6   0.617621   0.493183   0.191794     0.9307  -2
   -8   11    7   0.357830   0.427883   0.176183     0.9394  -2
   -8   11    8   3.079242   3.398163   0.253583     0.9510   0
   -8   11    9   5.673820   5.751855   0.321807     0.9652   0
   -8   11   10  11.660423  11.751290   0.390234     0.9819   0
   -8   11   11   0.310058   0.199011   0.168574     1.0011  -2
   -8   11   12   1.442945   1.097069   0.236332     1.0226   0
   -8   11   13   1.780400   1.978093   0.270399     1.0462   0
   -8   11   14  13.835195  14.587605   1.050098     1.0718   0
   -8   11   15   0.744638   0.608956   0.167820     1.0992   0
   -8   11   16   3.483648   3.511100   0.281150     1.1284   0
   -8   11   17   0.666360   0.588569   0.180913     1.1592   0
   -8   12    1   5.580231   5.507455   0.404201     0.9840   0
   -8   12    2  23.657595  24.214510   0.620580     0.9786   0
   -8   12    3  30.919454  31.808628   1.051915     0.9760   0
   -8   12    4  10.468446  10.993526   0.572403     0.9761   0
   -8   12    5  16.013838  16.345368   0.528106     0.9790   0
   -8   12    6   0.117452   0.406053   0.186317     0.9846  -2
   -8   12    7  14.884173  15.511537   0.448899     0.9929   0
   -8   12    8  14.739016  15.804766   0.618384     1.0039   0
   -8   12    9  11.924073  12.023780   0.728778     1.0173   0
   -8   12   10  10.278219  10.293820   0.783011     1.0332   0
   -8   12   11  51.718523  54.597088   1.018346     1.0515   0
   -8   12   12   1.593434   1.734603   0.221733     1.0719   0
   -8   13    1   1.445790   1.761161   0.316724     1.0396   0
   -8   13    2   9.742333   8.915988   0.529878     1.0345   0
   -8   13    3  33.689209  34.886786   0.965308     1.0320   0
   -8   13    4   2.217359   2.346456   0.375352     1.0321   0
   -8   13    5   2.176182   2.177823   0.321951     1.0348   0
   -8   13    6   9.855286  10.211704   0.813948     1.0401   0
   -8   13    7   1.389657   1.671038   0.294098     1.0480   0
   -8   13    8   0.289941   0.043288   0.211585     1.0583  -2
   -8   13    9   5.917331   5.907192   0.493860     1.0711   0
   -8   13   10   4.484908   4.682265   0.202357     1.0863   0
   -8   13   11  66.630061  67.640890   1.073869     1.1036   0
   -8   13   12   1.110702   1.251945   0.263762     1.1231   0
   -8   14    1   0.622164   0.955811   0.143651     1.0964   0
   -8   14    2  15.883192  15.823892   0.455829     1.0915   0
   -8   14    3   7.353590   7.456997   0.246680     1.0892   0
   -8   14    4   0.065074   0.069585   0.131800     1.0893  -2
   -8   14    5   0.448358   0.387995   0.136281     1.0919  -2
   -8   14    6  26.110103  27.166389   0.495682     1.0969   0
   -8   14    7   0.362174   0.503994   0.170673     1.1044  -2
   -8   14    8  47.461569  48.465199   1.012808     1.1142   0
   -8   14    9  48.028984  48.618438   0.699249     1.1263   0
   -8   14   10   0.058012   0.066940   0.123920     1.1407  -2
   -8   14   11   3.606383   3.431796   0.227305     1.1573   0
   -8   14   12   3.440731   4.030386   0.256653     1.1759   0
   -8   15    1   3.965933   3.767010   0.175434     1.1543   0
   -8   15    2   4.638020   4.781065   0.325608     1.1497   0
   -8   15    3   4.817059   4.421551   0.186728     1.1474   0
   -8   15    4   7.706745   7.596157   0.465347     1.1475   0
   -8   15    5  46.033524  46.227900   0.627987     1.1500   0
   -8   15    6  19.733970  20.461637   0.463991     1.1548   0
   -8   15    7   0.410247   0.557694   0.136653     1.1619   0
   -8   15    8   0.568541   0.563008   0.129029     1.1712   0
   -8   15    9  53.576343  53.508049   0.819137     1.1828   0
   -8   15   10  30.252189  28.957219   0.427770     1.1965   0
   -8   15   11   3.391164   3.181013   0.239234     1.2123   0
   -8   16    1   1.433564   1.276417   0.149850     1.2131   0
   -8   16    2   0.091161   0.121673   0.098181     1.2088  -2
   -8   16    3   2.358596   2.412936   0.151863     1.2066   0
   -8   16    4   0.080773   0.047984   0.095000     1.2067  -2
   -8   16    5   8.504571   8.139386   0.213639     1.2090   0
   -8   16    6   0.165886   0.204196   0.105186     1.2136  -2
   -8   16    7  21.034695  20.713388   0.374116     1.2204   0
   -8   16    8   0.160267   0.264987   0.097782     1.2293  -2
   -8   16    9   0.905940   0.966154   0.150098     1.2403   0
   -7    0    1 144.784075 144.602897   1.416441     0.4944   0
   -7    0    3 186.097686 188.173645   1.833691     0.4831   0
   -7    0    5  66.825880  67.193269   1.108613     0.4939   0
   -7    0    7  84.766498  86.001071   1.011817     0.5254   0
   -7    0    9  64.549637  63.287387   0.804234     0.5743   0
   -7    0   11  37.395329  37.892471   0.592820     0.6365   0
   -7    0   13  15.234762  15.142033   0.620617     0.7085   0
   -7    0   15  93.842446  92.563068   1.245988     0.7877   0
   -7    0   17  31.147256  30.894605   0.886582     0.8721   0
   -7    0   19  12.287599  11.434291   0.798779     0.9604   0
   -7    0   21   0.069347   0.049652   0.306249     1.0515  -2
   -7    1    1  38.862848  39.268632   0.416426     0.4990   0
   -7    1    2 325.463186 325.563911   2.672902     0.4907   0
   -7    1    3  10.024319  10.151076   0.183837     0.4878   0
   -7    1    4   0.801668   0.820020   0.075138     0.4904   0
   -7    1    5 176.215510 176.057346   1.564081     0.4984   0
   -7    1    6  29.448577  30.001437   0.388257     0.5117   0
   -7    1    7  53.349120  53.443527   0.558746     0.5297   0
   -7    1    8 216.571146 218.445960   1.828898     0.5520   0
   -7    1    9 256.580680 259.085568   2.154111     0.5782   0
   -7    1   10  88.358781  88.761227   0.961050     0.6077   0
   -7    1   11   6.075219   6.161258   0.149327     0.6400   0
   -7    1   12  51.187263  50.665743   0.534689     0.6748   0
   -7    1   13   0.000785   0.022597   0.071805     0.7117  -2
   -7    1   14   0.522588   0.553898   0.086121     0.7504   0
   -7    1   15   1.671976   1.659124   0.113723     0.7906   0
   -7    1   16   4.804159   4.861279   0.239766     0.8321   0
   -7    1   17   0.623884   0.775460   0.172102     0.8747   0
   -7    1   18  16.153677  16.493192   0.444005     0.9183   0
   -7    1   19   8.006723   8.180519   0.345721     0.9627   0
   -7    1   20   8.010319   8.198527   0.429753     1.0078   0
   -7    1   21   2.147031   2.289665   0.283294     1.0536   0
   -7    1   22  11.409819  11.896925   0.372731     1.0999   0
   -7    1   23   0.513828   0.630603   0.170720     1.1467   0
   -7    2    1  13.474250  13.742368   0.224699     0.5123   0
   -7    2    2  22.356952  22.318487   0.313640     0.5042   0
   -7    2    3   0.117309   0.088108   0.063823     0.5014  -2
   -7    2    4   0.000199   0.023889   0.069573     0.5039  -2
   -7    2    5 525.759228 525.758225   4.533001     0.5118   0
   -7    2    6 585.759787 581.309316   5.053313     0.5247   0
   -7    2    7 201.173206 202.638083   1.701617     0.5423   0
   -7    2    8  13.332783  13.510550   0.223579     0.5641   0
   -7    2    9  80.127656  79.621348   0.800874     0.5897   0
   -7    2   10   1.590992   1.595512   0.113471     0.6186   0
   -7    2   11   7.017189   7.099142   0.179969     0.6504   0
   -7    2   12  26.910350  26.537415   0.438886     0.6847   0
   -7    2   13  15.983469  16.012273   0.316698     0.7211   0
   -7    2   14  11.488948  11.662918   0.246780     0.7593   0
   -7    2   15   5.051048   4.975690   0.216880     0.7991   0
   -7    2   16   0.000075   0.119381   0.128050     0.8401  -2
   -7    2   17   0.106903   0.134941   0.164237     0.8824  -2
   -7    2   18   0.822301   0.879908   0.228311     0.9256   0
   -7    2   19   1.118701   0.913497   0.206107     0.9697   0
   -7    2   20   0.983573   0.845922   0.289063     1.0145  -2
   -7    2   21  17.011895  16.322094   0.459904     1.0600   0
   -7    2   22   4.641335   4.649083   0.272801     1.1060   0
   -7    2   23  11.042543  11.212082   0.541533     1.1526   0
   -7    3    1  41.560679  41.834877   0.498600     0.5338   0
   -7    3    2  15.102747  15.328801   0.261353     0.5260   0
   -7    3    3 112.805049 114.010278   1.101279     0.5233   0
   -7    3    4 180.545263 182.779150   1.684703     0.5258   0
   -7    3    5  12.602276  12.406303   0.250526     0.5333   0
   -7    3    6  17.447521  17.784898   0.256153     0.5457   0
   -7    3    7  31.532329  31.501688   0.427570     0.5626   0
   -7    3    8  20.863239  20.845773   0.293143     0.5837   0
   -7    3    9   1.420961   1.405795   0.114546     0.6085   0
   -7    3   10   0.186234   0.235291   0.082209     0.6365  -2
   -7    3   11   0.318148   0.401823   0.078514     0.6675   0
   -7    3   12 104.398302 103.368650   1.205201     0.7009   0
   -7    3   13   2.700307   2.865535   0.155829     0.7365   0
   -7    3   14  64.400571  63.281511   0.760787     0.7740   0
   -7    3   15   0.832450   0.862399   0.131140     0.8130   0
   -7    3   16  29.544532  29.308748   0.561251     0.8534   0
   -7    3   17   0.048530  -0.143067   0.502913     0.8950  -3
   -7    3   18  16.094590  16.233606   0.728794     0.9377   0
   -7    3   19   0.336872   0.357949   0.176482     0.9812  -2
   -7    3   20   2.075792   1.706582   0.341893     1.0255   0
   -7    3   21   0.239528   0.270281   0.175746     1.0705  -2
   -7    3   22   0.630883   0.395790   0.165916     1.1161  -2
   -7    3   23   5.139490   5.260313   0.441605     1.1623   0
   -7    4    1   6.154828   6.346966   0.152528     0.5625   0
   -7    4    2  65.847963  66.221407   0.651727     0.5551   0
   -7    4    3   2.660427   2.693837   0.139840     0.5526   0
   -7    4    4  14.091643  14.194943   0.223496     0.5549   0
   -7    4    5  50.242604  50.401779   0.568415     0.5620   0
   -7    4    6 148.797081 148.542193   1.265471     0.5738   0
   -7    4    7  93.514447  93.578828   0.844392     0.5899   0
   -7    4    8   1.780778   1.900079   0.089635     0.6100   0
   -7    4    9  59.042610  57.921696   0.570626     0.6338   0
   -7    4   10   1.761210   1.607703   0.138436     0.6608   0
   -7    4   11 126.414155 125.102291   1.144164     0.6907   0
   -7    4   12  31.258385  31.011321   0.492219     0.7230   0
   -7    4   13  23.449342  23.414208   0.439389     0.7576   0
   -7    4   14  18.092937  17.742268   0.528075     0.7940   0
   -7    4   15   7.411377   7.230087   0.272854     0.8321   0
   -7    4   16   0.110420   0.039943   0.132603     0.8717  -2
   -7    4   17   1.054871   0.952255   0.180532     0.9124   0
   -7    4   18   1.460565   1.558240   0.260261     0.9543   0
   -7    4   19   0.389580   0.414374   0.228298     0.9971  -2
   -7    4   21   3.554293   3.745418   0.285437     1.0851   0
   -7    4   22   5.947193   5.805235   0.417361     1.1302   0
   -7    4   23   0.646337   0.572660   0.298314     1.1758  -2
   -7    5    1  61.830668  62.719364   0.708442     0.5974   0
   -7    5    2  48.501098  48.949344   0.566226     0.5904   0
   -7    5    3   8.386646   8.512369   0.198150     0.5880   0
   -7    5    4  85.152915  84.613964   0.796265     0.5902   0
   -7    5    5 304.887207 304.284343   2.519524     0.5969   0
   -7    5    6 116.023903 115.708588   0.972349     0.6080   0
   -7    5    7   0.735393   0.947771   0.077918     0.6232   0
   -7    5    8 147.242122 145.555748   1.429000     0.6423   0
   -7    5    9  97.764211  97.148043   0.935674     0.6649   0
   -7    5   10 103.241208 101.591877   1.046425     0.6907   0
   -7    5   11  10.029732   9.535491   0.240387     0.7193   0
   -7    5   12   0.130506   0.228813   0.109821     0.7505  -2
   -7    5   13   9.991227   9.378334   0.334015     0.7838   0
   -7    5   14   0.086313   0.000975   0.174549     0.8191  -2
   -7    5   15   2.655595   2.964150   0.288426     0.8561   0
   -7    5   16   1.705376   1.492888   0.375824     0.8946   0
   -7    5   17   3.294902   3.529143   0.218136     0.9343   0
   -7    5   18   4.334601   3.866777   0.237804     0.9753   0
   -7    5   19   1.937442   1.534171   0.299497     1.0172   0
   -7    5   20   0.301920   0.124792   0.194977     1.0600  -2
   -7    5   21   0.094447   0.212805   0.189463     1.1036  -2
   -7    5   22  12.347077  12.742162   0.372628     1.1479   0
   -7    5   23   0.312156   0.411080   0.212698     1.1928  -2
   -7    6    1  16.960092  16.919958   0.372898     0.6374   0
   -7    6    2   0.229454   0.348254   0.083207     0.6309   0
   -7    6    3  71.310575  71.310000   0.983310     0.6287   0
   -7    6    4  16.712116  16.534440   0.319365     0.6307   0
   -7    6    5  29.260422  29.247798   0.504261     0.6370   0
   -7    6    6   1.823027   1.865237   0.128631     0.6474   0
   -7    6    7 107.437523 105.821521   1.059858     0.6617   0
   -7    6    8 250.884792 248.243577   2.260065     0.6797   0
   -7    6    9   0.002702   0.097233   0.110588     0.7011  -2
   -7    6   10   4.778961   4.717096   0.184752     0.7256   0
   -7    6   11   4.270917   4.647608   0.193554     0.7529   0
   -7    6   12  26.938874  28.035361   0.479135     0.7827   0
   -7    6   13   0.021836   0.081668   0.168319     0.8147  -2
   -7    6   14   9.254445  10.050134   0.697188     0.8487   0
   -7    6   15  19.416258  20.650479   0.877755     0.8845   0
   -7    6   16   0.341363   0.271347   0.211548     0.9218  -2
   -7    6   17  11.785444  11.183093   0.596599     0.9604   0
   -7    6   18   0.905510   0.889437   0.289197     1.0003   0
   -7    6   19   8.458632   7.771196   0.439938     1.0412   0
   -7    6   20  11.246232  11.200226   0.473052     1.0831   0
   -7    6   21   0.040456  -0.002636   0.319729     1.1258  -3
   -7    6   23   0.014535   0.062106   0.176744     1.2134  -2
   -7    7    1  34.275812  33.912504   0.541538     0.6817   0
   -7    7    2 140.272216 137.926028   1.417236     0.6756   0
   -7    7    3   0.757637   0.966041   0.121903     0.6735   0
   -7    7    4   0.468739   0.530154   0.099902     0.6754   0
   -7    7    5   0.217858   0.388822   0.119634     0.6813   0
   -7    7    6   0.098511   0.139617   0.106684     0.6910  -2
   -7    7    7  24.180225  23.686928   0.429947     0.7045   0
   -7    7    8  35.225060  35.442481   0.532984     0.7214   0
   -7    7    9  28.011798  28.551076   0.597349     0.7416   0
   -7    7   10  16.116578  16.448257   0.513323     0.7648   0
   -7    7   11   0.440128   0.609305   0.129593     0.7908   0
   -7    7   12   3.509584   3.425989   0.188139     0.8192   0
   -7    7   13   2.322241   2.036255   0.253595     0.8498   0
   -7    7   14   8.979766   9.757573   0.739478     0.8825   0
   -7    7   15   1.716137   2.117564   0.301762     0.9169   0
   -7    7   16  21.151923  19.939816   0.572088     0.9529   0
   -7    7   17  14.946377  14.474231   0.448966     0.9904   0
   -7    7   18   0.685398   1.030441   0.308922     1.0291   0
   -7    7   19   4.697402   4.778484   0.404129     1.0689   0
   -7    7   20   8.180708   8.213793   0.307658     1.1097   0
   -7    7   21   0.758448   1.062328   0.275637     1.1514   0
   -7    8    1  31.234575  30.586283   0.522811     0.7295   0
   -7    8    2  16.613888  16.755888   0.350259     0.7238   0
   -7    8    3  70.929030  71.345256   0.870898     0.7218   0
   -7    8    4   2.466582   2.660067   0.195416     0.7236   0
   -7    8    5 224.596850 224.205695   2.348368     0.7291   0
   -7    8    6 171.093709 171.896832   1.869097     0.7382   0
   -7    8    7  24.706264  24.529746   0.608288     0.7508   0
   -7    8    8  38.840899  38.483308   0.739999     0.7667   0
   -7    8    9  61.166633  60.298293   0.923362     0.7858   0
   -7    8   10   6.448392   6.530727   0.248936     0.8077   0
   -7    8   11  40.493780  40.419658   0.631207     0.8323   0
   -7    8   12  14.257225  13.956097   0.348368     0.8594   0
   -7    8   13   4.882034   4.909521   0.491632     0.8886   0
   -7    8   14   4.026025   3.622112   0.270248     0.9199   0
   -7    8   15   4.401334   5.126914   0.403114     0.9530   0
   -7    8   16   2.386611   2.030344   0.298719     0.9877   0
   -7    8   17   0.411661   0.067162   0.224324     1.0238  -2
   -7    8   18   0.071511   0.019345   0.166135     1.0613  -2
   -7    8   20   2.615769   2.925840   0.548662     1.1397   0
   -7    8   21   4.209586   3.667704   0.555093     1.1803   0
   -7    9    1  23.248734  23.722415   0.443435     0.7801   0
   -7    9    2   9.920298  10.008333   0.350196     0.7748   0
   -7    9    3 237.960327 238.289914   2.516160     0.7729   0
   -7    9    4   6.743462   6.493327   0.316258     0.7746   0
   -7    9    5  32.198371  32.772770   0.595450     0.7797   0
   -7    9    6 172.083646 170.758481   2.295115     0.7882   0
   -7    9    7 108.181499 107.989919   1.368038     0.8001   0
   -7    9    8   9.805697   9.881467   0.298196     0.8150   0
   -7    9    9   1.307671   1.372866   0.154966     0.8330   0
   -7    9   10   0.033323   0.021555   0.135021     0.8537  -2
   -7    9   11   1.313062   1.314750   0.181176     0.8770   0
   -7    9   12  17.482878  19.247703   1.197320     0.9027   0
   -7    9   13  14.466852  14.350718   0.640362     0.9306   0
   -7    9   14   2.143473   2.346940   0.281898     0.9605   0
   -7    9   15   3.484370   3.644948   0.327857     0.9922   0
   -7    9   16   0.151352  -0.076778   0.473919     1.0256  -3
   -7    9   17   0.254398   0.241354   0.232164     1.0605  -2
   -7    9   18   1.755302   2.033536   0.199761     1.0967   0
   -7    9   19   2.109584   2.159446   0.249784     1.1342   0
   -7    9   20   0.157752   0.049311   0.169923     1.1727  -2
   -7    9   21   0.000280   0.251573   0.166236     1.2123  -2
   -7   10    1   2.589315   3.131665   0.293829     0.8330   0
   -7   10    2   0.992115   0.910907   0.153409     0.8280   0
   -7   10    3  49.891684  50.352811   1.257913     0.8263   0
   -7   10    4   1.387563   1.398628   0.182878     0.8279   0
   -7   10    5  35.580129  35.590190   0.977015     0.8327   0
   -7   10    6   3.148665   3.501848   0.248587     0.8407   0
   -7   10    7  10.579940  11.308416   0.373015     0.8518   0
   -7   10    8   1.291541   1.494559   0.211196     0.8658   0
   -7   10    9  31.681859  32.270421   1.196029     0.8827   0
   -7   10   10   2.636578   2.157268   0.344944     0.9023   0
   -7   10   11  44.450997  44.970529   1.322804     0.9244   0
   -7   10   12   7.942491   8.326131   0.288989     0.9488   0
   -7   10   13   0.066382   0.056189   0.208306     0.9754  -2
   -7   10   14   5.416800   5.514737   0.538428     1.0040   0
   -7   10   15  21.457166  21.659095   1.035324     1.0344   0
   -7   10   16   0.241440   0.392230   0.297814     1.0664  -2
   -7   10   17   5.219865   5.888711   0.445442     1.1000   0
   -7   10   18   5.920231   5.510785   0.304061     1.1350   0
   -7   10   19   5.045356   4.518725   0.630061     1.1712   0
   -7   10   20   1.761453   1.601746   0.203100     1.2086   0
   -7   11    1  10.926930  11.672826   1.007600     0.8878   0
   -7   11    2   3.586801   3.467041   0.384656     0.8832   0
   -7   11    3   0.195454   0.103072   0.270876     0.8816  -2
   -7   11    4  39.037575  37.970819   1.061404     0.8830   0
   -7   11    5  48.766373  52.208739   1.455811     0.8875   0
   -7   11    6  85.253999  85.861542   2.816775     0.8950   0
   -7   11    7   5.195520   5.089906   0.708173     0.9055   0
   -7   11    8  14.737442  15.855001   0.758220     0.9187   0
   -7   11    9   0.370266   0.233369   0.196217     0.9347  -2
   -7   11   10   9.381340   9.958363   0.340281     0.9532   0
   -7   11   11   0.803754   0.862215   0.172434     0.9741   0
   -7   11   12  38.485700  39.370369   0.725346     0.9973   0
   -7   11   13  32.821875  30.938964   1.068388     1.0226   0
   -7   11   14   1.075383   0.672554   0.395909     1.0499  -2
   -7   11   15   7.329151   7.553077   0.386340     1.0790   0
   -7   11   16   2.995973   2.493151   0.236531     1.1098   0
   -7   11   17   0.168024   0.204676   0.174132     1.1421  -2
   -7   12    1   1.755437   1.986320   0.244649     0.9443   0
   -7   12    2  10.875800  10.678958   0.425725     0.9399   0
   -7   12    3   1.278138   1.317584   0.223233     0.9384   0
   -7   12    4  14.276285  14.300022   0.460157     0.9398   0
   -7   12    5   9.850311  10.390038   0.400116     0.9440   0
   -7   12    6   3.280713   3.641630   0.299155     0.9510   0
   -7   12    7  52.189066  53.213207   0.999321     0.9608   0
   -7   12    8 113.502386 116.459807   1.665565     0.9733   0
   -7   12    9  51.529871  53.454588   0.952334     0.9884   0
   -7   12   10   0.714786   0.837031   0.210566     1.0059   0
   -7   12   11   2.805953   2.695197   0.332916     1.0258   0
   -7   12   12   9.470761   9.436841   0.479657     1.0479   0
   -7   12   13   4.741298   4.911169   0.398817     1.0720   0
   -7   12   14   0.526022   0.647863   0.209157     1.0981   0
   -7   12   15   0.230596   0.175966   0.233351     1.1259  -2
   -7   12   16   0.906237   0.741805   0.185552     1.1554   0
   -7   12   17   0.979793   1.331733   0.198208     1.1865   0
   -7   13    1   8.388856   8.689274   0.375984     1.0020   0
   -7   13    2   2.006429   2.058849   0.251126     0.9979   0
   -7   13    3   0.209337   0.350873   0.217486     0.9965  -2
   -7   13    4   2.532433   2.345799   0.333431     0.9977   0
   -7   13    5   3.974930   4.104633   0.294788     1.0017   0
   -7   13    6   6.936123   6.847737   0.355463     1.0084   0
   -7   13    7   2.915876   3.139707   0.391868     1.0176   0
   -7   13    8   4.561299   4.508840   0.594309     1.0294   0
   -7   13    9   7.968072   7.863117   0.785005     1.0437   0
   -7   13   10  55.338575  57.161144   1.563010     1.0603   0
   -7   13   11   3.336964   3.351109   0.166040     1.0792   0
   -7   13   12   4.512933   4.524313   0.421344     1.1002   0
   -7   14    1   5.028509   4.946736   0.317577     1.0608   0
   -7   14    2  21.628921  21.892181   1.119684     1.0569   0
   -7   14    3  42.479429  42.212446   1.254065     1.0556   0
   -7   14    4   0.021224   0.170307   0.248615     1.0568  -2
   -7   14    5  16.720098  16.764414   0.750063     1.0606   0
   -7   14    6   1.816495   1.879559   0.239504     1.0668   0
   -7   14    7   9.432176   9.191946   0.287517     1.0756   0
   -7   14    8  16.355166  16.253654   0.486073     1.0868   0
   -7   14    9   5.382858   5.311954   0.231744     1.1003   0
   -7   14   10   1.733800   1.648709   0.136119     1.1161   0
   -7   14   11   5.995744   6.322033   0.193595     1.1340   0
   -7   15    1   8.737582   9.033833   0.340374     1.1206   0
   -7   15    2   7.795041   7.751885   0.273100     1.1169   0
   -7   15    3  40.585426  40.892511   0.666136     1.1156   0
   -7   15    4   3.153902   3.218839   0.202432     1.1168   0
   -7   15    5   8.598055   8.547188   0.281782     1.1203   0
   -7   15    6  96.353993  95.951853   1.160565     1.1263   0
   -7   15    7  31.560315  31.471385   0.515650     1.1346   0
   -7   15    8   7.447401   8.114937   0.383960     1.1452   0
   -7   15    9   0.003038  -0.042140   0.305733     1.1580  -3
   -7   15   10   0.093421   0.045867   0.100605     1.1730  -2
   -7   15   11   0.810371   0.811578   0.197889     1.1901   0
   -7   16    1   0.414794   0.481500   0.115356     1.1811   0
   -7   16    2  19.799758  19.368912   0.461896     1.1776   0
   -7   16    3  37.634192  37.072236   0.670060     1.1764   0
   -7   16    4  26.845797  27.436690   0.482474     1.1775   0
   -7   16    5  12.748413  13.669781   0.316469     1.1809   0
   -7   16    6  15.568826  15.608780   0.319673     1.1865   0
   -7   16    7   8.995226   8.694574   0.232574     1.1944   0
   -7   16    8   1.991413   2.185727   0.126352     1.2045   0
   -7   16    9   1.212602   1.134451   0.112936     1.2167   0
   -7   16   10   0.047641  -0.043774   0.260745     1.2310  -3
   -7   16   11   3.006324   2.559102   0.199356     1.2472   0
   -7   17    1   0.011190   0.009386   0.102101     1.2423  -2
   -7   17    2   0.424968   0.389222   0.106093     1.2390   0
   -7   17    3   0.047949  -0.024930   0.283414     1.2378  -3
   -7   17    4   2.908678   2.858990   0.143206     1.2389   0
   -7   17    5   1.043502   1.124689   0.119195     1.2421   0
   -7   17    6   8.895321   8.959713   0.252018     1.2474   0
   -6    0    2   0.533076   0.628853   0.093916     0.4152   0
   -6    0    4   0.289111   0.285326   0.086670     0.4205   0
   -6    0    6 291.439685 293.484982   3.046254     0.4504   0
   -6    0    8  16.164901  16.548957   0.340853     0.5004   0
   -6    0   10   3.369779   3.601892   0.169037     0.5653   0
   -6    0   12  37.417102  37.840393   0.746441     0.6406   0
   -6    0   14  49.536478  49.921781   0.674893     0.7230   0
   -6    0   16 102.608981 102.033852   1.205097     0.8104   0
   -6    1    1   2.920597   2.958354   0.102536     0.4276   0
   -6    1    2  41.279223  41.850547   0.446024     0.4206   0
   -6    1    3  16.347969  16.322670   0.246462     0.4200   0
   -6    1    4 110.073777 110.028698   1.002159     0.4258   0
   -6    1    5 125.710711 127.181972   1.273260     0.4377   0
   -6    1    6   0.100265   0.131263   0.065100     0.4553  -2
   -6    1    7  70.856160  70.746585   0.667913     0.4779   0
   -6    1    8  10.778223  10.796077   0.251157     0.5049   0
   -6    1    9   3.695056   3.701958   0.128085     0.5355   0
   -6    1   10  10.523256  10.444190   0.169248     0.5693   0
   -6    1   11   8.378693   8.535781   0.152961     0.6056   0
   -6    1   12  14.907781  14.934065   0.219915     0.6441   0
   -6    1   13  48.334810  47.014953   0.579972     0.6844   0
   -6    1   14  23.239089  22.895728   0.375234     0.7261   0
   -6    1   15   0.078795   0.122985   0.088498     0.7691  -2
   -6    1   16   3.460078   3.326602   0.180300     0.8131   0
   -6    1   17   4.085752   4.135926   0.340458     0.8581   0
   -6    1   18   1.932334   2.238900   0.369596     0.9038   0
   -6    1   19  26.334224  26.477156   0.709989     0.9501   0
   -6    1   20   0.604208   0.647642   0.177562     0.9970   0
   -6    1   21   2.283373   2.779225   0.437084     1.0443   0
   -6    1   22   6.070361   6.933701   0.319673     1.0921   0
   -6    1   23   0.994535   1.243027   0.185287     1.1402   0
   -6    1   24   0.941490   0.751159   0.197342     1.1887   0
   -6    2    1   9.189701   9.358401   0.181730     0.4431   0
   -6    2    2 507.671265 509.859327   4.171643     0.4364   0
   -6    2    3 550.767052 551.732917   4.560780     0.4358   0
   -6    2    4 101.620377 101.698684   0.959922     0.4414   0
   -6    2    5  55.924100  56.534820   0.631763     0.4529   0
   -6    2    6 340.293230 342.303899   2.870604     0.4699   0
   -6    2    7  60.125799  61.272113   0.656919     0.4918   0
   -6    2    8   9.714340   9.354207   0.220136     0.5181   0
   -6    2    9 331.544182 334.351570   2.967583     0.5480   0
   -6    2   10  12.625975  12.335789   0.322319     0.5810   0
   -6    2   11   3.143096   3.176231   0.116761     0.6167   0
   -6    2   12   0.058102   0.104602   0.102673     0.6545  -2
   -6    2   13   3.046506   2.929147   0.146968     0.6941   0
   -6    2   14   0.850065   0.825642   0.099438     0.7353   0
   -6    2   15   1.214911   1.294057   0.134526     0.7778   0
   -6    2   16   8.662942   8.496411   0.302091     0.8214   0
   -6    2   17   8.301651   7.753487   0.413148     0.8659   0
   -6    2   18   5.245843   5.652699   0.330314     0.9112   0
   -6    2   19  30.694504  31.072156   0.645786     0.9571   0
   -6    2   20   6.589638   6.339500   0.370249     1.0037   0
   -6    2   21   4.752626   4.396007   0.485969     1.0508   0
   -6    2   22  17.540974  17.409864   0.545312     1.0983   0
   -6    2   23  12.807757  12.921441   0.595125     1.1461   0
   -6    2   24   7.017253   7.183343   0.327675     1.1944   0
   -6    3    1 463.622481 467.357799   3.905847     0.4677   0
   -6    3    2 167.736555 166.365228   1.492773     0.4614   0
   -6    3    3 868.562595 867.723384   7.478266     0.4608   0
   -6    3    4 126.392196 128.277693   1.176592     0.4661   0
   -6    3    5   0.134440   0.189002   0.084327     0.4771  -2
   -6    3    6   9.417932   9.619277   0.210903     0.4932   0
   -6    3    7   2.854967   2.691752   0.135019     0.5142   0
   -6    3    8  10.400776  10.404267   0.205226     0.5393   0
   -6    3    9  62.286008  62.431089   1.041490     0.5681   0
   -6    3   10   0.027216   0.020812   0.071794     0.6000  -2
   -6    3   11  42.227506  41.849625   0.501952     0.6346   0
   -6    3   12  29.185202  28.307506   0.595427     0.6714   0
   -6    3   13   7.369209   7.569795   0.286706     0.7101   0
   -6    3   14   4.532947   4.422818   0.217437     0.7505   0
   -6    3   15  26.387667  26.142218   0.584993     0.7921   0
   -6    3   16   0.143630   0.382573   0.176521     0.8350  -2
   -6    3   17  10.346779   9.566784   0.590099     0.8788   0
   -6    3   18   2.425645   2.626308   0.322883     0.9234   0
   -6    3   19  14.315689  13.800553   0.424808     0.9688   0
   -6    3   20  21.131719  20.893589   0.580418     1.0148   0
   -6    3   21  39.741197  39.939545   0.689272     1.0614   0
   -6    3   22   0.410043   0.441104   0.151987     1.1084  -2
   -6    3   23   0.004169   0.003578   0.183464     1.1559  -2
   -6    3   24   0.729211   0.765740   0.256925     1.2037  -2
   -6    4    1 218.628867 220.061313   1.992380     0.5002   0
   -6    4    2 280.274636 280.749963   2.625202     0.4943   0
   -6    4    3 497.949685 497.938897   4.477662     0.4938   0
   -6    4    4 276.075887 275.619316   2.461904     0.4987   0
   -6    4    5   0.634100   0.738449   0.097116     0.5090   0
   -6    4    6 261.212759 260.281528   2.330786     0.5241   0
   -6    4    7   1.196387   1.309104   0.107644     0.5439   0
   -6    4    8  91.058300  90.482466   0.875069     0.5677   0
   -6    4    9  41.530076  41.265010   0.514459     0.5952   0
   -6    4   10   7.372269   7.003362   0.196286     0.6257   0
   -6    4   11   1.616579   1.553965   0.097577     0.6589   0
   -6    4   12   7.963590   7.787545   0.307307     0.6945   0
   -6    4   13   8.640246   9.120488   0.480061     0.7320   0
   -6    4   14  18.610973  18.525864   0.403839     0.7711   0
   -6    4   15   6.692405   7.024539   0.301700     0.8118   0
   -6    4   16  15.474219  15.721694   0.743061     0.8536   0
   -6    4   17   9.529646  10.069882   0.815130     0.8965   0
   -6    4   18   0.335474   0.350818   0.192540     0.9403  -2
   -6    4   19  47.713704  46.739121   0.798051     0.9849   0
   -6    4   20  11.034268  10.069952   0.466717     1.0302   0
   -6    4   21   6.345394   6.672203   0.419745     1.0761   0
   -6    4   22   1.637279   1.564265   0.197187     1.1225   0
   -6    4   23   2.754302   2.353300   0.262852     1.1694   0
   -6    5    1  64.613424  64.170186   0.868349     0.5392   0
   -6    5    2 152.881212 154.742060   1.529447     0.5337   0
   -6    5    3  70.459571  69.762741   0.810852     0.5332   0
   -6    5    4 111.933276 112.830333   1.099699     0.5378   0
   -6    5    5 379.883330 380.143716   3.190841     0.5473   0
   -6    5    6  69.869077  71.087630   0.754786     0.5614   0
   -6    5    7 153.061473 151.477941   1.363107     0.5799   0
   -6    5    8  39.046626  39.257802   0.500187     0.6023   0
   -6    5    9  40.955866  41.315015   0.535242     0.6282   0
   -6    5   10  91.930591  90.483618   1.128444     0.6572   0
   -6    5   11  15.513061  15.638507   0.276247     0.6889   0
   -6    5   12   2.680125   2.687869   0.181504     0.7230   0
   -6    5   13   8.555861   8.801819   0.319622     0.7591   0
   -6    5   14   1.975984   2.149433   0.208275     0.7969   0
   -6    5   15   0.858105   0.505544   0.196388     0.8363  -2
   -6    5   16   0.884793   0.931667   0.322196     0.8770  -2
   -6    5   17   4.426288   3.965369   0.469205     0.9188   0
   -6    5   18   0.957022   0.909274   0.201977     0.9616   0
   -6    5   19  20.443818  20.095936   0.509946     1.0052   0
   -6    5   20   2.156124   1.799091   0.461778     1.0497   0
   -6    5   21   7.160109   7.085858   0.288887     1.0947   0
   -6    5   23  12.263001  12.106391   0.924514     1.1866   0
   -6    6    1   3.989327   4.127503   0.194091     0.5832   0
   -6    6    2   0.204712   0.233766   0.080285     0.5781  -2
   -6    6    3   8.325694   8.236825   0.184906     0.5777   0
   -6    6    4  16.472782  16.166089   0.257820     0.5819   0
   -6    6    5  20.368340  20.595520   0.294400     0.5907   0
   -6    6    6   4.369830   4.371143   0.142706     0.6038   0
   -6    6    7  72.507701  71.786310   0.736448     0.6211   0
   -6    6    8   6.528194   6.343279   0.204849     0.6420   0
   -6    6    9  29.029505  28.546583   0.631192     0.6664   0
   -6    6   10   0.369097   0.345086   0.120368     0.6938  -2
   -6    6   11  47.781061  48.344911   0.613358     0.7239   0
   -6    6   12  20.140376  20.276482   0.477230     0.7564   0
   -6    6   13  11.666548  11.034002   0.505902     0.7910   0
   -6    6   14  23.708823  24.336180   0.616813     0.8274   0
   -6    6   15   7.359201   7.469060   0.329068     0.8653   0
   -6    6   16  37.846325  39.372213   2.031877     0.9047   0
   -6    6   17   1.947715   1.869063   0.445059     0.9453   0
   -6    6   18   0.076973   0.378854   0.258303     0.9869  -2
   -6    6   19   0.526331   0.212433   0.236310     1.0295  -2
   -6    6   20   0.010733   0.097252   0.156743     1.0730  -2
   -6    6   21   0.238126   0.379745   0.194444     1.1171  -2
   -6    6   22   2.536201   2.216271   0.278230     1.1619   0
   -6    6   23   0.034775   0.150811   0.167546     1.2072  -2
   -6    7    1   8.429700   8.457686   0.273154     0.6313   0
   -6    7    2   0.137180   0.195503   0.087756     0.6266  -2
   -6    7    3  19.187050  19.620087   0.360417     0.6262   0
   -6    7    4  14.747703  15.156666   0.318344     0.6301   0
   -6    7    5  15.747991  15.816403   0.438366     0.6382   0
   -6    7    6  28.514799  28.760312   0.456940     0.6504   0
   -6    7    7   9.120164   8.924987   0.237208     0.6664   0
   -6    7    8  44.643924  44.231522   0.622424     0.6860   0
   -6    7    9  10.566375  10.223906   0.293691     0.7089   0
   -6    7   10   0.028904   0.111224   0.118378     0.7347  -2
   -6    7   11   0.260311   0.268197   0.123819     0.7632  -2
   -6    7   12   3.574403   3.243299   0.329113     0.7941   0
   -6    7   13  36.489362  35.604823   0.809704     0.8271   0
   -6    7   14  63.305328  64.687974   1.173620     0.8620   0
   -6    7   15   0.002533   0.049834   0.270546     0.8985  -2
   -6    7   16  16.626267  15.656941   0.501831     0.9364   0
   -6    7   17  27.667869  26.474391   0.863818     0.9757   0
   -6    7   18   0.082392  -0.049184   0.513320     1.0161  -3
   -6    7   20   0.000494   0.233742   0.193887     1.0998  -2
   -6    7   21   1.091535   1.200108   0.216009     1.1429   0
   -6    7   22   0.018682   0.284357   0.190532     1.1868  -2
   -6    7   23   1.089241   0.860068   0.187851     1.2312   0
   -6    8    1   8.738850   8.717583   0.283524     0.6826   0
   -6    8    2  56.712944  56.973224   0.823873     0.6783   0
   -6    8    3   8.696245   8.643037   0.265697     0.6779   0
   -6    8    4   3.266667   3.051208   0.170716     0.6815   0
   -6    8    5  86.218659  87.273766   0.998429     0.6890   0
   -6    8    6  53.624688  53.024480   0.693870     0.7003   0
   -6    8    7   4.640923   4.859839   0.212898     0.7152   0
   -6    8    8   7.299306   7.401658   0.249086     0.7335   0
   -6    8    9 118.702292 120.555799   1.655622     0.7549   0
   -6    8   10   0.562798   0.586579   0.131874     0.7792   0
   -6    8   11  20.772021  21.000280   0.425401     0.8062   0
   -6    8   12   0.059015   0.223332   0.154392     0.8355  -2
   -6    8   13   1.253543   1.225180   0.253224     0.8669   0
   -6    8   14   8.551406   7.948159   0.514144     0.9002   0
   -6    8   15   1.084461   1.018586   0.365736     0.9352  -2
   -6    8   16   2.755738   2.735442   0.310450     0.9718   0
   -6    8   17  17.513469  18.010264   0.802835     1.0097   0
   -6    8   19   0.640224   0.534646   0.194038     1.0889  -2
   -6    8   20   4.972923   5.509506   0.393751     1.1301   0
   -6    8   21   0.026651   0.054931   0.174134     1.1721  -2
   -6    8   22   8.138159   7.879881   0.626361     1.2148   0
   -6    9    1  30.236896  29.150324   0.731265     0.7364   0
   -6    9    2 237.927129 239.083765   2.616791     0.7324   0
   -6    9    3 271.990712 268.716620   2.879499     0.7321   0
   -6    9    4 169.835449 168.471408   1.870434     0.7354   0
   -6    9    5   4.859477   4.899601   0.203411     0.7424   0
   -6    9    6   6.496716   6.617014   0.308413     0.7529   0
   -6    9    7   0.231187   0.221901   0.117524     0.7668  -2
   -6    9    8  30.349489  30.238095   0.556123     0.7839   0
   -6    9    9   3.535085   3.451717   0.190204     0.8039   0
   -6    9   10  11.815111  11.626278   0.348682     0.8268   0
   -6    9   11  18.003705  19.155068   0.480706     0.8522   0
   -6    9   12  39.539395  40.025382   0.814891     0.8800   0
   -6    9   13   0.183333   0.326155   0.261346     0.9099  -2
   -6    9   14   9.210876   9.560793   0.583043     0.9417   0
   -6    9   15   1.644418   2.136702   0.344173     0.9752   0
   -6    9   16   2.162094   2.914998   0.551666     1.0103   0
   -6    9   19   5.291244   4.354978   0.342153     1.1235   0
   -6    9   20  45.889412  46.068784   1.381645     1.1634   0
   -6    9   21   7.953770   7.414171   0.326835     1.2042   0
   -6   10    1 119.482041 118.474966   1.600202     0.7923   0
   -6   10    2   0.372817   0.607430   0.168524     0.7886   0
   -6   10    3   6.901620   6.432584   0.296323     0.7883   0
   -6   10    4 161.033682 159.578902   2.634903     0.7914   0
   -6   10    5   4.243534   4.684558   0.390949     0.7978   0
   -6   10    6  29.906831  30.112507   0.599668     0.8076   0
   -6   10    7   1.905398   2.037419   0.179968     0.8206   0
   -6   10    8  39.091509  39.542735   0.937288     0.8366   0
   -6   10    9   4.429279   4.346982   0.314550     0.8554   0
   -6   10   10   4.935242   4.980299   0.404140     0.8769   0
   -6   10   11   0.136811   0.299403   0.324764     0.9009  -2
   -6   10   12   8.258317   8.692569   0.351849     0.9272   0
   -6   10   13   0.046377   0.002900   0.221545     0.9557  -2
   -6   10   14   2.128712   2.025425   0.398976     0.9860   0
   -6   10   15   6.572347   7.525990   0.735902     1.0181   0
   -6   10   16  10.888401  11.194857   0.642594     1.0517   0
   -6   10   19   4.203606   4.677922   0.283917     1.1608   0
   -6   10   20  15.431616  14.536218   1.123150     1.1995   0
   -6   10   21   0.783017   0.668634   0.177343     1.2392   0
   -6   11    1  19.381672  19.512704   0.837473     0.8498   0
   -6   11    2 147.792603 149.342956   1.995871     0.8463   0
   -6   11    3 130.564731 130.063568   1.762037     0.8460   0
   -6   11    4  14.008843  14.094243   0.495602     0.8489   0
   -6   11    5  98.517950  99.496412   1.465685     0.8549   0
   -6   11    6  13.293939  12.300302   0.594710     0.8641   0
   -6   11    7  31.015827  31.959909   1.024515     0.8762   0
   -6   11    8  10.927066  11.495622   0.834928     0.8912   0
   -6   11    9  58.453044  58.502855   1.306984     0.9089   0
   -6   11   10  46.432266  45.815190   0.793262     0.9292   0
   -6   11   11   2.072465   2.236907   0.185907     0.9519   0
   -6   11   12   9.344747   9.409281   0.364367     0.9768   0
   -6   11   13   0.109077   0.044018   0.256861     1.0038  -2
   -6   11   14   0.709808   1.135683   0.627426     1.0327  -2
   -6   11   15   3.000256   2.885802   0.346905     1.0634   0
   -6   11   16   1.382584   1.399919   0.209111     1.0957   0
   -6   11   17   0.464744   0.832600   0.201542     1.1294   0
   -6   11   18   3.423866   3.008946   0.362338     1.1645   0
   -6   11   19   1.614800   1.360434   0.338389     1.2008   0
   -6   12    1   4.208095   4.609171   0.316281     0.9086   0
   -6   12    2   8.087494   7.356308   0.488658     0.9053   0
   -6   12    3   1.124620   1.553170   0.321461     0.9050   0
   -6   12    4  39.734606  38.734022   0.990241     0.9077   0
   -6   12    5  52.972915  54.015814   1.227277     0.9134   0
   -6   12    6 103.610552 105.595233   1.565083     0.9219   0
   -6   12    7  45.203681  47.092955   0.928704     0.9333   0
   -6   12    8   1.427562   1.775748   0.283187     0.9474   0
   -6   12    9   1.678732   1.300325   0.242886     0.9641   0
   -6   12   10   7.558650   7.576559   0.466032     0.9832   0
   -6   12   11   0.666967   0.723874   0.169321     1.0047   0
   -6   12   12   6.684859   7.166706   1.044610     1.0284   0
   -6   12   13   0.008810   0.301038   0.309268     1.0541  -2
   -6   12   14   4.307418   4.676044   0.407930     1.0816   0
   -6   12   15   3.179588   3.401781   0.346949     1.1109   0
   -6   12   16   0.870579   1.149594   0.200723     1.1419   0
   -6   13    1   0.385436   0.520943   0.206190     0.9684  -2
   -6   13    2   3.827210   4.101176   0.357507     0.9654   0
   -6   13    3   0.556525   0.555713   0.196291     0.9651  -2
   -6   13    4   1.677605   1.826824   0.261663     0.9676   0
   -6   13    5   9.092332   9.314976   0.567285     0.9730   0
   -6   13    6   1.377604   1.417789   0.223101     0.9810   0
   -6   13    7  11.164688  11.251475   0.425384     0.9917   0
   -6   13    8   0.837129   0.384850   0.293579     1.0050  -2
   -6   13    9   0.000199   0.438178   0.295862     1.0207  -2
   -6   13   10   6.375985   6.420083   0.437177     1.0388   0
   -6   13   11   0.034384   0.032552   0.156736     1.0592  -2
   -6   13   12   3.878357   4.216498   0.346061     1.0816   0
   -6   13   13   7.144490   7.052352   0.336044     1.1061   0
   -6   13   14   9.211992   9.556403   0.443134     1.1324   0
   -6   13   15   0.323570   0.321065   0.173701     1.1604  -2
   -6   13   16   0.929121   1.088264   0.232677     1.1901   0
   -6   14    1   0.071662   0.016019   0.246001     1.0292  -2
   -6   14    2   0.786656   0.931494   0.306165     1.0263   0
   -6   14    3   9.997000   9.877526   0.507928     1.0261   0
   -6   14    4  14.975200  14.306935   0.603202     1.0284   0
   -6   14    5  10.556636  11.228132   0.539377     1.0334   0
   -6   14    6   0.109862   0.137995   0.250157     1.0410  -2
   -6   14    7  11.427228  11.586413   0.541681     1.0511   0
   -6   14    8   0.339773   0.324972   0.217992     1.0636  -2
   -6   14    9   0.655745   0.948361   0.159863     1.0785   0
   -6   14   10   0.880038   1.011096   0.126307     1.0957   0
   -6   14   11   7.610384   7.436097   0.331291     1.1150   0
   -6   15    1   4.785554   5.070330   0.306250     1.0906   0
   -6   15    2  20.833290  20.765236   0.510346     1.0879   0
   -6   15    3  31.768934  31.583953   0.562122     1.0877   0
   -6   15    4   2.433198   2.241527   0.211115     1.0900   0
   -6   15    5   0.020261   0.080962   0.142010     1.0947  -2
   -6   15    6   0.219386   0.324371   0.155234     1.1018  -2
   -6   15    7   0.000073  -0.168500   0.301194     1.1114  -3
   -6   15    8   8.771786   8.541738   0.294684     1.1232   0
   -6   15    9   0.025075  -0.023707   0.298886     1.1373  -3
   -6   15   10  18.479577  17.822805   0.418278     1.1536   0
   -6   15   11   6.669437   6.999318   0.370444     1.1720   0
   -6   15   14   1.912683   1.440971   0.356924     1.2385   0
   -6   16    1   8.274205   8.406311   0.314103     1.1528   0
   -6   16    2   5.015353   5.252179   0.203227     1.1502   0
   -6   16    3  26.358698  25.938629   0.467472     1.1500   0
   -6   16    4  37.670886  37.554998   0.640388     1.1521   0
   -6   16    5  13.721067  14.369037   0.355799     1.1566   0
   -6   16    6   0.352112   0.194603   0.126080     1.1633  -2
   -6   16    7   1.665634   1.452216   0.136942     1.1724   0
   -6   16    8   5.063976   5.176999   0.173013     1.1836   0
   -6   16    9   4.105316   4.223883   0.202592     1.1970   0
   -6   16   10  11.188200  10.861958   0.274502     1.2125   0
   -6   16   11   0.705676   0.894168   0.167430     1.2300   0
   -6   17    1  10.342288  10.204411   0.389832     1.2154   0
   -6   17    2  49.479002  50.332072   1.292075     1.2129   0
   -6   17    3  24.799070  23.924737   0.641973     1.2127   0
   -6   17    4   0.008682   0.026483   0.109161     1.2148  -2
   -6   17    5   0.867260   0.829840   0.127203     1.2190   0
   -6   17    6   0.385432   0.560234   0.107996     1.2254   0
   -6   17    7   0.049262   0.152992   0.093620     1.2340  -2
   -6   17    8   0.000041   0.214085   0.109557     1.2447  -2
   -5    0    1   8.746032   8.524374   0.251407     0.3503   0
   -5    0    3   3.923525   4.005891   0.179321     0.3478   0
   -5    0    5 333.900106 340.334828   3.468757     0.3753   0
   -5    0    7  14.024156  14.043547   0.290761     0.4270   0
   -5    0    9   8.585062   9.008969   0.227241     0.4953   0
   -5    0   11  10.091472  10.703718   0.274103     0.5745   0
   -5    0   13 219.769078 221.090207   2.245709     0.6605   0
   -5    0   15   3.209760   3.269892   0.213161     0.7511   0
   -5    0   17   0.156230   0.311427   0.164082     0.8447  -2
   -5    0   19   0.357463   0.437484   0.158447     0.9405  -2
   -5    0   21   1.768159   1.909619   0.341817     1.0379   0
   -5    1    1  77.721466  76.293629   0.741202     0.3567   0
   -5    1    2   1.042538   1.069243   0.072080     0.3516   0
   -5    1    3 543.750201 548.348971   4.626074     0.3542   0
   -5    1    4   4.697543   4.815665   0.137624     0.3643   0
   -5    1    5  17.442251  17.591678   0.253746     0.3812   0
   -5    1    6 224.556454 223.236714   1.846007     0.4042   0
   -5    1    7 154.406247 155.154540   1.414252     0.4322   0
   -5    1    8  30.215780  30.392717   0.389474     0.4644   0
   -5    1    9  12.954891  13.029055   0.230267     0.4999   0
   -5    1   10 162.751844 163.003174   1.604880     0.5380   0
   -5    1   11 106.092100 106.535871   1.138483     0.5784   0
   -5    1   12  37.801249  37.101962   0.440862     0.6204   0
   -5    1   13   5.994253   5.849732   0.146973     0.6639   0
   -5    1   14   0.059642   0.273565   0.100750     0.7085  -2
   -5    1   15  27.836267  27.712636   0.417061     0.7540   0
   -5    1   16  18.296995  18.709866   0.372712     0.8004   0
   -5    1   17   1.668424   1.462194   0.145930     0.8474   0
   -5    1   18   3.322136   3.389902   0.431587     0.8949   0
   -5    1   19   0.016202  -0.121366   0.390104     0.9429  -3
   -5    1   20   0.341967   0.447236   0.171355     0.9913  -2
   -5    1   21   8.146694   8.985718   0.653432     1.0400   0
   -5    1   22   1.824684   1.936257   0.179100     1.0891   0
   -5    1   23   2.980061   2.698642   0.243985     1.1384   0
   -5    1   24   1.318826   1.493867   0.210223     1.1879   0
   -5    2    1   1.141409   1.168297   0.074583     0.3751   0
   -5    2    2  90.587265  89.698985   0.848576     0.3703   0
   -5    2    3 522.598605 524.670570   4.257941     0.3728   0
   -5    2    4  45.048428  45.002674   0.511563     0.3824   0
   -5    2    5   1.954656   2.185681   0.105147     0.3985   0
   -5    2    6 621.746994 626.829549   5.210435     0.4205   0
   -5    2    7  12.712222  13.205338   0.249399     0.4475   0
   -5    2    8   3.817342   3.957603   0.154997     0.4787   0
   -5    2    9  36.853752  37.332167   0.485717     0.5132   0
   -5    2   10  28.224016  27.986048   0.386391     0.5504   0
   -5    2   11   0.301187   0.412687   0.082631     0.5899   0
   -5    2   12  31.972989  31.428640   0.504645     0.6312   0
   -5    2   13  35.704293  35.810832   0.445845     0.6740   0
   -5    2   14   2.080437   2.095972   0.113434     0.7179   0
   -5    2   15  13.322981  12.674530   0.381242     0.7629   0
   -5    2   16  63.373976  63.296374   1.384411     0.8087   0
   -5    2   17   2.831473   2.847791   0.264384     0.8553   0
   -5    2   18   0.243468  -0.015053   0.585454     0.9024  -3
   -5    2   19  31.876027  32.175827   1.220006     0.9500   0
   -5    2   20  11.726902  12.839522   0.412753     0.9981   0
   -5    2   21   4.325292   4.534130   0.400560     1.0465   0
   -5    2   22   2.004513   2.242575   0.221811     1.0952   0
   -5    2   23   2.106145   2.039804   0.198022     1.1443   0
   -5    2   24   2.015316   1.990433   0.252601     1.1935   0
   -5    3    1  28.571943  28.349791   0.428269     0.4039   0
   -5    3    2  53.798739  54.425413   0.678445     0.3995   0
   -5    3    3  35.566002  35.258824   0.461580     0.4018   0
   -5    3    4  13.379695  13.183101   0.260792     0.4107   0
   -5    3    5  38.609901  39.462889   0.504463     0.4258   0
   -5    3    6   1.195972   1.206676   0.109571     0.4465   0
   -5    3    7   2.946132   3.046600   0.135197     0.4720   0
   -5    3    8   0.008700  -0.013378   0.286353     0.5016  -3
   -5    3    9  12.677040  12.864869   0.268853     0.5346   0
   -5    3   10   5.671231   5.771108   0.155415     0.5705   0
   -5    3   11  15.828053  15.580782   0.265835     0.6086   0
   -5    3   12  18.436442  18.630481   0.473952     0.6487   0
   -5    3   13   0.099960   0.150557   0.117187     0.6904  -2
   -5    3   14  41.064588  41.776231   0.720739     0.7334   0
   -5    3   15   0.040909   0.046000   0.121020     0.7775  -2
   -5    3   16 151.186149 151.669203   2.040023     0.8225   0
   -5    3   17   8.227994   8.428214   0.449117     0.8683   0
   -5    3   18 170.455660 169.290607   2.692581     0.9148   0
   -5    3   19   2.613758   2.737574   0.262089     0.9618   0
   -5    3   20  12.571078  12.577171   0.338875     1.0093   0
   -5    3   21   4.102281   3.820172   0.374459     1.0572   0
   -5    3   22   0.005726   0.116930   0.147490     1.1054  -2
   -5    3   23   2.604154   3.007529   0.232090     1.1540   0
   -5    4    1 361.266451 365.641257   3.190829     0.4412   0
   -5    4    2  74.679806  75.304484   1.019643     0.4371   0
   -5    4    3 383.676089 386.688085   3.265628     0.4392   0
   -5    4    4  40.172559  40.720261   0.503385     0.4474   0
   -5    4    5   1.881782   2.095108   0.223567     0.4613   0
   -5    4    6  37.687467  36.839266   0.546477     0.4804   0
   -5    4    7  17.844267  17.557458   0.345380     0.5042   0
   -5    4    8   4.547539   4.673878   0.179426     0.5320   0
   -5    4    9   3.098004   3.015514   0.169650     0.5633   0
   -5    4   10   1.370319   1.514756   0.114602     0.5974   0
   -5    4   11  22.016024  21.686287   0.503456     0.6340   0
   -5    4   12  10.052865  10.498781   0.288685     0.6726   0
   -5    4   13  78.190053  77.728896   1.081844     0.7128   0
   -5    4   14  30.043637  30.143155   1.155830     0.7546   0
   -5    4   15   8.751520   8.883842   0.383279     0.7975   0
   -5    4   16  61.558757  62.239827   1.138847     0.8414   0
   -5    4   17  87.726400  87.839716   1.809299     0.8862   0
   -5    4   18  14.263182  14.443122   0.647359     0.9318   0
   -5    4   19   5.007043   4.979746   0.270319     0.9780   0
   -5    4   20  28.640427  30.157557   0.739746     1.0247   0
   -5    4   21  11.485731  11.981034   0.826174     1.0719   0
   -5    4   22   4.976969   4.982223   0.326970     1.1196   0
   -5    5    1 226.463120 228.066643   2.144767     0.4848   0
   -5    5    2 182.730864 181.381558   2.265158     0.4812   0
   -5    5    3   3.530636   3.652875   0.151540     0.4831   0
   -5    5    4  42.802492  42.777935   0.654890     0.4905   0
   -5    5    5 138.837597 139.282141   1.377474     0.5032   0
   -5    5    6 112.626027 111.722514   1.191640     0.5208   0
   -5    5    7 117.673196 116.219002   1.281728     0.5428   0
   -5    5    8  43.223806  42.969081   0.589971     0.5688   0
   -5    5    9   0.283474   0.346625   0.113488     0.5981   0
   -5    5   10  57.514697  55.992375   0.736566     0.6303   0
   -5    5   11  30.457899  29.980583   0.661802     0.6651   0
   -5    5   12   4.108736   4.136156   0.228460     0.7020   0
   -5    5   13   0.251261   0.213388   0.141671     0.7407  -2
   -5    5   14   0.961283   0.950382   0.171658     0.7809   0
   -5    5   15   0.976066   1.374168   0.192176     0.8225   0
   -5    5   16   3.789693   3.246456   0.271254     0.8651   0
   -5    5   17  11.460385  10.837394   0.574221     0.9088   0
   -5    5   18   9.550261   8.905665   0.446506     0.9532   0
   -5    5   19   4.889072   5.036422   0.367685     0.9984   0
   -5    5   20  13.441159  12.388905   0.431319     1.0443   0
   -5    5   21   3.082083   3.076982   0.334394     1.0906   0
   -5    5   22   4.731139   4.773403   0.416237     1.1375   0
   -5    6    1  11.030438  11.518999   0.328707     0.5334   0
   -5    6    2  71.367207  69.535992   0.991565     0.5300   0
   -5    6    3  14.211840  14.363622   0.328568     0.5318   0
   -5    6    4 166.065490 165.702726   2.018972     0.5385   0
   -5    6    5  39.393078  39.362650   0.655236     0.5501   0
   -5    6    6   5.428005   5.580734   0.176817     0.5663   0
   -5    6    7  11.969422  11.603696   0.255038     0.5866   0
   -5    6    8   6.775095   7.052802   0.199316     0.6107   0
   -5    6    9  19.821115  20.239728   0.394434     0.6381   0
   -5    6   10  15.223716  14.511677   0.276029     0.6684   0
   -5    6   11  19.908152  19.846835   0.403127     0.7013   0
   -5    6   12   2.072650   1.962181   0.222306     0.7364   0
   -5    6   13  71.198274  70.063459   1.239524     0.7733   0
   -5    6   14  33.273174  33.951909   1.086249     0.8119   0
   -5    6   15   1.179296   0.773543   0.200863     0.8520   0
   -5    6   16   2.120811   1.663595   0.406920     0.8932   0
   -5    6   17   0.384766   0.161152   0.225950     0.9356  -2
   -5    6   18   0.205060   0.225335   0.222483     0.9788  -2
   -5    6   20   1.641911   1.813654   0.315496     1.0677   0
   -5    6   21   0.532316   0.474525   0.332280     1.1131  -2
   -5    6   22   0.762460   0.897393   0.253889     1.1590   0
   -5    6   23   0.999418   1.066563   0.201121     1.2055   0
   -5    7    1   0.364130   0.326857   0.106970     0.5856   0
   -5    7    2  43.320735  42.891655   0.591379     0.5826   0
   -5    7    3  89.507686  88.629764   0.893677     0.5841   0
   -5    7    4  17.109559  17.241992   0.563358     0.5903   0
   -5    7    5  13.147545  13.009698   0.266510     0.6009   0
   -5    7    6   0.471635   0.444479   0.092799     0.6157   0
   -5    7    7   8.797170   9.106754   0.242676     0.6344   0
   -5    7    8   4.654693   5.012745   0.196436     0.6568   0
   -5    7    9   0.126148   0.119293   0.128032     0.6823  -2
   -5    7   10  23.385069  24.196882   0.657484     0.7108   0
   -5    7   11  45.568245  45.587981   0.590432     0.7418   0
   -5    7   12   0.857831   0.878903   0.184613     0.7750   0
   -5    7   13   0.027682   0.044831   0.160150     0.8102  -2
   -5    7   14  19.323223  18.665162   0.588677     0.8472   0
   -5    7   15  10.309530  11.185133   0.548085     0.8856   0
   -5    7   16   7.911771   7.411578   0.999538     0.9254   0
   -5    7   17   2.099706   2.213967   0.311953     0.9663   0
   -5    7   18   1.529486   1.322274   0.348080     1.0082   0
   -5    7   20   1.635121   1.058352   0.206975     1.0947   0
   -5    7   21   1.314665   1.483452   0.302388     1.1390   0
   -5    7   22   1.706538   1.539136   0.367629     1.1840   0
   -5    7   23   2.843005   2.898026   0.203940     1.2295   0
   -5    8    1  26.242994  25.502990   0.462226     0.6406   0
   -5    8    2  20.819478  21.171839   0.424533     0.6378   0
   -5    8    3  11.217405  10.933739   0.336252     0.6392   0
   -5    8    4   1.325917   1.240089   0.132754     0.6449   0
   -5    8    5  41.124508  41.337943   0.581162     0.6546   0
   -5    8    6 162.901536 161.635539   1.671176     0.6682   0
   -5    8    7   2.914395   2.720591   0.167722     0.6855   0
   -5    8    8  20.949603  21.038533   0.413632     0.7062   0
   -5    8    9  12.826275  13.179068   0.351353     0.7301   0
   -5    8   10  14.898155  15.809490   0.481245     0.7567   0
   -5    8   11  55.854042  55.600750   0.799699     0.7859   0
   -5    8   12  29.595794  30.778696   0.912691     0.8173   0
   -5    8   13   1.897342   1.971952   0.231111     0.8508   0
   -5    8   14  14.556596  15.081083   0.549993     0.8861   0
   -5    8   15   0.293214   0.333309   0.216322     0.9229  -2
   -5    8   16   7.748831   7.628856   0.528250     0.9611   0
   -5    8   17   0.434588   0.299020   0.336642     1.0006  -2
   -5    8   20   0.501358   0.728073   0.342075     1.1251  -2
   -5    8   21   2.572073   2.104821   0.230907     1.1682   0
   -5    8   22   0.733671   0.653644   0.176698     1.2121   0
   -5    9    1   6.734965   6.852115   0.311066     0.6977   0
   -5    9    2   6.025882   6.240079   0.272172     0.6951   0
   -5    9    3  22.904543  23.137685   0.467364     0.6964   0
   -5    9    4   3.829723   4.137043   0.196806     0.7016   0
   -5    9    5  53.041166  52.516255   0.711713     0.7105   0
   -5    9    6   0.706459   1.029225   0.151045     0.7231   0
   -5    9    7  23.473720  23.202552   0.525774     0.7391   0
   -5    9    8  65.024365  64.947906   0.857286     0.7584   0
   -5    9    9   8.828725   8.893682   0.344344     0.7806   0
   -5    9   10   4.635000   4.782182   0.236006     0.8056   0
   -5    9   11  27.856332  27.993537   0.568275     0.8331   0
   -5    9   12   0.539654   0.553300   0.297162     0.8628  -2
   -5    9   13   0.240101   0.256192   0.243189     0.8946  -2
   -5    9   14  36.251567  37.982917   0.930953     0.9282   0
   -5    9   15   0.024064   0.000638   0.239512     0.9634  -2
   -5    9   16   8.907241   8.915112   0.897861     1.0001   0
   -5    9   20   8.146860   7.821005   1.062718     1.1585   0
   -5    9   21   6.149234   5.605425   0.314865     1.2005   0
   -5    9   22   0.012382   0.082754   0.234475     1.2432  -2
   -5   10    1 376.354639 375.291896   4.193546     0.7564   0
   -5   10    2  65.285400  64.628522   0.991708     0.7540   0
   -5   10    3  12.485569  12.517949   0.378453     0.7553   0
   -5   10    4  10.273666  11.256775   0.448574     0.7600   0
   -5   10    5  13.571830  13.775435   0.437969     0.7683   0
   -5   10    6  23.623415  22.970389   0.491626     0.7799   0
   -5   10    7   7.096315   7.769756   0.269969     0.7948   0
   -5   10    8   2.129802   2.531300   0.252514     0.8127   0
   -5   10    9   0.208919   0.141887   0.134868     0.8335  -2
   -5   10   10   9.838515   9.798971   0.409586     0.8570   0
   -5   10   11   0.673096   0.688114   0.267455     0.8828  -2
   -5   10   12   0.773639   0.969443   0.277937     0.9110   0
   -5   10   13  11.877394  12.340974   0.531753     0.9411   0
   -5   10   14  40.255197  42.533558   0.989215     0.9731   0
   -5   10   15   0.883803   0.678687   0.446693     1.0067  -2
   -5   10   16   6.717157   7.313182   0.722657     1.0419   0
   -5   10   20   6.341447   5.805247   0.699876     1.1948   0
   -5   10   21   1.347893   1.429829   0.366064     1.2355   0
   -5   11    1  96.448520  96.366406   1.344637     0.8164   0
   -5   11    2 124.429639 125.941077   1.641842     0.8142   0
   -5   11    3  53.736257  54.808973   1.451721     0.8153   0
   -5   11    4  37.349383  36.606756   0.699384     0.8198   0
   -5   11    5  26.705512  26.660698   0.586055     0.8274   0
   -5   11    6   5.269516   5.651443   0.286908     0.8383   0
   -5   11    7   7.654853   7.628533   0.362876     0.8521   0
   -5   11    8   0.329018   0.241616   0.180512     0.8689  -2
   -5   11    9   1.985613   1.731262   0.351391     0.8883   0
   -5   11   10   0.018784   0.052277   0.212773     0.9104  -2
   -5   11   11   0.014574   0.024881   0.187861     0.9348  -2
   -5   11   12   3.818634   3.205208   0.327122     0.9614   0
   -5   11   13   8.875602   9.641941   0.513117     0.9900   0
   -5   11   14  16.609527  15.365786   1.227069     1.0204   0
   -5   11   15  46.009767  48.552418   1.936188     1.0526   0
   -5   11   19  14.522156  13.564472   1.190580     1.1951   0
   -5   11   20  15.274865  14.694297   0.758261     1.2337   0
   -5   12    1   0.057221   0.389641   0.268243     0.8774  -2
   -5   12    2   0.214142   0.270956   0.307770     0.8754  -2
   -5   12    3  39.123724  37.952961   1.007485     0.8764   0
   -5   12    4  69.289687  70.295738   1.894675     0.8806   0
   -5   12    5   0.858195   0.719111   0.273771     0.8877  -2
   -5   12    6   6.243017   5.657353   0.420620     0.8978   0
   -5   12    7  57.750571  56.662827   1.295151     0.9108   0
   -5   12    8   0.169922  -0.076630   0.565050     0.9264  -3
   -5   12    9  57.258344  57.673978   0.973088     0.9447   0
   -5   12   10   0.245970   0.196888   0.182650     0.9655  -2
   -5   12   11  23.978922  24.635516   0.594064     0.9885   0
   -5   12   12   1.041232   1.304196   0.446999     1.0137  -2
   -5   12   13   0.721177   0.634803   0.540300     1.0409  -2
   -5   12   14   8.202908   8.456269   0.695844     1.0699   0
   -5   12   15   4.207492   4.375487   0.296916     1.1006   0
   -5   12   18   1.708968   1.296200   0.284804     1.2015   0
   -5   13    1   3.666539   3.642368   0.279699     0.9393   0
   -5   13    2   8.548071   8.592975   0.381958     0.9374   0
   -5   13    3   6.285890   6.351886   0.326073     0.9384   0
   -5   13    4  48.737507  47.156440   1.318034     0.9422   0
   -5   13    5   2.499163   2.491192   0.242608     0.9489   0
   -5   13    6   7.482884   7.588403   0.346870     0.9583   0
   -5   13    7   2.982399   2.886735   0.316797     0.9705   0
   -5   13    8   1.462097   1.559588   0.263475     0.9852   0
   -5   13    9   1.330921   1.410496   0.214148     1.0024   0
   -5   13   10   1.148369   1.114200   0.222736     1.0220   0
   -5   13   11   3.845616   3.243484   0.401416     1.0438   0
   -5   13   12  20.124438  20.635386   0.994336     1.0677   0
   -5   13   13   1.327788   1.548815   0.221162     1.0935   0
   -5   13   14  18.026134  18.547870   0.746215     1.1212   0
   -5   13   15   0.245416   0.070161   0.164403     1.1505  -2
   -5   14    1   0.000125   0.032079   0.193981     1.0018  -2
   -5   14    2   0.105690   0.282080   0.192886     1.0000  -2
   -5   14    3   4.158498   3.886917   0.290060     1.0009   0
   -5   14    4  14.166347  13.908397   0.650422     1.0045   0
   -5   14    5  12.181247  11.611415   0.421936     1.0108   0
   -5   14    6   3.577769   3.827062   0.519505     1.0197   0
   -5   14    7   5.533240   5.080366   0.408007     1.0311   0
   -5   14    8   7.022775   6.105066   0.612290     1.0450   0
   -5   14    9   1.962646   2.186096   0.209415     1.0612   0
   -5   14   10   4.286269   4.392643   0.172435     1.0797   0
   -5   14   11  22.556278  22.876601   0.384722     1.1004   0
   -5   14   14   2.484394   2.595591   0.333036     1.1740   0
   -5   15    1  10.845547  10.626476   0.389382     1.0649   0
   -5   15    2  14.862110  15.009878   0.452877     1.0632   0
   -5   15    3   0.018799  -0.080604   0.642650     1.0640  -3
   -5   15    4   0.000011  -0.146361   0.575395     1.0674  -3
   -5   15    5   9.655597   9.740440   0.381628     1.0733   0
   -5   15    6   1.346122   1.607495   0.164100     1.0817   0
   -5   15    7   7.847212   7.549609   0.304892     1.0925   0
   -5   15    8  42.546132  41.779342   0.540455     1.1056   0
   -5   15    9   0.943013   0.821399   0.123872     1.1210   0
   -5   15   10   6.123067   6.255691   0.191658     1.1385   0
   -5   15   11   4.292717   4.069042   0.451821     1.1581   0
   -5   15   13   0.001751  -0.040959   0.278925     1.2031  -3
   -5   16    1  55.093044  54.857019   1.023905     1.1284   0
   -5   16    2  13.419182  13.482897   0.495156     1.1268   0
   -5   16    3   0.412101   0.376438   0.137867     1.1276  -2
   -5   16    4   4.003956   4.316368   0.349742     1.1308   0
   -5   16    5  12.637177  12.595029   0.312559     1.1364   0
   -5   16    6   7.258239   7.046131   0.236207     1.1443   0
   -5   16    7   5.002589   5.027573   0.249600     1.1545   0
   -5   16    8   0.003563  -0.055610   0.292532     1.1669  -3
   -5   16    9   3.108556   3.389683   0.154937     1.1815   0
   -5   16   10   2.648670   2.551002   0.207730     1.1981   0
   -5   17    1   5.961265   5.718776   0.220688     1.1923   0
   -5   17    2   7.666159   7.663444   0.243457     1.1908   0
   -5   17    3  26.409408  25.516932   0.835855     1.1916   0
   -5   17    4   0.007392   0.025218   0.124268     1.1946  -2
   -5   17    5   0.219719   0.467046   0.126927     1.1999   0
   -5   17    6   0.090701   0.268342   0.115440     1.2073  -2
   -5   17    7   2.515033   2.517047   0.135750     1.2170   0
   -5   17    8  10.387681  10.398345   0.312912     1.2288   0
   -5   17    9   0.060044   0.002930   0.106581     1.2426  -2
   -4    0    6  36.585794  38.365440   0.814920     0.3542   0
   -4    0    8   2.106456   2.236930   0.313617     0.4271   0
   -4    0   10  81.846265  78.723687   2.209139     0.5108   0
   -4    0   12  63.349981  64.113614   1.532223     0.6008   0
   -4    0   14   0.310609   0.133762   0.275191     0.6948  -2
   -4    0   16   1.043417   1.047502   0.311057     0.7912   0
   -4    0   18  22.087634  21.944144   0.920492     0.8893   0
   -4    0   20   0.002147  -0.126191   0.498067     0.9886  -3
   -4    0   22   9.676084   8.890571   0.649007     1.0888   0
   -4    1    1  31.065246  30.278997   0.792011     0.2866   0
   -4    1    2 397.019281 393.514737   5.202842     0.2844   0
   -4    1    3 1026.86155 1021.61053   10.24229     0.2917   0
   -4    1    4 404.036444 411.279011   5.076368     0.3076   0
   -4    1    5  13.127030  14.577927   0.501671     0.3311   0
   -4    1    6   9.336187   9.909730   0.393974     0.3605   0
   -4    1    7 177.141293 179.954010   1.927317     0.3946   0
   -4    1    8 153.934266 157.869070   2.410701     0.4323   0
   -4    1    9  14.476368  14.023154   0.415963     0.4727   0
   -4    1   10  53.250277  54.019847   0.726292     0.5152   0
   -4    1   11  13.156310  13.097609   0.320400     0.5592   0
   -4    1   12   7.038025   7.088623   0.238607     0.6046   0
   -4    1   13   2.496729   2.252265   0.235438     0.6509   0
   -4    1   14   3.143317   2.684551   0.202536     0.6980   0
   -4    1   15   6.389311   6.416270   0.386256     0.7458   0
   -4    1   16   4.647018   4.625405   0.250003     0.7940   0
   -4    1   17   0.484537   0.326271   0.147313     0.8428  -2
   -4    1   18   8.399728   8.887875   0.630118     0.8919   0
   -4    1   19   0.017404   0.242624   0.206885     0.9412  -2
   -4    1   20  33.724500  34.504839   0.600487     0.9909   0
   -4    1   21   0.384397   0.528252   0.198732     1.0408  -2
   -4    1   22   3.561970   3.645294   0.211703     1.0909   0
   -4    1   23   0.007759  -0.004125   0.312335     1.1411  -3
   -4    1   24   1.456430   1.248039   0.172965     1.1915   0
   -4    2    1  23.324446  24.497370   0.649857     0.3092   0
   -4    2    2   0.214094   0.598341   0.240835     0.3072  -2
   -4    2    3 175.803084 183.507326   2.741895     0.3139   0
   -4    2    4 127.047856 125.697967   1.927340     0.3288   0
   -4    2    5  37.289953  37.080186   0.757234     0.3508   0
   -4    2    6  56.721291  57.710041   1.022563     0.3787   0
   -4    2    7 109.340109 108.868800   1.259872     0.4113   0
   -4    2    8  62.485620  63.122280   0.837327     0.4476   0
   -4    2    9 338.691885 340.240349   3.629187     0.4867   0
   -4    2   10  58.770712  59.931785   0.819466     0.5281   0
   -4    2   11  28.423290  28.839121   0.495867     0.5712   0
   -4    2   12  88.954724  90.441218   1.280611     0.6156   0
   -4    2   13  32.003515  31.934791   0.531766     0.6612   0
   -4    2   14  38.313909  37.696025   0.815200     0.7076   0
   -4    2   15  63.632696  64.342436   0.960078     0.7547   0
   -4    2   16   0.837482   0.887162   0.209090     0.8025   0
   -4    2   17   0.351728   0.364943   0.187377     0.8507  -2
   -4    2   18   2.594684   2.766563   0.479957     0.8994   0
   -4    2   19   0.001285  -0.036836   0.407802     0.9484  -3
   -4    2   20   5.952744   5.880818   0.400856     0.9977   0
   -4    2   21   3.131373   3.406229   0.363363     1.0472   0
   -4    2   22   0.115902   0.169004   0.151343     1.0970  -2
   -4    2   23   3.440667   3.721637   0.351161     1.1470   0
   -4    3    1  24.617410  24.832192   0.399216     0.3436   0
   -4    3    2  57.543420  57.587680   0.669640     0.3419   0
   -4    3    3  97.815465  98.637118   0.975208     0.3479   0
   -4    3    4  83.464013  84.325228   0.895023     0.3614   0
   -4    3    5   5.135794   4.846301   0.163175     0.3815   0
   -4    3    6  66.268440  66.630661   0.858459     0.4073   0
   -4    3    7   2.959889   2.989636   0.179418     0.4378   0
   -4    3    8  14.366336  14.884061   0.348804     0.4721   0
   -4    3    9   0.110952   0.077461   0.074277     0.5093  -2
   -4    3   10   0.128358   0.103878   0.082575     0.5490  -2
   -4    3   11 140.134976 140.481558   1.871067     0.5905   0
   -4    3   12   8.135442   8.196614   0.299297     0.6336   0
   -4    3   13 321.510856 318.759150   3.418822     0.6779   0
   -4    3   14  17.764423  17.584765   0.456571     0.7233   0
   -4    3   15 176.575176 176.019324   2.290967     0.7695   0
   -4    3   16  16.160925  15.513610   0.554617     0.8164   0
   -4    3   17  96.638888  98.087875   1.972920     0.8638   0
   -4    3   18   0.705665   0.846955   0.295044     0.9118  -2
   -4    3   19   8.329126   8.758013   0.500711     0.9602   0
   -4    3   20   4.271756   4.338145   0.256378     1.0089   0
   -4    3   21   8.996474   8.803570   0.544100     1.0579   0
   -4    3   22   0.394312   0.264668   0.277189     1.1072  -2
   -4    3   23   0.164686   0.015806   0.170574     1.1567  -2
   -4    3   24   0.196685   0.171709   0.169976     1.2065  -2
   -4    4    1 161.711136 161.939714   1.874651     0.3867   0
   -4    4    2 144.284084 145.009616   1.561811     0.3851   0
   -4    4    3  68.410064  68.592474   0.778216     0.3905   0
   -4    4    4 114.384904 112.832867   1.153457     0.4026   0
   -4    4    5  43.801863  44.860496   0.601012     0.4207   0
   -4    4    6   2.222505   2.382957   0.138167     0.4443   0
   -4    4    7  10.001704  10.316195   0.264327     0.4724   0
   -4    4    8  24.459372  24.721583   0.487218     0.5043   0
   -4    4    9  11.388133  11.403159   0.287151     0.5393   0
   -4    4   10  89.890014  89.963294   1.050112     0.5769   0
   -4    4   11  35.287495  35.410911   0.454975     0.6166   0
   -4    4   12  43.764351  42.814343   0.683617     0.6580   0
   -4    4   13   6.041243   5.870898   0.255786     0.7008   0
   -4    4   14 295.356980 297.016407   3.554837     0.7447   0
   -4    4   15 187.172153 187.113642   2.261702     0.7897   0
   -4    4   16   1.288325   1.014358   0.202723     0.8354   0
   -4    4   17  42.233443  40.904724   1.259031     0.8819   0
   -4    4   18   9.775379   9.376295   0.396949     0.9289   0
   -4    4   19   2.276306   2.444794   0.213171     0.9764   0
   -4    4   21   0.237984   0.217895   0.188676     1.0727  -2
   -4    4   22   0.309094   0.607779   0.227332     1.1213  -2
   -4    4   23   0.084869   0.159973   0.175896     1.1703  -2
   -4    4   24   2.453280   2.026427   0.305698     1.2194   0
   -4    5    1   0.328404   0.485447   0.122218     0.4359   0
   -4    5    2  40.701172  41.101401   0.585411     0.4345   0
   -4    5    3  41.094548  40.957724   0.615689     0.4392   0
   -4    5    4   4.758761   4.667759   0.241201     0.4500   0
   -4    5    5  15.863712  15.946253   0.319760     0.4663   0
   -4    5    6  22.661645  23.233085   0.397351     0.4877   0
   -4    5    7 160.321763 160.564014   2.080176     0.5134   0
   -4    5    8 214.731098 214.267012   2.380606     0.5429   0
   -4    5    9  17.435783  17.960260   0.357274     0.5756   0
   -4    5   10   9.464497   9.769867   0.206693     0.6109   0
   -4    5   11 144.220980 144.042939   1.810278     0.6485   0
   -4    5   12  69.839153  68.797792   1.555382     0.6880   0
   -4    5   13  19.444704  18.793630   0.559194     0.7291   0
   -4    5   14   7.673025   7.895712   0.413417     0.7714   0
   -4    5   15   0.307487   0.372015   0.178660     0.8149  -2
   -4    5   16   1.019764   1.129370   0.271877     0.8593   0
   -4    5   17   1.917225   2.301521   0.363603     0.9045   0
   -4    5   18  16.725438  16.692403   0.919753     0.9504   0
   -4    5   19   4.832547   4.580712   0.632564     0.9969   0
   -4    5   21   0.928960   1.168343   0.276002     1.0914   0
   -4    5   22   0.310171   0.421628   0.189418     1.1392  -2
   -4    5   23   0.363593   0.295880   0.159244     1.1874  -2
   -4    6    1  13.409183  14.032717   0.372316     0.4893   0
   -4    6    2  24.493708  24.565694   0.473928     0.4881   0
   -4    6    3 112.104790 111.963089   1.529769     0.4923   0
   -4    6    4  65.587674  66.839090   1.282443     0.5019   0
   -4    6    5  61.059697  62.356543   1.061913     0.5166   0
   -4    6    6  26.096658  26.371387   0.514392     0.5360   0
   -4    6    7   8.633435   8.459634   0.253700     0.5595   0
   -4    6    8   8.357354   8.444690   0.242132     0.5867   0
   -4    6    9  20.367695  20.129234   0.385882     0.6170   0
   -4    6   10  43.809754  44.137274   0.764262     0.6501   0
   -4    6   11 105.822935 104.771426   2.173479     0.6856   0
   -4    6   12   8.143744   8.335083   0.298061     0.7231   0
   -4    6   13   1.758660   1.688885   0.172709     0.7622   0
   -4    6   14   0.421558   0.460454   0.151403     0.8028   0
   -4    6   15   2.009715   2.202376   0.288008     0.8447   0
   -4    6   16   1.001786   1.045068   0.368595     0.8876  -2
   -4    6   17   6.969999   7.967734   0.645737     0.9314   0
   -4    6   18  13.117649  13.669550   1.285508     0.9761   0
   -4    6   21  14.864329  14.916091   0.854009     1.1138   0
   -4    6   22   6.117740   6.106714   0.277490     1.1607   0
   -4    6   23   0.634688   0.595429   0.207128     1.2081  -2
   -4    7    1 166.840142 168.058929   1.776739     0.5458   0
   -4    7    2 104.464980 105.293939   1.418584     0.5446   0
   -4    7    3  76.224286  76.643200   0.881329     0.5484   0
   -4    7    4  84.032386  83.293799   0.987516     0.5571   0
   -4    7    5   1.207744   1.362104   0.136221     0.5704   0
   -4    7    6   4.200749   4.427726   0.176739     0.5879   0
   -4    7    7   5.564800   5.571124   0.156349     0.6095   0
   -4    7    8   0.037103   0.179476   0.111249     0.6345  -2
   -4    7    9  11.067033  11.190421   0.323286     0.6627   0
   -4    7   10  57.891611  56.437346   1.061577     0.6936   0
   -4    7   11   0.667712   0.887488   0.190283     0.7270   0
   -4    7   12  16.223610  16.291791   0.641269     0.7624   0
   -4    7   13   9.237315   8.949390   0.486378     0.7996   0
   -4    7   14   0.370900   0.416596   0.181886     0.8384  -2
   -4    7   15   2.532063   1.988877   0.411750     0.8786   0
   -4    7   16   0.000012  -0.053723   0.397560     0.9199  -3
   -4    7   17   2.289307   2.261748   0.482643     0.9623   0
   -4    7   18   2.587036   2.595764   0.428079     1.0055   0
   -4    7   20  16.198711  15.757757   0.488959     1.0944   0
   -4    7   21   0.544286   0.545616   0.196490     1.1397  -2
   -4    7   22   3.269828   3.008647   0.438943     1.1856   0
   -4    7   23   0.575058   0.518297   0.179783     1.2320  -2
   -4    8    1  28.416572  28.829212   0.493301     0.6044   0
   -4    8    2  86.491809  87.197377   1.052631     0.6034   0
   -4    8    3  40.993230  41.829232   0.696709     0.6068   0
   -4    8    4   9.195568   9.072696   0.241890     0.6146   0
   -4    8    5   2.232127   2.179528   0.179597     0.6267   0
   -4    8    6  27.748372  27.541538   0.483623     0.6427   0
   -4    8    7  75.288113  73.977061   0.923944     0.6625   0
   -4    8    8  58.889331  59.650654   0.850194     0.6856   0
   -4    8    9 100.044507 100.580841   1.194255     0.7117   0
   -4    8   10   0.108887  -0.016374   0.381036     0.7406  -3
   -4    8   11   0.603804   0.626734   0.155269     0.7719   0
   -4    8   12   8.294253   8.677683   0.497630     0.8054   0
   -4    8   13  31.902949  30.011116   2.011310     0.8407   0
   -4    8   14   4.689267   5.232038   0.622554     0.8777   0
   -4    8   15   0.153789   0.130365   0.248702     0.9161  -2
   -4    8   16   0.168289   0.233703   0.319410     0.9558  -2
   -4    8   17  18.360703  19.247472   0.921524     0.9967   0
   -4    8   21   4.876088   4.845252   0.541506     1.1689   0
   -4    8   22   1.568405   1.162651   0.202971     1.2137   0
   -4    9    1   8.789982   8.748312   0.330720     0.6646   0
   -4    9    2  27.071887  26.085877   0.571689     0.6637   0
   -4    9    3   0.295793   0.373769   0.131067     0.6668  -2
   -4    9    4  59.921641  60.762736   0.885635     0.6739   0
   -4    9    5  72.685128  71.185449   0.957322     0.6849   0
   -4    9    6  50.495283  50.934776   0.778168     0.6996   0
   -4    9    7  17.239948  16.495496   0.559272     0.7178   0
   -4    9    8  46.373248  47.085351   0.641906     0.7392   0
   -4    9    9   2.874828   2.827363   0.248790     0.7635   0
   -4    9   10   4.421625   4.025697   0.212237     0.7905   0
   -4    9   11  40.742163  40.668413   1.218324     0.8199   0
   -4    9   12   3.294672   3.251745   0.415891     0.8515   0
   -4    9   13  37.799468  36.265596   1.009778     0.8850   0
   -4    9   14  24.934525  24.916417   0.703199     0.9202   0
   -4    9   15  14.380104  14.469046   0.679407     0.9569   0
   -4    9   16  33.506530  32.933499   1.137589     0.9950   0
   -4    9   21   1.621813   1.137301   0.201166     1.2011   0
   -4    9   22   0.606422   0.969714   0.190038     1.2448   0
   -4   10    1  81.344319  81.435106   1.261220     0.7260   0
   -4   10    2   0.186625   0.221950   0.154254     0.7251  -2
   -4   10    3   0.268913   0.252358   0.177279     0.7280  -2
   -4   10    4  11.573212  12.316202   0.369439     0.7345   0
   -4   10    5   3.396766   3.412877   0.216832     0.7447   0
   -4   10    6   3.700476   4.163428   0.281001     0.7582   0
   -4   10    7  14.520533  14.216143   0.363038     0.7750   0
   -4   10    8   7.833668   7.586444   0.276071     0.7949   0
   -4   10    9  26.129936  26.326452   0.548070     0.8175   0
   -4   10   10   7.938629   8.150493   0.471108     0.8428   0
   -4   10   11  27.192655  26.824884   0.877109     0.8704   0
   -4   10   12   0.371419   0.549536   0.310492     0.9002  -2
   -4   10   13   4.480072   4.450597   0.535910     0.9320   0
   -4   10   14 209.773123 214.701382   3.519223     0.9655   0
   -4   10   15  43.495116  43.697718   1.235780     1.0005   0
   -4   10   16   2.618664   3.230775   0.522501     1.0370   0
   -4   10   21   1.317064   1.418826   0.198134     1.2362   0
   -4   11    1   3.420698   3.693985   0.267801     0.7883   0
   -4   11    2  18.151368  17.943553   0.512310     0.7875   0
   -4   11    3  10.593806  10.647630   0.836622     0.7902   0
   -4   11    4   7.064112   7.553077   0.414559     0.7962   0
   -4   11    5   4.367969   4.407805   0.266884     0.8055   0
   -4   11    6   6.899573   6.954544   0.371588     0.8181   0
   -4   11    7  15.298105  15.142955   0.465376     0.8337   0
   -4   11    8   9.519397   9.614427   0.351164     0.8522   0
   -4   11    9   7.572061   7.531059   0.451103     0.8734   0
   -4   11   10  15.267951  14.782208   0.669424     0.8970   0
   -4   11   11 103.171061 107.076243   1.593277     0.9231   0
   -4   11   12 117.870334 120.283885   2.200072     0.9512   0
   -4   11   13   4.047229   3.918452   0.359010     0.9813   0
   -4   11   14   0.535518   0.624118   0.391952     1.0132  -2
   -4   11   15   8.653131   9.125339   0.782504     1.0466   0
   -4   11   20   0.028543  -0.057995   0.272966     1.2334  -3
   -4   12    1   7.558757   7.776796   0.422466     0.8514   0
   -4   12    2   1.977702   2.329242   0.367002     0.8506   0
   -4   12    3  18.172340  19.450140   0.718530     0.8531   0
   -4   12    4  41.375225  42.827478   1.287639     0.8587   0
   -4   12    5   1.384728   1.418388   0.246892     0.8673   0
   -4   12    6  62.986958  62.994388   1.280841     0.8790   0
   -4   12    7   0.007545  -0.068064   0.631163     0.8935  -3
   -4   12    8  42.071706  43.770766   1.441651     0.9108   0
   -4   12    9   7.729161   7.848657   0.522905     0.9306   0
   -4   12   10   8.845644   8.625536   0.279009     0.9529   0
   -4   12   11  14.341695  15.193420   0.545268     0.9775   0
   -4   12   12  15.319681  15.014833   0.614320     1.0041   0
   -4   12   13  10.605535  11.826527   0.988733     1.0326   0
   -4   12   14   0.149020   0.090414   0.239265     1.0630  -2
   -4   12   19   0.142790   0.030928   0.233468     1.2364  -2
   -4   13    1 161.963322 165.436573   3.293373     0.9150   0
   -4   13    2  14.335540  14.012669   0.523636     0.9143   0
   -4   13    3   0.602108   0.498085   0.224656     0.9166  -2
   -4   13    4   2.568622   1.960119   0.274563     0.9218   0
   -4   13    5   0.000053  -0.092065   0.530214     0.9299  -3
   -4   13    6   4.331839   4.111350   0.352055     0.9407   0
   -4   13    7   1.604821   1.945083   0.257511     0.9543   0
   -4   13    8   1.818874   1.824992   0.211071     0.9705   0
   -4   13    9  17.523496  17.793079   0.485623     0.9892   0
   -4   13   10   0.879067   0.992563   0.309524     1.0102   0
   -4   13   11   0.379711   0.333732   0.287726     1.0333  -2
   -4   13   12   0.015435  -0.277780   0.525538     1.0585  -3
   -4   13   13   9.086454   9.422301   0.354567     1.0857   0
   -4   13   14   0.031903  -0.043919   0.298443     1.1146  -3
   -4   14    1   0.391813   0.370593   0.185276     0.9790  -2
   -4   14    2  16.441619  16.445377   0.650673     0.9784   0
   -4   14    3  28.596942  29.601171   0.820595     0.9805   0
   -4   14    4   9.247622  10.482362   0.409951     0.9854   0
   -4   14    5   1.432150   1.250009   0.208133     0.9930   0
   -4   14    6   3.309220   3.703087   0.333250     1.0032   0
   -4   14    7   7.173138   6.876795   0.392001     1.0159   0
   -4   14    8  13.101950  12.432688   0.511720     1.0311   0
   -4   14    9   0.031512  -0.179817   0.642665     1.0487  -3
   -4   14   10   0.004699   0.071748   0.151511     1.0685  -2
   -4   14   11   6.080723   6.458428   0.379852     1.0905   0
   -4   14   12   1.528687   1.439116   0.285544     1.1144   0
   -4   14   13   2.276483   2.789906   0.281795     1.1402   0
   -4   14   14   1.058457   1.047659   0.181550     1.1677   0
   -4   14   16   0.002561   0.141547   0.169023     1.2275  -2
   -4   15    1   0.139676   0.205013   0.211065     1.0435  -2
   -4   15    2   2.233373   2.334669   0.272409     1.0429   0
   -4   15    3   9.398011   9.272403   0.521446     1.0449   0
   -4   15    4   0.561404   0.756127   0.254022     1.0494  -2
   -4   15    5  43.155653  43.382137   0.975480     1.0565   0
   -4   15    6   1.836567   1.752232   0.201480     1.0661   0
   -4   15    7   8.895979   8.917451   0.247659     1.0782   0
   -4   15    8  17.159314  16.877097   0.480987     1.0925   0
   -4   15    9   4.031012   3.763945   0.155288     1.1091   0
   -4   15   10   3.552670   3.688674   0.175973     1.1279   0
   -4   15   11   2.808125   2.915078   0.233143     1.1487   0
   -4   15   12   3.817858   4.175872   0.250399     1.1714   0
   -4   15   13   0.121237   0.157315   0.157854     1.1960  -2
   -4   16    1   3.530794   3.874796   0.180952     1.1082   0
   -4   16    2  10.685567  10.682657   0.461110     1.1077   0
   -4   16    3   3.386804   3.219910   0.346115     1.1095   0
   -4   16    4   0.001489   0.271591   0.140439     1.1138  -2
   -4   16    5   7.018502   7.588207   0.412724     1.1205   0
   -4   16    6  16.788876  16.919037   0.424757     1.1296   0
   -4   16    7   0.314771   0.366828   0.121337     1.1409   0
   -4   16    8   0.379799   0.299550   0.112616     1.1545  -2
   -4   16    9   6.476165   6.801512   0.220853     1.1702   0
   -4   16   10   0.012684   0.180709   0.162386     1.1880  -2
   -4   17    1   0.045189  -0.004334   0.292122     1.1732  -3
   -4   17    2   6.715389   6.336654   0.228007     1.1727   0
   -4   17    3   0.326989   0.150847   0.117885     1.1745  -2
   -4   17    4   1.066717   1.141526   0.144883     1.1785   0
   -4   17    5   9.440347   9.514487   0.337004     1.1849   0
   -4   17    6   0.138095   0.209536   0.126360     1.1934  -2
   -4   17    7   0.703571   0.752017   0.131095     1.2042   0
   -4   17    8   5.204491   4.677599   0.167342     1.2170   0
   -4   17    9   5.765976   5.203441   0.636999     1.2320   0
   -4   18    1   0.674922   0.461114   0.124328     1.2384   0
   -4   18    2   6.723048   6.125714   0.234007     1.2380   0
   -4   18    3   0.039837   0.027224   0.109414     1.2396  -2
   -4   18    4   2.022235   2.192490   0.141179     1.2435   0
   -4   18    5   6.249818   6.075456   0.247226     1.2495   0
   -3    0    5   0.757736   0.482037   0.137302     0.2827   0
   -3    0    7  75.526190  75.079810   1.182169     0.3615   0
   -3    0    9 222.652030 222.301146   2.953146     0.4506   0
   -3    0   11   3.103259   3.423454   0.404418     0.5450   0
   -3    0   15  71.041604  70.606711   1.772429     0.7415   0
   -3    0   17  61.031981  60.223286   1.991804     0.8418   0
   -3    0   19  41.243684  40.867624   1.188794     0.9428   0
   -3    0   23   0.115384   0.010424   0.164634     1.1465  -2
   -3    1    1  39.168448  38.021169   0.997146     0.2182   0
   -3    1    2   3.108797   3.641791   0.274772     0.2207   0
   -3    1    3 176.388369 183.518848   3.355521     0.2349   0
   -3    1    4  33.538666  34.344686   0.666453     0.2590   0
   -3    1    5  40.999008  40.136452   0.695943     0.2905   0
   -3    1    6 146.500675 148.303692   1.892843     0.3272   0
   -3    1    7  36.180102  35.707021   0.576207     0.3677   0
   -3    1    8 254.932564 259.231894   2.481468     0.4107   0
   -3    1    9 205.161432 205.580745   2.506977     0.4556   0
   -3    1   10  89.292802  89.776872   1.328680     0.5018   0
   -3    1   11   0.075550   0.031180   0.124567     0.5491  -2
   -3    1   12   1.784708   1.836248   0.208325     0.5972   0
   -3    1   13   0.095981   0.235727   0.229537     0.6458  -2
   -3    1   14  30.212327  30.648731   0.678746     0.6950   0
   -3    1   15   0.292187   0.236709   0.171946     0.7445  -2
   -3    1   16  12.389733  12.333139   0.410065     0.7943   0
   -3    1   17  49.325342  48.457364   1.054782     0.8444   0
   -3    1   18   0.506599   0.464141   0.292097     0.8947  -2
   -3    1   19   0.535810   0.589583   0.165314     0.9452   0
   -3    1   20   0.601831   0.571396   0.154387     0.9958   0
   -3    1   21   1.718014   1.280461   0.235899     1.0466   0
   -3    1   22   0.083777   0.122351   0.128498     1.0975  -2
   -3    1   23   0.574157   0.858296   0.227909     1.1484   0
   -3    1   24   7.184949   6.990238   0.425075     1.1995   0
   -3    2    1  21.601061  20.707512   0.574061     0.2472   0
   -3    2    2 236.847845 239.999746   3.014730     0.2494   0
   -3    2    3   0.277287   0.276066   0.143489     0.2621  -2
   -3    2    4 198.575236 197.850785   3.221258     0.2839   0
   -3    2    5 676.510389 680.321698   6.573542     0.3129   0
   -3    2    6 630.919654 624.256736   5.968222     0.3472   0
   -3    2    7  62.968226  63.590986   0.843940     0.3856   0
   -3    2    8 212.237551 210.626130   2.428295     0.4268   0
   -3    2    9 125.788882 126.103534   1.376034     0.4702   0
   -3    2   10   5.018981   5.226946   0.205509     0.5151   0
   -3    2   11 301.627165 301.099724   3.137887     0.5613   0
   -3    2   12 313.223664 312.331151   4.162057     0.6084   0
   -3    2   13  58.901441  57.964903   1.272269     0.6562   0
   -3    2   14  28.804393  28.413506   0.615261     0.7046   0
   -3    2   15  17.684000  17.973279   0.665127     0.7535   0
   -3    2   16   0.478326   0.644428   0.215063     0.8028  -2
   -3    2   17   1.489013   1.896116   0.229388     0.8524   0
   -3    2   18   4.689632   4.724804   0.402277     0.9022   0
   -3    2   19   0.728250   0.932770   0.223204     0.9523   0
   -3    2   20   0.037043  -0.059723   0.489939     1.0026  -3
   -3    2   21   7.445537   7.671567   0.460330     1.0530   0
   -3    2   22   5.932761   6.189210   0.380158     1.1036   0
   -3    2   23   0.226601   0.069156   0.149344     1.1543  -2
   -3    2   24   0.695503   0.716758   0.183141     1.2051   0
   -3    3    1 100.761839 100.152231   1.544667     0.2891   0
   -3    3    2 717.853917 713.714109   7.680024     0.2910   0
   -3    3    3 266.562291 267.449225   3.783855     0.3019   0
   -3    3    4 100.657491  98.139377   1.441996     0.3210   0
   -3    3    5  28.520337  27.942496   0.530201     0.3469   0
   -3    3    6 181.708831 183.654805   2.383994     0.3782   0
   -3    3    7  10.683504  11.143458   0.325138     0.4137   0
   -3    3    8 277.754519 276.948929   2.546750     0.4524   0
   -3    3    9   7.562681   7.531762   0.267210     0.4935   0
   -3    3   10 241.494991 241.400794   2.276714     0.5365   0
   -3    3   11 112.005147 112.293994   1.351389     0.5809   0
   -3    3   12  12.799586  13.040461   0.343494     0.6266   0
   -3    3   13   6.622759   6.411281   0.258553     0.6731   0
   -3    3   14 152.417325 155.192562   1.966859     0.7204   0
   -3    3   15  15.542773  15.153325   0.443121     0.7683   0
   -3    3   16  12.089900  11.873881   0.428862     0.8166   0
   -3    3   17   0.009141  -0.003821   0.487379     0.8654  -3
   -3    3   18  34.871652  35.433148   1.028446     0.9146   0
   -3    3   19   0.225213   0.500894   0.208513     0.9640  -2
   -3    3   20   1.244671   0.835896   0.682544     1.0137  -2
   -3    3   21   0.750565   0.679892   0.195087     1.0636   0
   -3    3   22   1.762528   1.818493   0.208178     1.1137   0
   -3    3   23   2.612878   2.662141   0.464026     1.1640   0
   -3    3   24   1.133898   1.187538   0.199047     1.2144   0
   -3    4    1 113.106426 112.361396   1.177007     0.3391   0
   -3    4    2 118.172206 119.901362   1.375677     0.3408   0
   -3    4    3  59.182435  58.523479   0.705274     0.3502   0
   -3    4    4  11.353446  11.814199   0.302791     0.3668   0
   -3    4    5 578.261849 577.609674   5.055801     0.3896   0
   -3    4    6  40.962581  41.505239   0.564520     0.4177   0
   -3    4    7   9.329109   9.491985   0.311587     0.4501   0
   -3    4    8  31.767267  31.360085   0.493270     0.4859   0
   -3    4    9  58.747127  58.384641   0.769686     0.5244   0
   -3    4   10  21.740879  21.546528   0.442415     0.5650   0
   -3    4   11 396.327127 390.997229   3.815540     0.6074   0
   -3    4   12 287.772806 287.869269   2.786956     0.6512   0
   -3    4   13   0.375698   0.494199   0.147754     0.6961   0
   -3    4   14   0.329020   0.349052   0.149990     0.7419  -2
   -3    4   15   0.232635   0.144416   0.168777     0.7885  -2
   -3    4   16   2.194185   2.361999   0.238244     0.8357   0
   -3    4   17   2.665872   2.178952   0.289132     0.8834   0
   -3    4   18   2.134861   2.186211   0.558113     0.9316   0
   -3    4   19   1.827092   1.761541   0.357479     0.9802   0
   -3    4   20   2.145806   2.091076   0.484019     1.0291   0
   -3    4   21  10.636805  10.021502   0.421849     1.0783   0
   -3    4   22   2.666578   2.447778   0.295452     1.1278   0
   -3    4   23   0.721886   0.753283   0.268283     1.1774  -2
   -3    4   24   1.744328   1.691086   0.343567     1.2273   0
   -3    5    1  27.969367  28.029370   0.497346     0.3943   0
   -3    5    2   2.667681   2.646978   0.156445     0.3957   0
   -3    5    3  22.224489  22.783275   0.430614     0.4038   0
   -3    5    4 159.065808 160.580144   1.748902     0.4183   0
   -3    5    5 156.899782 157.657070   1.642060     0.4385   0
   -3    5    6  11.519926  11.567633   0.447445     0.4636   0
   -3    5    7  11.041459  11.484157   0.281984     0.4930   0
   -3    5    8 615.024813 616.500276   5.593776     0.5259   0
   -3    5    9 293.595037 291.707172   2.708908     0.5616   0
   -3    5   10  76.768861  76.040150   0.899496     0.5998   0
   -3    5   11  18.356765  17.654126   0.350195     0.6398   0
   -3    5   12  69.371769  68.886279   1.089687     0.6815   0
   -3    5   13  16.279329  15.652102   0.377971     0.7245   0
   -3    5   14   3.630672   3.931737   0.259337     0.7687   0
   -3    5   15   2.622619   2.705774   0.215643     0.8137   0
   -3    5   16   0.010183   0.053749   0.192560     0.8595  -2
   -3    5   17  16.800258  17.902996   1.033637     0.9060   0
   -3    5   18   3.254868   2.948031   0.349119     0.9531   0
   -3    5   19   0.042435  -0.016899   0.691403     1.0006  -3
   -3    5   22   1.259885   1.222702   0.213472     1.1455   0
   -3    5   23   0.013486   0.039863   0.166384     1.1945  -2
   -3    6    1 128.258650 126.680775   1.644330     0.4527   0
   -3    6    2  93.518428  96.830503   1.462954     0.4539   0
   -3    6    3  35.540902  35.219534   0.602267     0.4610   0
   -3    6    4  83.403552  83.101616   1.003676     0.4737   0
   -3    6    5   6.062889   6.418747   0.229500     0.4916   0
   -3    6    6  96.069522  97.314994   1.170440     0.5142   0
   -3    6    7   0.054458   0.166879   0.110728     0.5408  -2
   -3    6    8   0.730606   0.821167   0.139703     0.5709   0
   -3    6    9   0.508046   0.647179   0.121310     0.6040   0
   -3    6   10  46.727914  45.723592   0.641842     0.6396   0
   -3    6   11   0.427412   0.310141   0.135105     0.6774  -2
   -3    6   12   7.524336   7.557974   0.501659     0.7169   0
   -3    6   13   0.503963   0.314776   0.161210     0.7579  -2
   -3    6   14   6.424819   7.346803   0.309072     0.8002   0
   -3    6   15  42.590616  42.101722   0.873340     0.8435   0
   -3    6   16   5.554096   4.853709   0.568209     0.8878   0
   -3    6   17  14.887914  17.452610   0.793510     0.9329   0
   -3    6   18   3.599576   3.464160   0.888269     0.9787   0
   -3    6   19  10.799934  11.110068   1.110712     1.0250   0
   -3    6   22   0.004992   0.118051   0.185291     1.1669  -2
   -3    6   23   0.347849   0.379575   0.153184     1.2150  -2
   -3    7    1  95.622357  94.651735   1.344418     0.5131   0
   -3    7    2  15.470843  15.528934   0.403367     0.5142   0
   -3    7    3   0.210532   0.012954   0.095503     0.5205  -2
   -3    7    4   5.640204   5.569984   0.242894     0.5318   0
   -3    7    5   5.265144   5.266650   0.239058     0.5478   0
   -3    7    6  12.006599  12.168378   0.308248     0.5682   0
   -3    7    7  56.384293  56.578372   0.748415     0.5924   0
   -3    7    8  22.805942  23.311318   0.529284     0.6200   0
   -3    7    9   4.203604   4.186299   0.176850     0.6506   0
   -3    7   10   0.002306   0.016693   0.111815     0.6838  -2
   -3    7   11  10.323674  10.847994   0.647822     0.7192   0
   -3    7   12   0.190445   0.248255   0.164110     0.7565  -2
   -3    7   13   1.310839   1.549495   0.235027     0.7955   0
   -3    7   14  44.548184  44.930663   0.929760     0.8359   0
   -3    7   15  16.828251  17.151431   0.746148     0.8775   0
   -3    7   16   6.177800   5.719490   0.684381     0.9202   0
   -3    7   17  15.101555  15.760637   0.859262     0.9637   0
   -3    7   18  21.118140  21.441103   0.899633     1.0081   0
   -3    7   22   0.587284   0.532206   0.187250     1.1917  -2
   -3    7   23   0.419399   0.149833   0.161799     1.2388  -2
   -3    8    1   4.893890   4.822186   0.211396     0.5751   0
   -3    8    2   2.190367   1.918007   0.198971     0.5761   0
   -3    8    3   3.128116   3.060979   0.199139     0.5817   0
   -3    8    4  82.627183  82.046912   0.968092     0.5918   0
   -3    8    5   3.599504   3.959470   0.274566     0.6062   0
   -3    8    6  56.329067  56.194006   0.786377     0.6247   0
   -3    8    7  75.339775  74.270059   0.919899     0.6468   0
   -3    8    8  39.490745  39.470955   0.599082     0.6722   0
   -3    8    9  40.766404  39.321517   0.594642     0.7005   0
   -3    8   10  20.158037  19.370179   0.345286     0.7314   0
   -3    8   11  10.602074  10.891397   0.434520     0.7646   0
   -3    8   12  23.222232  23.773687   0.577448     0.7998   0
   -3    8   13  10.720168  10.739517   0.391350     0.8368   0
   -3    8   14  14.947580  15.438604   1.538157     0.8753   0
   -3    8   15   0.180325  -0.231595   0.546118     0.9151  -3
   -3    8   16  11.408578  12.037145   1.515114     0.9561   0
   -3    8   17   0.212436   0.232009   0.324578     0.9981  -2
   -3    8   22   2.142957   2.009513   0.220808     1.2197   0
   -3    9    1  38.183814  38.577671   1.323783     0.6381   0
   -3    9    2  29.603857  28.758929   1.169264     0.6389   0
   -3    9    3 111.532580 110.803767   2.074058     0.6440   0
   -3    9    4   5.581512   5.620921   0.260277     0.6532   0
   -3    9    5  67.843189  67.791480   0.913213     0.6663   0
   -3    9    6  28.016548  27.786261   0.633134     0.6831   0
   -3    9    7  23.929195  23.442666   0.573923     0.7034   0
   -3    9    8  21.970999  21.543647   0.481356     0.7268   0
   -3    9    9   1.717314   1.698160   0.196231     0.7531   0
   -3    9   10 121.675920 119.498100   1.724833     0.7819   0
   -3    9   11 185.360855 186.833663   3.732065     0.8131   0
   -3    9   12  21.905721  24.253799   1.618464     0.8463   0
   -3    9   13   8.827718   9.253945   0.567990     0.8813   0
   -3    9   14   5.644607   5.852532   0.478275     0.9179   0
   -3    9   15  39.149530  41.436570   1.378304     0.9559   0
   -3    9   17   0.000171  -0.045963   0.811883     1.0356  -3
   -3   10    1  34.367833  33.994078   0.753281     0.7018   0
   -3   10    2   3.759204   4.220288   0.338729     0.7026   0
   -3   10    3 109.943965 109.730399   1.487461     0.7072   0
   -3   10    4   4.253537   4.044224   0.265069     0.7156   0
   -3   10    5  27.543381  27.684178   0.566709     0.7275   0
   -3   10    6  15.056298  14.653049   0.420714     0.7430   0
   -3   10    7   1.977620   1.958621   0.190360     0.7616   0
   -3   10    8   2.225093   2.131045   0.274373     0.7833   0
   -3   10    9   1.838898   2.098715   0.242620     0.8078   0
   -3   10   10   1.876325   1.779907   0.307489     0.8347   0
   -3   10   11 101.815509 102.052287   1.995791     0.8640   0
   -3   10   12  11.026676   9.786965   0.867190     0.8953   0
   -3   10   13  66.621092  68.267444   2.296451     0.9285   0
   -3   10   14  12.446646  13.025598   0.665480     0.9633   0
   -3   10   15  11.916279  12.681443   0.862820     0.9996   0
   -3   10   16   0.279350   0.791963   0.426283     1.0372  -2
   -3   10   21   0.058943   0.010957   0.161922     1.2411  -2
   -3   11    1  13.099263  12.171835   0.509362     0.7661   0
   -3   11    2   1.203352   1.451283   0.253282     0.7668   0
   -3   11    3  46.229457  46.868396   0.972288     0.7710   0
   -3   11    4  59.657412  60.113714   0.919093     0.7787   0
   -3   11    5  31.541729  31.471155   0.811074     0.7897   0
   -3   11    6  84.930733  85.191436   1.556822     0.8040   0
   -3   11    7   0.735158   0.691814   0.199922     0.8213   0
   -3   11    8 160.611525 160.891232   2.962179     0.8414   0
   -3   11    9  81.930642  83.063248   1.472091     0.8642   0
   -3   11   10   0.000380   0.182722   0.192364     0.8895  -2
   -3   11   11  29.266544  30.192584   0.789836     0.9170   0
   -3   11   12  63.197132  64.416176   1.954151     0.9465   0
   -3   11   13  41.207072  40.979155   1.527108     0.9780   0
   -3   11   14   9.117237   9.799466   0.799146     1.0111   0
   -3   11   15   0.395580  -0.371225   1.066363     1.0457  -3
   -3   12    1   1.853377   1.879386   0.226880     0.8308   0
   -3   12    2   0.008972   0.043514   0.168385     0.8315  -2
   -3   12    3   1.793401   1.469568   0.316939     0.8354   0
   -3   12    4   1.314539   1.246011   0.230792     0.8425   0
   -3   12    5  17.951475  18.760677   0.517401     0.8527   0
   -3   12    6  57.590503  56.778160   1.265990     0.8659   0
   -3   12    7  26.984310  28.046192   1.215928     0.8820   0
   -3   12    8   2.093899   2.774582   0.362735     0.9007   0
   -3   12    9 147.528634 149.209303   1.829727     0.9221   0
   -3   12   10  81.183823  82.625651   1.174288     0.9458   0
   -3   12   11   6.222948   6.384089   0.361056     0.9717   0
   -3   12   12   5.120003   4.796619   0.456841     0.9996   0
   -3   12   13   0.390614   0.620605   0.412470     1.0295  -2
   -3   12   14   0.967116   1.967274   0.638946     1.0610   0
   -3   12   19   0.288677   0.311571   0.168507     1.2394  -2
   -3   13    1   9.292561   9.408221   0.636391     0.8959   0
   -3   13    2   7.577184   7.912464   0.447105     0.8965   0
   -3   13    3  17.621124  17.502845   0.649857     0.9001   0
   -3   13    4  10.750000  10.703684   0.776987     0.9067   0
   -3   13    5   8.843864  10.046078   0.745061     0.9162   0
   -3   13    6   8.321978   8.911656   0.507102     0.9285   0
   -3   13    7   2.670911   2.451753   0.212268     0.9435   0
   -3   13    8  28.082026  28.847647   0.542651     0.9611   0
   -3   13    9   6.055257   6.114526   0.245905     0.9811   0
   -3   13   10   1.008596   0.879718   0.187770     1.0034   0
   -3   13   11   0.959148   1.047914   0.522364     1.0279  -2
   -3   13   12   4.015060   3.777748   0.363984     1.0543   0
   -3   13   13   0.448190   0.695412   0.200434     1.0826   0
   -3   13   18  13.217548  12.331526   1.086376     1.2472   0
   -3   14    1   0.090475   0.248536   0.182097     0.9612  -2
   -3   14    2   0.241749   0.517277   0.197570     0.9618  -2
   -3   14    3   4.789059   4.823488   0.290473     0.9652   0
   -3   14    4  10.651412  10.173175   0.420157     0.9713   0
   -3   14    5   0.905715   1.035607   0.205567     0.9802   0
   -3   14    6   2.773863   2.835774   0.305710     0.9917   0
   -3   14    7  10.550479  10.996878   0.369341     1.0058   0
   -3   14    8   0.312779   0.413530   0.228707     1.0223  -2
   -3   14    9   5.684528   5.533160   0.347319     1.0411   0
   -3   14   10  10.927629  10.907711   0.374376     1.0622   0
   -3   14   12   3.006514   3.231351   0.233662     1.1104   0
   -3   14   13   0.006337   0.156683   0.159439     1.1373  -2
   -3   14   16  17.790755  16.244091   0.980439     1.2277   0
   -3   15    1   1.216768   1.147691   0.237822     1.0268   0
   -3   15    2   3.314195   3.127863   0.319067     1.0273   0
   -3   15    3   0.410541   0.419465   0.276561     1.0305  -2
   -3   15    4   0.068201   0.297325   0.264357     1.0362  -2
   -3   15    5  32.813621  33.753504   0.896356     1.0446   0
   -3   15    6   1.029350   0.950862   0.225972     1.0554   0
   -3   15    7   4.301040   4.308407   0.250308     1.0686   0
   -3   15    8   1.629973   1.673354   0.147148     1.0841   0
   -3   15    9   2.912441   2.986652   0.212126     1.1019   0
   -3   15   10  15.600089  15.639198   0.571857     1.1218   0
   -3   16    1   0.004696   0.010085   0.117997     1.0925  -2
   -3   16    2  12.921268  13.100144   0.478094     1.0930   0
   -3   16    3  46.465339  46.596712   0.818025     1.0960   0
   -3   16    4   2.560136   2.435473   0.275411     1.1014   0
   -3   16    5   1.138705   0.976477   0.144763     1.1092   0
   -3   16    6   4.345618   4.411561   0.198705     1.1194   0
   -3   16    7   0.234080   0.243577   0.116774     1.1319  -2
   -3   16    8   1.785614   1.539067   0.124966     1.1466   0
   -3   16    9   3.841430   3.623794   0.219530     1.1634   0
   -3   16   10   8.364397   7.870087   0.383780     1.1823   0
   -3   17    1   1.404220   1.750331   0.159790     1.1584   0
   -3   17    2   1.244469   1.369709   0.152245     1.1589   0
   -3   17    3   6.992817   6.633467   0.352042     1.1617   0
   -3   17    4   0.030992   0.046739   0.127575     1.1668  -2
   -3   17    5   0.257311   0.574549   0.143552     1.1742   0
   -3   17    6  21.639194  21.414488   0.442535     1.1838   0
   -3   17    7   0.304416   0.427636   0.113142     1.1956   0
   -3   17    8   6.017127   5.982878   0.208458     1.2095   0
   -3   17    9   4.912054   4.164212   0.431630     1.2255   0
   -3   18    1   0.443299   0.501481   0.118711     1.2244   0
   -3   18    2  14.666850  14.476190   0.341821     1.2249   0
   -3   18    3   0.003325  -0.045722   0.282384     1.2275  -3
   -3   18    4  11.898469  11.625587   0.260513     1.2324   0
   -3   18    5  10.473065   9.871696   0.326206     1.2394   0
   -3   18    6   6.401736   6.226598   0.254814     1.2485   0
   -2    0    4 1064.21661 1057.95597    9.48739     0.2135   0
   -2    0    6 128.691733 131.315985   1.682732     0.3004   0
   -2    0    8   0.266399   0.518950   0.173364     0.3956  -2
   -2    0   10   0.267013   0.392160   0.255327     0.4943  -2
   -2    0   12 150.843188 150.341894   2.577341     0.5948   0
   -2    0   14 131.523154 131.494573   2.630375     0.6963   0
   -2    0   16  33.766580  34.317034   2.338725     0.7984   0
   -2    0   18   6.654186   7.361781   0.638974     0.9009   0
   -2    0   20   0.423813   0.293781   0.299497     1.0037  -2
   -2    0   22   1.689583   1.414045   0.220704     1.1068   0
   -2    1    1   9.349804   9.743010   0.340061     0.1536   0
   -2    1    2  90.613554  90.904163   1.641012     0.1644   0
   -2    1    3 865.187555 867.642732  10.593109     0.1894   0
   -2    1    4 121.511225 118.191530   1.389711     0.2238   0
   -2    1    5 1425.39089 1425.11695   12.48166     0.2640   0
   -2    1    6 2365.10148 2368.75040   22.11904     0.3078   0
   -2    1    7 223.909414 226.893726   2.199403     0.3538   0
   -2    1    8  45.075270  45.291641   0.646907     0.4012   0
   -2    1    9 261.874532 261.354206   3.073607     0.4497   0
   -2    1   10  43.390837  44.177370   0.983242     0.4988   0
   -2    1   11  79.733060  80.965939   1.016039     0.5485   0
   -2    1   12  52.043857  52.239963   1.583864     0.5986   0
   -2    1   13  22.222254  20.576509   0.592314     0.6489   0
   -2    1   14   7.081205   7.317342   0.364970     0.6995   0
   -2    1   15  12.860596  12.863832   0.503854     0.7503   0
   -2    1   16   4.676906   4.450701   0.377791     0.8012   0
   -2    1   17   3.858111   3.741075   0.316167     0.8523   0
   -2    1   18   0.575962   0.250199   0.253812     0.9034  -2
   -2    1   19   1.828963   1.710788   0.210628     0.9547   0
   -2    1   20   1.855371   2.164527   0.251236     1.0060   0
   -2    1   21   7.413784   7.873717   0.393994     1.0574   0
   -2    1   22  11.484539  11.567978   0.322177     1.1088   0
   -2    1   23   0.200329   0.183544   0.137855     1.1603  -2
   -2    1   24   5.005182   4.917794   0.277178     1.2118   0
   -2    2    1 279.416757 281.835315   3.540838     0.1926   0
   -2    2    2 1353.49685 1352.31085   13.46285     0.2013   0
   -2    2    3   0.272654   0.113496   0.115113     0.2221  -2
   -2    2    4  74.374651  78.882572   1.701167     0.2521   0
   -2    2    5 393.092653 392.821126   4.128713     0.2884   0
   -2    2    6  61.623853  59.888924   0.833231     0.3290   0
   -2    2    7 155.992595 157.000328   1.805336     0.3724   0
   -2    2    8 838.520289 843.675134   7.944852     0.4177   0
   -2    2    9 447.841687 448.826175   4.586877     0.4644   0
   -2    2   10 121.696411 122.209174   1.678965     0.5122   0
   -2    2   11  26.485472  26.402611   0.516780     0.5607   0
   -2    2   12   0.888632   0.989210   0.188489     0.6097   0
   -2    2   13   6.104540   6.030486   0.324461     0.6592   0
   -2    2   14  15.259918  14.849611   0.713129     0.7091   0
   -2    2   15   0.622939   0.890576   0.202375     0.7592   0
   -2    2   16  11.571749  12.053621   0.444284     0.8096   0
   -2    2   17   1.548933   1.379422   0.319338     0.8601   0
   -2    2   18   2.489987   2.804320   0.335195     0.9109   0
   -2    2   19   2.445603   2.445048   0.276693     0.9617   0
   -2    2   20   0.396559   0.387051   0.302610     1.0127  -2
   -2    2   21   0.005320  -0.095151   0.453176     1.0637  -3
   -2    2   22  16.834956  15.975403   0.424213     1.1148   0
   -2    2   23   0.046124   0.033520   0.146801     1.1661  -2
   -2    3    1 399.548543 394.246370   7.351158     0.2440   0
   -2    3    2 116.018666 109.724062   2.089428     0.2510   0
   -2    3    3 1365.36583 1335.63884   14.39035     0.2680   0
   -2    3    4  67.272734  65.618934   1.602817     0.2933   0
   -2    3    5 229.411920 229.245320   2.751561     0.3251   0
   -2    3    6  19.692978  19.310957   0.486274     0.3615   0
   -2    3    7  65.039843  64.981895   0.836456     0.4014   0
   -2    3    8  59.299666  59.196120   0.845069     0.4438   0
   -2    3    9  75.683450  74.543125   1.167294     0.4880   0
   -2    3   10  14.754557  15.053431   0.442038     0.5337   0
   -2    3   11  19.680818  19.748094   0.432728     0.5804   0
   -2    3   12  58.600171  58.025853   0.938332     0.6279   0
   -2    3   13   0.784717   0.952042   0.189496     0.6761   0
   -2    3   14  12.479332  12.070443   0.548159     0.7248   0
   -2    3   15  40.677970  41.204406   1.032727     0.7739   0
   -2    3   16   0.591913   0.649830   0.190980     0.8233   0
   -2    3   17   4.366456   4.010419   0.321825     0.8731   0
   -2    3   18   1.158992   1.129482   0.341312     0.9231   0
   -2    3   19  34.366838  35.264008   1.310948     0.9733   0
   -2    3   20   4.679164   5.300328   0.592470     1.0237   0
   -2    3   21   1.000132   0.936318   0.198589     1.0742   0
   -2    3   22   0.061688   0.117808   0.164181     1.1249  -2
   -2    3   23   0.232020   0.136512   0.172639     1.1757  -2
   -2    4    1 766.809767 752.329341  10.109621     0.3017   0
   -2    4    2 1473.75740 1450.38420   14.03790     0.3073   0
   -2    4    3 103.959396 101.954352   1.623107     0.3214   0
   -2    4    4  31.481378  31.833169   0.700728     0.3428   0
   -2    4    5  50.292367  49.259625   1.197827     0.3703   0
   -2    4    6  19.290429  19.285725   0.450916     0.4027   0
   -2    4    7  31.928019  32.137575   0.563990     0.4388   0
   -2    4    8 160.854565 164.007872   1.851054     0.4779   0
   -2    4    9  43.209634  44.039684   0.658584     0.5193   0
   -2    4   10   0.721264   0.647618   0.102821     0.5624   0
   -2    4   11  75.349221  75.114375   1.049095     0.6069   0
   -2    4   12  14.467451  14.089749   0.445842     0.6525   0
   -2    4   13   6.575700   6.338947   0.267349     0.6989   0
   -2    4   14  16.638314  16.712106   0.548593     0.7461   0
   -2    4   15  12.816849  13.211905   0.598378     0.7939   0
   -2    4   16  22.534407  22.412043   0.862117     0.8422   0
   -2    4   17  17.027271  17.781442   0.928100     0.8909   0
   -2    4   18   5.408198   5.570087   0.385640     0.9400   0
   -2    4   19   8.958051   8.980637   0.497965     0.9893   0
   -2    4   20   6.260785   5.205907   0.590871     1.0389   0
   -2    4   22  12.431943  12.766704   1.144764     1.1388   0
   -2    4   23   0.156542  -0.065381   0.318466     1.1890  -3
   -2    5    1   3.547904   3.701209   0.195732     0.3626   0
   -2    5    2  46.797251  46.153239   0.648944     0.3673   0
   -2    5    3   0.053920   0.034555   0.103313     0.3791  -2
   -2    5    4  18.975518  19.699472   0.443829     0.3974   0
   -2    5    5 722.145485 718.904669   6.752245     0.4214   0
   -2    5    6 397.395310 398.159165   3.734542     0.4501   0
   -2    5    7  18.044528  17.910716   0.433420     0.4827   0
   -2    5    8 218.361534 216.717693   2.262715     0.5185   0
   -2    5    9 244.861718 242.459645   2.219117     0.5568   0
   -2    5   10  97.592038  98.266232   1.181604     0.5972   0
   -2    5   11   5.347514   5.340493   0.258832     0.6393   0
   -2    5   12  52.472371  52.767660   1.121007     0.6827   0
   -2    5   13   4.808867   4.939754   0.229969     0.7273   0
   -2    5   14  16.845027  17.210538   0.424803     0.7728   0
   -2    5   15   5.959525   5.256614   0.440752     0.8190   0
   -2    5   16   0.125213   0.313079   0.221960     0.8659  -2
   -2    5   17   0.554580   0.359137   0.329275     0.9134  -2
   -2    5   18   2.944074   3.299284   0.343109     0.9613   0
   -2    5   19   5.111268   4.760141   0.454710     1.0096   0
   -2    5   20   2.335063   2.686003   0.502209     1.0582   0
   -2    5   22   1.626265   1.317964   0.244399     1.1564   0
   -2    5   23   3.416957   3.612745   0.260264     1.2058   0
   -2    6    1  21.259411  21.544915   0.464426     0.4253   0
   -2    6    2  29.635165  29.996713   0.507826     0.4293   0
   -2    6    3  67.022251  67.529129   0.910459     0.4395   0
   -2    6    4  54.072242  54.754360   0.767508     0.4554   0
   -2    6    5 405.403860 406.629975   3.886664     0.4765   0
   -2    6    6 214.774152 213.650596   2.116320     0.5020   0
   -2    6    7 355.145385 354.566526   3.551219     0.5315   0
   -2    6    8   6.789478   6.836031   0.402854     0.5642   0
   -2    6    9   9.750798   9.850980   0.299343     0.5996   0
   -2    6   10   1.332964   1.358141   0.144424     0.6373   0
   -2    6   11   0.726139   0.883148   0.164685     0.6769   0
   -2    6   12  53.725844  55.237007   0.875771     0.7180   0
   -2    6   13   0.282512   0.402069   0.198157     0.7605  -2
   -2    6   14  40.817446  41.624720   1.242520     0.8041   0
   -2    6   15  22.542489  22.544544   0.764553     0.8487   0
   -2    6   16   6.117316   7.411509   0.730627     0.8940   0
   -2    6   17   1.881512   1.865848   0.417411     0.9400   0
   -2    6   18   4.531315   5.059431   0.452984     0.9866   0
   -2    6   19   0.001779  -0.262607   0.742794     1.0338  -3
   -2    6   23  16.500387  16.133021   1.013435     1.2262   0
   -2    7    1  25.170989  25.762691   0.439313     0.4892   0
   -2    7    2  25.595403  24.683101   0.558418     0.4927   0
   -2    7    3   6.652225   6.960167   0.265506     0.5016   0
   -2    7    4  60.773313  61.114035   1.068517     0.5156   0
   -2    7    5   0.426465   0.490350   0.141800     0.5343   0
   -2    7    6 146.006592 146.291990   1.598335     0.5572   0
   -2    7    7  83.186326  84.080736   1.112754     0.5839   0
   -2    7    8  15.552928  15.213123   0.633027     0.6138   0
   -2    7    9  52.181098  51.964708   1.170624     0.6465   0
   -2    7   10   5.091582   4.936712   0.258159     0.6816   0
   -2    7   11  97.209270  99.006851   1.613083     0.7187   0
   -2    7   12   9.826797  10.530097   0.391139     0.7576   0
   -2    7   13   1.277266   1.228152   0.240509     0.7980   0
   -2    7   14   1.012812   1.133269   0.257931     0.8397   0
   -2    7   15  48.956188  47.081779   2.134939     0.8824   0
   -2    7   16  10.313835  10.831322   0.580354     0.9261   0
   -2    7   17   4.926131   5.038634   0.518067     0.9706   0
   -2    7   18  14.860634  12.780415   1.467056     1.0158   0
   -2    7   19   2.185082   2.101918   0.378066     1.0616   0
   -2    8    1  13.150244  13.278962   0.309281     0.5538   0
   -2    8    2  12.901728  13.377012   0.337980     0.5569   0
   -2    8    3   3.169639   2.834207   0.185196     0.5648   0
   -2    8    4 206.350540 206.308921   2.269963     0.5773   0
   -2    8    5  87.658470  85.564280   1.026729     0.5940   0
   -2    8    6  57.108826  56.478594   1.002227     0.6147   0
   -2    8    7  10.465666  10.628907   0.353615     0.6390   0
   -2    8    8 220.327577 218.546199   2.486687     0.6664   0
   -2    8    9 119.265397 117.888508   1.548458     0.6967   0
   -2    8   10  50.312816  50.533703   1.121291     0.7294   0
   -2    8   11   1.579641   1.941258   0.269441     0.7642   0
   -2    8   12  65.070096  65.322939   1.441455     0.8009   0
   -2    8   13  70.797498  67.655062   2.025067     0.8392   0
   -2    8   14   1.698186   2.180542   0.391328     0.8789   0
   -2    8   15  11.887868  11.613489   1.308943     0.9198   0
   -2    8   16   1.099831   1.315960   0.286765     0.9618   0
   -2    8   17   1.776153   1.610134   0.342621     1.0047   0
   -2    8   18   0.364710  -0.091477   0.644510     1.0485  -3
   -2    9    1   1.645252   1.455350   0.191242     0.6190   0
   -2    9    2  53.379079  53.656796   0.803947     0.6217   0
   -2    9    3  51.967979  51.656154   1.132341     0.6288   0
   -2    9    4  16.666163  16.405511   0.503002     0.6400   0
   -2    9    5  19.438226  19.438273   0.525608     0.6552   0
   -2    9    6   6.473951   6.447632   0.287564     0.6740   0
   -2    9    7 151.254528 148.195387   2.957029     0.6962   0
   -2    9    8 150.350176 148.532975   2.291854     0.7215   0
   -2    9    9  27.702131  27.705147   0.814802     0.7495   0
   -2    9   10  33.817467  34.472578   0.709460     0.7800   0
   -2    9   11   2.555199   2.398430   0.293926     0.8126   0
   -2    9   12  85.428792  85.532250   1.508915     0.8472   0
   -2    9   13   0.139764   0.292857   0.260366     0.8835  -2
   -2    9   14   8.031722   8.490258   0.646837     0.9213   0
   -2    9   15   5.331335   6.250759   0.638871     0.9604   0
   -2    9   16   0.025291  -0.086915   0.801015     1.0007  -3
   -2    9   17   4.580165   4.708881   0.495349     1.0421   0
   -2   10    1 102.445925 100.390156   1.417893     0.6845   0
   -2   10    2 104.984770 105.101064   1.847114     0.6870   0
   -2   10    3   9.250724   8.859589   0.360160     0.6934   0
   -2   10    4   0.237956   0.294230   0.187649     0.7036  -2
   -2   10    5   1.774613   1.563228   0.238233     0.7174   0
   -2   10    6   2.082593   2.155678   0.239224     0.7346   0
   -2   10    7   0.728017   0.629912   0.192145     0.7550   0
   -2   10    8   2.298182   2.188204   0.211135     0.7784   0
   -2   10    9   9.800469  10.114057   0.332874     0.8045   0
   -2   10   10  89.642556  89.484219   1.263847     0.8329   0
   -2   10   11   0.666202   0.682871   0.291871     0.8636  -2
   -2   10   12   0.871788   0.978588   0.349419     0.8962  -2
   -2   10   13   0.985639   1.283653   0.312422     0.9306   0
   -2   10   14   0.850349   1.096661   0.289066     0.9666   0
   -2   10   15   2.191610   2.329657   0.389604     1.0039   0
   -2   10   20   8.695355   7.830568   1.142177     1.2070   0
   -2   11    1  20.244362  20.381561   0.781974     0.7503   0
   -2   11    2  16.608355  17.478534   0.544442     0.7525   0
   -2   11    3  79.638822  81.481424   1.319819     0.7584   0
   -2   11    4  22.001506  21.831576   0.739933     0.7677   0
   -2   11    5  95.670929  97.209570   1.859027     0.7804   0
   -2   11    6   5.735050   5.478939   0.561402     0.7963   0
   -2   11    7  11.560242  11.810166   0.635694     0.8152   0
   -2   11    8  73.105641  73.327578   0.999085     0.8368   0
   -2   11    9  48.041544  48.113554   0.703789     0.8611   0
   -2   11   10   5.623049   6.260749   0.506387     0.8878   0
   -2   11   11  10.998176  11.098282   0.818187     0.9166   0
   -2   11   12   6.208009   6.473994   0.724672     0.9474   0
   -2   11   13   1.945958   2.287234   0.411542     0.9800   0
   -2   11   14   4.801029   5.222061   0.577829     1.0142   0
   -2   11   15   5.296392   5.637017   0.818754     1.0499   0
   -2   11   19   3.460521   3.501318   0.543679     1.2044   0
   -2   12    1   0.266519   0.138208   0.185381     0.8162  -2
   -2   12    2   0.146881   0.298928   0.199205     0.8183  -2
   -2   12    3  81.421669  83.568709   1.716917     0.8237   0
   -2   12    4   8.367254   7.614016   0.375475     0.8323   0
   -2   12    5 100.459830 100.648820   1.632002     0.8440   0
   -2   12    6 187.532596 188.856887   2.347942     0.8587   0
   -2   12    7 129.506199 130.168416   1.996804     0.8763   0
   -2   12    8   3.165628   2.567167   0.284789     0.8965   0
   -2   12    9  14.781118  14.051958   0.426488     0.9192   0
   -2   12   10   5.835826   5.741773   0.291669     0.9442   0
   -2   12   11   6.095649   6.383467   0.484397     0.9714   0
   -2   12   12   0.231273   0.293273   0.329588     1.0005  -2
   -2   12   13  11.763421  14.065208   1.200350     1.0314   0
   -2   12   14   1.179579   1.073394   0.431815     1.0639  -2
   -2   12   18   1.409936   1.335040   0.199956     1.2078   0
   -2   12   19   1.718385   1.451536   0.193751     1.2466   0
   -2   13    1  12.238368  11.792768   0.680659     0.8824   0
   -2   13    2  29.682989  31.256965   0.752248     0.8843   0
   -2   13    3 103.896634 106.821035   1.838576     0.8893   0
   -2   13    4  17.169114  16.456207   0.575727     0.8973   0
   -2   13    5  25.294947  25.693791   0.715839     0.9082   0
   -2   13    6  30.936319  30.960856   0.607470     0.9218   0
   -2   13    7  53.281231  54.942971   0.880872     0.9382   0
   -2   13    8   0.264672   0.206361   0.203261     0.9571  -2
   -2   13    9   2.101316   2.357816   0.191893     0.9784   0
   -2   13   10   2.720093   2.919941   0.311008     1.0019   0
   -2   13   11  12.186420  11.983338   1.186328     1.0276   0
   -2   13   12   0.371632   0.087479   0.363377     1.0551  -2
   -2   13   16   0.020840   0.166408   0.180807     1.1819  -2
   -2   13   17   0.163386   0.061426   0.162969     1.2171  -2
   -2   14    1   7.858682   8.525308   0.328154     0.9487   0
   -2   14    2  12.645237  12.126324   0.434207     0.9505   0
   -2   14    3   4.188382   4.835770   0.266875     0.9551   0
   -2   14    4   9.576317   9.323421   0.427915     0.9625   0
   -2   14    5  30.151429  30.794020   0.623958     0.9727   0
   -2   14    6  28.682776  29.700373   0.631456     0.9854   0
   -2   14    7   2.047211   2.074334   0.216233     1.0008   0
   -2   14    8   7.592742   7.081410   0.359589     1.0185   0
   -2   14    9   0.000390   0.067499   0.223710     1.0385  -2
   -2   14   10   3.132891   2.993519   0.295069     1.0608   0
   -2   14   15   1.292036   1.390771   0.196960     1.1997   0
   -2   14   16   0.000956  -0.028800   0.273232     1.2322  -3
   -2   15    1   1.785100   1.745918   0.260722     1.0150   0
   -2   15    2  16.801094  15.744276   0.654973     1.0167   0
   -2   15    3   0.803445   1.347598   0.311735     1.0211   0
   -2   15    4   0.289202   0.311662   0.261154     1.0280  -2
   -2   15    5   4.772670   4.994586   0.487045     1.0375   0
   -2   15    6   0.559266   0.693074   0.267319     1.0495  -2
   -2   15    7  45.759085  45.493387   0.741727     1.0639   0
   -2   15    8  45.264977  46.152432   0.757860     1.0806   0
   -2   15    9  59.889157  60.912058   0.863776     1.0995   0
   -2   15   11   0.399787   0.570684   0.190639     1.1435  -2
   -2   15   12   1.070919   1.137430   0.202779     1.1683   0
   -2   16    1   0.169014   0.289668   0.154318     1.0815  -2
   -2   16    2   1.930212   2.011310   0.195858     1.0831   0
   -2   16    3   0.078731   0.201262   0.156792     1.0871  -2
   -2   16    4   0.858348   0.810748   0.147004     1.0937   0
   -2   16    5   0.572047   0.610669   0.163984     1.1026   0
   -2   16    6   2.026090   1.885539   0.175130     1.1139   0
   -2   16    7   6.123296   5.872546   0.197695     1.1275   0
   -2   16    8   3.195761   3.070450   0.148255     1.1432   0
   -2   16    9   1.404876   1.539090   0.307486     1.1611   0
   -2   17    1   2.009786   1.936764   0.209898     1.1480   0
   -2   17    2  22.250473  22.215021   0.438064     1.1495   0
   -2   17    3  20.461590  20.560955   0.542570     1.1533   0
   -2   17    4   0.500129   0.429884   0.126698     1.1595   0
   -2   17    5   6.023846   6.164070   0.205534     1.1679   0
   -2   17    6   0.735970   0.802441   0.129357     1.1786   0
   -2   17    7  11.608910  11.428115   0.257679     1.1914   0
   -2   17    8   1.475097   1.389918   0.161129     1.2064   0
   -2   18    1   6.947053   6.753408   0.287203     1.2146   0
   -2   18    2   0.759397   0.792151   0.122774     1.2160   0
   -2   18    3  16.264773  16.092465   0.569913     1.2196   0
   -2   18    4   7.359709   7.313136   0.209042     1.2254   0
   -2   18    5   0.292909   0.242378   0.109584     1.2334  -2
   -2   18    6  25.273347  23.670221   0.530835     1.2435   0
   -1    0    5  24.038554  24.939575   0.530945     0.2472   0
   -1    0    7  47.538934  47.012187   0.840057     0.3481   0
   -1    0    9 149.545857 149.811892   1.877750     0.4505   0
   -1    0   11  35.380745  34.924347   0.940498     0.5534   0
   -1    0   15  13.674276  13.742253   0.933043     0.7600   0
   -1    0   17   1.830701   1.566789   0.395672     0.8635   0
   -1    0   19  63.223664  63.927883   1.543734     0.9672   0
   -1    0   21  55.929264  58.940682   1.270034     1.0708   0
   -1    1    1 1878.87669 1832.52695   19.35751     0.1006   0
   -1    1    3 5158.09181 4958.43086   36.00417     0.1645   0
   -1    1    4 207.287989 210.256281   2.289527     0.2089   0
   -1    1    5 593.953659 595.297904   5.707001     0.2561   0
   -1    1    6 1969.24398 1952.83733   17.75909     0.3049   0
   -1    1    7 209.992520 209.249278   3.637321     0.3545   0
   -1    1    8  43.912429  45.102914   0.727975     0.4048   0
   -1    1    9 230.744557 230.474694   2.415978     0.4554   0
   -1    1   10   0.830049   0.707288   0.144604     0.5063   0
   -1    1   11  11.042282  10.965666   0.343378     0.5574   0
   -1    1   12  44.079010  43.460946   0.791805     0.6087   0
   -1    1   13  21.106644  21.613008   0.858645     0.6600   0
   -1    1   14  35.587150  35.452044   0.766242     0.7115   0
   -1    1   15   2.438959   2.254570   0.249625     0.7630   0
   -1    1   16  24.254368  23.326527   0.837585     0.8145   0
   -1    1   17   2.417193   2.708977   0.281684     0.8661   0
   -1    1   18   1.007677   1.248811   0.338287     0.9178   0
   -1    1   19  36.191822  36.712987   1.009310     0.9695   0
   -1    1   20   1.669831   1.775298   0.565163     1.0212   0
   -1    1   21   0.301425   0.374248   0.240776     1.0729  -2
   -1    1   22  13.839115  13.753198   0.498521     1.1247   0
   -1    1   23  21.346980  21.313673   0.483427     1.1765   0
   -1    2    1 242.577105 240.037768   3.200911     0.1537   0
   -1    2    2 291.006494 289.091729   3.039341     0.1714   0
   -1    2    3  14.186645  13.943884   0.528831     0.2013   0
   -1    2    4 303.438139 306.975830   3.364531     0.2390   0
   -1    2    5 773.155590 770.325203   7.217321     0.2812   0
   -1    2    6  32.161992  32.068098   0.578504     0.3262   0
   -1    2    7  11.007969  11.207093   0.288485     0.3731   0
   -1    2    8   5.110207   5.521949   0.195169     0.4211   0
   -1    2    9 180.398971 180.501295   2.432904     0.4700   0
   -1    2   10  86.677678  86.343268   1.192389     0.5195   0
   -1    2   11  87.647903  86.798262   1.098041     0.5694   0
   -1    2   12  13.532077  12.983083   0.655734     0.6196   0
   -1    2   13  54.469409  54.881560   0.923478     0.6702   0
   -1    2   14   4.768810   4.773069   0.258917     0.7209   0
   -1    2   15   2.819780   3.078849   0.289494     0.7718   0
   -1    2   16   0.037599   0.075952   0.240741     0.8228  -2
   -1    2   17   1.034719   1.133427   0.365305     0.8739   0
   -1    2   18   3.457011   3.676149   0.576337     0.9251   0
   -1    2   19  20.281167  20.950276   0.768552     0.9764   0
   -1    2   20   4.702632   4.018012   0.478496     1.0278   0
   -1    2   21   8.430773   8.653038   0.351531     1.0792   0
   -1    2   22   3.250931   3.446382   0.209442     1.1307   0
   -1    2   23   2.604059   2.375479   0.194215     1.1822   0
   -1    3    1   0.637868   0.734531   0.144306     0.2147   0
   -1    3    2   1.170471   1.294322   0.158803     0.2277   0
   -1    3    3 106.877946 107.400004   1.473209     0.2510   0
   -1    3    4  40.748433  40.722104   0.734163     0.2821   0
   -1    3    5  18.818150  18.474131   0.416058     0.3186   0
   -1    3    6  82.752871  84.867558   1.667489     0.3590   0
   -1    3    7 108.087167 109.595133   1.373972     0.4021   0
   -1    3    8 118.243426 119.303382   1.401981     0.4470   0
   -1    3    9   7.433231   7.519491   0.240238     0.4933   0
   -1    3   10  20.645421  20.222215   0.471756     0.5407   0
   -1    3   11   8.404274   7.796970   0.301828     0.5888   0
   -1    3   12  11.227882  11.617176   0.512068     0.6375   0
   -1    3   13   2.018677   1.878119   0.188455     0.6867   0
   -1    3   14   6.816626   6.376255   0.293699     0.7363   0
   -1    3   15   0.097321  -0.046739   0.444420     0.7862  -3
   -1    3   16 117.878323 116.129132   2.425034     0.8363   0
   -1    3   17   0.906245   0.974783   0.286562     0.8867   0
   -1    3   18   3.296168   3.208043   0.334136     0.9372   0
   -1    3   19   0.307495   0.638479   0.272384     0.9879  -2
   -1    3   20   1.650325   1.735537   0.445014     1.0386   0
   -1    3   21   0.029890  -0.022615   0.323020     1.0896  -3
   -1    3   22   3.116408   2.920897   0.357298     1.1406   0
   -1    3   23   0.022848   0.120787   0.168173     1.1916  -2
   -1    4    1   4.741677   4.443765   0.245287     0.2785   0
   -1    4    2  17.726553  18.052319   0.535205     0.2886   0
   -1    4    3   2.975441   3.107676   0.217759     0.3074   0
   -1    4    4   0.424466   0.458776   0.136513     0.3332   0
   -1    4    5   0.192876   0.374169   0.115046     0.3647   0
   -1    4    6 111.939459 111.960784   1.324762     0.4004   0
   -1    4    7  23.401940  23.518364   0.573464     0.4394   0
   -1    4    8  74.658133  76.115848   1.046895     0.4809   0
   -1    4    9   0.811050   1.044178   0.122617     0.5242   0
   -1    4   10  14.935071  15.347351   0.349120     0.5690   0
   -1    4   11  21.207046  20.581694   0.644950     0.6149   0
   -1    4   12   8.230394   8.470107   0.474986     0.6617   0
   -1    4   13  65.264254  63.908181   1.497854     0.7092   0
   -1    4   14  32.199885  32.738435   0.964742     0.7574   0
   -1    4   15   1.118246   1.091990   0.234967     0.8059   0
   -1    4   16   0.308389   0.591186   0.216143     0.8549  -2
   -1    4   17  13.593509  14.598436   0.684059     0.9042   0
   -1    4   18  11.922763  11.459489   0.532322     0.9538   0
   -1    4   19  20.393019  23.385864   1.241679     1.0036   0
   -1    4   20   0.006546   0.230497   0.370357     1.0537  -2
   -1    4   22   0.497527   0.427169   0.189257     1.1543  -2
   -1    4   23   0.071605  -0.016648   0.277288     1.2048  -3
   -1    5    1  39.060895  39.272089   0.703146     0.3435   0
   -1    5    2 100.182092 101.362594   1.500458     0.3518   0
   -1    5    3 205.756680 204.661307   3.296818     0.3673   0
   -1    5    4  56.580557  55.798809   0.985853     0.3892   0
   -1    5    5 314.666282 314.556006   3.965277     0.4165   0
   -1    5    6 280.264129 283.426472   3.022484     0.4481   0
   -1    5    7  71.318848  70.995455   1.336445     0.4833   0
   -1    5    8   9.684480  10.420755   0.362015     0.5213   0
   -1    5    9 251.053318 249.748321   2.307512     0.5615   0
   -1    5   10   2.704036   2.730488   0.167970     0.6035   0
   -1    5   11   0.467213   0.541048   0.134171     0.6470   0
   -1    5   12   1.651974   1.625377   0.174285     0.6916   0
   -1    5   13  19.284762  19.048261   0.525504     0.7372   0
   -1    5   14   0.849010   0.837577   0.195280     0.7836   0
   -1    5   15   0.892047   0.947663   0.225208     0.8306   0
   -1    5   16   6.188386   5.720112   0.566624     0.8783   0
   -1    5   17   5.558335   5.330884   0.345173     0.9263   0
   -1    5   18   0.752856   0.713849   0.279940     0.9748  -2
   -1    5   19  15.069332  13.541082   1.263593     1.0236   0
   -1    5   20   0.306059   0.038366   0.293564     1.0727  -2
   -1    5   22  16.159177  16.339261   1.222414     1.1717   0
   -1    5   23   8.646276   8.626354   0.778710     1.2214   0
   -1    6    1  90.376148  89.619945   1.078451     0.4092   0
   -1    6    2 786.214977 783.508419   7.578713     0.4162   0
   -1    6    3 1261.61251 1255.04401   13.23483     0.4294   0
   -1    6    4 286.443503 288.944250   3.780606     0.4482   0
   -1    6    5   5.160344   5.296895   0.245791     0.4721   0
   -1    6    6   7.384644   7.590880   0.329259     0.5002   0
   -1    6    7  27.122035  26.956693   0.702008     0.5320   0
   -1    6    8  56.476444  57.230390   1.143900     0.5667   0
   -1    6    9  23.059506  23.359018   0.501186     0.6039   0
   -1    6   10   3.304249   3.566427   0.513254     0.6432   0
   -1    6   11  42.912479  42.813076   1.064597     0.6841   0
   -1    6   12  69.811793  72.070668   1.177445     0.7265   0
   -1    6   13   0.659280   0.756986   0.201745     0.7700   0
   -1    6   14   3.290179   2.944309   0.322515     0.8145   0
   -1    6   15   9.186422   8.742712   0.658178     0.8599   0
   -1    6   16   2.566994   1.777545   0.538855     0.9060   0
   -1    6   17   1.970868   2.188769   0.330402     0.9526   0
   -1    6   18   1.300138   1.470351   0.355756     0.9998   0
   -1    6   19  21.209933  23.691767   1.209084     1.0475   0
   -1    6   22   3.145339   2.629016   0.246792     1.1926   0
   -1    6   23   2.725392   2.526576   0.310680     1.2415   0
   -1    7    1 604.780796 600.781117   5.503918     0.4752   0
   -1    7    2 237.977232 237.568651   2.338195     0.4813   0
   -1    7    3 172.412299 172.421073   1.839924     0.4927   0
   -1    7    4 464.980900 463.632809   6.220641     0.5093   0
   -1    7    5  45.732430  45.770370   0.676048     0.5304   0
   -1    7    6 263.061486 263.561778   2.794814     0.5556   0
   -1    7    7   1.533340   1.482541   0.183171     0.5843   0
   -1    7    8  48.564573  48.437777   0.807174     0.6161   0
   -1    7    9   0.203611   0.273150   0.152006     0.6505  -2
   -1    7   10   0.702091   0.806152   0.211617     0.6871   0
   -1    7   11   0.350474   0.464329   0.188078     0.7256  -2
   -1    7   12  19.992477  19.787268   0.875763     0.7656   0
   -1    7   13   0.774448   0.698602   0.193270     0.8071   0
   -1    7   14  10.625875  12.294887   0.542155     0.8496   0
   -1    7   15   9.132492   8.330970   0.677499     0.8932   0
   -1    7   16   8.919165   9.044686   0.453815     0.9376   0
   -1    7   17  15.747105  15.283636   0.627061     0.9828   0
   -1    7   18   3.049516   4.378379   0.520933     1.0286   0
   -1    7   19   6.577016   7.377370   0.598016     1.0750   0
   -1    8    1  27.754975  27.920605   0.668907     0.5415   0
   -1    8    2 147.728026 146.424490   2.197352     0.5468   0
   -1    8    3  36.415461  35.570603   0.740049     0.5569   0
   -1    8    4 141.892184 141.669453   1.776739     0.5716   0
   -1    8    5 475.126472 465.150227   5.912250     0.5905   0
   -1    8    6 111.017967 109.782823   1.470824     0.6132   0
   -1    8    7  70.637972  68.759540   1.418169     0.6394   0
   -1    8    8  23.451940  23.233200   0.569865     0.6686   0
   -1    8    9 158.657906 158.499311   1.959428     0.7004   0
   -1    8   10  73.207943  74.028909   1.436017     0.7345   0
   -1    8   11   6.296735   6.299508   0.640966     0.7706   0
   -1    8   12   0.022518   0.069180   0.171604     0.8085  -2
   -1    8   13   0.013486   0.161992   0.255047     0.8478  -2
   -1    8   14   0.965455   0.797611   0.349843     0.8884  -2
   -1    8   15   5.399184   5.757478   0.608398     0.9302   0
   -1    8   16   5.853929   5.713603   0.612546     0.9729   0
   -1    8   17   0.666495   0.620466   0.393446     1.0165  -2
   -1    8   18   2.961978   3.022162   0.453854     1.0609   0
   -1    9    1   2.161178   2.318101   0.179924     0.6080   0
   -1    9    2  33.636982  33.886580   0.600121     0.6127   0
   -1    9    3  16.577397  16.672816   0.406836     0.6218   0
   -1    9    4  36.715235  36.283455   0.772217     0.6349   0
   -1    9    5   6.921726   6.588232   0.279515     0.6520   0
   -1    9    6  23.241184  22.369759   0.944729     0.6727   0
   -1    9    7 156.660606 154.770865   2.098346     0.6966   0
   -1    9    8   1.306058   1.164391   0.165982     0.7235   0
   -1    9    9   4.343969   4.115671   0.235181     0.7530   0
   -1    9   10  32.444862  34.081644   0.758934     0.7848   0
   -1    9   11   2.763639   3.174388   0.419329     0.8187   0
   -1    9   12  28.426924  28.004137   0.707096     0.8544   0
   -1    9   13   0.483129   0.357713   0.291009     0.8917  -2
   -1    9   14  11.661845  12.439716   0.643499     0.9304   0
   -1    9   15   0.057973   0.758157   0.313599     0.9704  -2
   -1    9   16   8.720282   9.265559   0.653608     1.0114   0
   -1    9   17   1.908933   2.056729   0.313331     1.0534   0
   -1    9   20   0.261280   0.166091   0.214671     1.1842  -2
   -1   10    1   1.328735   1.756737   0.195289     0.6746   0
   -1   10    2   2.466889   2.269871   0.222647     0.6788   0
   -1   10    3   0.375603   0.207516   0.148290     0.6870  -2
   -1   10    4   0.118228   0.205936   0.159178     0.6990  -2
   -1   10    5   8.550660   7.929217   0.349847     0.7145   0
   -1   10    6  20.779017  21.449975   0.528676     0.7334   0
   -1   10    7   1.069104   0.947271   0.162764     0.7554   0
   -1   10    8   4.715377   4.737144   0.225455     0.7802   0
   -1   10    9  32.721520  33.209100   0.734025     0.8077   0
   -1   10   10   6.249503   6.477185   0.610924     0.8374   0
   -1   10   11   1.963042   1.852252   0.370786     0.8693   0
   -1   10   12   1.069414   1.376725   0.475007     0.9030  -2
   -1   10   13   4.408535   4.689536   0.407029     0.9384   0
   -1   10   14  23.537207  23.571710   1.105808     0.9752   0
   -1   10   15   5.551361   5.831563   0.463503     1.0134   0
   -1   10   16   1.260854   0.954007   0.334749     1.0528  -2
   -1   10   19   3.302808   3.018360   0.623058     1.1768   0
   -1   10   20   0.625522   0.713102   0.177642     1.2197   0
   -1   11    1  41.417789  41.386795   0.708740     0.7412   0
   -1   11    2  16.526960  17.219640   0.625700     0.7451   0
   -1   11    3   3.025935   2.517174   0.217329     0.7526   0
   -1   11    4  18.598737  17.988488   0.546738     0.7635   0
   -1   11    5  35.215463  35.352496   0.803784     0.7777   0
   -1   11    6   0.423688   0.660452   0.156738     0.7951   0
   -1   11    7  10.275708  10.236522   0.352041     0.8155   0
   -1   11    8   7.935947   8.282774   0.325161     0.8385   0
   -1   11    9  21.257317  21.313903   0.472038     0.8641   0
   -1   11   10   2.517200   2.447870   0.356552     0.8920   0
   -1   11   11   8.662044   8.256908   0.637425     0.9220   0
   -1   11   12   1.758072   2.112702   0.442208     0.9538   0
   -1   11   13   8.737059   8.583677   0.532407     0.9874   0
   -1   11   14  21.441455  21.923520   1.088395     1.0225   0
   -1   11   15  11.461792  11.323797   0.625651     1.0590   0
   -1   11   16   0.068029  -0.013725   0.286820     1.0967  -3
   -1   11   18   2.762211   2.489107   0.439088     1.1754   0
   -1   11   19   0.065997   0.034822   0.292731     1.2162  -2
   -1   12    1  11.618469  11.607959   0.476563     0.8080   0
   -1   12    2 176.308421 177.995309   2.132012     0.8115   0
   -1   12    3  47.348137  47.760988   0.944015     0.8184   0
   -1   12    4  27.096484  25.870420   0.576121     0.8284   0
   -1   12    5   9.240322   9.018797   0.419523     0.8416   0
   -1   12    6  17.060823  16.544579   0.457503     0.8577   0
   -1   12    7   9.395329   9.534143   0.427943     0.8766   0
   -1   12    8  31.861479  30.950025   0.857810     0.8981   0
   -1   12    9   1.797714   1.973288   0.342058     0.9220   0
   -1   12   10  15.109962  15.910190   0.724654     0.9482   0
   -1   12   11  34.323544  34.468891   1.075873     0.9764   0
   -1   12   12  16.650977  16.678347   0.746307     1.0065   0
   -1   12   13   0.694364   1.062343   0.358779     1.0384  -2
   -1   12   14   2.418990   3.108160   0.761839     1.0718   0
   -1   12   16   2.165887   2.256183   0.364975     1.1429   0
   -1   12   17   8.372131   7.752542   0.545738     1.1802   0
   -1   12   18   0.046947   0.214132   0.162374     1.2186  -2
   -1   13    1  50.483753  50.089423   0.984807     0.8747   0
   -1   13    2  25.112380  25.922844   0.872084     0.8780   0
   -1   13    3  25.630402  24.483889   0.818093     0.8844   0
   -1   13    4 264.690812 271.418477   6.562204     0.8937   0
   -1   13    5  19.250223  19.297707   0.732390     0.9059   0
   -1   13    6   1.033542   1.127512   0.269539     0.9208   0
   -1   13    7   0.445275   0.449349   0.173547     0.9385  -2
   -1   13    8  18.365432  17.894816   0.445571     0.9586   0
   -1   13    9   9.412475  10.267043   0.431705     0.9810   0
   -1   13   10   7.675856   8.158616   0.768363     1.0057   0
   -1   13   11   2.927004   4.372214   0.692241     1.0323   0
   -1   13   12   0.863415   0.614036   0.379522     1.0609  -2
   -1   13   15   1.126395   1.489950   0.212664     1.1563   0
   -1   13   16   0.938582   1.040083   0.184446     1.1910   0
   -1   13   17   6.629650   6.688863   0.294023     1.2269   0
   -1   14    1   7.265081   7.201940   0.456743     0.9415   0
   -1   14    2 132.660755 134.387691   1.882013     0.9446   0
   -1   14    3  30.757041  30.476941   0.693122     0.9505   0
   -1   14    4  26.408049  25.645745   0.714293     0.9592   0
   -1   14    5  62.631941  62.756464   0.961312     0.9705   0
   -1   14    6  27.180289  27.756880   0.541074     0.9845   0
   -1   14    7  16.735885  17.814740   0.449090     1.0010   0
   -1   14    8   0.473647   0.617508   0.219759     1.0199  -2
   -1   14    9  18.545173  19.381125   0.808137     1.0410   0
   -1   14   10   5.377767   5.760715   0.471382     1.0643   0
   -1   14   15   5.099139   4.913519   0.301347     1.2077   0
   -1   14   16  10.570854  10.369967   0.336522     1.2409   0
   -1   15    1   0.201056   0.316433   0.197335     1.0084  -2
   -1   15    2   7.463269   7.682386   0.357647     1.0112   0
   -1   15    3   3.731086   3.589782   0.325663     1.0167   0
   -1   15    4  23.679165  23.465595   0.723945     1.0248   0
   -1   15    5  43.805866  43.164951   1.026459     1.0355   0
   -1   15    6  54.849722  54.071695   1.418964     1.0486   0
   -1   15    7  27.464715  26.952545   0.520790     1.0641   0
   -1   15    8  19.558220  19.191361   0.354371     1.0819   0
   -1   15    9   1.515872   1.723462   0.152125     1.1019   0
   -1   15   11   6.510380   5.983293   0.373076     1.1478   0
   -1   15   14   4.705825   4.604839   0.398415     1.2300   0
   -1   16    1   0.007078  -0.043719   0.313286     1.0752  -3
   -1   16    2   3.142120   3.074713   0.205725     1.0779   0
   -1   16    3   0.046537   0.143596   0.150571     1.0831  -2
   -1   16    4   1.880212   1.660611   0.147898     1.0907   0
   -1   16    5   1.909384   1.972540   0.155962     1.1007   0
   -1   16    6   6.415198   6.309036   0.221927     1.1131   0
   -1   16    7   1.407558   1.598116   0.131458     1.1277   0
   -1   16    8  22.265593  21.835379   0.508084     1.1445   0
   -1   17    1   0.563540   0.595793   0.172580     1.1421   0
   -1   17    2   9.020987   9.162439   0.594907     1.1446   0
   -1   17    3   2.615745   2.333574   0.270103     1.1495   0
   -1   17    4   0.938893   0.903772   0.161208     1.1567   0
   -1   17    5   0.659577   0.737594   0.149503     1.1661   0
   -1   17    6   6.439855   6.548678   0.263074     1.1778   0
   -1   17    7  13.072936  12.788480   0.260265     1.1916   0
   -1   17    8   1.807710   1.733693   0.177216     1.2075   0
   -1   18    1   1.128659   1.190234   0.135957     1.2090   0
   -1   18    2   0.820208   0.844388   0.123797     1.2114   0
   -1   18    3   0.005416   0.067448   0.106584     1.2160  -2
   -1   18    4   4.180863   4.216233   0.202746     1.2228   0
   -1   18    5   7.026966   6.874237   0.243826     1.2317   0
   -1   18    6   3.768020   3.722640   0.163741     1.2428   0
    0    0    2 105.408530 106.162911   1.498395     0.1039   0
    0    0    4 474.126852 490.895636   6.701353     0.2078   0
    0    0    6   1.781066   1.924137   0.206558     0.3117   0
    0    0    8   4.254305   4.737144   0.275763     0.4156   0
    0    0   10   5.056644   4.740047   0.335408     0.5196   0
    0    0   14   5.839449   5.558473   0.456805     0.7274   0
    0    0   16 213.194823 207.878187   5.883883     0.8313   0
    0    0   18 110.337129 112.967327   2.452341     0.9352   0
    0    1    1 274.083064 274.371508   2.535655     0.0848   0
    0    1    2 2380.90982 2321.66090   23.60985     0.1237   0
    0    1    3 4728.64180 4536.35364   34.00560     0.1697   0
    0    1    4 140.059725 138.914597   2.055266     0.2184   0
    0    1    5  18.311231  18.217426   0.414090     0.2683   0
    0    1    6 435.599532 439.800016   4.438303     0.3189   0
    0    1    7  52.528804  51.995471   0.760919     0.3698   0
    0    1    8  14.381646  14.580116   0.371317     0.4210   0
    0    1    9  19.802937  20.425574   0.471133     0.4724   0
    0    1   10  25.848156  25.592169   0.542857     0.5239   0
    0    1   11   8.283047   8.020216   0.316894     0.5754   0
    0    1   12  40.543972  39.558405   0.755101     0.6271   0
    0    1   13  49.436885  48.814654   1.018583     0.6787   0
    0    1   14   1.789525   1.411003   0.219505     0.7305   0
    0    1   15   1.979812   2.382519   0.274903     0.7822   0
    0    1   16  20.095325  19.750052   0.850471     0.8340   0
    0    1   17  48.602858  47.230640   1.153756     0.8858   0
    0    1   18  26.743575  25.250203   0.774361     0.9376   0
    0    1   19   7.821827   7.613371   0.582255     0.9894   0
    0    1   20  29.948010  29.224524   1.152569     1.0413   0
    0    1   21   2.627718   2.816141   0.331159     1.0931   0
    0    1   22   0.467708   0.345820   0.175638     1.1450  -2
    0    1   23   6.109655   6.304243   0.272944     1.1968   0
    0    2    0  41.507554  43.138105   1.504629     0.1341   0
    0    2    1 209.564794 205.805419   2.015689     0.1438   0
    0    2    2   1.134984   0.976524   0.115096     0.1696   0
    0    2    3 1235.64740 1224.06196    9.90893     0.2056   0
    0    2    4 134.273963 130.844745   1.636081     0.2473   0
    0    2    5 228.108715 226.670203   2.337930     0.2923   0
    0    2    6 666.989833 664.670518   6.550913     0.3393   0
    0    2    7 232.053618 232.084286   2.160091     0.3876   0
    0    2    8  70.135104  69.214534   1.031064     0.4367   0
    0    2    9  62.339517  62.989780   0.921993     0.4864   0
    0    2   10  88.596686  87.574715   1.213566     0.5366   0
    0    2   11 103.977415 104.489143   1.608348     0.5870   0
    0    2   12   2.776926   2.729831   0.229096     0.6377   0
    0    2   13   1.493618   1.752531   0.216372     0.6886   0
    0    2   14  18.120509  18.335409   0.645512     0.7396   0
    0    2   15   3.631619   4.093618   0.345426     0.7908   0
    0    2   16   0.440113   0.638409   0.241660     0.8420  -2
    0    2   17  26.940815  27.311909   0.988813     0.8934   0
    0    2   18  12.707766  12.142224   0.709230     0.9448   0
    0    2   19   0.001878  -0.151224   0.642733     0.9962  -3
    0    2   20   1.150301   1.446213   0.586685     1.0477  -2
    0    2   21   3.884166   3.414859   0.236169     1.0993   0
    0    2   22   4.273779   4.132746   0.308687     1.1508   0
    0    2   23   3.163409   3.255973   0.352594     1.2025   0
    0    3    1 206.503746 213.029573   2.174977     0.2077   0
    0    3    2 127.293089 127.579473   1.569750     0.2264   0
    0    3    3 369.054196 366.279563   6.066561     0.2544   0
    0    3    4 100.417915 101.151400   1.309000     0.2892   0
    0    3    5 436.919397 439.044187   4.287022     0.3285   0
    0    3    6 109.806085 110.780954   1.333934     0.3710   0
    0    3    7  15.534689  15.623413   0.433900     0.4156   0
    0    3    8  15.558368  15.896940   0.375969     0.4617   0
    0    3    9   0.175463   0.079281   0.125936     0.5090  -2
    0    3   10   0.171306   0.310643   0.120393     0.5571  -2
    0    3   11  10.039380  10.196633   0.520436     0.6059   0
    0    3   12   7.374211   7.575499   0.329682     0.6551   0
    0    3   13 104.170965 104.575326   1.518628     0.7047   0
    0    3   14  34.226706  34.165868   0.892451     0.7547   0
    0    3   15   9.292322   9.227583   0.430117     0.8049   0
    0    3   16   1.957048   2.412141   0.276670     0.8553   0
    0    3   17   2.928560   3.387056   0.365046     0.9058   0
    0    3   18   0.092198  -0.029738   0.662767     0.9566  -3
    0    3   19   3.064386   3.415988   0.540098     1.0074   0
    0    3   20   0.047214  -0.025222   0.666612     1.0584  -3
    0    3   21   0.363276   0.485963   0.165821     1.1094  -2
    0    3   22   0.192889   0.105079   0.179430     1.1606  -2
    0    4    0  17.812252  17.431410   0.627067     0.2682   0
    0    4    1   2.383332   2.418259   0.175443     0.2731   0
    0    4    2  59.842985  58.627635   1.018576     0.2876   0
    0    4    3 310.627087 312.543152   3.174238     0.3102   0
    0    4    4   2.802526   2.730707   0.186936     0.3393   0
    0    4    5  88.108935  87.291164   1.300163     0.3733   0
    0    4    6 121.322157 120.199776   1.644111     0.4112   0
    0    4    7 234.127890 234.922099   2.538616     0.4519   0
    0    4    8   6.013735   6.269021   0.305670     0.4946   0
    0    4    9   0.428447   0.447800   0.120159     0.5390   0
    0    4   10  39.448303  38.537575   0.662211     0.5847   0
    0    4   11  16.761818  16.471416   0.542211     0.6313   0
    0    4   12   3.746984   3.837512   0.272442     0.6787   0
    0    4   13  30.924665  30.747242   0.753826     0.7267   0
    0    4   14  13.660600  12.470709   0.477347     0.7752   0
    0    4   15  40.892475  40.611265   1.277834     0.8242   0
    0    4   16   9.352969   9.792657   0.532145     0.8735   0
    0    4   17   1.057555   1.190534   0.266590     0.9230   0
    0    4   18   8.739836   8.891470   0.616083     0.9729   0
    0    4   19   0.008163   0.400977   0.357779     1.0229  -2
    0    4   22   0.150208   0.251810   0.197343     1.1740  -2
    0    5    1  99.863024 101.464792   1.599902     0.3392   0
    0    5    2  46.056501  45.869227   0.781052     0.3509   0
    0    5    3 109.783087 110.316857   1.537143     0.3697   0
    0    5    4  35.403491  35.418861   0.660457     0.3944   0
    0    5    5 117.467120 118.827532   2.273131     0.4241   0
    0    5    6 260.124790 258.554414   3.035896     0.4577   0
    0    5    7   0.002598   0.071614   0.125216     0.4946  -2
    0    5    8  11.437446  12.143145   0.351013     0.5340   0
    0    5    9  36.543089  35.916717   0.903482     0.5753   0
    0    5   10 114.997990 112.354138   2.218472     0.6183   0
    0    5   11  20.951050  20.369002   0.654916     0.6625   0
    0    5   12  92.349379  91.291294   1.560786     0.7079   0
    0    5   13   5.231475   5.278621   0.318927     0.7540   0
    0    5   14   1.549899   1.547386   0.230858     0.8009   0
    0    5   15   7.615853   6.954141   0.362587     0.8484   0
    0    5   16  34.241078  35.516451   1.068331     0.8963   0
    0    5   17   0.045559   0.001667   0.199445     0.9447  -2
    0    5   18   0.677224   0.589762   0.293508     0.9934  -2
    0    5   19   5.019993   5.188371   0.527269     1.0425   0
    0    5   22   0.427470   0.090764   0.260375     1.1911  -2
    0    6    1  53.233690  53.280494   0.955886     0.4056   0
    0    6    2  10.847427  10.399463   0.423437     0.4154   0
    0    6    3   0.748789   0.997790   0.149131     0.4314   0
    0    6    4  85.803356  87.344279   1.166707     0.4527   0
    0    6    5 131.822259 135.545629   1.650494     0.4788   0
    0    6    6   0.003914   0.014809   0.125586     0.5089  -2
    0    6    7  66.290627  66.167140   0.951816     0.5423   0
    0    6    8  33.328092  33.174534   0.574800     0.5784   0
    0    6    9   5.541477   5.422228   0.346713     0.6168   0
    0    6   10   0.155718   0.322948   0.214054     0.6571  -2
    0    6   11   7.823987   7.805254   0.376990     0.6989   0
    0    6   12   7.002560   7.069658   0.494644     0.7420   0
    0    6   13   5.949620   5.910925   0.422941     0.7861   0
    0    6   14  13.429737  13.736146   0.526445     0.8312   0
    0    6   15  10.851410  11.293207   0.702502     0.8770   0
    0    6   16  69.704808  71.164019   1.789931     0.9235   0
    0    6   17   0.386275   0.579710   0.292022     0.9705  -2
    0    6   18  40.614999  38.824122   1.439738     1.0180   0
    0    6   19  21.881889  22.134599   0.845982     1.0659   0
    0    6   22   0.590320   0.660050   0.370077     1.2117  -2
    0    7    1 680.670737 692.954173  10.271202     0.4721   0
    0    7    2 532.991443 535.312082   6.973647     0.4806   0
    0    7    3 384.929822 391.544513   4.559662     0.4945   0
    0    7    4  79.684016  79.405200   1.336468     0.5132   0
    0    7    5   0.085555   0.137333   0.131469     0.5364  -2
    0    7    6   0.016500   0.110722   0.149155     0.5634  -2
    0    7    7  15.668982  15.784603   0.501505     0.5937   0
    0    7    8   1.046395   1.016203   0.142270     0.6269   0
    0    7    9   0.399157   0.362065   0.159507     0.6625  -2
    0    7   10  21.554879  21.564847   0.636752     0.7001   0
    0    7   11   3.262430   2.713321   0.316797     0.7395   0
    0    7   12   0.051054  -0.037779   0.463318     0.7803  -3
    0    7   13  18.926555  20.505996   1.098843     0.8224   0
    0    7   14  20.300835  21.257561   1.171534     0.8656   0
    0    7   15   2.304439   1.354615   0.359365     0.9097   0
    0    7   16   0.856296   1.027146   0.317128     0.9546   0
    0    7   17 128.011062 130.661548   2.344981     1.0002   0
    0    7   18  60.817919  60.605809   2.585613     1.0463   0
    0    8    0  21.706321  20.606812   1.118065     0.5363   0
    0    8    1 214.903080 215.294754   2.777992     0.5388   0
    0    8    2 176.320321 176.661087   2.570623     0.5463   0
    0    8    3   2.137053   2.237598   0.249912     0.5585   0
    0    8    4  23.973331  23.846389   0.729696     0.5752   0
    0    8    5   7.480519   8.022832   0.466337     0.5959   0
    0    8    6  68.764139  67.774082   0.931342     0.6203   0
    0    8    7   3.481139   3.377021   0.176627     0.6480   0
    0    8    8   6.315101   6.031661   0.221315     0.6785   0
    0    8    9  28.835335  27.945607   0.684198     0.7115   0
    0    8   10   7.862528   7.931890   0.446960     0.7467   0
    0    8   11  43.984346  43.802451   1.172030     0.7837   0
    0    8   12   5.954280   5.923737   0.406647     0.8224   0
    0    8   13  25.706752  25.722365   1.013929     0.8624   0
    0    8   14  23.276958  21.895753   0.978626     0.9037   0
    0    8   15  27.785264  28.831170   1.213715     0.9460   0
    0    8   16   0.356395   0.413069   0.258970     0.9893  -2
    0    8   17   7.261877   6.824982   0.728732     1.0333   0
    0    8   18   1.992861   2.279618   0.233974     1.0781   0
    0    8   19  11.812685  10.799096   1.166292     1.1234   0
    0    9    1   8.157250   8.723160   0.363976     0.6056   0
    0    9    2  16.106007  16.524070   0.537357     0.6122   0
    0    9    3  20.419555  20.166219   0.862679     0.6232   0
    0    9    4  93.093794  91.180570   2.015908     0.6381   0
    0    9    5   0.034803   0.208780   0.164583     0.6569  -2
    0    9    6 102.046200 100.063398   1.286441     0.6791   0
    0    9    7 102.310168 102.470297   1.316639     0.7045   0
    0    9    8  12.682611  13.046913   0.388836     0.7327   0
    0    9    9  52.347652  52.688506   0.926732     0.7633   0
    0    9   10   0.728276   1.291649   0.290427     0.7962   0
    0    9   11  12.487867  11.662803   0.671708     0.8311   0
    0    9   12   4.809558   5.351335   0.433165     0.8676   0
    0    9   13  28.246988  26.996558   1.088705     0.9057   0
    0    9   14  47.373867  47.958816   1.148791     0.9450   0
    0    9   15   2.965590   3.516769   0.359081     0.9856   0
    0    9   16   0.643550   0.842665   0.497000     1.0272  -2
    0    9   17   0.201692   0.184830   0.282514     1.0696  -2
    0    9   18   0.061600   0.072380   0.151856     1.1129  -2
    0    9   19   5.093080   5.039947   0.373097     1.1569   0
    0   10    0   5.074744   5.519553   0.618421     0.6704   0
    0   10    1   0.295753   0.201988   0.184540     0.6724  -2
    0   10    2   1.177851   1.214372   0.217745     0.6784   0
    0   10    3   2.484326   2.390953   0.225634     0.6883   0
    0   10    4 113.172971 111.055518   1.770736     0.7019   0
    0   10    5  13.130072  13.057398   0.667975     0.7190   0
    0   10    6   9.283163   8.794687   0.394218     0.7393   0
    0   10    7  18.408111  18.665853   0.413013     0.7627   0
    0   10    8   0.972590   0.826674   0.161381     0.7888   0
    0   10    9   4.072495   3.943835   0.280480     0.8174   0
    0   10   10   1.843070   1.757624   0.315100     0.8481   0
    0   10   11   2.861137   3.390029   0.714979     0.8809   0
    0   10   12   9.699042   8.966407   1.244225     0.9155   0
    0   10   13   1.966132   2.179436   0.347476     0.9516   0
    0   10   14  10.447583  10.479942   0.534000     0.9892   0
    0   10   15   3.709135   3.238840   0.395834     1.0280   0
    0   10   16  16.219943  16.551607   0.957003     1.0679   0
    0   10   19   0.324719   0.527102   0.171221     1.1933   0
    0   11    1   1.662879   1.679702   0.148057     0.7393   0
    0   11    2   1.761165   1.789459   0.153097     0.7447   0
    0   11    3  27.129707  26.813938   0.606898     0.7537   0
    0   11    4  25.916135  26.592029   0.565840     0.7661   0
    0   11    5  65.120673  64.620572   1.070582     0.7818   0
    0   11    6  39.038298  37.876341   0.807197     0.8006   0
    0   11    7   8.965909   9.329965   0.415380     0.8222   0
    0   11    8   0.710459   0.497850   0.232832     0.8465  -2
    0   11    9   8.105323   8.512979   0.539011     0.8732   0
    0   11   10  23.077301  23.611576   1.723266     0.9021   0
    0   11   11  42.909700  42.781046   1.419448     0.9330   0
    0   11   12  23.281296  23.164646   0.818398     0.9657   0
    0   11   13   0.360759   0.322012   0.276868     1.0000  -2
    0   11   14   5.764034   6.521717   0.678148     1.0358   0
    0   11   15   0.000129  -0.208325   0.602308     1.0729  -3
    0   11   16   4.303039   4.454549   0.317574     1.1112   0
    0   11   17   0.848002   0.999196   0.167537     1.1506   0
    0   11   18   1.212436   1.026708   0.224514     1.1910   0
    0   12    0   4.331459   4.464999   0.426340     0.8045   0
    0   12    1  40.107694  40.742728   0.649129     0.8061   0
    0   12    2  43.274520  43.901884   0.810757     0.8111   0
    0   12    3   0.618336   0.567187   0.175161     0.8194   0
    0   12    4   2.318740   2.394686   0.215304     0.8309   0
    0   12    5  32.134439  33.031319   0.654708     0.8454   0
    0   12    6   0.128813   0.251797   0.179432     0.8627  -2
    0   12    7  16.183427  16.891154   1.142656     0.8829   0
    0   12    8  80.732509  82.457318   1.576179     0.9055   0
    0   12    9   2.464610   2.587238   0.374976     0.9305   0
    0   12   10   6.567872   6.871910   1.018692     0.9576   0
    0   12   11  11.392485  12.015599   1.226551     0.9868   0
    0   12   12   2.654067   2.767991   0.386905     1.0178   0
    0   12   13   0.000515   0.017949   0.312673     1.0504  -2
    0   12   14   9.440520   9.908889   0.462683     1.0845   0
    0   12   15   0.998496   1.114783   0.327029     1.1200   0
    0   12   16   1.066510   0.755896   0.185338     1.1568   0
    0   12   17   2.217354   2.438711   0.219349     1.1947   0
    0   13    1 251.770111 254.323618   3.424318     0.8730   0
    0   13    2  56.380552  55.747652   1.138194     0.8777   0
    0   13    3  20.240234  20.475694   0.916616     0.8853   0
    0   13    4   7.065371   7.036913   0.714038     0.8959   0
    0   13    5  11.809499  12.412064   0.549657     0.9094   0
    0   13    6  25.175134  26.164571   1.059654     0.9256   0
    0   13    7   7.011938   7.129928   0.301398     0.9443   0
    0   13    8   0.154744   0.300147   0.164975     0.9655  -2
    0   13    9   0.985555   0.848447   0.237292     0.9890   0
    0   13   10  11.341100  11.480079   0.857808     1.0146   0
    0   13   11   3.039932   2.353184   0.331263     1.0422   0
    0   13   12   1.785127   1.514572   0.351589     1.0715   0
    0   13   13   0.326051   0.180024   0.253877     1.1026  -2
    0   13   14  19.134084  19.382162   0.607240     1.1352   0
    0   13   15   0.257450   0.241040   0.277540     1.1691  -2
    0   14    0  24.369142  25.476490   0.954637     0.9385   0
    0   14    1 131.875588 134.229842   1.840488     0.9400   0
    0   14    2  71.494005  71.108599   1.453979     0.9443   0
    0   14    3  92.084696  92.445431   1.407800     0.9514   0
    0   14    4  11.762579  12.264470   0.511896     0.9613   0
    0   14    5   0.035229  -0.086579   0.537775     0.9738  -3
    0   14    6   0.974199   0.790146   0.176001     0.9890   0
    0   14    7   3.432338   3.610890   0.272873     1.0065   0
    0   14    8  10.938079  10.539153   0.428763     1.0265   0
    0   14    9   0.065939   0.101609   0.194387     1.0486  -2
    0   14   10   0.000198  -0.119061   0.628774     1.0727  -3
    0   15    1   0.000307   0.066742   0.181325     1.0069  -2
    0   15    2  11.521301  12.287168   0.444520     1.0109   0
    0   15    3   8.088071   8.478149   0.585499     1.0176   0
    0   15    4  20.307337  20.366928   0.730950     1.0268   0
    0   15    5  24.983407  24.899249   0.741372     1.0386   0
    0   15    6   4.935653   4.731959   0.329205     1.0528   0
    0   15    7  37.310166  36.606987   0.594790     1.0693   0
    0   15    8   0.023861   0.122069   0.114569     1.0881  -2
    0   15    9  20.840741  20.467513   0.712982     1.1090   0
    0   16    0   1.190931   1.113842   0.334822     1.0726   0
    0   16    1   1.895216   1.766231   0.206118     1.0739   0
    0   16    2   1.158750   1.039663   0.158199     1.0776   0
    0   16    3  17.888860  18.100364   0.350481     1.0839   0
    0   16    4  48.902054  48.418420   0.777576     1.0926   0
    0   16    5   4.875892   4.480346   0.188991     1.1036   0
    0   16    6   1.458765   1.630182   0.143523     1.1170   0
    0   16    7   0.590710   0.571670   0.118231     1.1326   0
    0   16    8   2.523726   2.329162   0.157718     1.1503   0
    0   17    1   4.144588   4.265096   0.206111     1.1408   0
    0   17    2   1.559913   1.614627   0.157314     1.1444   0
    0   17    3   3.071599   2.906218   0.175464     1.1503   0
    0   17    4   0.044440   0.121701   0.132681     1.1584  -2
    0   17    5   0.041244   0.051483   0.126019     1.1689  -2
    0   17    6   7.191547   7.320072   0.185970     1.1815   0
    0   17    7   0.883195   0.820973   0.107801     1.1963   0
    0   17    8   5.216812   4.742455   0.458901     1.2131   0
    0   18    0   8.102334   7.719394   0.677439     1.2067   0
    0   18    1   6.286109   5.737349   0.278140     1.2078   0
    0   18    2   2.609349   2.651887   0.143636     1.2112   0
    0   18    3   0.287048   0.342031   0.131840     1.2167  -2
    0   18    4   2.556375   2.453919   0.136604     1.2245   0
    0   18    5   0.010434  -0.009514   0.271944     1.2343  -3
    0   18    6   3.236776   3.032497   0.182582     1.2463   0
    1    0    3 1186.14514 1194.32426   10.74786     0.1912   0
    1    0    5  44.972109  44.396053   1.015217     0.2905   0
    1    0    7  13.486653  12.854385   0.612940     0.3923   0
    1    0    9   3.125480   3.107723   0.266810     0.4949   0
    1    0   11 115.793130 110.447284   2.363842     0.5980   0
    1    0   13 220.105453 214.485925   3.394972     0.7013   0
    1    0   15  49.261057  46.587264   1.745319     0.8047   0
    1    0   17 248.708009 248.426773   4.988065     0.9083   0
    1    0   19  14.700856  13.483819   0.993588     1.0120   0
    1    1    0 294.190990 291.797042   3.196429     0.0988   0
    1    1    1  84.279583  83.971395   0.944416     0.1216   0
    1    1    2  48.281735  47.055279   0.859777     0.1588   0
    1    1    3 204.608382 203.132367   3.368380     0.2026   0
    1    1    4 105.110995 104.124364   1.807986     0.2496   0
    1    1    5  31.131563  29.919517   0.687349     0.2982   0
    1    1    6  17.259217  17.676594   0.359154     0.3478   0
    1    1    7  46.799280  46.928539   0.924651     0.3979   0
    1    1    8 137.772120 140.622124   1.654481     0.4485   0
    1    1    9 192.288716 194.409231   2.281277     0.4994   0
    1    1   10  29.885390  29.064256   0.555335     0.5505   0
    1    1   11   2.264051   2.324530   0.225760     0.6017   0
    1    1   12  12.820844  11.960986   0.526123     0.6530   0
    1    1   13   2.149932   2.056199   0.210206     0.7045   0
    1    1   14 266.403119 266.583940   4.176482     0.7560   0
    1    1   15 151.312535 146.805861   2.444944     0.8075   0
    1    1   16   1.678793   1.699842   0.314474     0.8591   0
    1    1   17   0.656395   0.856459   0.282288     0.9108   0
    1    1   18   0.021258  -0.012503   0.794773     0.9625  -3
    1    1   19   2.955793   3.235672   0.573223     1.0142   0
    1    1   20   4.592784   3.789408   0.660993     1.0659   0
    1    1   21   0.306428   0.193028   0.209482     1.1177  -2
    1    1   22   0.001623  -0.058160   0.305794     1.1694  -3
    1    1   23   1.900738   2.177466   0.222959     1.2212   0
    1    2    0 2310.82122 2254.22395   24.35542     0.1525   0
    1    2    1  27.484349  27.685906   0.448222     0.1682   0
    1    2    2 527.956300 531.141199   4.506501     0.1967   0
    1    2    3 393.173615 388.558069   3.910145     0.2335   0
    1    2    4 119.469623 119.767709   1.415024     0.2753   0
    1    2    5  10.658042  10.440526   0.377493     0.3200   0
    1    2    6  19.411432  19.357505   0.467905     0.3666   0
    1    2    7  49.490784  49.433604   0.809964     0.4145   0
    1    2    8 211.369473 213.309552   3.143694     0.4633   0
    1    2    9  24.853060  24.740133   0.540501     0.5127   0
    1    2   10   1.237187   1.319923   0.153447     0.5626   0
    1    2   11 226.397053 222.977474   2.821775     0.6128   0
    1    2   12   9.953666  10.169488   0.369545     0.6633   0
    1    2   13  21.479379  21.694928   0.584636     0.7140   0
    1    2   14  11.705830  11.808438   0.509885     0.7648   0
    1    2   15   0.580174   0.510279   0.189209     0.8158  -2
    1    2   16   1.108471   0.863327   0.390170     0.8669  -2
    1    2   17   0.908705   1.313828   0.324594     0.9182   0
    1    2   18   3.946686   4.299063   0.461183     0.9694   0
    1    2   19   0.022362   0.234484   0.366131     1.0208  -2
    1    2   20  25.088595  26.466096   1.343278     1.0722   0
    1    2   21   0.111972   0.221720   0.197136     1.1237  -2
    1    2   23   0.251822   0.492526   0.177931     1.2267  -2
    1    3    0 2389.51194 2301.32497   24.32892     0.2138   0
    1    3    1   3.910817   4.040802   0.178984     0.2253   0
    1    3    2  11.374455  11.487625   0.455008     0.2473   0
    1    3    3 266.695708 267.323638   3.154351     0.2775   0
    1    3    4 1029.69844 1015.81047   10.27815     0.3134   0
    1    3    5  91.443972  89.836900   1.463634     0.3534   0
    1    3    6   9.901906   9.554099   0.359560     0.3961   0
    1    3    7  11.639086  11.876992   0.341959     0.4408   0
    1    3    8  22.995822  23.856874   0.606418     0.4870   0
    1    3    9   6.094398   5.646811   0.249949     0.5342   0
    1    3   10   7.026154   6.545463   0.372493     0.5822   0
    1    3   11  20.857535  20.527427   0.543618     0.6309   0
    1    3   12 102.835697 104.767279   1.704301     0.6800   0
    1    3   13   1.336304   1.233982   0.200774     0.7295   0
    1    3   14   0.011787  -0.010932   0.526928     0.7794  -3
    1    3   15   0.237186   0.154712   0.172779     0.8295  -2
    1    3   16   6.487065   6.334891   0.815205     0.8798   0
    1    3   17   1.666723   1.662754   0.334462     0.9303   0
    1    3   18   4.918690   5.041399   0.634032     0.9810   0
    1    3   19   1.271310   1.155127   0.441594     1.0317  -2
    1    3   20   6.160751   6.507845   0.444090     1.0826   0
    1    3   21   3.406877   3.436877   0.280855     1.1336   0
    1    4    0   8.425747   8.442674   0.327763     0.2778   0
    1    4    1 496.389672 491.391072   5.216484     0.2867   0
    1    4    2 1066.56385 1056.78651    9.73113     0.3044   0
    1    4    3 522.061832 520.604535   6.782823     0.3293   0
    1    4    4 328.543161 328.636769   3.555551     0.3601   0
    1    4    5   0.156815   0.293879   0.118021     0.3954  -2
    1    4    6   2.143083   2.034239   0.184808     0.4340   0
    1    4    7   0.000621   0.043774   0.115421     0.4752  -2
    1    4    8   8.168088   8.185657   0.267033     0.5183   0
    1    4    9  11.543969  11.448636   0.402593     0.5629   0
    1    4   10  54.680007  53.108129   1.310798     0.6086   0
    1    4   11   9.683737   9.096431   0.312529     0.6553   0
    1    4   12   0.361189   0.247449   0.148085     0.7028  -2
    1    4   13   0.010797   0.225190   0.184878     0.7508  -2
    1    4   14  14.740435  14.380213   0.627610     0.7993   0
    1    4   15  25.174251  25.121504   0.712425     0.8482   0
    1    4   16   0.183748   0.087904   0.259644     0.8975  -2
    1    4   17   3.699500   3.480256   0.581103     0.9471   0
    1    4   18   0.820510   1.069886   0.277792     0.9969   0
    1    4   19   1.873433   1.338197   0.507676     1.0469  -2
    1    4   22   0.309282   0.211752   0.191142     1.1979  -2
    1    5    0   2.669594   2.520596   0.187159     0.3430   0
    1    5    1 324.295820 320.674069   3.268313     0.3502   0
    1    5    2 115.642708 114.533021   1.470202     0.3648   0
    1    5    3  71.047793  72.940677   1.158561     0.3859   0
    1    5    4   1.742437   1.802213   0.147027     0.4125   0
    1    5    5   4.107900   4.495567   0.209877     0.4436   0
    1    5    6  31.576423  32.497745   0.685799     0.4783   0
    1    5    7 122.593594 120.069580   1.484731     0.5160   0
    1    5    8  49.192761  49.143255   0.838093     0.5559   0
    1    5    9 241.312943 242.224601   2.923823     0.5977   0
    1    5   10  20.563870  18.980167   0.879009     0.6410   0
    1    5   11   0.027364  -0.145279   0.424410     0.6855  -3
    1    5   12  21.749942  20.972858   0.536985     0.7310   0
    1    5   13   9.373477   9.744438   0.661628     0.7773   0
    1    5   14  21.677474  21.444099   0.627351     0.8242   0
    1    5   15  23.484496  24.895793   0.878464     0.8718   0
    1    5   16   4.401182   4.164442   0.340206     0.9198   0
    1    5   17   4.196132   4.181748   0.374094     0.9682   0
    1    5   18  11.058716  11.131845   0.727606     1.0170   0
    1    5   19   0.019244   0.481772   0.357813     1.0660  -2
    1    5   22   1.868690   1.974590   0.215131     1.2147   0
    1    6    0  11.823987  11.998086   0.336417     0.4087   0
    1    6    1  89.571401  88.766643   1.132061     0.4148   0
    1    6    2  33.129751  33.515694   0.720332     0.4272   0
    1    6    3  17.996608  18.572412   0.479534     0.4454   0
    1    6    4 107.820518 108.816722   1.495964     0.4686   0
    1    6    5  50.953327  50.924522   0.750239     0.4962   0
    1    6    6  49.597580  49.688350   0.741252     0.5275   0
    1    6    7   4.596101   4.588179   0.247923     0.5618   0
    1    6    8  48.783881  47.550946   1.011295     0.5987   0
    1    6    9   2.734281   2.174217   0.352852     0.6377   0
    1    6   10   1.438527   1.743867   0.256116     0.6785   0
    1    6   11  34.462062  36.363532   0.889722     0.7206   0
    1    6   12  37.878455  36.962318   1.607495     0.7640   0
    1    6   13 120.686980 121.236736   2.226422     0.8084   0
    1    6   14  36.888926  36.999418   1.332804     0.8537   0
    1    6   15  30.700507  29.569486   1.347333     0.8997   0
    1    6   16  12.271591  13.454784   0.572235     0.9463   0
    1    6   17  73.469648  73.308567   2.671439     0.9934   0
    1    6   18   6.252285   6.939139   0.636018     1.0410   0
    1    7    0 171.169846 175.923693   1.794471     0.4748   0
    1    7    1 137.722789 135.777217   1.543595     0.4801   0
    1    7    2  29.697663  30.567156   0.663789     0.4909   0
    1    7    3   5.220086   4.929557   0.252519     0.5067   0
    1    7    4  59.485323  60.112792   0.840015     0.5273   0
    1    7    5   1.339824   1.279516   0.152695     0.5519   0
    1    7    6   1.494205   1.665231   0.193728     0.5802   0
    1    7    7  11.351475  11.513135   0.426597     0.6116   0
    1    7    8  17.490265  18.134699   0.670845     0.6457   0
    1    7    9   0.565857   0.600786   0.189472     0.6820   0
    1    7   10  12.151989  12.603325   0.494644     0.7202   0
    1    7   11  16.131028  15.963305   0.602501     0.7601   0
    1    7   12   2.362539   1.938608   0.252835     0.8014   0
    1    7   13   0.204492   0.374140   0.199897     0.8438  -2
    1    7   14 225.633165 242.337514   6.047135     0.8872   0
    1    7   15 103.717972 107.102973   2.066142     0.9316   0
    1    7   16  17.131733  18.617001   0.694503     0.9766   0
    1    7   17  10.273779  11.200007   0.767232     1.0224   0
    1    7   18  24.895344  25.296866   1.372889     1.0687   0
    1    7   21   2.584313   2.884419   0.241826     1.2103   0
    1    8    0  32.633679  33.651305   0.695014     0.5412   0
    1    8    1   2.622057   2.729981   0.185702     0.5458   0
    1    8    2   0.147639   0.547271   0.122850     0.5553   0
    1    8    3   0.117111   0.177752   0.125510     0.5694  -2
    1    8    4  24.853337  25.420840   0.485721     0.5877   0
    1    8    5   2.037601   1.620641   0.157200     0.6100   0
    1    8    6  39.492516  39.374863   0.944948     0.6357   0
    1    8    7  70.696772  71.830438   1.027491     0.6644   0
    1    8    8  83.639449  84.102513   1.199498     0.6959   0
    1    8    9   0.299227  -0.063084   0.459031     0.7297  -3
    1    8   10  15.331206  15.832303   0.792593     0.7656   0
    1    8   11 172.380702 172.399182   2.929331     0.8032   0
    1    8   12  50.573486  50.529440   1.490031     0.8424   0
    1    8   13   0.972740   1.290923   0.734116     0.8828  -2
    1    8   14   2.581590   2.177063   0.374333     0.9245   0
    1    8   15  32.862944  33.683912   0.915852     0.9671   0
    1    8   16  35.738915  38.187544   1.207378     1.0106   0
    1    8   17   0.028074  -0.122731   0.615686     1.0548  -3
    1    8   18   3.130820   3.565713   0.260582     1.0998   0
    1    8   21   0.043453  -0.021708   0.260362     1.2379  -3
    1    9    0  36.461438  36.848829   0.909348     0.6077   0
    1    9    1   0.000030  -0.011435   0.358161     0.6118  -3
    1    9    2   4.293525   4.378263   0.225598     0.6203   0
    1    9    3 147.567422 144.212309   1.726722     0.6329   0
    1    9    4  73.006098  72.312740   1.135902     0.6495   0
    1    9    5  34.949765  36.294401   0.786665     0.6697   0
    1    9    6  23.060363  22.784888   0.589402     0.6932   0
    1    9    7  10.671045  11.719259   0.364875     0.7196   0
    1    9    8   4.696918   5.272883   0.326528     0.7488   0
    1    9    9  10.958489  11.088039   0.558708     0.7803   0
    1    9   10  58.791093  56.600494   1.465190     0.8140   0
    1    9   11  22.739262  22.884551   1.371771     0.8495   0
    1    9   12   6.295317   6.773030   0.825877     0.8866   0
    1    9   13  20.090975  19.867114   1.075188     0.9251   0
    1    9   14   0.977091   1.002837   0.302295     0.9649   0
    1    9   15   0.003303   0.385648   0.345667     1.0058  -2
    1    9   16   3.193221   3.270053   0.393472     1.0477   0
    1    9   17   3.445856   3.365983   0.222294     1.0904   0
    1    9   18   4.449735   4.402021   0.230684     1.1340   0
    1   10    0  43.175590  42.321096   0.795018     0.6743   0
    1   10    1 214.247491 213.578009   2.357724     0.6780   0
    1   10    2 116.459543 119.114425   1.573679     0.6857   0
    1   10    3  56.825408  55.800883   1.127398     0.6971   0
    1   10    4  20.154605  20.775030   0.565347     0.7122   0
    1   10    5  10.418519  10.774773   0.477176     0.7306   0
    1   10    6   3.340966   3.769418   0.293425     0.7522   0
    1   10    7   8.703119   9.511318   0.389429     0.7767   0
    1   10    8   0.006893  -0.011847   0.483074     0.8038  -3
    1   10    9   0.692454   0.555800   0.235474     0.8333  -2
    1   10   10   9.328625   9.542588   1.108265     0.8648   0
    1   10   11   9.963054   9.455334   1.121479     0.8983   0
    1   10   12   0.000219   0.089692   0.253627     0.9335  -2
    1   10   13  23.437224  22.912665   1.082232     0.9702   0
    1   10   14   1.655550   1.528559   0.316174     1.0082   0
    1   10   15   2.930262   3.382909   0.344581     1.0474   0
    1   10   16   0.044023  -0.090598   0.299134     1.0877  -3
    1   10   17   2.791208   2.737597   0.205774     1.1289   0
    1   11    0   0.235480   0.338514   0.202919     0.7410  -2
    1   11    1   1.521906   1.636230   0.200666     0.7444   0
    1   11    2  18.498456  18.421476   0.598542     0.7513   0
    1   11    3  60.068253  61.489529   1.096167     0.7618   0
    1   11    4   2.118362   1.908548   0.214583     0.7756   0
    1   11    5   1.482027   1.437388   0.210510     0.7926   0
    1   11    6  43.555415  43.393082   0.892587     0.8125   0
    1   11    7  33.040431  32.477467   0.560937     0.8353   0
    1   11    8   5.251968   5.648470   0.374576     0.8605   0
    1   11    9  10.861080  10.931953   0.909179     0.8881   0
    1   11   10  13.129129  12.994374   2.716478     0.9178   0
    1   11   11   3.091751   2.273212   0.720693     0.9494   0
    1   11   12   5.168984   6.398630   0.583109     0.9827   0
    1   11   13  17.270066  17.498928   0.868264     1.0176   0
    1   11   14   4.657411   4.744552   0.606971     1.0539   0
    1   11   16   0.313067   0.444874   0.231187     1.1302  -2
    1   11   17   0.277610   0.337072   0.195384     1.1700  -2
    1   12    0  26.713706  25.377864   0.740273     0.8077   0
    1   12    1   0.313176   0.231682   0.154929     0.8108  -2
    1   12    2   6.644511   7.457320   0.345598     0.8172   0
    1   12    3  24.076740  23.589799   0.596659     0.8269   0
    1   12    4  13.115835  13.020183   0.455603     0.8396   0
    1   12    5  32.923608  32.780951   0.610132     0.8553   0
    1   12    6   3.533726   3.868909   0.282125     0.8738   0
    1   12    7   2.928080   2.820796   0.404236     0.8950   0
    1   12    8  48.092069  48.495846   1.111749     0.9186   0
    1   12    9  17.777943  19.214866   0.649745     0.9445   0
    1   12   10   4.511357   3.822937   0.573492     0.9725   0
    1   12   11   1.030762   0.856363   0.303660     1.0023  -2
    1   12   12   3.206761   3.610936   0.391095     1.0340   0
    1   12   13  20.412161  20.744266   0.854950     1.0672   0
    1   12   14   8.188635   7.899364   0.484259     1.1019   0
    1   12   15   6.159528   5.877166   0.310434     1.1379   0
    1   12   16   6.260933   5.831816   0.361927     1.1751   0
    1   13    0 101.442438  97.266718   1.655714     0.8745   0
    1   13    1  31.493708  30.548606   1.375412     0.8774   0
    1   13    2   0.026931   0.065309   0.208361     0.8833  -2
    1   13    3   7.102762   6.646187   0.615188     0.8922   0
    1   13    4  11.306384  10.254888   0.795526     0.9040   0
    1   13    5   6.335190   6.606529   0.383200     0.9187   0
    1   13    6  30.374581  31.545931   0.855793     0.9359   0
    1   13    7   1.306787   1.314427   0.172289     0.9557   0
    1   13    8   0.112260   0.194387   0.183694     0.9779  -2
    1   13    9  11.470141  12.275070   0.544495     1.0022   0
    1   13   10   0.150488  -0.256887   0.541537     1.0286  -3
    1   13   11  20.412084  20.495626   0.744898     1.0569   0
    1   13   12   0.000855   0.197090   0.204305     1.0870  -2
    1   13   13   4.609559   4.941240   0.489845     1.1186   0
    1   13   14  37.143667  35.483037   1.154989     1.1517   0
    1   14    0  65.261347  67.902780   1.253615     0.9413   0
    1   14    1   0.678053   0.714291   0.202925     0.9440   0
    1   14    2   1.484524   1.684219   0.281052     0.9495   0
    1   14    3   0.000203   0.068190   0.170931     0.9578  -2
    1   14    4  11.675530  12.391555   0.517513     0.9688   0
    1   14    5   0.267182   0.383005   0.180900     0.9825  -2
    1   14    6   3.956835   3.973354   0.245077     0.9986   0
    1   14    7  13.268678  12.750573   0.511028     1.0172   0
    1   14    8   0.000251  -0.100840   0.575132     1.0380  -3
    1   14    9  14.641702  14.480798   0.457296     1.0610   0
    1   14   11  18.647141  18.452124   0.885639     1.1128   0
    1   14   12  25.490497  25.737919   1.167767     1.1414   0
    1   15    0   0.828223   0.872989   0.191546     1.0082   0
    1   15    1   0.200584   0.300913   0.179348     1.0107  -2
    1   15    2   1.989403   1.701386   0.308082     1.0158   0
    1   15    3   2.547099   2.874533   0.345471     1.0236   0
    1   15    4   2.089861   2.646483   0.341416     1.0339   0
    1   15    5   8.103040   8.244165   0.676569     1.0467   0
    1   15    6   5.887891   5.465873   0.356335     1.0619   0
    1   15    7   0.996680   1.185245   0.132216     1.0794   0
    1   15    8   3.774525   3.510628   0.234712     1.0990   0
    1   16    0   6.460804   6.248570   0.372024     1.0751   0
    1   16    1  39.986538  40.167561   0.969085     1.0774   0
    1   16    2   0.003147   0.049049   0.130865     1.0822  -2
    1   16    3   5.887067   5.833786   0.227713     1.0895   0
    1   16    4   1.756946   1.839163   0.163546     1.0992   0
    1   16    5  10.412410  10.314282   0.432174     1.1113   0
    1   16    6  10.856775  10.756073   0.242044     1.1256   0
    1   16    7   9.804959   9.681967   0.286916     1.1421   0
    1   16    8   8.802703   8.283569   0.250541     1.1607   0
    1   17    0   2.405419   2.466616   0.184240     1.1420   0
    1   17    1  21.760217  21.692624   0.467856     1.1442   0
    1   17    2   1.592875   1.699358   0.159189     1.1487   0
    1   17    3  33.256022  33.315907   0.728722     1.1556   0
    1   17    4   0.076429   0.063791   0.106756     1.1647  -2
    1   17    5   0.365612   0.365395   0.111571     1.1761   0
    1   17    6   4.774522   4.978099   0.213108     1.1896   0
    1   17    7   1.627196   1.631195   0.211302     1.2053   0
    1   18    0  11.243219  11.238870   0.298283     1.2089   0
    1   18    1   2.041612   2.265884   0.190823     1.2110   0
    1   18    2   0.218025   0.197511   0.113776     1.2153  -2
    1   18    3   8.082086   7.967492   0.220193     1.2217   0
    1   18    4   0.602393   0.684279   0.107064     1.2304   0
    1   18    5  13.236483  12.214350   0.267516     1.2412   0
    2    0    0 3106.47705 2933.69765   32.03895     0.1452   0
    2    0    2 2092.75853 2092.40061   21.57095     0.2030   0
    2    0    6 297.672975 300.779419   3.173685     0.3824   0
    2    0    8 282.186038 289.438535   4.608814     0.4808   0
    2    0   12   0.260644   0.311863   0.240600     0.6825  -2
    2    0   14 167.951675 168.139581   2.856410     0.7845   0
    2    0   16   0.188168   0.304648   0.335811     0.8870  -2
    2    0   18  12.879020  13.366528   0.796710     0.9898   0
    2    1    0  48.176250  47.500250   0.736057     0.1599   0
    2    1    1   0.569334   0.739805   0.110534     0.1815   0
    2    1    2 182.018853 186.220704   2.619418     0.2138   0
    2    1    3  29.462369  30.178181   0.840658     0.2527   0
    2    1    4 233.307197 234.503859   2.593529     0.2957   0
    2    1    5 867.425876 878.649485   7.866781     0.3411   0
    2    1    6 241.736859 241.037858   2.897531     0.3882   0
    2    1    7  14.317271  14.245869   0.341449     0.4365   0
    2    1    8   5.112532   5.235956   0.238123     0.4854   0
    2    1    9  36.891366  35.772004   0.681535     0.5350   0
    2    1   10  42.225574  43.054227   0.769842     0.5849   0
    2    1   11 435.603041 430.289942   5.389368     0.6352   0
    2    1   12 209.894427 207.062445   2.348714     0.6857   0
    2    1   13   8.508718   8.803420   0.318524     0.7365   0
    2    1   14  49.643876  47.629639   0.930908     0.7874   0
    2    1   15   0.103181   0.194166   0.233386     0.8384  -2
    2    1   16  10.830197  10.264485   0.684632     0.8895   0
    2    1   17   3.136338   3.106559   0.343737     0.9407   0
    2    1   18   0.218960   0.126017   0.276897     0.9920  -2
    2    1   19   3.474682   2.907463   0.769894     1.0434   0
    2    1   21   4.549255   5.440202   0.302102     1.1463   0
    2    1   23   0.082429   0.211329   0.167611     1.2493  -2
    2    2    0   4.310678   4.053534   0.221597     0.1976   0
    2    2    1 100.170198 105.482781   2.187236     0.2154   0
    2    2    2 138.711743 138.255551   1.515125     0.2433   0
    2    2    3  54.566939  54.584875   0.776843     0.2781   0
    2    2    4   1.699123   1.683965   0.135361     0.3176   0
    2    2    5  63.112748  63.393733   0.895460     0.3604   0
    2    2    6 153.286566 156.844784   1.827642     0.4052   0
    2    2    7   0.000566   0.031800   0.125780     0.4516  -2
    2    2    8 479.131354 483.491742   5.160799     0.4991   0
    2    2    9 186.579927 185.931508   2.275781     0.5474   0
    2    2   10  16.408805  16.226808   0.469447     0.5963   0
    2    2   11  34.717101  34.170246   0.646381     0.6457   0
    2    2   12  64.777681  63.095434   1.066708     0.6955   0
    2    2   13  51.000200  48.015504   1.110539     0.7456   0
    2    2   14   1.821347   1.559461   0.244628     0.7959   0
    2    2   15   0.302560   0.215833   0.176510     0.8464  -2
    2    2   16   4.593041   4.793370   0.416375     0.8971   0
    2    2   17  30.955603  31.824182   1.280519     0.9479   0
    2    2   18   0.004138   0.237063   0.259151     0.9988  -2
    2    2   19   0.006026   0.170928   0.440834     1.0498  -2
    2    2   22   0.297147   0.015451   0.203173     1.2034  -2
    2    3    0   0.062444   0.040009   0.114496     0.2480  -2
    2    3    1 2716.55751 2612.18249   22.88156     0.2625   0
    2    3    2  14.136791  14.021656   0.345514     0.2857   0
    2    3    3 165.447053 166.657881   1.880665     0.3159   0
    2    3    4  28.432048  28.044694   0.571398     0.3512   0
    2    3    5  48.686218  48.582260   0.744987     0.3903   0
    2    3    6   0.372060   0.399198   0.124116     0.4321   0
    2    3    7  16.221598  16.346635   0.426027     0.4759   0
    2    3    8  38.536287  38.507849   0.813827     0.5211   0
    2    3    9  34.776885  34.647478   0.719852     0.5676   0
    2    3   10  54.066938  53.803122   0.847921     0.6149   0
    2    3   11  17.101480  16.402746   0.520297     0.6629   0
    2    3   12   1.151537   1.030561   0.179730     0.7115   0
    2    3   13   8.514740   8.373946   0.469398     0.7605   0
    2    3   14   2.945497   2.754534   0.253328     0.8099   0
    2    3   15  27.679733  27.001628   1.005640     0.8596   0
    2    3   16   0.000842  -0.019528   0.667973     0.9095  -3
    2    3   17  51.639197  51.360851   1.413157     0.9597   0
    2    3   18   0.021387   0.202472   0.281957     1.0100  -2
    2    3   19  16.867879  15.760983   0.905197     1.0605   0
    2    4    0 377.212450 378.930473   3.637494     0.3049   0
    2    4    1  17.654286  18.696155   0.439651     0.3168   0
    2    4    2  10.753070  11.096645   0.355002     0.3363   0
    2    4    3   3.474606   3.375949   0.201450     0.3623   0
    2    4    4   1.507442   1.664171   0.161948     0.3935   0
    2    4    5  31.043311  31.611260   0.812327     0.4287   0
    2    4    6 108.508196 107.651410   1.460051     0.4671   0
    2    4    7   1.565523   1.916959   0.227440     0.5078   0
    2    4    8  16.395501  16.404935   0.424854     0.5505   0
    2    4    9 184.439984 184.382981   2.933283     0.5947   0
    2    4   10   6.956144   7.006565   0.332707     0.6400   0
    2    4   11  17.071877  17.443162   0.463898     0.6862   0
    2    4   12   0.501621   0.709434   0.164939     0.7333   0
    2    4   13   1.218251   1.101848   0.242325     0.7809   0
    2    4   14  28.232475  28.983488   1.277500     0.8291   0
    2    4   15   4.886727   5.094780   0.422948     0.8777   0
    2    4   16   1.561730   1.473301   0.271136     0.9266   0
    2    4   17   9.659632  10.125037   0.825793     0.9759   0
    2    4   18  20.733216  21.667852   1.469879     1.0254   0
    2    4   19   5.450950   5.193832   0.469284     1.0752   0
    2    5    0   3.746274   3.644084   0.172829     0.3653   0
    2    5    1  19.264939  19.113359   0.425568     0.3752   0
    2    5    2   9.964945  10.042530   0.445228     0.3919   0
    2    5    3   0.423991   0.544636   0.127376     0.4144   0
    2    5    4  20.398590  20.413361   0.407059     0.4419   0
    2    5    5  24.817868  24.977828   0.720354     0.4735   0
    2    5    6  93.206574  93.962618   1.198898     0.5085   0
    2    5    7  99.825762  99.453090   1.203380     0.5462   0
    2    5    8   1.126844   1.019201   0.166675     0.5861   0
    2    5    9   9.825865   9.155802   0.582935     0.6277   0
    2    5   10  13.914323  14.407059   0.656485     0.6708   0
    2    5   11 187.691961 186.773750   2.421912     0.7151   0
    2    5   12 189.384634 189.018192   2.385745     0.7603   0
    2    5   13  23.093573  23.123052   0.859083     0.8064   0
    2    5   14   9.754637   9.649349   0.427588     0.8531   0
    2    5   15   1.574564   0.905421   0.332539     0.9004  -2
    2    5   16   7.893998   8.441775   0.480915     0.9482   0
    2    5   17   0.923124   0.648278   0.363155     0.9964  -2
    2    5   18  16.633378  17.515865   0.957159     1.0450   0
    2    5   20   0.112263   0.097436   0.177268     1.1430  -2
    2    6    0  38.671376  38.402886   0.665722     0.4276   0
    2    6    1   2.901481   2.834806   0.174536     0.4361   0
    2    6    2 111.081374 111.577109   1.342448     0.4505   0
    2    6    3  53.666119  55.105428   0.753470     0.4703   0
    2    6    4  15.136598  15.233977   0.347794     0.4947   0
    2    6    5 117.459741 120.202080   1.557790     0.5231   0
    2    6    6  92.881911  91.977416   1.177837     0.5550   0
    2    6    7  33.359245  33.542540   0.614870     0.5897   0
    2    6    8  55.171553  55.327453   1.324935     0.6268   0
    2    6    9   4.878847   4.374381   0.481321     0.6660   0
    2    6   10 118.361806 123.763461   2.443515     0.7067   0
    2    6   11  77.253340  78.122941   1.487507     0.7489   0
    2    6   12   5.512680   5.991646   0.368718     0.7922   0
    2    6   13   8.290854   8.112137   0.499811     0.8365   0
    2    6   14  58.046996  55.896974   1.439197     0.8816   0
    2    6   15  95.433527  96.067877   2.158490     0.9275   0
    2    6   16   1.775675   1.700372   0.302399     0.9739   0
    2    6   17   1.380888   1.696052   0.437597     1.0209   0
    2    6   18   5.095189   5.347717   0.668596     1.0684   0
    2    6   20   0.112136   0.291674   0.230391     1.1644  -2
    2    6   21   2.588836   2.649571   0.244411     1.2129   0
    2    7    0  10.377986  10.586254   0.272245     0.4912   0
    2    7    1  68.040957  67.312750   1.359374     0.4986   0
    2    7    2  12.479522  12.720386   0.424800     0.5113   0
    2    7    3  30.357323  30.657602   0.556143     0.5287   0
    2    7    4  62.226299  62.288219   0.885160     0.5506   0
    2    7    5 156.435423 157.254960   2.277164     0.5763   0
    2    7    6   9.414999  10.154994   0.536939     0.6054   0
    2    7    7   0.007781  -0.008767   0.505302     0.6373  -3
    2    7    8   6.452649   6.580628   0.534565     0.6718   0
    2    7    9  32.621592  33.136513   1.207724     0.7085   0
    2    7   10   0.111208   0.338949   0.240601     0.7469  -2
    2    7   11 138.351481 136.158588   2.973632     0.7869   0
    2    7   12  20.561860  20.262080   0.578737     0.8282   0
    2    7   13  46.692553  45.491889   1.157731     0.8707   0
    2    7   14   6.029043   6.326400   0.550689     0.9141   0
    2    7   15   4.553332   5.001799   0.457715     0.9584   0
    2    7   16   9.127613  10.650108   0.754621     1.0035   0
    2    7   17   1.297321   0.929577   0.296651     1.0491   0
    2    7   20   4.615499   4.331220   0.264093     1.1893   0
    2    7   21   3.194126   3.329171   0.226905     1.2368   0
    2    8    0   8.389297   8.630720   0.298200     0.5556   0
    2    8    1  29.172095  29.368431   0.720249     0.5622   0
    2    8    2   0.120047   0.333356   0.141924     0.5734  -2
    2    8    3   5.200067   5.493848   0.327184     0.5891   0
    2    8    4  69.238373  70.282603   0.996982     0.6087   0
    2    8    5  16.720777  17.011096   0.486846     0.6321   0
    2    8    6  14.032337  14.358668   0.526257     0.6587   0
    2    8    7   8.611124   8.720613   0.338884     0.6882   0
    2    8    8 297.523233 289.560665   4.270569     0.7203   0
    2    8    9  36.193096  37.684503   1.448437     0.7545   0
    2    8   10   1.333444   1.154989   0.449784     0.7907  -2
    2    8   11  84.321934  85.196044   3.005490     0.8286   0
    2    8   12 140.720716 142.838913   2.969530     0.8680   0
    2    8   13  63.594505  63.985146   2.864037     0.9086   0
    2    8   14   3.974555   3.791402   0.372853     0.9503   0
    2    8   15   0.080248   0.022542   0.213374     0.9930  -2
    2    8   16   0.000001  -0.193612   0.640034     1.0365  -3
    2    8   18   4.189552   3.749716   0.408738     1.1257   0
    2    8   20   1.249739   1.358222   0.193371     1.2173   0
    2    9    0   0.024093   0.199960   0.154785     0.6206  -2
    2    9    1  22.825196  22.926491   0.469494     0.6265   0
    2    9    2   0.890694   0.708479   0.145339     0.6366   0
    2    9    3   0.022037  -0.011113   0.410666     0.6507  -3
    2    9    4  11.349742  11.542515   0.406159     0.6685   0
    2    9    5   1.700186   1.733117   0.212922     0.6899   0
    2    9    6   4.875773   4.721359   0.322611     0.7143   0
    2    9    7  34.897129  33.733917   0.655574     0.7416   0
    2    9    8  57.669609  57.356438   1.154286     0.7715   0
    2    9    9  68.428517  71.851984   2.191257     0.8036   0
    2    9   10 149.358247 149.612566   2.666185     0.8377   0
    2    9   11   4.159303   4.042934   0.408288     0.8735   0
    2    9   12  10.830764   9.624739   0.604344     0.9109   0
    2    9   13   0.567438   0.469288   0.282804     0.9497  -2
    2    9   14   1.123285   1.336468   0.281009     0.9897   0
    2    9   15   7.811713   7.789827   0.468564     1.0307   0
    2    9   16   0.870701   0.673743   0.296144     1.0727  -2
    2    9   17   3.460321   3.726914   0.404981     1.1156   0
    2    9   18   0.147817   0.349779   0.182720     1.1592  -2
    2   10    0 218.683065 218.801983   2.689954     0.6859   0
    2   10    1   9.653669   9.435355   0.497741     0.6913   0
    2   10    2  45.558682  45.610102   0.873782     0.7004   0
    2   10    3  48.853449  49.337397   0.955305     0.7133   0
    2   10    4  25.975643  26.530387   0.599127     0.7296   0
    2   10    5  13.611768  14.564447   0.567935     0.7492   0
    2   10    6   6.748490   6.395219   0.636449     0.7718   0
    2   10    7   0.136526  -0.003619   0.657176     0.7971  -3
    2   10    8  33.748845  33.257376   0.771935     0.8250   0
    2   10    9   3.909725   3.940931   0.511582     0.8551   0
    2   10   10   0.782869   0.285777   0.360622     0.8872  -2
    2   10   11  14.099181  13.689598   0.935954     0.9211   0
    2   10   12   1.758694   1.549183   0.289489     0.9566   0
    2   10   13   1.577735   2.238600   0.313755     0.9936   0
    2   10   14  12.205284  12.608856   0.528771     1.0319   0
    2   10   15   8.094411   8.581592   0.536957     1.0714   0
    2   10   16   0.119418   0.250364   0.204614     1.1118  -2
    2   10   17   0.009550   0.020041   0.169257     1.1532  -2
    2   11    0  72.245557  73.232523   1.090328     0.7516   0
    2   11    1   0.000060  -0.047110   0.547148     0.7565  -3
    2   11    2   0.188374   0.206031   0.171479     0.7648  -2
    2   11    3  21.161807  21.523484   0.698055     0.7766   0
    2   11    4  22.889299  22.721749   0.746725     0.7917   0
    2   11    5  13.685483  14.300828   0.460487     0.8097   0
    2   11    6   1.118252   1.015975   0.175352     0.8307   0
    2   11    7  65.509978  65.556601   1.183528     0.8543   0
    2   11    8   0.431658   0.739050   0.281535     0.8803  -2
    2   11    9   4.711838   4.758862   0.625447     0.9086   0
    2   11   10   9.485214   8.744924   0.645981     0.9389   0
    2   11   11   5.336254   5.498468   0.501929     0.9710   0
    2   11   12  11.042616  12.210317   0.636406     1.0048   0
    2   11   13   1.108245   1.735859   0.374249     1.0400   0
    2   11   16  25.457195  25.098000   0.954686     1.1535   0
    2   11   17   0.052132  -0.024276   0.292132     1.1934  -3
    2   12    0  28.303443  28.369493   1.077665     0.8175   0
    2   12    1   4.290665   5.083350   0.364938     0.8219   0
    2   12    2   0.348304   0.326292   0.178573     0.8297  -2
    2   12    3   3.236336   3.032451   0.304951     0.8405   0
    2   12    4   0.060063   0.002513   0.170031     0.8544  -2
    2   12    5  80.326059  78.831646   1.459314     0.8712   0
    2   12    6  10.463879  10.265234   0.455089     0.8907   0
    2   12    7   3.761809   3.883991   0.318347     0.9128   0
    2   12    8   0.474527   0.119029   0.208354     0.9372  -2
    2   12    9   3.014605   3.117332   0.522842     0.9638   0
    2   12   10  77.013532  79.975182   2.676313     0.9924   0
    2   12   11  41.565800  41.220421   1.921429     1.0228   0
    2   12   12  18.686287  18.402811   0.639575     1.0549   0
    2   12   13   1.741813   1.863797   0.436809     1.0886   0
    2   12   14   1.067451   1.208600   0.208733     1.1237   0
    2   12   15  30.634310  29.973670   1.604695     1.1600   0
    2   12   16   2.427428   2.452698   0.221309     1.1975   0
    2   12   17   0.622618   0.662802   0.168485     1.2360   0
    2   13    0   4.032959   3.613782   0.330479     0.8835   0
    2   13    1  17.224975  17.131383   0.874634     0.8877   0
    2   13    2  16.653137  17.347647   0.661297     0.8948   0
    2   13    3  77.539159  76.560243   1.366736     0.9049   0
    2   13    4   8.341902   8.980752   0.333295     0.9178   0
    2   13    5   1.791932   2.370052   0.222452     0.9335   0
    2   13    6   6.278252   5.999780   0.282772     0.9517   0
    2   13    7   0.109929   0.303591   0.170008     0.9724  -2
    2   13    8   4.017277   3.628046   0.580494     0.9953   0
    2   13    9   0.390292   0.608319   0.292638     1.0204  -2
    2   13   10   7.716791   7.088300   0.934513     1.0475   0
    2   13   11  13.241096  14.085025   0.439460     1.0763   0
    2   13   12   0.485079   0.382185   0.180884     1.1069  -2
    2   13   13  67.040994  66.528002   1.607737     1.1390   0
    2   13   14   8.186459   8.174712   0.331351     1.1726   0
    2   13   15   1.683262   1.640447   0.200668     1.2074   0
    2   14    0   1.784468   2.035391   0.216844     0.9497   0
    2   14    1   3.614770   3.355395   0.228998     0.9536   0
    2   14    2   2.312548   2.480765   0.309422     0.9602   0
    2   14    3  32.487522  32.285168   0.644891     0.9696   0
    2   14    4  21.841263  21.656791   0.970380     0.9817   0
    2   14    5   7.489993   7.537557   0.385650     0.9964   0
    2   14    6  45.423590  45.430363   1.216250     1.0135   0
    2   14    7   4.578749   4.533727   0.349476     1.0329   0
    2   14    8  34.257143  34.287077   0.789501     1.0545   0
    2   14   12  18.625611  18.190119   0.476291     1.1604   0
    2   14   13   9.955734   9.953478   0.440996     1.1911   0
    2   15    0   0.193397   0.601143   0.293077     1.0160  -2
    2   15    1   2.034860   2.198770   0.319558     1.0196   0
    2   15    2   9.302242   8.656414   0.479377     1.0259   0
    2   15    3   2.567472   3.073503   0.330895     1.0347   0
    2   15    4   0.679524   0.727511   0.375853     1.0460  -2
    2   15    5   1.448555   1.714636   0.283544     1.0597   0
    2   15    6  16.640077  16.205493   0.353383     1.0758   0
    2   15    7  30.710317  30.950025   0.624212     1.0942   0
    2   15    8   3.891645   3.560551   0.215555     1.1146   0
    2   16    0  40.732332  41.082736   0.822045     1.0824   0
    2   16    1   1.516727   1.579232   0.158606     1.0858   0
    2   16    2   4.612637   4.389601   0.237190     1.0917   0
    2   16    3   9.944448  10.072463   0.283756     1.0999   0
    2   16    4   8.337234   8.314828   0.239359     1.1106   0
    2   16    5   6.781082   6.424611   0.321560     1.1236   0
    2   16    6  13.056260  12.705293   0.282161     1.1387   0
    2   16    7   2.180025   2.049436   0.141069     1.1561   0
    2   17    0  30.647449  30.889651   0.519572     1.1489   0
    2   17    1   0.049485   0.171949   0.130943     1.1521  -2
    2   17    2   2.218047   2.497656   0.203204     1.1576   0
    2   17    3   4.973105   4.870623   0.177964     1.1654   0
    2   17    4   9.700844   9.479207   0.227075     1.1755   0
    2   17    5   0.045027  -0.064306   0.281516     1.1877  -3
    2   17    6   0.000482   0.087862   0.098128     1.2021  -2
    2   17    7   0.451062   0.508410   0.138034     1.2185   0
    2   18    0   4.492502   4.421286   0.186398     1.2154   0
    2   18    1   2.240840   2.292926   0.148284     1.2184   0
    2   18    2   3.077515   3.050598   0.177385     1.2236   0
    2   18    3   0.803327   0.772255   0.120460     1.2310   0
    2   18    4   0.050185   0.064273   0.109715     1.2406  -2
    3    0    1   0.302429   0.567529   0.148467     0.2390   0
    3    0    3 2441.84768 2451.91458   25.83021     0.3045   0
    3    0    5 149.427763 150.914526   2.118532     0.3871   0
    3    0    7  39.018729  40.539830   1.200327     0.4782   0
    3    0   11   3.694451   2.355523   0.774214     0.6716   0
    3    0   13  39.721230  40.201320   0.988041     0.7711   0
    3    0   15  13.612891  13.222736   0.593555     0.8716   0
    3    0   17   0.707433   1.394688   0.429755     0.9729   0
    3    0   19  45.945816  44.929165   1.317239     1.0746   0
    3    1    0 492.425560 494.818800   4.443649     0.2278   0
    3    1    1 679.281494 664.826061   5.858431     0.2482   0
    3    1    2 613.009204 614.819249   6.835340     0.2769   0
    3    1    3   2.809072   2.674504   0.163994     0.3118   0
    3    1    4  74.626572  74.725285   0.953304     0.3508   0
    3    1    5  10.936078  11.151132   0.402588     0.3929   0
    3    1    6  82.350732  82.609406   1.112558     0.4371   0
    3    1    7  31.398091  32.199101   0.764314     0.4829   0
    3    1    8 184.292684 185.826660   2.305139     0.5298   0
    3    1    9  64.605053  65.587019   1.353647     0.5775   0
    3    1   10   6.720617   6.483960   0.278170     0.6260   0
    3    1   11  87.395794  84.843017   1.370665     0.6749   0
    3    1   12  14.905752  15.471786   0.487044     0.7243   0
    3    1   13   0.020995  -0.043422   0.519389     0.7740  -3
    3    1   14  45.908615  45.925223   1.170105     0.8240   0
    3    1   15   0.755163   0.672455   0.198362     0.8742   0
    3    1   16  26.809860  27.436805   0.954315     0.9246   0
    3    1   17   0.791760   0.792856   0.277032     0.9752  -2
    3    1   18   0.380873   0.505390   0.340376     1.0259  -2
    3    1   19   1.392243   1.346619   0.218401     1.0767   0
    3    1   20   0.000622  -0.091060   0.303864     1.1276  -3
    3    2    0  58.168891  59.509166   0.946721     0.2557   0
    3    2    1   0.495694   0.387470   0.124550     0.2740   0
    3    2    2  29.088396  28.455330   0.566484     0.3003   0
    3    2    3  31.865706  31.878219   0.549274     0.3327   0
    3    2    4   9.605473   9.247216   0.382301     0.3695   0
    3    2    5 192.352008 193.793968   1.875065     0.4097   0
    3    2    6 572.220408 568.788602   6.180419     0.4523   0
    3    2    7  21.633362  21.440066   0.832674     0.4966   0
    3    2    8 281.556934 279.839743   3.338757     0.5423   0
    3    2    9 361.537766 360.156891   4.862881     0.5891   0
    3    2   10 154.240402 153.770775   1.882013     0.6366   0
    3    2   11   5.404764   5.065341   0.291025     0.6848   0
    3    2   12  21.374347  21.123102   0.528330     0.7335   0
    3    2   13   4.283649   4.213030   0.292479     0.7827   0
    3    2   14   0.640040   0.709995   0.204344     0.8321   0
    3    2   15   9.609562   9.544996   0.703724     0.8819   0
    3    2   16   6.745092   6.460479   0.503029     0.9319   0
    3    2   17   6.714876   7.070084   0.424743     0.9821   0
    3    2   18   0.129063   0.539165   0.501772     1.0324  -2
    3    2   21   2.993996   3.028430   0.361379     1.1844   0
    3    3    0 288.999894 287.459093   3.754947     0.2964   0
    3    3    1   0.013064   0.074276   0.104725     0.3123  -2
    3    3    2  35.070381  35.016636   0.661001     0.3356   0
    3    3    3   1.313639   1.191559   0.131322     0.3649   0
    3    3    4   0.038850   0.147238   0.103043     0.3988  -2
    3    3    5 260.843043 264.619477   2.553652     0.4363   0
    3    3    6 389.737747 387.922067   3.696693     0.4765   0
    3    3    7 102.922972 104.395356   1.923676     0.5188   0
    3    3    8  53.614927  55.376190   1.109509     0.5627   0
    3    3    9  25.794516  26.654361   1.153491     0.6079   0
    3    3   10   0.428116   0.498315   0.145406     0.6540   0
    3    3   11   1.016298   0.911643   0.206870     0.7010   0
    3    3   12  74.928863  72.520593   1.177986     0.7487   0
    3    3   13   0.793413   0.865959   0.171553     0.7969   0
    3    3   14  64.559680  65.495190   1.074244     0.8455   0
    3    3   15   8.961771   7.339763   0.578599     0.8945   0
    3    3   16   4.570286   4.952105   0.413649     0.9438   0
    3    3   17   0.074145  -0.181060   0.637491     0.9934  -3
    3    3   18   0.006756   0.606951   0.447908     1.0433  -2
    3    4    0  48.393993  48.447455   0.612147     0.3454   0
    3    4    1  80.553772  78.887411   1.060018     0.3592   0
    3    4    2 125.923040 124.341854   1.436639     0.3796   0
    3    4    3  41.377268  41.107853   0.638069     0.4057   0
    3    4    4 222.573756 222.545408   2.268903     0.4365   0
    3    4    5  61.975707  63.837898   0.898243     0.4709   0
    3    4    6 465.170053 467.862453   4.303314     0.5084   0
    3    4    7  21.747509  20.560494   0.459097     0.5482   0
    3    4    8  26.260826  26.001883   0.931975     0.5900   0
    3    4    9 161.931057 157.884049   1.924609     0.6332   0
    3    4   10  26.531253  26.844586   0.659515     0.6777   0
    3    4   11  41.658333  41.054853   0.738904     0.7231   0
    3    4   12  11.145229  11.208499   0.457148     0.7694   0
    3    4   13   0.135376   0.351298   0.229971     0.8164  -2
    3    4   14   0.125778   0.303556   0.201549     0.8639  -2
    3    4   15  62.877902  64.267660   1.603854     0.9119   0
    3    4   16  12.966215  13.323206   0.968146     0.9604   0
    3    4   17   5.592275   4.801850   0.767748     1.0092   0
    3    4   18   4.422517   4.399913   0.370138     1.0582   0
    3    4   19   1.202945   1.041524   0.201167     1.1076   0
    3    4   20   3.330806   3.469817   0.248136     1.1572   0
    3    5    0   1.498713   1.589417   0.128689     0.3997   0
    3    5    1   0.957925   0.969269   0.118755     0.4117   0
    3    5    2   0.101785   0.092878   0.095655     0.4296  -2
    3    5    3  24.442526  24.463957   0.523159     0.4528   0
    3    5    4 166.506895 165.932009   2.504523     0.4806   0
    3    5    5  16.715496  16.607603   0.567456     0.5121   0
    3    5    6   0.571946   0.555121   0.123324     0.5467   0
    3    5    7  53.042709  54.399028   1.063113     0.5840   0
    3    5    9 254.525972 255.205034   3.107066     0.6644   0
    3    5   10   7.489574   6.833565   0.378198     0.7069   0
    3    5   11   4.705713   4.807588   0.447864     0.7506   0
    3    5   12 109.183227 108.828129   1.566109     0.7953   0
    3    5   13  25.552280  26.933419   1.075734     0.8408   0
    3    5   14  13.618507  13.714716   0.657153     0.8870   0
    3    5   15   0.874981   1.176880   0.302338     0.9339   0
    3    5   16   2.669327   2.576419   0.432817     0.9812   0
    3    5   17   0.044296  -0.089516   0.757991     1.0290  -3
    3    5   19   2.550215   2.836177   0.265025     1.1257   0
    3    5   20   2.024127   2.174401   0.249915     1.1745   0
    3    6    0  21.048791  20.688847   0.449439     0.4574   0
    3    6    1   0.567383   0.747832   0.142102     0.4679   0
    3    6    2  55.911338  57.519471   0.836971     0.4837   0
    3    6    3 259.508472 256.744343   3.110499     0.5045   0
    3    6    4   5.183650   5.065295   0.254596     0.5295   0
    3    6    5  66.280783  65.960209   0.967840     0.5583   0
    3    6    6  23.751795  24.876090   0.782557     0.5902   0
    3    6    7  73.073172  73.041492   1.065821     0.6249   0
    3    6    8  26.545867  26.088873   0.783793     0.6618   0
    3    6    9   0.015643   0.244528   0.215645     0.7006  -2
    3    6   10  68.581745  67.083812   1.616378     0.7410   0
    3    6   11   4.657348   3.905352   0.448631     0.7828   0
    3    6   12  77.174446  77.892160   2.051879     0.8258   0
    3    6   13   2.744401   2.997574   0.386427     0.8697   0
    3    6   14   1.545698   1.601147   0.359811     0.9145   0
    3    6   15  12.159870  12.642384   0.605071     0.9600   0
    3    6   16   0.282191   0.598874   0.409160     1.0061  -2
    3    6   17   0.854065   1.160727   0.329355     1.0527   0
    3    6   19  13.038467  12.709441   0.613189     1.1474   0
    3    6   20   1.311419   1.517280   0.349071     1.1954   0
    3    6   21   0.001446   0.082809   0.209250     1.2436  -2
    3    7    0 140.566600 140.693559   1.610998     0.5173   0
    3    7    1 282.971596 288.855533   4.146906     0.5266   0
    3    7    2 277.778371 281.270748   2.797625     0.5408   0
    3    7    3  19.058997  19.260031   0.583972     0.5594   0
    3    7    4   3.094589   3.020802   0.214267     0.5821   0
    3    7    5   0.118215   0.107609   0.113032     0.6084  -2
    3    7    6  38.247436  38.844976   0.940654     0.6378   0
    3    7    7   1.368550   1.643247   0.189799     0.6700   0
    3    7    8  17.812636  17.828911   0.580500     0.7045   0
    3    7    9  10.731018  10.986301   0.545601     0.7411   0
    3    7   10  36.680646  36.376666   1.604177     0.7794   0
    3    7   11  31.423357  32.931310   1.285438     0.8193   0
    3    7   12  13.420353  13.556522   1.346665     0.8604   0
    3    7   13   0.061719  -0.203278   0.672617     0.9027  -3
    3    7   14   2.575860   2.896091   0.378892     0.9459   0
    3    7   15   1.952812   1.802674   0.376350     0.9899   0
    3    7   16   9.877645   9.963341   0.934959     1.0347   0
    3    7   17  10.966929  10.435042   0.814872     1.0801   0
    3    7   19   0.544964   0.857911   0.276493     1.1726   0
    3    7   20   6.677837   6.766751   0.289078     1.2196   0
    3    8    0   0.410640   0.452301   0.142611     0.5788   0
    3    8    1   1.004754   1.283445   0.137169     0.5871   0
    3    8    2  12.086123  12.567838   0.446044     0.5999   0
    3    8    3  11.912673  11.823301   0.340744     0.6167   0
    3    8    4  71.770088  70.009076   1.860191     0.6373   0
    3    8    5 145.971796 145.424400   1.751356     0.6614   0
    3    8    6  31.812489  30.833886   0.623533     0.6886   0
    3    8    7  20.748071  20.940713   0.602082     0.7185   0
    3    8    8 148.853354 146.916470   2.198735     0.7508   0
    3    8    9  86.385589  85.972151   1.729741     0.7853   0
    3    8   10  28.815059  28.682309   1.185314     0.8216   0
    3    8   11   0.708582   0.435712   0.283401     0.8594  -2
    3    8   12   5.829922   6.672756   0.549210     0.8987   0
    3    8   13   4.535771   4.823027   0.335091     0.9393   0
    3    8   14   3.674832   3.731385   0.343934     0.9809   0
    3    8   15   8.588449   9.417934   0.507939     1.0234   0
    3    8   16   4.292871   4.357420   0.624115     1.0668   0
    3    8   17   0.044521   0.074412   0.184015     1.1109  -2
    3    8   19   1.372342   1.849867   0.236896     1.2010   0
    3    9    0   1.674183   1.868037   0.216988     0.6414   0
    3    9    1   0.089943   0.010275   0.153760     0.6489  -2
    3    9    2   5.126808   5.172632   0.248315     0.6605   0
    3    9    3   2.876691   2.665402   0.230854     0.6758   0
    3    9    4   0.169801   0.339990   0.161859     0.6947  -2
    3    9    5 330.933665 331.321342   3.593619     0.7169   0
    3    9    6 133.958630 135.243759   2.025966     0.7420   0
    3    9    7 166.297774 168.387300   2.083990     0.7699   0
    3    9    8   0.004020   0.411636   0.210376     0.8001  -2
    3    9    9  79.764971  80.319337   1.503119     0.8325   0
    3    9   10  20.628560  21.735254   0.809518     0.8668   0
    3    9   11   8.735853   9.618321   0.677689     0.9028   0
    3    9   12   1.691759   2.111377   0.591538     0.9403   0
    3    9   13   0.358109   0.276974   0.232572     0.9791  -2
    3    9   14  17.991394  17.985723   0.828554     1.0191   0
    3    9   15  17.896520  17.619330   0.782458     1.0601   0
    3    9   16   0.717553   0.905155   0.209306     1.1020   0
    3    9   17   0.239475   0.161441   0.226060     1.1448  -2
    3    9   19   0.910183   1.056391   0.293211     1.2324   0
    3   10    0  38.373329  37.016125   0.848291     0.7049   0
    3   10    1  17.923753  17.765311   0.521116     0.7117   0
    3   10    2  83.631323  83.680009   1.170347     0.7222   0
    3   10    3  12.614528  12.847011   0.442963     0.7363   0
    3   10    4  54.837349  55.112572   0.870496     0.7537   0
    3   10    5   4.629371   4.525638   0.363706     0.7741   0
    3   10    6   0.171700   0.240783   0.159699     0.7975  -2
    3   10    7 153.065325 154.267363   1.981918     0.8235   0
    3   10    8   0.004512   0.129922   0.215333     0.8518  -2
    3   10    9   3.047886   3.636077   0.445730     0.8823   0
    3   10   10   2.558664   2.544527   0.771246     0.9147   0
    3   10   11  22.123111  22.898493   0.816438     0.9489   0
    3   10   12   2.262331   2.261840   0.455827     0.9846   0
    3   10   13   1.025275   1.360848   0.385714     1.0218   0
    3   10   14   0.687149   0.414065   0.257155     1.0601  -2
    3   10   15  18.151775  17.872579   0.922612     1.0996   0
    3   10   16   1.220121   1.023370   0.252912     1.1401   0
    3   11    0   2.458130   2.646736   0.234576     0.7689   0
    3   11    1  13.361887  13.553065   0.429061     0.7752   0
    3   11    2  14.032721  13.754811   0.410269     0.7849   0
    3   11    3   5.095531   4.565596   0.334508     0.7978   0
    3   11    4  28.161384  29.674219   0.851133     0.8139   0
    3   11    5  30.941542  30.707607   0.780158     0.8329   0
    3   11    6   0.004726  -0.013197   0.561301     0.8546  -3
    3   11    7   7.333394   7.969509   0.323419     0.8789   0
    3   11    8 117.903364 118.151204   2.545425     0.9055   0
    3   11    9  50.080543  52.058495   1.600985     0.9343   0
    3   11   10  14.609409  13.652268   0.740295     0.9649   0
    3   11   11   2.227500   2.274479   0.381712     0.9974   0
    3   11   12  50.402493  50.162932   1.369859     1.0314   0
    3   11   13  27.771040  26.859679   1.038022     1.0669   0
    3   11   16   2.181756   1.900091   0.234597     1.1808   0
    3   11   17   3.185599   2.899052   0.444950     1.2208   0
    3   12    0   3.223221   3.391446   0.323332     0.8334   0
    3   12    1   0.002472  -0.118607   0.502526     0.8392  -3
    3   12    2  28.312840  27.818637   0.876644     0.8482   0
    3   12    3   0.008152  -0.023244   0.541413     0.8601  -3
    3   12    4   1.306643   0.946994   0.267061     0.8751   0
    3   12    5  14.902118  14.609958   0.564718     0.8928   0
    3   12    6   0.119824   0.397990   0.203428     0.9131  -2
    3   12    7  75.973250  74.801328   1.063955     0.9359   0
    3   12    8  42.709451  42.928409   1.484131     0.9609   0
    3   12    9  19.702584  18.165117   1.072964     0.9880   0
    3   12   10  33.313515  35.794125   1.319151     1.0171   0
    3   12   11  26.565324  28.881751   1.411936     1.0479   0
    3   12   12  13.871123  15.233747   0.840023     1.0804   0
    3   12   13  11.560534  12.074821   0.407555     1.1143   0
    3   12   14   4.030512   3.883899   0.256772     1.1496   0
    3   12   15   5.856814   5.884206   0.400817     1.1861   0
    3   12   16   0.782981   0.640252   0.145067     1.2237   0
    3   13    0  29.869612  31.811393   1.365595     0.8983   0
    3   13    1  24.904001  24.877934   1.074484     0.9037   0
    3   13    2  71.436163  69.477577   1.223394     0.9120   0
    3   13    3   1.319611   1.493061   0.249488     0.9232   0
    3   13    4   1.420797   1.594971   0.232861     0.9371   0
    3   13    5   1.684044   1.913698   0.264011     0.9536   0
    3   13    6   0.448659   0.501217   0.168488     0.9727  -2
    3   13    7   1.429162   1.480710   0.201781     0.9941   0
    3   13    8   7.690853   7.337274   0.427380     1.0177   0
    3   13    9   1.739043   1.266554   0.395727     1.0433   0
    3   13   10  20.291422  20.720531   1.653939     1.0709   0
    3   13   12   9.247123   9.315598   0.471675     1.1312   0
    3   13   13   4.212438   4.121178   0.453696     1.1637   0
    3   13   14   4.133465   4.124842   0.248793     1.1975   0
    3   14    0  56.171223  56.324778   0.961068     0.9635   0
    3   14    1   0.267054   0.232287   0.185090     0.9685  -2
    3   14    2  15.845139  15.951092   0.473070     0.9762   0
    3   14    3  17.808468  17.835824   0.558540     0.9867   0
    3   14    4  22.012592  22.115358   0.499820     0.9997   0
    3   14    5  47.695714  46.995826   0.957358     1.0153   0
    3   14    6   0.391656   0.175198   0.221754     1.0332  -2
    3   14    7   5.467110   5.870598   0.290952     1.0533   0
    3   14    8   3.618742   3.757724   0.564923     1.0756   0
    3   15    0  14.659754  14.009097   0.941844     1.0289   0
    3   15    1   0.208828   0.234013   0.217107     1.0336  -2
    3   15    2   0.539402   0.773082   0.263217     1.0409  -2
    3   15    3  24.488377  23.984420   0.655861     1.0507   0
    3   15    4   1.071458   1.058198   0.196738     1.0629   0
    3   15    5  14.547335  13.902521   0.318909     1.0775   0
    3   15    6  20.366572  20.019547   0.417804     1.0944   0
    3   15    7  12.075415  12.056847   0.309518     1.1135   0
    3   16    0   0.406203   0.392950   0.123901     1.0945   0
    3   16    1   0.051098   0.003513   0.118310     1.0989  -2
    3   16    2   3.683652   3.685517   0.181491     1.1058   0
    3   16    3  23.093158  23.004839   0.399765     1.1150   0
    3   16    4   0.176921   0.342227   0.122727     1.1265  -2
    3   16    5   0.691984   0.696756   0.130039     1.1403   0
    3   16    6  56.566489  53.750352   0.725510     1.1563   0
    3   16    7  69.019957  67.501131   1.964855     1.1744   0
    3   17    0   0.550677   0.615104   0.136888     1.1603   0
    3   17    1  16.680180  16.468766   0.355242     1.1644   0
    3   17    2   0.020311   0.082056   0.112841     1.1709  -2
    3   17    3  22.231381  21.872133   0.374738     1.1796   0
    3   17    4   3.871272   3.787231   0.158521     1.1905   0
    3   17    5  17.643555  17.380369   0.292261     1.2036   0
    3   17    6   2.956480   3.179618   0.156523     1.2188   0
    3   18    0   0.005684   0.045205   0.109034     1.2262  -2
    3   18    1   1.705076   1.924367   0.139972     1.2301   0
    3   18    2   3.527719   3.281194   0.157893     1.2362   0
    3   18    3   3.618489   3.268785   0.164193     1.2445   0
    4    0    0 1937.32752 1891.13822   24.23271     0.2903   0
    4    0    2  17.973442  17.573474   0.523153     0.3373   0
    4    0    4  55.834334  55.175250   1.118511     0.4059   0
    4    0    6   0.342330   0.129721   0.150179     0.4873  -2
    4    0    8 191.337701 191.458504   3.643819     0.5759   0
    4    0   10  32.663109  33.411537   0.718800     0.6690   0
    4    0   12   9.251718   9.032600   0.407751     0.7648   0
    4    0   14   2.040565   1.838495   0.286421     0.8625   0
    4    0   16  69.838535  72.088641   1.587678     0.9616   0
    4    0   18   0.001792   0.170440   0.430599     1.0615  -2
    4    1    0 729.171559 729.898748   7.566212     0.2979   0
    4    1    1  94.431613  95.534419   1.265229     0.3175   0
    4    1    2  32.386225  31.964057   0.500356     0.3438   0
    4    1    3  21.648113  21.285675   0.451036     0.3756   0
    4    1    4   0.000446  -0.025363   0.308998     0.4114  -3
    4    1    5   2.445150   2.313308   0.167934     0.4505   0
    4    1    6   7.714475   7.627035   0.254611     0.4919   0
    4    1    7  72.080509  72.777644   1.059395     0.5351   0
    4    1    8   0.474647   0.625041   0.162182     0.5798   0
    4    1    9  56.639260  54.668984   0.832731     0.6256   0
    4    1   10  65.027195  65.187789   0.944348     0.6723   0
    4    1   11  41.915013  41.643385   0.735600     0.7197   0
    4    1   12  10.914492  11.004529   0.353865     0.7678   0
    4    1   13  33.056074  33.774012   0.734095     0.8162   0
    4    1   14   5.492727   5.727452   0.299434     0.8651   0
    4    1   15   0.411997   0.707670   0.195952     0.9144   0
    4    1   16   2.153646   1.984545   0.237750     0.9639   0
    4    1   17   5.593666   5.088800   0.522461     1.0137   0
    4    1   18   8.656686   8.855211   0.464409     1.0636   0
    4    1   19   6.650871   6.959383   0.523417     1.1138   0
    4    1   20   3.097148   3.042279   0.233980     1.1641   0
    4    2    0 166.610646 164.086221   2.043537     0.3198   0
    4    2    1  48.408392  47.166118   0.888490     0.3381   0
    4    2    2   0.069137   0.141050   0.103933     0.3629  -2
    4    2    3 415.160542 408.937786   4.534245     0.3931   0
    4    2    4  72.932965  72.163072   0.932299     0.4275   0
    4    2    5 381.055130 382.806398   3.529489     0.4652   0
    4    2    6 444.795507 447.891759   4.856187     0.5054   0
    4    2    7  60.889741  61.542760   1.025072     0.5476   0
    4    2    8  24.402380  24.084890   0.540041     0.5913   0
    4    2    9  60.971095  60.419848   1.001861     0.6363   0
    4    2   10   0.100919   0.246387   0.133422     0.6823  -2
    4    2   11  30.831451  30.700118   0.828496     0.7290   0
    4    2   12  23.404561  22.674164   0.766296     0.7765   0
    4    2   13  46.281557  43.880223   0.933224     0.8245   0
    4    2   14   3.864505   3.767436   0.268166     0.8729   0
    4    2   15   3.396963   3.398866   0.264507     0.9217   0
    4    2   16   6.488468   7.417017   0.382909     0.9709   0
    4    2   17   0.378939   0.698728   0.384230     1.0203  -2
    4    2   18   0.705064   0.453609   0.214341     1.0699  -2
    4    2   21   0.058186   0.144106   0.163752     1.2201  -2
    4    3    0   6.928980   6.787939   0.188250     0.3532   0
    4    3    1  78.550169  77.554457   0.939112     0.3698   0
    4    3    2 121.082777 120.437124   1.191951     0.3927   0
    4    3    3 2666.25355 2586.73088   22.06005     0.4207   0
    4    3    4   7.076043   6.931604   0.236013     0.4530   0
    4    3    5   1.867104   1.876125   0.127942     0.4887   0
    4    3    6  58.003166  58.634664   0.890107     0.5271   0
    4    3    7 100.482525 100.491432   1.410530     0.5677   0
    4    3    8  33.080619  32.575517   0.586844     0.6100   0
    4    3    9  59.514766  56.905706   0.821551     0.6537   0
    4    3   10   2.306214   2.248567   0.184923     0.6985   0
    4    3   11  23.520718  22.967163   0.488637     0.7443   0
    4    3   12  11.631841  11.931836   0.347277     0.7908   0
    4    3   13   0.056062   0.322037   0.162663     0.8380  -2
    4    3   14   0.602108   0.513560   0.225223     0.8857  -2
    4    3   15   6.499941   6.831376   0.391799     0.9338   0
    4    3   16   3.340535   3.211822   0.277398     0.9824   0
    4    3   17   3.897095   4.281135   0.509234     1.0312   0
    4    3   20   0.923152   0.991233   0.229873     1.1794   0
    4    3   21  12.312490  12.162387   0.379857     1.2293   0
    4    4    0  91.539929  92.766658   1.063753     0.3952   0
    4    4    1 383.463584 377.143446   3.326083     0.4101   0
    4    4    2 206.599989 208.254949   1.921406     0.4309   0
    4    4    3  95.491922  93.400355   0.991406     0.4566   0
    4    4    4 106.881602 107.868480   1.159690     0.4865   0
    4    4    5 456.712286 454.295562   4.083225     0.5199   0
    4    4    6 673.091348 682.975163   6.347462     0.5562   0
    4    4    7  67.899801  67.911422   1.215709     0.5948   0
    4    4    8  18.055847  18.669655   0.515967     0.6353   0
    4    4    9  20.248687  19.182835   0.857483     0.6774   0
    4    4   10   0.002130  -0.230812   0.412209     0.7207  -3
    4    4   11   2.351200   2.417799   0.270869     0.7651   0
    4    4   12  31.997906  33.045145   1.151255     0.8105   0
    4    4   13   1.691153   1.856723   0.211610     0.8565   0
    4    4   14  12.678819  11.933334   0.851722     0.9033   0
    4    4   15   1.069808   1.159217   0.349044     0.9505   0
    4    4   16   4.321457   4.077822   0.718577     0.9983   0
    4    4   17   2.428929   2.352597   0.699439     1.0464   0
    4    4   18   8.859718   9.035400   0.403341     1.0949   0
    4    4   19   1.240909   1.503926   0.208322     1.1436   0
    4    4   20   7.374021   7.179610   0.299764     1.1927   0
    4    4   21   7.587474   7.278202   0.299421     1.2420   0
    4    5    0 140.417113 141.695953   2.038617     0.4434   0
    4    5    1  11.004155  10.772400   0.326199     0.4568   0
    4    5    2 103.336822 103.420844   1.153618     0.4755   0
    4    5    3   1.221806   1.164229   0.140317     0.4989   0
    4    5    4  26.864993  27.380694   0.461958     0.5264   0
    4    5    5 261.709117 262.934993   2.502138     0.5575   0
    4    5    6  26.880090  27.124219   0.509773     0.5914   0
    4    5    7   1.652917   1.693713   0.178938     0.6279   0
    4    5    8   0.837284   0.703744   0.197060     0.6664   0
    4    5    9 232.229230 229.040233   3.231870     0.7066   0
    4    5   10  22.577902  23.314775   0.588964     0.7482   0
    4    5   11  16.644739  15.780800   0.475345     0.7911   0
    4    5   12  37.472730  37.400031   1.496264     0.8350   0
    4    5   13   1.041792   1.236770   0.288496     0.8798   0
    4    5   14  13.256169  13.591202   0.573311     0.9254   0
    4    5   15   1.959607   2.252807   0.341648     0.9716   0
    4    5   16   5.920304   6.275393   0.526542     1.0183   0
    4    5   17   0.123211  -0.004296   0.662767     1.0655  -3
    4    5   18   0.702670   0.986996   0.196245     1.1132   0
    4    5   19   0.565491   0.610946   0.192523     1.1612   0
    4    5   20   7.186910   7.059634   0.531614     1.2095   0
    4    6    0 182.489935 183.254999   2.070440     0.4961   0
    4    6    1  53.466367  52.961456   1.186962     0.5080   0
    4    6    2  54.066374  53.203414   0.880827     0.5249   0
    4    6    3  39.758369  39.451598   0.597488     0.5462   0
    4    6    4  35.829274  35.180130   0.638753     0.5715   0
    4    6    5   0.020524   0.073038   0.130938     0.6002  -2
    4    6    6   1.296983   1.564023   0.177305     0.6318   0
    4    6    7  47.161281  47.169805   1.014768     0.6661   0
    4    6    8  10.889841  11.135117   0.475696     0.7025   0
    4    6    9  14.220817  15.078779   0.557771     0.7407   0
    4    6   10   4.481999   4.299915   0.335163     0.7806   0
    4    6   11   4.784071   5.209824   0.316698     0.8218   0
    4    6   12  18.344394  18.296119   0.707997     0.8641   0
    4    6   13   1.631051   1.354350   0.397958     0.9075   0
    4    6   14   3.162042   3.220659   0.378861     0.9517   0
    4    6   15   7.920226   8.216109   0.522622     0.9967   0
    4    6   16  27.068222  26.882147   1.673238     1.0423   0
    4    6   18   1.042533   1.264976   0.490364     1.1352  -2
    4    6   19   1.985099   2.074346   0.206901     1.1823   0
    4    6   20   1.760611   1.604845   0.270898     1.2298   0
    4    7    0   5.160358   5.409739   0.328064     0.5518   0
    4    7    1   3.812964   4.084009   0.215523     0.5626   0
    4    7    2   5.132731   5.082140   0.227439     0.5779   0
    4    7    3   1.735111   1.726216   0.138204     0.5973   0
    4    7    4   0.007608   0.052931   0.079696     0.6205  -2
    4    7    5   0.253537   0.311499   0.114594     0.6470  -2
    4    7    6  13.452912  13.464232   0.433846     0.6765   0
    4    7    7   1.474322   1.706709   0.194875     0.7086   0
    4    7    8   0.003033  -0.004126   0.501135     0.7429  -3
    4    7    9  28.480657  27.346359   0.732454     0.7792   0
    4    7   10  44.256105  43.719955   1.032349     0.8171   0
    4    7   11   1.323932   1.549034   0.248779     0.8566   0
    4    7   12   2.946139   3.093228   0.534495     0.8973   0
    4    7   13  11.006081  10.825734   0.490301     0.9391   0
    4    7   14   4.797086   4.036965   0.505716     0.9819   0
    4    7   15   1.073475   1.232150   0.316621     1.0256   0
    4    7   16   2.183951   2.415091   0.332570     1.0700   0
    4    7   17  15.772753  16.636984   0.464533     1.1150   0
    4    7   18  12.083745  12.083693   0.392107     1.1606   0
    4    7   19   8.354166   8.774362   0.321262     1.2067   0
    4    8    0   2.968893   3.001019   0.179696     0.6098   0
    4    8    1  25.112692  23.927042   0.968440     0.6196   0
    4    8    2   1.239962   1.264331   0.149980     0.6335   0
    4    8    3  54.388057  54.032636   0.859392     0.6513   0
    4    8    4  35.380913  36.246701   0.848398     0.6726   0
    4    8    5  40.279431  40.312159   0.611750     0.6972   0
    4    8    6   0.057891   0.122978   0.114333     0.7246  -2
    4    8    7   3.605190   3.382252   0.228767     0.7546   0
    4    8    8  43.104384  42.472953   0.977399     0.7870   0
    4    8    9  22.001890  21.491454   0.834563     0.8213   0
    4    8   10   2.856670   2.299297   0.364554     0.8574   0
    4    8   11   2.580266   3.301807   0.520249     0.8951   0
    4    8   12   0.012134   0.178219   0.219556     0.9341  -2
    4    8   13  34.250053  34.899459   1.022748     0.9744   0
    4    8   14   9.800359   9.443732   0.470413     1.0157   0
    4    8   15   9.595856   9.384198   0.681598     1.0579   0
    4    8   16   0.395435   0.485353   0.183411     1.1010  -2
    4    8   17   0.718131   1.098700   0.312723     1.1448   0
    4    8   18   0.006058   0.050645   0.135012     1.1893  -2
    4    8   19   4.593167   4.399510   0.235123     1.2344   0
    4    9    0  11.842051  11.905451   0.394121     0.6696   0
    4    9    1  22.151723  21.991959   0.733653     0.6785   0
    4    9    2 183.571273 181.796342   2.257381     0.6912   0
    4    9    3 169.162261 169.438085   2.608023     0.7075   0
    4    9    4   2.150761   2.480051   0.253358     0.7272   0
    4    9    5  16.606683  16.391339   0.404714     0.7500   0
    4    9    6 112.500828 112.907759   1.356482     0.7755   0
    4    9    7  37.348683  37.571590   1.065394     0.8037   0
    4    9    8  52.663012  52.822965   1.836848     0.8341   0
    4    9    9   0.080931   0.054254   0.270862     0.8666  -2
    4    9   10   6.715917   7.838806   0.631206     0.9009   0
    4    9   11  42.661843  43.450115   1.159333     0.9368   0
    4    9   12  26.072135  25.879291   0.784068     0.9742   0
    4    9   13   0.559320   0.477393   0.222815     1.0128  -2
    4    9   14   0.115527  -0.052476   0.614910     1.0526  -3
    4    9   15   1.501084   1.481228   0.175821     1.0934   0
    4    9   16   4.888897   4.936574   0.279334     1.1352   0
    4    9   17   1.595477   1.708195   0.201103     1.1777   0
    4    9   18   0.261707   0.300973   0.133703     1.2210  -2
    4   10    0   8.014156   7.635492   0.443827     0.7305   0
    4   10    1 126.758055 126.663492   1.937433     0.7387   0
    4   10    2 218.441451 222.509690   2.925471     0.7504   0
    4   10    3  15.731452  16.270361   0.584736     0.7655   0
    4   10    4 368.227571 370.188902   4.424166     0.7837   0
    4   10    5  92.203174  93.822859   1.478094     0.8049   0
    4   10    6  81.381836  82.063619   1.309876     0.8288   0
    4   10    7   1.193270   1.158722   0.358001     0.8551   0
    4   10    8  11.766433  11.824453   0.825657     0.8838   0
    4   10    9   1.739780   2.315289   0.488491     0.9145   0
    4   10   10   1.755129   2.086974   0.431567     0.9471   0
    4   10   11   5.735352   5.544855   0.879547     0.9813   0
    4   10   12   2.739411   3.105268   0.338479     1.0170   0
    4   10   13   5.935953   6.148619   0.460876     1.0541   0
    4   10   14   0.437232   0.306939   0.270476     1.0924  -2
    4   10   15   1.695938   1.861827   0.284772     1.1318   0
    4   11    0  37.701469  38.917448   0.767785     0.7925   0
    4   11    1  16.901278  15.821588   0.616340     0.8001   0
    4   11    2 104.778704 107.019325   1.729154     0.8109   0
    4   11    3   0.476965   0.490957   0.186471     0.8248  -2
    4   11    4 101.732856 102.305651   1.489858     0.8418   0
    4   11    5 191.698224 197.000478   2.868196     0.8615   0
    4   11    6  63.325049  62.828244   1.172295     0.8839   0
    4   11    7  21.087323  21.708639   1.063939     0.9087   0
    4   11    8   2.035156   2.052985   0.636956     0.9357   0
    4   11    9  62.070631  62.773631   1.681857     0.9647   0
    4   11   10   2.033089   2.179517   0.435599     0.9956   0
    4   11   11   5.931571   6.487094   0.454211     1.0283   0
    4   11   12   4.190822   4.403726   0.445284     1.0624   0
    4   11   15   5.065206   4.858917   0.279411     1.1728   0
    4   11   16  14.815789  14.851800   0.563086     1.2118   0
    4   12    0   0.246487   0.266215   0.176169     0.8552  -2
    4   12    1   9.171525   8.326799   0.496501     0.8622   0
    4   12    2  27.026424  27.928785   0.851496     0.8723   0
    4   12    3   2.939557   2.885007   0.343387     0.8853   0
    4   12    4  14.510684  16.198465   0.749076     0.9011   0
    4   12    5  14.239509  14.796150   0.624428     0.9196   0
    4   12    6  10.862887  10.505590   0.456024     0.9405   0
    4   12    7  48.937634  48.899339   0.944670     0.9639   0
    4   12    8  45.690898  45.698014   1.525737     0.9894   0
    4   12    9   5.916047   5.454628   0.716024     1.0169   0
    4   12   10  54.348024  55.542565   1.771646     1.0463   0
    4   12   12  11.973419  11.901419   0.431071     1.1100   0
    4   12   13   0.253075   0.265662   0.166870     1.1441  -2
    4   12   14   2.013447   2.009006   0.291694     1.1795   0
    4   12   15   0.010083   0.113017   0.133890     1.2160  -2
    4   13    0  14.764568  14.775410   0.651498     0.9186   0
    4   13    1   0.000089   0.051347   0.214063     0.9251  -2
    4   13    2   6.955720   6.774470   0.326358     0.9345   0
    4   13    3   0.475752   0.644497   0.205690     0.9466   0
    4   13    4   0.259909   0.258544   0.181751     0.9614  -2
    4   13    5   9.370950   9.568985   0.500614     0.9787   0
    4   13    6   1.289808   1.431765   0.185511     0.9985   0
    4   13    7  10.194087  11.269023   0.661121     1.0205   0
    4   13    8   7.983538   7.251910   0.518957     1.0446   0
    4   13    9  18.683350  17.857601   1.402557     1.0707   0
    4   13   14   6.373329   6.869133   0.484198     1.2262   0
    4   14    0   0.377248   0.680672   0.213378     0.9824   0
    4   14    1  15.261032  15.570067   0.790144     0.9885   0
    4   14    2  25.374181  24.069220   0.604467     0.9973   0
    4   14    3   0.001592   0.187449   0.186146     1.0087  -2
    4   14    4   0.837082   0.691902   0.232749     1.0226  -2
    4   14    5   0.032465   0.066674   0.207049     1.0389  -2
    4   14    6  17.693354  17.527387   0.419075     1.0575   0
    4   14    7  12.929717  12.834798   0.315534     1.0783   0
    4   14   13   3.672896   3.700944   0.354920     1.2420   0
    4   15    0   7.614022   8.171854   0.395751     1.0466   0
    4   15    1  15.334653  15.753494   0.526416     1.0524   0
    4   15    2  25.441724  25.799215   0.555615     1.0606   0
    4   15    3   1.730251   1.732979   0.203553     1.0713   0
    4   15    4   1.186397   1.228567   0.141018     1.0844   0
    4   15    5  13.321380  13.124685   0.284844     1.0998   0
    4   15    6  16.696615  17.056261   0.468925     1.1174   0
    4   15    7   0.141974   0.248259   0.206672     1.1371  -2
    4   16    0   4.706619   5.049660   0.196906     1.1112   0
    4   16    1   2.350770   2.170115   0.183242     1.1166   0
    4   16    2  25.708852  26.627631   0.486082     1.1244   0
    4   16    3  24.283295  24.446674   0.411522     1.1345   0
    4   16    4  94.880997  92.229858   1.059075     1.1469   0
    4   16    5   0.108034   0.242039   0.119650     1.1614  -2
    4   16    6   1.091506   1.254237   0.183756     1.1781   0
    4   17    0  55.145568  55.999173   0.976218     1.1760   0
    4   17    1  13.275795  12.836987   0.523608     1.1812   0
    4   17    2  22.946502  22.433474   0.483533     1.1885   0
    4   17    3  10.268349  10.610404   0.251231     1.1981   0
    4   17    4  36.363746  35.659321   0.489226     1.2098   0
    4   17    5   7.012867   7.040923   0.211302     1.2236   0
    4   17    6  20.310086  19.059207   0.665267     1.2395   0
    4   18    0   0.018393  -0.052924   0.281065     1.2411  -3
    4   18    1   2.426170   2.475223   0.190632     1.2460   0
    5    0    1  36.452415  36.558250   0.935619     0.3822   0
    5    0    3  40.312695  40.449614   0.593771     0.4370   0
    5    0    5  35.936003  36.176533   1.018252     0.5074   0
    5    0    7  79.204826  80.290187   1.143588     0.5879   0
    5    0    9  10.071862  10.556516   0.401664     0.6748   0
    5    0   11  23.978780  24.719970   0.656574     0.7659   0
    5    0   13  15.687447  16.094884   0.641688     0.8599   0
    5    0   15  31.534628  31.437396   1.007483     0.9560   0
    5    0   17   4.468384   4.058050   0.662939     1.0536   0
    5    1    0  35.499188  35.141878   0.421619     0.3690   0
    5    1    1   1.434502   1.485284   0.094226     0.3880   0
    5    1    2   0.352822   0.446757   0.068097     0.4127   0
    5    1    3  72.827370  72.319423   0.741174     0.4421   0
    5    1    4   3.270311   3.321002   0.135544     0.4754   0
    5    1    5 140.532068 141.697105   1.339337     0.5118   0
    5    1    6  43.777453  44.492029   0.527781     0.5508   0
    5    1    7 158.363652 160.327817   1.900736     0.5917   0
    5    1    8   0.504438   0.556199   0.123955     0.6342   0
    5    1    9  21.076649  20.828721   0.414994     0.6781   0
    5    1   10   1.154033   1.486344   0.186686     0.7230   0
    5    1   11  24.281872  24.432502   0.506945     0.7688   0
    5    1   12   3.595393   3.993505   0.267464     0.8154   0
    5    1   13  11.612868  11.568785   0.486576     0.8625   0
    5    1   14  41.593502  41.988808   0.806127     0.9102   0
    5    1   15   8.612389   9.137863   0.357174     0.9584   0
    5    1   16   0.055849   0.026696   0.195977     1.0069  -2
    5    1   17  18.914139  18.745584   0.508428     1.0557   0
    5    1   18  13.552775  13.561591   0.567982     1.1049   0
    5    1   19   0.000987   0.081225   0.175845     1.1542  -2
    5    2    0   6.397973   6.400784   0.151628     0.3869   0
    5    2    1  37.614174  37.824493   0.446266     0.4050   0
    5    2    2 131.295072 132.022270   1.324071     0.4287   0
    5    2    3  83.169228  83.727940   1.089883     0.4571   0
    5    2    4  31.178770  31.229083   0.450266     0.4894   0
    5    2    5  75.857912  76.295933   0.763701     0.5248   0
    5    2    6  74.305522  74.232614   0.996539     0.5629   0
    5    2    7   0.268682   0.264072   0.123195     0.6030  -2
    5    2    8  34.965414  34.186377   0.613128     0.6448   0
    5    2    9   1.721389   1.629905   0.306840     0.6880   0
    5    2   10  84.933399  83.558685   1.115883     0.7323   0
    5    2   11   9.882287  10.254231   0.379376     0.7775   0
    5    2   12  53.591256  53.374397   1.002309     0.8236   0
    5    2   13   4.352456   4.767354   0.260209     0.8703   0
    5    2   14   1.988071   1.968323   0.230993     0.9176   0
    5    2   15   0.000548  -0.047054   0.643776     0.9654  -3
    5    2   16   3.222073   2.864682   0.513468     1.0136   0
    5    2   17  20.915165  21.040837   0.775118     1.0621   0
    5    2   18   5.320801   5.827196   0.263903     1.1109   0
    5    2   19   0.007104   0.003545   0.140526     1.1601  -2
    5    3    0 3066.05219 3014.98378   25.44342     0.4149   0
    5    3    1 112.226330 112.176472   1.082852     0.4319   0
    5    3    2 201.834958 202.366169   1.827780     0.4542   0
    5    3    3   8.554473   8.596535   0.206736     0.4811   0
    5    3    4 383.340602 382.160027   3.337663     0.5118   0
    5    3    5  41.855467  41.515378   0.552159     0.5458   0
    5    3    6   0.354261   0.420227   0.087870     0.5825   0
    5    3    7  26.547952  26.361363   0.449924     0.6213   0
    5    3    8  11.033129  11.445940   0.276215     0.6620   0
    5    3    9   0.963600   0.829977   0.172928     0.7041   0
    5    3   10   0.529498   0.608337   0.150720     0.7475   0
    5    3   11   0.870364   0.793580   0.164356     0.7919   0
    5    3   12  21.225711  21.224609   0.588451     0.8371   0
    5    3   13   2.282906   2.313262   0.266133     0.8831   0
    5    3   14   0.791950   0.899533   0.194980     0.9298   0
    5    3   15   7.077538   7.403559   0.386019     0.9770   0
    5    3   16  67.689958  66.289386   1.740791     1.0246   0
    5    3   17   0.106692   0.131538   0.279802     1.0726  -2
    5    3   18  12.162760  12.275646   0.373742     1.1210   0
    5    3   19   3.348828   3.754889   0.241722     1.1697   0
    5    4    0 187.740786 188.023862   1.750538     0.4512   0
    5    4    1 331.349988 328.331442   2.920021     0.4669   0
    5    4    2 797.335344 792.056425   6.877901     0.4876   0
    5    4    3 581.061432 572.742876   4.950066     0.5127   0
    5    4    4  24.508076  24.887843   0.393655     0.5417   0
    5    4    5   2.049784   2.260699   0.141189     0.5739   0
    5    4    6  17.382232  17.402145   0.302778     0.6089   0
    5    4    7   0.085949   0.124246   0.175251     0.6461  -2
    5    4    8   0.145382   0.205311   0.206403     0.6853  -2
    5    4    9   4.372780   4.384186   0.337749     0.7261   0
    5    4   10   0.176381   0.295265   0.247975     0.7682  -2
    5    4   11   0.061186   0.184521   0.159374     0.8115  -2
    5    4   12   6.649165   7.289436   0.446090     0.8557   0
    5    4   13   5.687730   5.276466   0.431874     0.9008   0
    5    4   14   1.258611   1.165658   0.249020     0.9465   0
    5    4   15   8.040672   7.985178   0.399626     0.9929   0
    5    4   16   0.618003   0.963562   0.404825     1.0398  -2
    5    4   18  39.750156  38.565804   1.057588     1.1350   0
    5    4   19   2.794848   3.154777   0.242575     1.1831   0
    5    4   20   9.291523   9.780709   0.412636     1.2315   0
    5    5    0  16.874259  16.543772   0.307885     0.4940   0
    5    5    1  25.809836  26.019051   0.511601     0.5083   0
    5    5    2   9.516564   9.115949   0.239411     0.5274   0
    5    5    3  78.367976  78.858491   0.968246     0.5507   0
    5    5    4   1.630590   1.737634   0.159834     0.5778   0
    5    5    5   0.578326   0.635934   0.126204     0.6081   0
    5    5    6  82.590022  80.006636   1.704532     0.6412   0
    5    5    7   8.928158   9.111536   0.392667     0.6767   0
    5    5    8   2.045680   2.090188   0.399769     0.7142   0
    5    5    9  84.941892  84.620071   1.510505     0.7534   0
    5    5   10   3.402713   3.902114   0.280591     0.7941   0
    5    5   11  59.865489  59.818987   1.500446     0.8360   0
    5    5   12  13.237452  13.682224   0.547394     0.8790   0
    5    5   13   4.542563   5.043704   0.390461     0.9230   0
    5    5   14  38.051114  38.067717   0.921915     0.9677   0
    5    5   15   0.476648  -0.124668   0.694985     1.0131  -3
    5    5   16   0.225358   0.008972   0.248540     1.0591  -2
    5    5   20   0.289586   0.306187   0.206702     1.2478  -2
    5    6    0   0.230939   0.139874   0.117409     0.5417  -2
    5    6    1  11.031616  11.371555   0.270028     0.5548   0
    5    6    2   0.782724   0.928664   0.116547     0.5724   0
    5    6    3  29.407080  29.946824   0.482759     0.5939   0
    5    6    4   2.494300   2.351825   0.162432     0.6191   0
    5    6    5  12.394984  12.295809   0.314789     0.6475   0
    5    6    6 219.879131 218.051915   2.753474     0.6787   0
    5    6    7  81.830970  83.979806   1.372877     0.7123   0
    5    6    8  27.544608  27.692934   0.977631     0.7480   0
    5    6    9  13.052685  14.409940   0.698768     0.7856   0
    5    6   10   1.521903   1.629456   0.257030     0.8246   0
    5    6   11   4.696741   4.274037   0.497545     0.8651   0
    5    6   12   7.670011   6.812480   0.750951     0.9067   0
    5    6   13  29.441983  29.532962   1.285173     0.9494   0
    5    6   14  26.809088  27.837533   0.797708     0.9929   0
    5    6   15   7.423940   7.348808   0.679357     1.0372   0
    5    6   16   0.326813   0.436373   0.170505     1.0822  -2
    5    7    0  16.700411  16.203074   0.350963     0.5932   0
    5    7    1   1.428010   1.517879   0.138465     0.6052   0
    5    7    2   0.501837   0.540807   0.124622     0.6213   0
    5    7    3   7.437956   7.359385   0.241702     0.6412   0
    5    7    4  30.142101  31.438433   1.074931     0.6646   0
    5    7    5 100.853611 101.049432   1.255989     0.6912   0
    5    7    6   3.826207   3.783129   0.185075     0.7205   0
    5    7    7  77.439337  78.793739   1.174610     0.7522   0
    5    7    8   1.276756   1.497958   0.246128     0.7861   0
    5    7    9   1.527160   1.381542   0.245064     0.8219   0
    5    7   10   2.928776   2.932396   0.404339     0.8593   0
    5    7   11   0.511486   0.740067   0.318132     0.8982  -2
    5    7   12   0.008636   0.090020   0.219729     0.9384  -2
    5    7   13  10.773876  11.267479   0.502169     0.9796   0
    5    7   14   5.248362   5.586667   0.512704     1.0219   0
    5    7   15   4.806976   4.236062   0.362116     1.0650   0
    5    7   16  11.021356  10.868722   0.381548     1.1088   0
    5    7   17   1.495552   1.526716   0.175367     1.1534   0
    5    8    0  35.785027  34.914092   0.580707     0.6475   0
    5    8    1   2.923999   2.966708   0.224358     0.6585   0
    5    8    2   3.441134   3.450830   0.193701     0.6734   0
    5    8    3  17.460382  17.875575   0.397513     0.6918   0
    5    8    4  46.694688  46.237117   1.002373     0.7136   0
    5    8    5  64.469545  65.260837   0.892889     0.7383   0
    5    8    6  47.469656  47.718703   0.857111     0.7658   0
    5    8    7   0.159250   0.120475   0.182927     0.7958  -2
    5    8    8  14.975468  13.973264   0.561551     0.8279   0
    5    8    9  28.137953  29.800728   0.963560     0.8619   0
    5    8   10  62.024355  63.095204   2.465441     0.8977   0
    5    8   11  17.462604  17.524852   0.579088     0.9350   0
    5    8   12  30.992044  33.255072   0.985323     0.9736   0
    5    8   13   2.555782   2.756527   0.379141     1.0135   0
    5    8   14   3.926782   3.964839   0.348190     1.0544   0
    5    8   15   5.411836   5.880714   0.300175     1.0962   0
    5    8   16   7.241958   7.619834   0.326240     1.1388   0
    5    8   17   0.113089   0.144201   0.157934     1.1822  -2
    5    9    0 230.458793 226.034201   2.536991     0.7041   0
    5    9    1 163.716421 161.678169   2.024572     0.7142   0
    5    9    2  42.618099  42.675737   0.802521     0.7279   0
    5    9    3   8.371794   8.231422   0.417245     0.7450   0
    5    9    4  16.088927  16.301354   0.418313     0.7652   0
    5    9    5  39.574642  39.427287   0.986107     0.7884   0
    5    9    6   4.624065   4.671642   0.247840     0.8142   0
    5    9    7  26.624221  27.154867   0.780642     0.8424   0
    5    9    8  36.639328  38.456462   1.363856     0.8728   0
    5    9    9   5.697339   6.186952   0.579188     0.9052   0
    5    9   10   0.145816   0.090878   0.293382     0.9393  -2
    5    9   11   6.555533   6.846954   0.439477     0.9750   0
    5    9   12   2.084614   1.954646   0.390216     1.0121   0
    5    9   13   0.898987   1.381138   0.277195     1.0505   0
    5    9   14   0.546573   0.406045   0.178896     1.0900  -2
    5    9   15   9.621350  10.068995   0.507947     1.1305   0
    5    9   16  14.989236  14.552579   0.416146     1.1719   0
    5    9   17   0.025196  -0.164355   0.266616     1.2141  -3
    5   10    0  34.640785  34.352290   0.768121     0.7623   0
    5   10    1 174.449840 172.016659   2.106400     0.7717   0
    5   10    2 245.395682 247.947467   2.924446     0.7844   0
    5   10    3 277.294568 274.582357   3.165458     0.8002   0
    5   10    4  19.352060  18.955856   0.484302     0.8191   0
    5   10    5   0.043621   0.100117   0.163928     0.8408  -2
    5   10    6  12.728766  13.141046   0.447736     0.8650   0
    5   10    7   8.333115   7.076537   1.058367     0.8916   0
    5   10    8   2.059992   1.931914   0.696124     0.9204  -2
    5   10    9   0.804152   0.735834   0.351867     0.9512  -2
    5   10   10  15.905084  18.695579   1.241322     0.9837   0
    5   10   11   0.234674  -0.102342   0.685917     1.0179  -3
    5   10   12   0.020412   0.161675   0.276111     1.0535  -2
    5   10   14  14.243870  14.033523   0.658451     1.1285   0
    5   10   17  30.889879  31.694562   0.623666     1.2488   0
    5   11    0  42.977137  43.942786   1.057499     0.8219   0
    5   11    1 193.356738 195.453103   2.555046     0.8306   0
    5   11    2  35.588077  35.527742   0.714440     0.8424   0
    5   11    3  26.018225  26.012944   0.647073     0.8572   0
    5   11    4   1.133184   1.271267   0.271230     0.8748   0
    5   11    5  11.942687  11.734122   0.522248     0.8951   0
    5   11    6  26.515586  26.498817   1.049479     0.9180   0
    5   11    7   7.766590   8.182270   0.569935     0.9431   0
    5   11    8   0.003269   0.488781   0.400056     0.9703  -2
    5   11    9   8.615920   7.854326   0.650525     0.9995   0
    5   11   10   5.685073   7.120458   0.783004     1.0306   0
    5   11   11   5.631039   5.241993   0.615832     1.0632   0
    5   11   13  13.583749  13.071109   0.782674     1.1328   0
    5   11   14   5.303126   6.146937   0.487801     1.1695   0
    5   11   15   6.820053   7.342240   0.303852     1.2074   0
    5   11   16   0.980164   0.808893   0.180311     1.2462   0
    5   12    0   6.810181   6.711296   0.862367     0.8825   0
    5   12    1   1.141217   0.784484   0.264467     0.8906  -2
    5   12    2   2.421486   2.051072   0.529424     0.9016   0
    5   12    3   6.554575   6.802157   0.338653     0.9155   0
    5   12    4  16.000166  15.411528   0.611197     0.9320   0
    5   12    5   6.333150   6.266775   0.321304     0.9511   0
    5   12    6  47.479644  46.967944   0.857399     0.9726   0
    5   12    7  30.340094  30.416913   0.898031     0.9964   0
    5   12    8   1.295211   1.165900   0.456240     1.0222  -2
    5   12    9   6.517380   7.202550   0.759415     1.0500   0
    5   12   13  26.219406  26.988262   1.450004     1.1776   0
    5   12   14   2.697954   2.593102   0.220084     1.2129   0
    5   13    0   0.354095   0.444760   0.192906     0.9440  -2
    5   13    1   0.008951  -0.196231   0.524530     0.9516  -3
    5   13    2   3.174039   3.622193   0.284804     0.9619   0
    5   13    3  17.191888  16.961437   0.666047     0.9749   0
    5   13    4  48.489657  49.921781   1.325673     0.9905   0
    5   13    5   4.978973   5.368986   0.439083     1.0085   0
    5   13    6   0.737210   0.711755   0.245387     1.0288  -2
    5   13    7   0.633380   1.008836   0.275349     1.0512   0
    5   13   12   0.794105   0.757804   0.275340     1.1916  -2
    5   13   13   0.195590   0.217090   0.164367     1.2243  -2
    5   14    0   8.014991   8.494752   0.385885     1.0063   0
    5   14    1   0.103332   0.285048   0.256237     1.0134  -2
    5   14    2   0.433716   0.358096   0.276306     1.0231  -2
    5   14    3   7.266592   7.484108   0.442471     1.0353   0
    5   14    4   0.295853   0.353479   0.252469     1.0499  -2
    5   14    5   0.659928   0.616265   0.168398     1.0669   0
    5   14    6  23.516211  23.491288   0.374195     1.0861   0
    5   14    7   0.227906   0.265344   0.173467     1.1075  -2
    5   14   11   3.881338   4.071992   0.338377     1.2114   0
    5   14   12   0.945362   1.006681   0.182595     1.2415   0
    5   15    0   0.602328   0.448878   0.185647     1.0691  -2
    5   15    1  17.666363  17.016972   0.521532     1.0757   0
    5   15    2   0.467090   0.565393   0.139158     1.0849   0
    5   15    3   0.398100   0.501648   0.129657     1.0964   0
    5   15    4   8.834489   8.936105   0.250631     1.1103   0
    5   15    5   0.000988   0.024352   0.109042     1.1264  -2
    5   15    6   4.774609   4.752779   0.205966     1.1446   0
    5   15   10   0.015594   0.040789   0.156546     1.2367  -2
    5   16    0   1.832499   2.011207   0.206623     1.1323   0
    5   16    1  18.542851  18.973485   0.505637     1.1387   0
    5   16    2   0.219263   0.415089   0.145797     1.1473  -2
    5   16    3  33.731024  33.706264   0.594467     1.1582   0
    5   16    4   0.013266  -0.014705   0.298950     1.1713  -3
    5   16    5   1.281905   1.212701   0.121292     1.1866   0
    5   16    6  11.638156  11.055017   0.442730     1.2039   0
    5   16    8   0.000430   0.081330   0.152722     1.2443  -2
    5   17    0  22.582525  23.031108   0.590130     1.1960   0
    5   17    1  96.479431  97.832552   1.175164     1.2020   0
    5   17    2  14.427184  14.804445   0.296160     1.2102   0
    5   17    3  47.414028  46.070628   0.823503     1.2206   0
    5   17    4   0.203734   0.301680   0.116489     1.2330  -2
    5   17    5   1.552267   1.669736   0.177999     1.2475   0
    6    0    0 150.713349 150.840787   1.552628     0.4355   0
    6    0    2 110.337483 110.412373   1.170751     0.4779   0
    6    0    4 579.319700 573.740661   5.381027     0.5374   0
    6    0    6  12.848907  12.848969   0.377970     0.6089   0
    6    0    8  26.353882  25.854174   0.680669     0.6887   0
    6    0   10   0.700038   0.772342   0.201965     0.7743   0
    6    0   12  75.238103  78.950205   3.038350     0.8639   0
    6    0   14   7.288311   7.019515   0.484501     0.9564   0
    6    0   16  15.047783  14.292878   0.880488     1.0510   0
    6    1    0  23.338549  23.363627   0.294809     0.4406   0
    6    1    1 151.978283 152.554075   1.320637     0.4591   0
    6    1    2 203.389857 205.869941   1.767510     0.4826   0
    6    1    3  26.213986  26.531424   0.342829     0.5103   0
    6    1    4  48.432268  48.296750   0.510445     0.5416   0
    6    1    5  25.349037  25.331546   0.304832     0.5758   0
    6    1    6   7.905727   7.621148   0.195543     0.6126   0
    6    1    7  10.122739   9.386952   0.283929     0.6514   0
    6    1    8  42.612103  42.549688   0.653946     0.6920   0
    6    1    9  44.610234  44.575101   0.962611     0.7340   0
    6    1   10   1.065090   1.296799   0.166927     0.7772   0
    6    1   11  66.001867  66.580887   1.095224     0.8214   0
    6    1   12   6.671668   6.828092   0.436118     0.8665   0
    6    1   13   0.473482   0.548032   0.199427     0.9123  -2
    6    1   14  13.657670  13.215707   0.491799     0.9587   0
    6    1   15   4.444454   4.437520   0.349979     1.0057   0
    6    1   16   3.932184   3.448951   0.315079     1.0531   0
    6    1   17   0.251366   0.295479   0.213214     1.1010  -2
    6    1   18   0.313032   0.275311   0.222464     1.1492  -2
    6    2    0   1.424472   1.500619   0.094023     0.4556   0
    6    2    1 155.197828 155.403410   1.351216     0.4736   0
    6    2    2  38.356490  38.314168   0.559491     0.4964   0
    6    2    3  49.434316  49.530617   0.621638     0.5233   0
    6    2    4   2.998866   2.937120   0.122463     0.5539   0
    6    2    5   0.699527   0.815415   0.086823     0.5874   0
    6    2    6   9.558614   9.551264   0.265265     0.6235   0
    6    2    7  49.143694  49.241651   0.798403     0.6617   0
    6    2    8  53.886274  52.868937   0.695786     0.7017   0
    6    2    9 106.904390 108.450445   1.589867     0.7431   0
    6    2   10  12.700426  12.889180   0.316981     0.7858   0
    6    2   11  16.429691  16.632951   0.447494     0.8296   0
    6    2   12   1.424406   1.755320   0.229889     0.8742   0
    6    2   13   8.833503   8.813502   0.314880     0.9196   0
    6    2   14 104.822981 107.144451   1.983670     0.9657   0
    6    2   15  46.761422  46.152202   1.182123     1.0124   0
    6    2   16   2.725262   2.972756   0.421205     1.0595   0
    6    2   17   1.779911   2.259858   0.279101     1.1071   0
    6    2   18   0.031097   0.068140   0.159953     1.1550  -2
    6    3    0  45.030826  45.086899   0.522781     0.4797   0
    6    3    1 283.201623 288.290966   2.707629     0.4968   0
    6    3    2   0.089533   0.171992   0.087430     0.5185  -2
    6    3    3  87.022159  86.753328   0.973941     0.5444   0
    6    3    4  14.297463  14.452109   0.254932     0.5738   0
    6    3    5  37.570773  38.237779   0.439382     0.6063   0
    6    3    6   0.753828   0.731341   0.089003     0.6413   0
    6    3    7   1.342360   1.457862   0.243500     0.6785   0
    6    3    8  28.831875  29.550936   0.550444     0.7175   0
    6    3    9   0.625268   0.451888   0.156072     0.7581  -2
    6    3   10   2.132132   1.892682   0.196964     0.8000   0
    6    3   11  24.655038  25.846915   0.675719     0.8430   0
    6    3   12   9.435294  10.349332   0.633343     0.8870   0
    6    3   13  60.835425  62.158944   1.171949     0.9318   0
    6    3   14   2.067619   2.116101   0.257379     0.9773   0
    6    3   15   5.173924   5.994515   0.611029     1.0234   0
    6    3   16   0.328155   0.860281   0.351546     1.0701  -2
    6    3   17 111.585008 113.860725   1.707769     1.1172   0
    6    3   18   7.590215   7.308124   0.407506     1.1647   0
    6    3   19   0.017695  -0.051074   0.279892     1.2126  -3
    6    4    0  86.167047  85.894264   1.132407     0.5114   0
    6    4    1  16.146694  16.396755   0.327663     0.5275   0
    6    4    2   0.351764   0.478043   0.099136     0.5480   0
    6    4    3   0.370278   0.411717   0.095589     0.5726   0
    6    4    4   6.846461   6.892856   0.196037     0.6006   0
    6    4    5   2.063433   1.913064   0.122359     0.6317   0
    6    4    6  39.235878  39.325204   0.712518     0.6653   0
    6    4    7  12.316208  12.919828   0.530852     0.7013   0
    6    4    8  45.009075  46.195639   0.892584     0.7391   0
    6    4    9  38.686685  39.766949   0.997141     0.7786   0
    6    4   10   4.492442   4.494414   0.346207     0.8194   0
    6    4   11   0.479394   0.338760   0.199636     0.8615  -2
    6    4   12   1.342910   1.266278   0.333661     0.9045   0
    6    4   13   3.362348   2.953031   0.256702     0.9485   0
    6    4   14 144.548704 142.757109   2.140608     0.9933   0
    6    4   15  44.388066  44.380268   1.671476     1.0387   0
    6    4   18   9.620267   8.672602   0.345933     1.1782   0
    6    4   19  11.568383  11.516545   0.371080     1.2255   0
    6    5    0  81.394783  81.350767   0.864754     0.5495   0
    6    5    1   8.958207   9.231293   0.224126     0.5645   0
    6    5    2  19.729685  19.859048   0.336041     0.5838   0
    6    5    3   1.184634   1.215789   0.126836     0.6068   0
    6    5    4   2.778785   2.746837   0.158542     0.6334   0
    6    5    5   1.470797   1.277189   0.133157     0.6629   0
    6    5    6   8.543479   7.924389   0.319107     0.6951   0
    6    5    7  12.585912  11.966632   0.520784     0.7295   0
    6    5    8  42.269724  42.793489   0.956965     0.7660   0
    6    5    9  23.757157  24.156440   0.805606     0.8041   0
    6    5   10   0.162229   0.373854   0.201598     0.8437  -2
    6    5   11 144.107651 145.582248   3.557118     0.8846   0
    6    5   12   0.613441   0.926715   0.254465     0.9266   0
    6    5   13   0.368189   0.433011   0.250646     0.9696  -2
    6    5   14   2.906052   2.845683   0.475691     1.0134   0
    6    5   15  22.922319  23.042285   0.942994     1.0580   0
    6    5   16  26.734583  26.540296   0.777946     1.1032   0
    6    5   18   0.397322   0.344491   0.207993     1.1952  -2
    6    6    0  79.294108  78.906192   0.906405     0.5928   0
    6    6    1   0.411274   0.507000   0.091549     0.6067   0
    6    6    2   0.794881   0.843957   0.121287     0.6247   0
    6    6    3  86.725820  86.170787   1.236240     0.6463   0
    6    6    4 192.029248 192.979378   2.031485     0.6713   0
    6    6    5   7.569790   7.653167   0.310178     0.6992   0
    6    6    6   3.237906   3.281068   0.216838     0.7298   0
    6    6    7   0.147506  -0.230520   0.513320     0.7627  -3
    6    6    8   2.901816   2.928835   0.332785     0.7976   0
    6    6    9   2.826424   2.337307   0.464852     0.8343   0
    6    6   10  19.996957  19.722515   0.717470     0.8725   0
    6    6   11   0.079221   0.146053   0.314241     0.9121  -2
    6    6   12   4.976182   4.709895   0.571863     0.9529   0
    6    6   13  29.181992  30.037385   1.050966     0.9948   0
    6    6   14   3.114694   3.246917   0.371823     1.0375   0
    6    6   15   1.491624   1.947595   0.193150     1.0811   0
    6    6   16   6.437193   6.400946   0.259868     1.1253   0
    6    6   18   0.469712   0.318502   0.167881     1.2157  -2
    6    7    0  28.182829  28.200123   0.492437     0.6402   0
    6    7    1 116.530646 116.009306   1.312123     0.6531   0
    6    7    2 162.912231 163.552762   2.063896     0.6698   0
    6    7    3 153.277050 152.192291   1.826755     0.6900   0
    6    7    4   9.673676   9.688350   0.286871     0.7135   0
    6    7    5   7.230169   7.561937   0.349929     0.7398   0
    6    7    6  20.643441  21.338214   0.590160     0.7688   0
    6    7    7   0.057255  -0.071019   0.495236     0.8001  -3
    6    7    8   6.702986   6.124423   0.433586     0.8334   0
    6    7    9   0.438412   0.145685   0.228161     0.8686  -2
    6    7   10   1.419111   1.050536   0.497891     0.9054  -2
    6    7   11   0.994862   1.369317   0.235433     0.9436   0
    6    7   12  11.130006  10.728479   0.466989     0.9831   0
    6    7   13   4.223183   4.164143   0.394704     1.0237   0
    6    7   14  16.463597  16.920304   0.614653     1.0653   0
    6    7   15  17.552286  18.513420   0.698303     1.1078   0
    6    7   16   0.045766   0.051636   0.190057     1.1510  -2
    6    7   17   0.830868   0.951959   0.220602     1.1949   0
    6    8    0   1.112470   1.334360   0.155009     0.6908   0
    6    8    1  11.288357  11.125358   0.312949     0.7028   0
    6    8    2   4.433772   4.686678   0.257349     0.7184   0
    6    8    3  85.750402  86.622210   1.068816     0.7372   0
    6    8    4   0.157453   0.326793   0.131746     0.7592  -2
    6    8    5   1.337401   1.360526   0.149274     0.7840   0
    6    8    6  46.070933  46.974165   0.854875     0.8114   0
    6    8    7  28.082070  28.978419   0.816377     0.8411   0
    6    8    8   1.608486   1.459233   0.342555     0.8729   0
    6    8    9  20.715048  19.933825   0.948916     0.9066   0
    6    8   10  22.369889  21.880659   1.169161     0.9419   0
    6    8   11  12.588748  12.007880   0.700956     0.9787   0
    6    8   12   3.421402   3.944503   0.463958     1.0168   0
    6    8   13   1.156703   1.249110   0.335347     1.0561   0
    6    8   15  10.135884  10.148841   0.459135     1.1378   0
    6    8   16   0.483704   0.236381   0.146550     1.1799  -2
    6    9    0  94.514219  93.346549   1.318806     0.7441   0
    6    9    1   3.737548   3.521930   0.203513     0.7552   0
    6    9    2   0.029547  -0.007559   0.468949     0.7697  -3
    6    9    3  13.452281  13.838575   0.435287     0.7874   0
    6    9    4  15.227837  15.776998   0.396508     0.8080   0
    6    9    5  12.546583  12.987922   0.364506     0.8313   0
    6    9    6   0.020556  -0.206214   0.568037     0.8572  -3
    6    9    7   0.022645   0.089077   0.317246     0.8854  -2
    6    9    8  68.154706  67.523599   1.691650     0.9156   0
    6    9    9  17.448267  17.698831   1.097214     0.9478   0
    6    9   10   4.321645   4.416089   0.660106     0.9816   0
    6    9   11   0.117699   0.239656   0.243407     1.0170  -2
    6    9   12  17.848792  19.375825   0.842865     1.0537   0
    6    9   15   6.396107   5.762340   0.297440     1.1709   0
    6    9   16   0.023485   0.065779   0.163342     1.2119  -2
    6   10    0 273.257933 269.677537   3.226846     0.7994   0
    6   10    1  17.267423  17.619445   0.515886     0.8098   0
    6   10    2   6.935152   7.058436   0.314882     0.8233   0
    6   10    3  11.019535  11.096588   0.411197     0.8398   0
    6   10    4  22.002546  22.647549   0.591813     0.8592   0
    6   10    5   8.342831   8.451142   0.402388     0.8812   0
    6   10    6   6.929857   6.092542   0.685655     0.9056   0
    6   10    7   0.107942  -0.266968   0.662692     0.9324  -3
    6   10    8   0.555164   0.441587   0.335899     0.9611  -2
    6   10    9   0.212117   0.199449   0.332286     0.9918  -2
    6   10   10   0.218828   0.133332   0.346485     1.0242  -2
    6   10   11  17.103352  17.374262   0.808534     1.0581   0
    6   10   12   1.075031   1.203634   0.340450     1.0935   0
    6   10   13   1.754693   1.906750   0.215855     1.1301   0
    6   10   15   9.643333   9.619185   1.035445     1.2068   0
    6   10   16  30.607889  31.160643   0.747716     1.2466   0
    6   11    0   1.390418   1.068175   0.182501     0.8564   0
    6   11    1   8.337538   8.915089   0.498423     0.8661   0
    6   11    2   1.111899   1.190315   0.283454     0.8788   0
    6   11    3   0.949702   0.738572   0.266036     0.8943  -2
    6   11    4  10.850732   9.964389   0.454398     0.9125   0
    6   11    5   4.923504   5.223858   0.350668     0.9332   0
    6   11    6   6.766148   6.847991   0.575184     0.9563   0
    6   11    7  40.355222  39.815225   1.432237     0.9817   0
    6   11    8   2.657320   2.677511   0.506231     1.0090   0
    6   11    9   2.679154   2.049436   0.464984     1.0383   0
    6   11   10   0.001830  -0.235657   0.687995     1.0693  -3
    6   11   11  34.044963  35.116184   0.741976     1.1018   0
    6   11   12   2.481044   2.805426   0.241291     1.1358   0
    6   11   13   5.219355   5.951746   0.405629     1.1711   0
    6   11   15  29.519531  29.966411   1.402004     1.2453   0
    6   12    0   4.418307   4.452348   0.404611     0.9148   0
    6   12    1   0.218860   0.254191   0.173127     0.9238  -2
    6   12    2   5.470821   5.692714   0.409330     0.9357   0
    6   12    3  21.851156  22.099342   0.809157     0.9503   0
    6   12    4   0.725331   0.647172   0.251819     0.9675  -2
    6   12    5   2.098833   2.475431   0.245550     0.9870   0
    6   12    6   0.103679  -0.220576   0.584035     1.0089  -3
    6   12    7   0.017968  -0.467933   0.777951     1.0330  -3
    6   12    8   0.623404   0.599422   0.463024     1.0590  -2
    6   12   11   0.360444   0.178585   0.165683     1.1478  -2
    6   12   12  19.790953  20.348263   0.775319     1.1804   0
    6   12   13  26.126896  26.525548   0.654073     1.2145   0
    6   12   14   0.007245   0.038623   0.152811     1.2497  -2
    6   13    0  16.313708  15.837027   0.599894     0.9742   0
    6   13    1  20.787656  19.389882   0.818248     0.9828   0
    6   13    2   6.995154   6.181513   0.331207     0.9939   0
    6   13    3  63.131468  64.861031   1.277316     1.0077   0
    6   13    4   1.739615   1.819507   0.305979     1.0239   0
    6   13    5  26.414216  25.568319   0.732929     1.0424   0
    6   13    6  13.865941  13.122612   0.496530     1.0632   0
    6   13    7  12.482994  12.647569   0.426898     1.0860   0
    6   13   10   0.003567   0.058593   0.170810     1.1658  -2
    6   13   11   3.139242   3.130167   0.393408     1.1957   0
    6   13   12   0.025749  -0.004406   0.276250     1.2271  -3
    6   14    0   9.074396   8.916875   0.632391     1.0346   0
    6   14    1  25.804240  25.962363   1.091288     1.0427   0
    6   14    2   4.199856   4.266295   0.361527     1.0532   0
    6   14    3  39.093911  38.894520   0.770575     1.0662   0
    6   14    4   0.740585   0.823264   0.142765     1.0815   0
    6   14    5   3.454411   3.401332   0.166252     1.0991   0
    6   14    6  25.037483  24.279839   0.439999     1.1188   0
    6   14    9   0.055553   0.035277   0.227311     1.1896  -2
    6   14   10   8.164913   8.044412   0.328152     1.2167   0
    6   14   11   0.917705   1.106400   0.182435     1.2454   0
    6   15    0  26.423135  26.984691   0.575567     1.0958   0
    6   15    1   5.147570   5.415649   0.278367     1.1034   0
    6   15    2   1.145817   1.218992   0.156758     1.1134   0
    6   15    3  17.158558  15.903277   0.366800     1.1257   0
    6   15    4   0.538524   0.468584   0.115573     1.1402   0
    6   15    5  10.188257   9.555758   0.205219     1.1568   0
    6   15    6   1.066318   0.983710   0.173718     1.1756   0
    6   15    8  12.888346  13.025483   0.731375     1.2188   0
    6   15    9   8.703835   8.086674   0.539269     1.2432   0
    6   16    0  77.408058  76.662210   1.198576     1.1576   0
    6   16    1   8.918603   8.972548   0.243297     1.1648   0
    6   16    2   1.202076   1.529481   0.139953     1.1743   0
    6   16    3   4.641788   4.749841   0.184741     1.1859   0
    6   16    4   3.140094   3.144339   0.142569     1.1997   0
    6   16    5   0.979319   0.951115   0.131526     1.2156   0
    6   17    0  18.938902  18.199682   0.348728     1.2200   0
    6   17    1   0.807719   0.785368   0.121039     1.2268   0
    6   17    2   1.261727   1.431293   0.118015     1.2358   0
    6   17    3   3.942256   3.686519   0.199188     1.2469   0
    7    0    1 473.728998 476.898982   4.344205     0.5264   0
    7    0    3  12.432831  12.784793   0.267257     0.5757   0
    7    0    5   0.285593   0.546240   0.121156     0.6381   0
    7    0    7   5.141005   5.556261   0.428216     0.7104   0
    7    0    9   0.056321   0.244500   0.161806     0.7898  -2
    7    0   11  68.842871  69.819312   1.570879     0.8743   0
    7    0   13  13.363394  12.653214   0.691216     0.9626   0
    7    0   15   7.235495   6.613327   0.552633     1.0537   0
    7    1    0  51.126672  50.744667   0.521058     0.5124   0
    7    1    1  11.882374  12.117913   0.231453     0.5307   0
    7    1    2   2.368567   2.407533   0.089702     0.5532   0
    7    1    3   0.002979   0.036790   0.062988     0.5796  -2
    7    1    4   0.001813   0.066664   0.066083     0.6092  -2
    7    1    5  34.782656  34.264379   0.403347     0.6417   0
    7    1    6  54.050096  53.273005   0.692258     0.6766   0
    7    1    7  19.688175  19.878174   0.374611     0.7136   0
    7    1    8  25.429680  24.775505   0.522294     0.7523   0
    7    1    9 108.853527 109.792962   1.454924     0.7926   0
    7    1   10   9.973661   9.791136   0.293773     0.8342   0
    7    1   11  10.442939  10.231187   0.365411     0.8768   0
    7    1   12  23.095844  23.685200   0.566207     0.9205   0
    7    1   13  39.599153  39.098801   0.796665     0.9649   0
    7    1   14   1.434434   1.563321   0.243227     1.0101   0
    7    1   15   0.213260   0.294370   0.200011     1.0559  -2
    7    1   16   0.014394   0.131347   0.178373     1.1022  -2
    7    2    0   8.497316   8.750893   0.178711     0.5254   0
    7    2    1   0.096082   0.135626   0.067539     0.5432  -2
    7    2    2  24.355788  24.198495   0.323641     0.5653   0
    7    2    3   0.094907   0.131997   0.075495     0.5911  -2
    7    2    4   9.339617   9.438005   0.200495     0.6201   0
    7    2    5  23.360687  23.137800   0.312797     0.6521   0
    7    2    6  25.773975  25.819378   0.505148     0.6865   0
    7    2    7  53.549140  53.252496   0.694105     0.7229   0
    7    2    8  14.034076  14.460405   0.331273     0.7612   0
    7    2    9   6.150485   6.000656   0.227468     0.8011   0
    7    2   10  25.289794  25.031634   0.510435     0.8422   0
    7    2   11 163.782543 162.687477   2.647773     0.8845   0
    7    2   12  96.035673  96.010729   1.402799     0.9278   0
    7    2   13   0.486094   0.495969   0.189820     0.9719  -2
    7    2   14  27.889267  27.960816   0.773229     1.0167   0
    7    2   15  18.974030  19.357851   0.564779     1.0622   0
    7    2   16   0.060663  -0.081672   0.297787     1.1083  -3
    7    2   17   6.813191   6.633789   0.314996     1.1549   0
    7    3    0  85.703098  87.257751   0.865670     0.5464   0
    7    3    1   6.377882   6.540186   0.180236     0.5635   0
    7    3    2  71.627544  72.228055   0.744914     0.5848   0
    7    3    3   0.010628   0.052664   0.080932     0.6098  -2
    7    3    4   5.968626   6.235067   0.190538     0.6380   0
[truncated: 82,945 more chars]
